# Supplementary material for: Fatty Liver Due to Increased de novo Lipogenesis: Alterations in the Hepatic Peroxisomal Proteome
Source: Front Cell Dev Biol. 2019 Oct 25;7:248. doi: 10.3389/fcell.2019.00248 (PMC6823594; doi:10.3389/fcell.2019.00248)
Supplement: Supplementary file 2 [file Table_1.xlsx]

## Sheet: Caption
Supplemental Table 1 IPATM Core expression analyses of transcripts with 1.4- fold differential abundance in C57Bl6 vs. alb-SREBP-1a mice.

## Sheet: IPA settings
© 2000-2019 QIAGEN. All rights reserved.
Analysis Details for My Projects->Gene 1.0 C57 vs alb->1.4 fold Gene 1.0 nur alb vs C57_2_2019 - 2019-02-20 03:44 PM
Workspace	My Projects
Project	Gene 1.0 C57 vs alb
Analysis	1.4 fold Gene 1.0 nur alb vs C57_2_2019 - 2019-02-20 03:44 PM
Date	Wed Feb 20 06:41:53 PST 2019
Analysis ID	17448864
Analysis Settings
Cutoff before duplicate resolution	true
Resolve duplicate on	Expression foldchange
Color using	Expression foldchange
Cutoff for Expression foldchange	down regulated -1.4 and up regulated 1.4
Cutoff for Expression pvalue	--
Cutoff for Expression qvalue	--
Reference set	Mouse Gene 1.0 ST Array
Relationship to include	Direct and Indirect
Includes Endogenous Chemicals	Yes
Optional Analyses	My Pathways My List
Filter Summary
Consider only molecules and/or relationships where
(confidence = Experimentally Observed) AND
(mol. types = biologic drug OR chemical - endogenous mammalian OR chemical - endogenous non-mammalian OR chemical - kinase inhibitor OR chemical - other OR chemical - protease inhibitor OR chemical drug OR chemical reagent OR chemical toxicant OR complex OR cytokine OR disease OR enzyme OR function OR G-protein coupled receptor OR group OR growth factor OR ion channel OR kinase OR ligand-dependen…

## Sheet: Canonical Pathways
Canonical Pathways
Ingenuity Canonical Pathways	-log(p-value)	p-value	zScore	Ratio	Molecules
Superpathway of Cholesterol Biosynthesis	4.73	1.86209e-05	2.44949	0.222	IDI1,HMGCR,CYP51A1,FDFT1,MSMO1,MVD
EIF2 Signaling	3.9	0.000125893	-2.33333	0.069	EIF1AX,RPL7A,RPL13A,RPL11,RPS14,RPSA,RPS3,MYC,RPL7,RPL28,RPS9,HSPA5,RPL3,Rpl36a
Sirtuin Signaling Pathway	3.78	0.000165959	0.258199	0.0613	UCP2,MT-ATP6,NDUFB3,ACSS2,MT-ND3,NQO1,ATG13,SDHB,MYC,ACLY,NDUFA11,H1F0,FOXO3,MT-ND6,NDUFB2,GADD45G
Mitochondrial Dysfunction	3.39	0.00040738		0.0728	MT-ATP6,UCP2,SDHB,NDUFB3,COX6B1,UQCR11,MT-ND3,NDUFA11,MT-ND6,NDUFB2,GPD2
LXR/RXR Activation	3.29	0.000512861	-1.63299	0.0833	SAA1,CD36,LY96,APOA5,HMGCR,CYP51A1,FGA,FDFT1,APOM
Oxidative Phosphorylation	3.04	0.000912011	-1.41421	0.0851	MT-ATP6,SDHB,NDUFB3,COX6B1,UQCR11,MT-ND3,NDUFA11,NDUFB2
Tryptophan Degradation III (Eukaryotic)	2.88	0.00131826	0	0.174	CA1,ACMSD,HACD2,EHHADH
Mevalonate Pathway I	2.73	0.00186209		0.25	IDI1,HMGCR,MVD
Cholesterol Biosynthesis I	2.63	0.00234423		0.231	CYP51A1,FDFT1,MSMO1
Cholesterol Biosynthesis II (via 24,25-dihydrolanosterol)	2.63	0.00234423		0.231	CYP51A1,FDFT1,MSMO1
Cholesterol Biosynthesis III (via Desmosterol)	2.63	0.00234423		0.231	CYP51A1,FDFT1,MSMO1
Glutaryl-CoA Degradation	2.44	0.00363078		0.2	CA1,HACD2,EHHADH
Superpathway of Geranylgeranyldiphosphate Biosynthesis I (via Mevalonate)	2.36	0.00436516		0.188	IDI1,HMGCR,MVD
Zymosterol Biosynthesis	2.19	0.00645654		0.333	CYP51A1,MSMO1
Melatonin Degradation I	1.85	0.0141254	1	0.0909	CYP2B6,CYP51A1,UGT2B28,SULT1E1
Thyroid Hormone Metabolism II (via Conjugation and/or Degradation)	1.8	0.0158489		0.12	DIO1,UGT2B28,SULT1E1
Nicotine Degradation II	1.75	0.0177828	0	0.0851	CYP2B6,CYP51A1,UGT2B28,INMT
Dolichyl-diphosphooligosaccharide Biosynthesis	1.74	0.018197		0.2	ALG3,DPAGT1
Acetone Degradation I (to Methylglyoxal)	1.71	0.0194984		0.111	CYP2B6,CYP4A11,CYP51A1
Superpathway of Melatonin Degradation	1.69	0.0204174	1	0.0816	CYP2B6,CYP51A1,UGT2B28,SULT1E1
Ethanol Degradation II	1.67	0.0213796		0.107	ACSS2,ADH4,ALDH4A1
2-amino-3-carboxymuconate Semialdehyde Degradation to Glutaryl-CoA	1.67	0.0213796		1	ACMSD,
Acetyl-CoA Biosynthesis III (from Citrate)	1.67	0.0213796		1	ACLY,
Asparagine Biosynthesis I	1.67	0.0213796		1	ASNS,
Glutamine Biosynthesis I	1.67	0.0213796		1	GLUL,
Serotonin Degradation	1.66	0.0218776	1	0.08	ADH4,UGT2B28,SULT1E1,ALDH4A1
STAT3 Pathway	1.63	0.0234423	0.816497	0.053	MYC,PIM1,IL6R,IL22RA1,SOCS2,CISH,IL2RG
LPS/IL-1 Mediated Inhibition of RXR Function	1.61	0.0245471	2	0.0462	LY96,Cyp4a14,CYP2B6,CYP4A11,SULT1E1,ABCC3,UST,ALDH4A1,MGST3
Pregnenolone Biosynthesis	1.58	0.0263027		0.167	CYP7B1,CYP4A11
Unfolded protein response	1.55	0.0281838		0.0741	INSIG1,HSPA5,SYVN1,DNAJB9
Fatty Acid β-oxidation I	1.55	0.0281838		0.0968	SDS,Acaa1b,EHHADH
Retinoate Biosynthesis I	1.55	0.0281838		0.0968	RDH16,RBP1,ADH4
Complement System	1.48	0.0331131		0.0909	CD59,C6,C3AR1
Colanic Acid Building Blocks Biosynthesis	1.46	0.0346737		0.143	GMPPA,GALK1
Isoleucine Degradation I	1.46	0.0346737		0.143	SDS,EHHADH
Systemic Lupus Erythematosus Signaling	1.46	0.0346737		0.0457	SNRPD2,CD72,RNU2-1,IL6R,RNU12,Rnu5g,C6,FCGR3A/FCGR3B
Heparan Sulfate Biosynthesis (Late Stages)	1.43	0.0371535	1	0.0678	SULT1E1,EXTL1,UST,Ces1b/Ces1c
Histidine Degradation VI	1.4	0.0398107		0.133	CYP7B1,CYP4A11
Methylglyoxal Degradation III	1.4	0.0398107		0.133	CYP4A11,ADH4
Superpathway of Citrulline Metabolism	1.4	0.0398107		0.133	GLS2,ASL
Alanine Biosynthesis II	1.37	0.042658		0.5	GPT,
Alanine Degradation III	1.37	0.042658		0.5	GPT,
Epoxysqualene Biosynthesis	1.37	0.042658		0.5	FDFT1,
Glutamine Degradation I	1.37	0.042658		0.5	GLS2,
Estrogen Biosynthesis	1.36	0.0436516		0.0811	CYP2B6,HSD17B13,CYP51A1
T Helper Cell Differentiation	1.34	0.0457088		0.0635	BCL6,IL6R,RORC,IL2RG
Ubiquinol-10 Biosynthesis (Eukaryotic)	1.3	0.0501187		0.118	CYP7B1,CYP4A11
Heparan Sulfate Biosynthesis	1.28	0.0524807	1	0.0606	SULT1E1,EXTL1,UST,Ces1b/Ces1c
Nicotine Degradation III	1.27	0.0537032		0.075	CYP2B6,CYP51A1,UGT2B28
Valine Degradation I	1.25	0.0562341		0.111	SDS,EHHADH
Stearate Biosynthesis I (Animals)	1.22	0.060256		0.0714	CYP4A11,ACOT4,BDH2
Fatty Acid α-oxidation	1.21	0.0616595		0.105	BCO2,ALDH4A1
Oxidative Ethanol Degradation III	1.21	0.0616595		0.105	ACSS2,ALDH4A1
4-hydroxyproline Degradation I	1.2	0.0630957		0.333	ALDH4A1,
Aspartate Biosynthesis	1.2	0.0630957		0.333	GOT1,
Glutamate Degradation II	1.2	0.0630957		0.333	GOT1,
Glycerol-3-phosphate Shuttle	1.2	0.0630957		0.333	GPD2,
L-cysteine Degradation III	1.2	0.0630957		0.333	GOT1,
L-serine Degradation	1.2	0.0630957		0.333	SDS,
Proline Degradation	1.2	0.0630957		0.333	ALDH4A1,
Retinoate Biosynthesis II	1.2	0.0630957		0.333	RBP1,
Thyroid Hormone Metabolism I (via Deiodination)	1.2	0.0630957		0.333	DIO1,
Thyronamine and Iodothyronamine Metabolism	1.2	0.0630957		0.333	DIO1,
Bupropion Degradation	1.1	0.0794328		0.0909	CYP2B6,CYP51A1
IL-9 Signaling	1.1	0.0794328		0.0638	CISH,SOCS2,IL2RG
Acetate Conversion to Acetyl-CoA	1.08	0.0831764		0.25	ACSS2,
Arginine Degradation I (Arginase Pathway)	1.08	0.0831764		0.25	ALDH4A1,
Fatty Acid β-oxidation III (Unsaturated, Odd Number)	1.08	0.0831764		0.25	EHHADH,
L-cysteine Degradation I	1.08	0.0831764		0.25	GOT1,
Trans, trans-farnesyl Diphosphate Biosynthesis	1.08	0.0831764		0.25	IDI1,
α-tocopherol Degradation	1.08	0.0831764		0.25	CYP4A11,
Ethanol Degradation IV	1.07	0.0851138		0.087	ACSS2,ALDH4A1
Glutathione-mediated Detoxification	1.07	0.0851138		0.087	Gsta4,MGST3
Protein Ubiquitination Pathway	1.01	0.0977237		0.0353	UBE2F,DNAJC13,USP2,HSPA13,HSPA5,PSMD6,USP24,CDC23,DNAJB9
Arginine Biosynthesis IV	0.99	0.102329		0.2	ASL,
Citrulline-Nitric Oxide Cycle	0.99	0.102329		0.2	ASL,
Galactose Degradation I (Leloir Pathway)	0.99	0.102329		0.2	GALK1,
Pathogenesis of Multiple Sclerosis	0.99	0.102329		0.2	CXCL10,
Xenobiotic Metabolism Signaling	0.987	0.103039		0.0349	CAMK2B,CYP2B6,UGT2B28,SULT1E1,NQO1,ABCC3,UST,ALDH4A1,MGST3
IL-7 Signaling Pathway	0.949	0.11246		0.0465	BCL6,MYC,FOXO3,IL2RG
Regulation of eIF4 and p70S6K Signaling	0.947	0.11298		0.039	EIF4EBP2,EIF1AX,RPS9,RPS14,RPSA,RPS3
GDP-mannose Biosynthesis	0.915	0.121619		0.167	GMPPA,
Glycerol Degradation I	0.915	0.121619		0.167	GPD2,
Urea Cycle	0.915	0.121619		0.167	ASL,
PXR/RXR Activation	0.912	0.122462		0.0526	CYP2B6,ABCC3,FOXO3
Osteoarthritis Pathway	0.909	0.12331	1.13389	0.0361	SERPINA12,PTCH1,FRZB,SPP1,FZD7,FOXO3,PDGFC
Dopamine Degradation	0.896	0.127057		0.069	SULT1E1,ALDH4A1
Salvage Pathways of Pyrimidine Ribonucleotides	0.884	0.130617	0	0.044	PIM1,UPRT,UPP2,UPP1
Noradrenaline and Adrenaline Degradation	0.872	0.134276		0.0667	ADH4,ALDH4A1
Aspartate Degradation II	0.853	0.140281		0.143	GOT1,
Aryl Hydrocarbon Receptor Signaling	0.835	0.146218		0.0385	MYC,NFIX,NQO1,ALDH4A1,MGST3
MIF-mediated Glucocorticoid Regulation	0.827	0.148936		0.0625	LY96,CD74
Role of JAK2 in Hormone-like Cytokine Signaling	0.827	0.148936		0.0625	PRLR,SOCS2
TR/RXR Activation	0.824	0.149968		0.0417	UCP2,APOA5,FGA,DIO1
Ketolysis	0.799	0.158855		0.125	BDH2,
Mineralocorticoid Biosynthesis	0.799	0.158855		0.125	Hsd3b4 (includes others),
Superoxide Radicals Degradation	0.799	0.158855		0.125	NQO1,
Coagulation System	0.785	0.164059		0.0588	F2R,FGA
Ephrin Receptor Signaling	0.778	0.166725	1	0.0347	ARPC5,NCK2,ABI1,GNA14,EFNA3,PDGFC
Integrin Signaling	0.777	0.167109	0.816497	0.0332	ARPC5,CAV1,PFN1,NCK2,TSPAN4,ARF3,CAPN8
Citrulline Biosynthesis	0.753	0.176604		0.111	GLS2,
Glucocorticoid Biosynthesis	0.753	0.176604		0.111	Hsd3b4 (includes others),
Ephrin B Signaling	0.712	0.194089		0.0423	NCK2,ABI1,GNA14
Glycine Betaine Degradation	0.711	0.194536		0.1	SDS,
Ketogenesis	0.711	0.194536		0.1	BDH2,
RAR Activation	0.702	0.198609		0.0328	RDH16,RPL7A,PBRM1,ZBTB16,RBP1,ADH4
Dermatan Sulfate Biosynthesis (Late Stages)	0.693	0.202768		0.0513	SULT1E1,UST
MIF Regulation of Innate Immunity	0.677	0.210378		0.05	LY96,CD74
Acyl-CoA Hydrolysis	0.674	0.211836		0.0909	ACOT4,
Assembly of RNA Polymerase I Complex	0.674	0.211836		0.0909	TAF1B,
Glycogen Degradation II	0.674	0.211836		0.0909	GDPGP1,
Hematopoiesis from Multipotent Stem Cells	0.674	0.211836		0.0909	THPO,
Chondroitin Sulfate Biosynthesis (Late Stages)	0.645	0.226464		0.0476	SULT1E1,UST
Triacylglycerol Degradation	0.645	0.226464		0.0476	Ces1b/Ces1c,ABHD2
Leukotriene Biosynthesis	0.641	0.22856		0.0833	MGST3,
mTOR Signaling	0.621	0.239332		0.0308	RPS9,RPS14,ATG13,RPSA,PDGFC,RPS3
Androgen Biosynthesis	0.611	0.244906		0.0769	Hsd3b4 (includes others),
Glycogen Degradation III	0.611	0.244906		0.0769	GDPGP1,
Granzyme A Signaling	0.611	0.244906		0.0769	H1F0,
GM-CSF Signaling	0.602	0.250035		0.037	CAMK2B,PIM1,CISH
Phenylalanine Degradation IV (Mammalian, via Side Chain)	0.583	0.261216		0.0714	GOT1,
Acute Phase Response Signaling	0.568	0.270396		0.0307	SAA1,IL6R,RBP1,FGA,SOCS2
Chondroitin Sulfate Biosynthesis	0.538	0.289734		0.04	SULT1E1,UST
Extrinsic Prothrombin Activation Pathway	0.534	0.292415		0.0625	FGA,
Mismatch Repair in Eukaryotes	0.534	0.292415		0.0625	RFC4,
Fcγ Receptor-mediated Phagocytosis in Macrophages and Monocytes	0.528	0.296483		0.0337	ARPC5,NCK2,FCGR3A/FCGR3B
Prolactin Signaling	0.528	0.296483		0.0337	MYC,PRLR,SOCS2
Dermatan Sulfate Biosynthesis	0.515	0.305492		0.0385	SULT1E1,UST
Differential Regulation of Cytokine Production in Intestinal Epithelial Cells by IL-17A and IL-17F	0.512	0.30761		0.0588	LCN2,
Histamine Degradation	0.512	0.30761		0.0588	ALDH4A1,
autophagy	0.472	0.337287		0.0357	WDFY3,ATG13
GADD45 Signaling	0.472	0.337287		0.0526	GADD45G,
Glutathione Redox Reactions I	0.472	0.337287		0.0526	MGST3,
The Visual Cycle	0.472	0.337287		0.0526	RBP1,
PDGF Signaling	0.457	0.34914		0.0306	MYC,CAV1,PDGFC
Endoplasmic Reticulum Stress Pathway	0.455	0.350752		0.05	HSPA5,
Actin Nucleation by ARP-WASP Complex	0.452	0.353183		0.0345	ARPC5,NCK2
Human Embryonic Stem Cell Pluripotency	0.443	0.360579		0.0282	INHBA,FZD7,PDGFC,S1PR5
Insulin Receptor Signaling	0.443	0.360579		0.0282	PPP1R3C,STXBP4,ACLY,FOXO3
Polyamine Regulation in Colon Cancer	0.438	0.364754		0.0476	MYC,
Putrescine Degradation III	0.438	0.364754		0.0476	ALDH4A1,
PCP pathway	0.434	0.368129		0.0333	PFN1,FZD7
Hereditary Breast Cancer Signaling	0.431	0.370681		0.0278	PBRM1,POLR2E,RFC4,GADD45G
IL-17A Signaling in Gastric Cells	0.422	0.378443		0.0455	CXCL10,
Tryptophan Degradation X (Mammalian, via Tryptamine)	0.422	0.378443		0.0455	ALDH4A1,
Th17 Activation Pathway	0.416	0.383707		0.0323	IL6R,RORC
Remodeling of Epithelial Adherens Junctions	0.408	0.390841		0.0317	ARPC5,CBLL1
Huntington's Disease Signaling	0.407	0.391742		0.0254	SDHB,POLR2E,HSPA5,GNA14,CAPN8,GOSR2
TCA Cycle II (Eukaryotic)	0.407	0.391742		0.0435	SDHB,
Cell Cycle: G1/S Checkpoint Regulation	0.399	0.399025		0.0312	MYC,RPL11
Pyridoxal 5'-phosphate Salvage Pathway	0.399	0.399025		0.0312	PIM1,PNPO
VEGF Signaling	0.396	0.401791		0.028	EIF1AX,FOXO3,PDGFC
IL-22 Signaling	0.393	0.404576		0.0417	IL22RA1,
ERK5 Signaling	0.383	0.414		0.0303	MYC,FOXO3
Role of JAK family kinases in IL-6-type Cytokine Signaling	0.379	0.41783		0.04	IL6R,
Amyotrophic Lateral Sclerosis Signaling	0.378	0.418794		0.0273	GLUL,CAPN8,PDGFC
Melatonin Signaling	0.376	0.420727		0.0299	CAMK2B,RORC
Crosstalk between Dendritic Cells and Natural Killer Cells	0.368	0.428549		0.0294	CAMK2B,IL2RG
Estrogen-mediated S-phase Entry	0.366	0.430527		0.0385	MYC,
Role of Hypercytokinemia/hyperchemokinemia in the Pathogenesis of Influenza	0.366	0.430527		0.0385	CXCL10,
Basal Cell Carcinoma Signaling	0.361	0.435512		0.029	PTCH1,FZD7
SPINK1 General Cancer Pathway	0.361	0.435512		0.029	Mt2,IL6R
FXR/RXR Activation	0.355	0.44157		0.0263	SAA1,FGA,APOM
Antigen Presentation Pathway	0.354	0.442588		0.037	CD74,
Sonic Hedgehog Signaling	0.354	0.442588		0.037	PTCH1,
Atherosclerosis Signaling	0.349	0.447713		0.0261	CD36,APOM,PDGFC
Hypoxia Signaling in the Cardiovascular System	0.346	0.450817		0.0282	UBE2F,NQO1
Thrombopoietin Signaling	0.346	0.450817		0.0282	MYC,THPO
Endometrial Cancer Signaling	0.34	0.457088		0.0278	MYC,FOXO3
RhoA Signaling	0.334	0.463447		0.0254	ARPC5,ARHGAP6,PFN1
Circadian Rhythm Signaling	0.332	0.465586		0.0345	CRY1,
Synaptic Long Term Potentiation	0.328	0.469894		0.0252	CAMK2B,PPP1R3C,GNA14
Aldosterone Signaling in Epithelial Cells	0.327	0.470977		0.0242	DNAJC13,HSPA13,HSPA5,DNAJB9
Role of Macrophages, Fibroblasts and Endothelial Cells in Rheumatoid Arthritis	0.32	0.47863		0.023	CAMK2B,MYC,IL6R,FRZB,FZD7,FCGR3A/FCGR3B,PDGFC
Altered T Cell and B Cell Signaling in Rheumatoid Arthritis	0.314	0.485289		0.0263	CXCL13,SPP1
VDR/RXR Activation	0.308	0.49204		0.026	CXCL10,SPP1
Role of BRCA1 in DNA Damage Response	0.302	0.498884		0.0256	PBRM1,RFC4
IL-17A Signaling in Fibroblasts	0.301	0.500035		0.0312	LCN2,
Actin Cytoskeleton Signaling	0.297	0.504661	1	0.0228	ARPC5,F2R,PFN1,SSH2,PDGFC
Inhibition of Angiogenesis by TSP1	0.292	0.510505		0.0303	CD36,
Nucleotide Excision Repair Pathway	0.292	0.510505		0.0303	POLR2E,
Primary Immunodeficiency Signaling	0.292	0.510505		0.0303	IL2RG,
Adipogenesis pathway	0.286	0.517607		0.0234	NR1D2,RBP1,FZD7
Estrogen Receptor Signaling	0.286	0.517607		0.0234	MED4,POLR2E,MED15
Iron homeostasis signaling pathway	0.286	0.517607		0.0234	ATP6V0D2,IL6R,ATP6V1C1
Superpathway of Methionine Degradation	0.283	0.521195		0.0294	GOT1,
Regulation of Actin-based Motility by Rho	0.279	0.526017		0.0244	ARPC5,PFN1
D-myo-inositol (1,4,5,6)-Tetrakisphosphate Biosynthesis	0.269	0.53827		0.0227	MTMR9,UBLCP1,HACD2
D-myo-inositol (3,4,5,6)-tetrakisphosphate Biosynthesis	0.269	0.53827		0.0227	MTMR9,UBLCP1,HACD2
Role of IL-17F in Allergic Inflammatory Airway Diseases	0.267	0.540754		0.0278	CXCL10,
Phagosome Maturation	0.261	0.548277		0.0224	ATP6V0D2,ATP6V1C1,GOSR2
Retinol Biosynthesis	0.259	0.550808		0.027	RBP1,
Corticotropin Releasing Hormone Signaling	0.253	0.55847		0.0221	ARPC5,PTCH1,NPR2
Macropinocytosis Signaling	0.253	0.55847		0.023	ABI1,PDGFC
Small Cell Lung Cancer Signaling	0.253	0.55847		0.023	MYC,CKS1B
Intrinsic Prothrombin Activation Pathway	0.251	0.561048		0.0263	FGA,
NRF2-mediated Oxidative Stress Response	0.248	0.564937		0.0215	DNAJC13,NQO1,MGST3,DNAJB9
Bladder Cancer Signaling	0.235	0.582103		0.022	MYC,PDGFC
JAK/Stat Signaling	0.235	0.582103		0.022	SOCS2,CISH
Sumoylation Pathway	0.235	0.582103		0.022	RFC4,TDG
TGF-β Signaling	0.235	0.582103		0.022	INHBA,INHBC
NER Pathway	0.226	0.594292		0.0215	POLR2E,RFC4
nNOS Signaling in Neurons	0.218	0.605341		0.0233	CAPN8,
Triacylglycerol Biosynthesis	0.212	0.613762		0.0227	PLPP2,
iNOS Signaling	0.212	0.613762		0.0227	LY96,
Role of Oct4 in Mammalian Embryonic Stem Cell Pluripotency	0.206	0.6223		0.0222	SPP1,
Thyroid Cancer Signaling	0.206	0.6223		0.0222	MYC,
3-phosphoinositide Biosynthesis	0	1		0.0158	MTMR9,UBLCP1,HACD2
3-phosphoinositide Degradation	0	1		0.0207	MTMR9,UBLCP1,HACD2
AMPK Signaling	0	1		0.0189	PBRM1,HMGCR,RAB22A,FOXO3
ATM Signaling	0	1		0.0109	GADD45G,
Acute Myeloid Leukemia Signaling	0	1		0.0202	MYC,PIM1
Adrenomedullin signaling pathway	0	1		0.00995	GNA14,NPR2
Agranulocyte Adhesion and Diapedesis	0	1		0.0185	CXCL13,CXCL10,Ppbp
Amyloid Processing	0	1		0.0208	CAPN8,
Androgen Signaling	0	1		0.0154	POLR2E,GNA14
Antiproliferative Role of Somatostatin Receptor 2	0	1		0.0115	NPR2,
Apelin Adipocyte Signaling Pathway	0	1		0.0135	MGST3,
Apoptosis Signaling	0	1		0.011	CAPN8,
Assembly of RNA Polymerase II Complex	0	1		0.0213	POLR2E,
Axonal Guidance Signaling	0	1		0.0189	ARPC5,PFN1,PTCH1,NCK2,ADAMDEC1,GNA14,EFNA3,FZD7,PDGFC
B Cell Receptor Signaling	0	1		0.0113	CAMK2B,BCL6
Breast Cancer Regulation by Stathmin1	0	1		0.00995	CAMK2B,PPP1R3C
CD28 Signaling in T Helper Cells	0	1		0.0082	ARPC5,
CDK5 Signaling	0	1		0.01	PPP1R3C,
CREB Signaling in Neurons	0	1		0.0142	CAMK2B,POLR2E,GNA14
CXCR4 Signaling	0	1		0.00595	GNA14,
Calcium Signaling	0	1		0.0104	CAMK2B,TRDN
Cancer Drug Resistance By Drug Efflux	0	1		0.0182	FOXO3,
Cardiac Hypertrophy Signaling	0	1		0.00858	IL6R,GNA14
Cardiac β-adrenergic Signaling	0	1		0.00769	PPP1R3C,
Caveolar-mediated Endocytosis Signaling	0	1		0.0145	CAV1,
Cdc42 Signaling	0	1		0.00833	ARPC5,
Cell Cycle: G2/M DNA Damage Checkpoint Regulation	0	1		0.0204	CKS1B,
Ceramide Signaling	0	1		0.0102	S1PR5,
Chemokine Signaling	0	1		0.0141	CAMK2B,
Chronic Myeloid Leukemia Signaling	0	1		0.00893	MYC,
Clathrin-mediated Endocytosis Signaling	0	1		0.0204	ARPC5,F2R,APOM,PDGFC
Colorectal Cancer Metastasis Signaling	0	1	1	0.0161	MYC,IL6R,FZD7,PDGFC
Communication between Innate and Adaptive Immune Cells	0	1		0.0161	CXCL10,
D-myo-inositol-5-phosphate Metabolism	0	1		0.0201	MTMR9,UBLCP1,HACD2
Dendritic Cell Maturation	0	1		0.00617	FCGR3A/FCGR3B,
Dopamine Receptor Signaling	0	1		0.0139	PPP1R3C,
Dopamine-DARPP32 Feedback in cAMP Signaling	0	1		0.00649	PPP1R3C,
ERK/MAPK Signaling	0	1		0.0105	MYC,PPP1R3C
Endocannabinoid Cancer Inhibition Pathway	0	1		0.0131	MYC,PDGFC
Endothelin-1 Signaling	0	1		0.0105	MYC,GNA14
Ephrin A Signaling	0	1		0.0164	EFNA3,
Epithelial Adherens Junction Signaling	0	1		0.00714	ARPC5,
ErbB Signaling	0	1		0.0098	NCK2,
ErbB2-ErbB3 Signaling	0	1		0.0133	MYC,
Estrogen-Dependent Breast Cancer Signaling	0	1		0.0118	HSD17B13,
FAK Signaling	0	1		0.00952	CAPN8,
Factors Promoting Cardiogenesis in Vertebrates	0	1		0.0115	FZD7,
G Beta Gamma Signaling	0	1		0.0174	CAV1,GNA14
G-Protein Coupled Receptor Signaling	0	1		0.00725	CAMK2B,GNA14
GNRH Signaling	0	1		0.0125	CAMK2B,GNA14
GP6 Signaling Pathway	0	1		0.00775	FGA,
GPCR-Mediated Integration of Enteroendocrine Signaling Exemplified by an L Cell	0	1		0.0145	GNA14,
GPCR-Mediated Nutrient Sensing in Enteroendocrine Cells	0	1		0.00935	GNA14,
Gap Junction Signaling	0	1		0.015	GJB1,CAV1,NPR2
Glioblastoma Multiforme Signaling	0	1		0.018	MYC,FZD7,PDGFC
Glioma Invasiveness Signaling	0	1		0.013	F2R,
Glioma Signaling	0	1		0.0167	CAMK2B,PDGFC
Glucocorticoid Receptor Signaling	0	1		0.0127	PBRM1,POLR2E,HSPA5,FOXO3
Glutamate Receptor Signaling	0	1		0.0179	GLUL,
Granulocyte Adhesion and Diapedesis	0	1		0.0196	CXCL13,CXCL10,Ppbp
Growth Hormone Signaling	0	1		0.0122	SOCS2,
Gα12/13 Signaling	0	1		0.00714	F2R,
Gαi Signaling	0	1		0.00833	CAV1,
Gαq Signaling	0	1		0.00633	GNA14,
HIF1α Signaling	0	1		0.00833	PDGFC,
HIPPO signaling	0	1		0.0123	PPP1R3C,
Hepatic Cholestasis	0	1		0.02	LY96,CYP7B1,ABCC3
Hepatic Fibrosis / Hepatic Stellate Cell Activation	0	1		0.0169	LY96,IL6R,PDGFC
IGF-1 Signaling	0	1		0.018	SOCS2,FOXO3
IL-1 Signaling	0	1		0.0112	GNA14,
IL-12 Signaling and Production in Macrophages	0	1		0.00781	APOM,
IL-15 Signaling	0	1		0.012	IL2RG,
IL-17 Signaling	0	1		0.0115	CXCL10,
IL-2 Signaling	0	1		0.0139	IL2RG,
IL-4 Signaling	0	1		0.011	IL2RG,
IL-6 Signaling	0	1		0.00752	IL6R,
IL-8 Signaling	0	1		0.0051	PDGFC,
ILK Signaling	0	1		0.0165	MYC,NCK2,PDGFC
Leukocyte Extravasation Signaling	0	1		0.00493	ARHGAP6,
Mitotic Roles of Polo-Like Kinase	0	1		0.0164	CDC23,
Molecular Mechanisms of Cancer	0	1		0.0132	CAMK2B,MYC,PTCH1,GNA14,FZD7
Mouse Embryonic Stem Cell Pluripotency	0	1		0.0177	MYC,FZD7
Myc Mediated Apoptosis Signaling	0	1		0.013	MYC,
Natural Killer Cell Signaling	0	1		0.00893	FCGR3A/FCGR3B,
Netrin Signaling	0	1		0.0159	NCK2,
Neuregulin Signaling	0	1		0.0112	MYC,
Neuroinflammation Signaling Pathway	0	1		0.0142	GJB1,GLUL,CXCL10,IL6R
Neuropathic Pain Signaling In Dorsal Horn Neurons	0	1		0.00885	CAMK2B,
Neuroprotective Role of THOP1 in Alzheimer's Disease	0	1		0.00952	LONP1,
Nitric Oxide Signaling in the Cardiovascular System	0	1		0.0185	CAV1,PDGFC
Non-Small Cell Lung Cancer Signaling	0	1		0.0118	FOXO3,
Opioid Signaling Pathway	0	1		0.00866	CAMK2B,MYC
Ovarian Cancer Signaling	0	1		0.0133	FZD7,PDGFC
P2Y Purigenic Receptor Signaling Pathway	0	1		0.00741	MYC,
PAK Signaling	0	1		0.019	NCK2,PDGFC
PI3K Signaling in B Lymphocytes	0	1		0.0152	CAMK2B,FOXO3
PI3K/AKT Signaling	0	1		0.00806	FOXO3,
PKCθ Signaling in T Lymphocytes	0	1		0.00649	CAMK2B,
PPAR Signaling	0	1		0.0103	PDGFC,
PPARα/RXRα Activation	0	1		0.0172	CD36,GNA14,GPD2
PTEN Signaling	0	1		0.00826	FOXO3,
Pancreatic Adenocarcinoma Signaling	0	1		0.00833	PDGFC,
Paxillin Signaling	0	1		0.00855	NCK2,
Phagosome Formation	0	1		0.0175	C3AR1,FCGR3A/FCGR3B
Production of Nitric Oxide and Reactive Oxygen Species in Macrophages	0	1		0.011	PPP1R3C,APOM
Protein Kinase A Signaling	0	1	2	0.0137	CAMK2B,PPP1R3C,PTCH1,H1F0,CDC23
Rac Signaling	0	1		0.00826	ARPC5,
Regulation of Cellular Mechanics by Calpain Protease	0	1		0.0169	CAPN8,
Regulation of the Epithelial-Mesenchymal Transition Pathway	0	1		0.00515	FZD7,
Relaxin Signaling	0	1		0.0126	GNA14,NPR2
RhoGDI Signaling	0	1		0.0178	ARPC5,ARHGAP6,GNA14
Role of CHK Proteins in Cell Cycle Checkpoint Control	0	1		0.0182	RFC4,
Role of JAK1 and JAK3 in γc Cytokine Signaling	0	1		0.013	IL2RG,
Role of MAPK Signaling in the Pathogenesis of Influenza	0	1		0.0132	CXCL10,
Role of NANOG in Mammalian Embryonic Stem Cell Pluripotency	0	1		0.00781	FZD7,
Role of NFAT in Cardiac Hypertrophy	0	1		0.00459	CAMK2B,
Role of NFAT in Regulation of the Immune Response	0	1		0.0112	GNA14,FCGR3A/FCGR3B
Role of Osteoblasts, Osteoclasts and Chondrocytes in Rheumatoid Arthritis	0	1		0.0131	FRZB,SPP1,FZD7
Role of Pattern Recognition Receptors in Recognition of Bacteria and Viruses	0	1		0.00781	C3AR1,
Role of Tissue Factor in Cancer	0	1		0.016	FGA,GNA14
Role of Wnt/GSK-3β Signaling in the Pathogenesis of Influenza	0	1		0.0156	FZD7,
Signaling by Rho Family GTPases	0	1		0.00816	ARPC5,GNA14
Sphingosine-1-phosphate Signaling	0	1		0.0167	PDGFC,S1PR5
Superpathway of Inositol Phosphate Compounds	0	1		0.0135	MTMR9,UBLCP1,HACD2
Synaptic Long Term Depression	0	1		0.0112	GNA14,NPR2
T Cell Exhaustion Signaling Pathway	0	1		0.0134	BCL6,IL6R
Tec Kinase Signaling	0	1		0.00625	GNA14,
Telomerase Signaling	0	1		0.0177	MYC,IL2RG
Th1 Pathway	0	1		0.00855	IL6R,
Th1 and Th2 Activation Pathway	0	1		0.0123	IL6R,IL2RG
Th2 Pathway	0	1		0.00763	IL2RG,
Thrombin Signaling	0	1		0.0146	CAMK2B,F2R,GNA14
Tight Junction Signaling	0	1		0.00625	GOSR2,
Toll-like Receptor Signaling	0	1		0.0143	LY96,
Type I Diabetes Mellitus Signaling	0	1		0.0103	SOCS2,
Type II Diabetes Mellitus Signaling	0	1		0.0133	CD36,SOCS2
Virus Entry via Endocytic Pathways	0	1		0.00893	CAV1,
Wnt/Ca+ pathway	0	1		0.0167	FZD7,
Wnt/β-catenin Signaling	0	1		0.0182	MYC,FRZB,FZD7
cAMP-mediated signaling	0	1		0.00461	CAMK2B,
eNOS Signaling	0	1		0.0184	CAV1,HSPA5,PDGFC
fMLP Signaling in Neutrophils	0	1		0.008	ARPC5,
iCOS-iCOSL Signaling in T Helper Cells	0	1		0.0175	CAMK2B,IL2RG
p38 MAPK Signaling	0	1		0.0183	MYC,TIFA
p53 Signaling	0	1		0.00917	GADD45G,
p70S6K Signaling	0	1		0.0147	F2R,IL2RG

## Sheet: Upstream Regulators
Upstream Regulators
Upstream Regulator	Expr Fold Change	Molecule Type	Predicted Activation State	Activation z-score	p-value of overlap	Target molecules in dataset	Mechanistic Network
RORA	-1.096	ligand-dependent nuclear receptor		-1.123	1.88e-14	ABCD2,APOA5,ASNS,CD36,CISH,CXCL10,CYP2B6,CYP4A11,Cyp4a14,CYP7B1,FDFT1,GOT1,HMGCR,Hsd3b4 (includes others),LCN2,MGST3,Mt2,NNMT,NR1D2,OBP2B,PPP1R3C,RDH16,RORC,SLC16A7,SULT1E1,Sult5a1,UCP2	IL6,NR1H4,RORA,STAT1,STAT3,STAT5A,STAT5a/b
RORC	-1.616	ligand-dependent nuclear receptor			1.08e-13	ABCD2,APOA5,ASNS,CD36,CISH,CYP2B6,CYP4A11,Cyp4a14,CYP7B1,FDFT1,HMGCR,Hsd3b4 (includes others),LCN2,MGST3,Mt2,NNMT,OBP2B,PPP1R3C,RDH16,RORC,SLC16A7,SULT1E1,Sult5a1,ZBTB16
PPARA	1.092	ligand-dependent nuclear receptor		-1.923	5.56e-13	ABCD2,Acaa1b,Acot1,ACSS2,ANGPTL4,APOA5,APOM,ASL,ASNS,C6,CD36,CYP2B6,CYP4A11,Cyp4a14,CYP51A1,CYP7B1,DIO1,EHHADH,FDFT1,FGA,GLUL,GPD2,GPT,Gsta4,HMGCR,IDI1,INSIG1,MGST3,MSMO1,MVD,MYC,Orm1 (includes others),PHLDA1,RETSAT,SAA1,SOCS2,TDG,UCP2	MED1,NCOA2,NR1H4,NR1I3,PPARA,PPARG,RXRA,SREBF1,SREBF2,fenofibrate,pirinixic acid
POR	-1.198	enzyme		-1.195	1.5e-12	ABCC3,ACLY,Acot1,ADH4,ASNS,CD36,CD74,Ces2c,CYP2B6,CYP4A11,CYP51A1,CYP7B1,EHHADH,FDFT1,FLVCR2,HMGCR,Hsd3b4 (includes others),IDI1,INSIG1,MSMO1,MVD,NAA80,RETSAT,SDS
bromobenzene		chemical toxicant	Inhibited	-2.137	9.41e-12	ABCC3,CYP2B6,Cyp4a14,FDFT1,GOT1,Gsta4,HSPA13,HSPA5,LONP1,MSMO1,Mt2,MYC,NQO1,RPL28,TSC22D1
pirinixic acid		chemical toxicant		-1.174	1.46e-09	ABCC3,Acaa1b,ACMSD,Acot1,ACOT4,ACSS2,ADH4,ANGPTL4,APOM,ASL,ASNS,CD36,CYP2B6,CYP4A11,Cyp4a14,CYP7B1,DAD1,EHHADH,GLUL,GOT1,GPD2,HMGCR,INSIG1,LCN2,MGST3,MYC,Orm1 (includes others),PDCD5,PHLDA1,SAA1,SLC16A5,UCP2	ACOX1,ESR1,NR1H3,NR1H4,PPARA,PPARG,RXRA,SREBF1,STAT5A,STAT5a/b,TNF,pirinixic acid
STAT5B	1.034	transcription regulator	Activated	2.53	1.65e-09	ABCD2,Acot1,ACOT11,ACOT4,BCL6,CISH,CYP2B6,CYP4A11,GJB1,Gsta4,Hsd3b4 (includes others),MOXD1,MYC,NIPAL1,NNMT,NQO1,PIM1,PPP1R3C,PRLR,SLC15A5,SLC16A5,SLC34A2,SOCS2,SULT1E1,SUSD4,UGT2B28	ESR1,IL6,NR1H4,PPARG,PRL,RXRA,STAT1,STAT3,STAT5A,STAT5B,STAT5a/b,TNF
GPD1	1.065	enzyme			2e-09	ACLY,ASNS,BCL6,C6,CD36,CXCL13,CYP2B6,CYP7B1,GPD2,Hsd3b4 (includes others),NQO1,RARRES1,SERPINA7,SUSD4,Wfdc21
SLC25A13	-1.131	transporter			2.35e-09	ACLY,ASNS,BCL6,C6,CD36,CXCL13,CYP2B6,CYP7B1,GPD2,Hsd3b4 (includes others),NQO1,RARRES1,SERPINA7,SUSD4,Wfdc21
SCAP	-1.17	other		0.942	4.25e-09	ACLY,ACSS2,ASNS,CYP2B6,CYP51A1,EHHADH,FDFT1,HMGCR,IDI1,INSIG1,MSMO1,Mt2,MVD,TFF3	PPARG,SCAP,SREBF1,SREBF2,cholesterol
AHR	-1.078	ligand-dependent nuclear receptor		-0.827	5.65e-09	CD36,Ces2c,CHD7,CXCL10,CYP2B6,DIO1,EFEMP1,FZD7,GOT1,HMGCR,Hsd3b4 (includes others),HSPA5,Mt2,MYC,NNMT,NQO1,NXPE2,RBP1,RDH16,RORC,SAA1,SERPINA12,SERPINA7,SLC16A5,SPP1,TFF3,TSPYL2	AHR,ESR1,IL1B,IL22,IL6,LDLR,MED1,NR1H4,Rxr,SREBF1,STAT1,STAT3,STAT5A,STAT5B,STAT5a/b
SREBF2	1.141	transcription regulator		1.244	1.05e-08	ACLY,ACSS2,CYP51A1,CYP7B1,FDFT1,HMGCR,IDI1,INSIG1,MSMO1,MVD,PTCH1,TFF3,TIFA	PPARG,SREBF1,SREBF2,cholesterol
cholesterol		chemical - endogenous mammalian		0.432	1.69e-07	Acaa1b,ACLY,Acot1,ACSS2,CAV1,CXCL10,CYP7B1,FDFT1,HMGCR,HSPA5,IDI1,INHBA,INSIG1,LAPTM5,MSMO1,Orm1 (includes others),PTCH1,SAA1,UXT	ABCA1,INSIG1,PPARG,SCAP,SREBF1,SREBF2,Srebp,cholesterol
nitrofurantoin		chemical drug		0.636	4.61e-07	ASL,ASNS,CXCL10,CYP4A11,EHHADH,FGA,GAS5,GJB1,HMGCR,HSPA5,MYC,NQO1,RPL13A,RPS9,SLC34A2,SPP1
clofibrate		chemical drug	Inhibited	-2.42	6.24e-07	ABCC3,Acot1,ACOT4,CD36,CYP4A11,Cyp4a14,EHHADH,HMGCR,Mt2,MYC,NQO1,UCP2	ACOX1,NR1H3,PPARA,PPARG,RXRA,SREBF1,clofibrate
RICTOR	-1.002	other	Activated	2.035	6.95e-07	ATP6V0D2,ATP6V1C1,COX6B1,NDUFA11,NDUFB2,NDUFB3,NIPAL1,OBP2B,PSMD6,RORC,RPL11,RPL13A,RPL28,RPL7,RPL7A,RPS3,RPS9,RPSA,SDHB,Uba52,UQCR11
SLC13A1	-1	transporter		-1.732	9.11e-07	ACLY,C6,HSPA5,INMT,INSIG1,MVD,SDF2L1,SPP1,SULT1E1,TFG,UPP2,Xlr3c (includes others)
ATP7B	1.006	transporter		1.414	2.44e-06	ACLY,CKS1B,CYP51A1,FDFT1,HMGCR,IDI1,MSMO1,Mt2
NR1I3	-1.257	ligand-dependent nuclear receptor		1.365	2.88e-06	ABCC3,Ces2c,CYP2B6,CYP7B1,DIO1,Gsta4,INSIG1,LRG1,MYC,RARRES1,SULT1E1,UGT2B28
NCOA2	-1.006	transcription regulator			4.39e-06	ADH4,APOM,CXCL10,CYP2B6,CYP51A1,FRZB,GPD2,HMGCR,IDI1,PPP1R3B,PPP1R3C,SLC3A1
cholic acid		chemical - endogenous mammalian		-1.041	4.97e-06	ABCC3,APOM,CYP2B6,CYP4A11,Cyp4a14,CYP7B1,EHHADH,FDFT1,HMGCR,RBP1	HNF4A,NCOA2,NR0B2,NR1H4,NR1I2,NR5A2,PPARA,RXRA,cholic acid
ACOX1	1.07	enzyme		1.138	5.68e-06	CD36,CYP4A11,Cyp4a14,CYP7B1,DIO1,EHHADH,GOT1,HSPA5,LCN2,LONP1,Orm1 (includes others),PHLDA1,UCP2,UPP2	ACOX1,NR1H3,PPARA,PPARG,RXRA,SREBF1
simvastatin		chemical drug		0.8	6.66e-06	ACMSD,APOM,ASL,CYP2B6,F2R,FGA,GPT,HMGCR,LCN2,Ly6a (includes others),MYC,NFIX,RORC,SLC16A7,SPP1,Xlr3c (includes others)	AKT1,FOXO3,IFNG,IL22,IL6,NR1H3,NR1H4,PPARA,PPARG,RXRA,SREBF1,STAT1,STAT3,STAT5A,STAT5a/b,STAT6,ZBTB16,simvastatin
SREBF1	-1.085	transcription regulator		1.124	9.1e-06	ABCD2,ACLY,ACSS2,APOA5,CXCL10,CYP51A1,CYP7B1,EHHADH,FDFT1,HMGCR,HSPA13,HSPA5,IDI1,INSIG1,MSMO1,MVD,RBP1,UCP2	PPARA,PPARG,RXRA,SCAP,SREBF1,SREBF2,cholesterol
HNF4A	1.047	transcription regulator		-1.111	9.32e-06	ABCC3,ABCD2,ACLY,ACMSD,Acot1,ACSS2,APOM,ARPC5,ASB7,ASNS,BCL6,C11orf68,C6,CAPN8,CAV1,CBLL1,CDC23,Ces2c,CRY1,CYP2B6,CYP51A1,CYP7B1,DAD1,DNAJB9,DPAGT1,EIF4EBP2,ETNPPL,FGA,FUT11,GADD45G,GJB1,GOT1,GPT,Hsd3b4 (includes others),HSPA5,IL22RA1,INHBA,INHBC,INHBE,LCN2,LGR5,MGST3,MID1,mir-122,mir-680,MRPS18B,MRPS28,Mt2,MYC,NBEA,NDUFB3,NIPAL1,OBP2B,PCDH20,PNPO,PPP1R3B,PPP1R3C,PRLR,RNASE2,RORC,SAA1,SH3PXD2A,SN…	HNF1A,HNF4A
NR0B2	1.168	ligand-dependent nuclear receptor		0.152	1.01e-05	ACLY,APOM,CD36,Ces2c,CYP51A1,CYP7B1,GPT,HMGCR,SPP1	HNF1A,HNF4A,NCOA2,NR0B2,NR1H3,NR1H4,NR5A2,PPARA,PPARG,RXRA,SREBF1
pitavastatin		chemical drug		1.347	1.04e-05	CD36,CYP51A1,FDFT1,HMGCR,IDI1,MVD	NR1H3,PPARA,PPARG,RXRA,SREBF1,pitavastatin
isoquercitrin		chemical drug	Activated	2.219	1.07e-05	CYP51A1,FDFT1,HMGCR,INSIG1,MSMO1	SREBF1,SREBF2,isoquercitrin
RXRA	1.01	ligand-dependent nuclear receptor		-0.095	1.4e-05	ABCC3,ABCD2,Acot1,APOA5,APOM,ASNS,CD36,CXCL10,CYP2B6,CYP4A11,EHHADH,GPT,INSIG1,LCN2,Orm1 (includes others),RBP1,RNASE2,RORC,SPP1	HNF4A,L-triiodothyronine,MED1,NR0B2,NR1H3,NR1H4,PPARA,PPARG,RXRA,Rxr,SREBF1,ciprofibrate
CFTR	-1.06	ion channel		-1.803	1.48e-05	Acaa1b,ASNS,CYP2B6,CYP4A11,FDFT1,IDI1,LRG1,SAA1,SLC7A8,SLFN12L
IL3		cytokine	Activated	2.05	1.8e-05	Ces1b/Ces1c,CISH,DAD1,EIF1AX,F2R,GADD45G,HSPA5,LCN2,LILRB4,MID1,MYC,PIM1,PROX1,RIDA,RPL11,RPL3,RPL7,RPS14,RPS3,SNRPD2,UCP2	EPOR,ESR1,IL3,OSM,STAT1,STAT3,STAT5A,STAT5B,STAT5a/b
hexachlorobenzene		chemical toxicant		0.788	2.65e-05	ASNS,FGA,GAS5,LCN2,MYC,SLC34A2,SPP1,UPP1
NFE2L2	1.077	transcription regulator		-0.215	3.11e-05	ABCC3,ATP6V0D2,CD36,CXCL10,Cyp4a14,DAD1,ETV6,FOXO3,GADD45G,GNA14,Gsta4,HTATIP2,INMT,MGST3,MRPS18B,MSMO1,NQO1,SAA1,SLC3A1,SLC7A8,SULT1E1,UGT2B28,Xlr3c (includes others)
phenacetin		chemical drug		0.478	3.16e-05	FGA,GAS5,LCN2,MYC,SLC34A2,SPP1,UPP1
thioacetamide		chemical toxicant		0.912	3.36e-05	ADH4,ASNS,F2R,FGA,GAS5,GOT1,LCN2,MYC,PRLR,RFC4,SELENOW,SERPINA7,SLC34A2,SPP1,UBLCP1,UPP1,USP2
PPP2CA	1.325	phosphatase		0	3.74e-05	CD36,CXCL10,FOXO3,MT-ND3,MYC,Rnu5g,UPP1	FOXO3,IKK (complex),MYC,PPP2CA,SIRT1
1,4-bis[2-(3,5-dichloropyridyloxy)]benzene		chemical toxicant		1.577	3.95e-05	ABCC3,Ces2c,CYP2B6,CYP7B1,DIO1,INSIG1,LRG1,RARRES1,SULT1E1,UCP2,UGT2B28	1,4-bis[2-(3,5-dichloropyridyloxy)]benzene,NR1I3
CYP1A1	-1.096	enzyme		-0.063	4.18e-05	ACOT11,COX6B1,CYP2B6,GPT,MID1,Mt2,NQO1,SDHB,SOCS2,TSC22D1
SH3TC2	-1.153	other			4.37e-05	ACLY,CYP51A1,GJB1,HMGCR,IDI1,MVD
1,2-dithiol-3-thione		chemical reagent		0.112	4.8e-05	ABCC3,Cyp4a14,DAD1,DNAJB9,ETV6,GNA14,Gsta4,HTATIP2,INMT,MRPS18B,MSMO1,NQO1,SAA1,UGT2B28,Xlr3c (includes others)	1,2-dithiol-3-thione,NFE2L2
bezafibrate		chemical drug		-0.8	5.06e-05	Acot1,ACOT4,ANGPTL4,CD36,Cyp4a14,EHHADH,HSPA5,INSIG1,TDG,UCP2	ACOX1,FOXO3,NR1H3,PPARA,PPARG,RXRA,SREBF1,bezafibrate,palmitic acid
gentamicin C		chemical drug		0.563	5.19e-05	ASNS,FGA,GAS5,LCN2,MYC,SLC34A2,SPP1,UPP1
TERC	-1.01	other			5.36e-05	CRY1,CYP4A11,H1F0,HMGCR,Orm1 (includes others),UPP2
MPZ	-1.008	other			5.64e-05	FDFT1,HMGCR,HSPA5,MVD,SDF2L1
allopurinol		chemical drug		0.213	6.1e-05	ASNS,CXCL10,FGA,GAS5,LCN2,MYC,SLC34A2,SPP1,UPP1	STAT1,STAT3,STAT5a/b,STAT6,allopurinol
NR1I2	-1.304	ligand-dependent nuclear receptor		-0.254	6.86e-05	ABCC3,CD36,Ces2c,CYP2B6,CYP4A11,GLUL,GOT1,Gsta4,Hsd3b4 (includes others),INSIG1,LCN2,SULT1E1	FOXO3,MED1,NR1H4,NR1I2,PPARA,Rxr,STAT3,dexamethasone,glucocorticoid
enalapril		chemical drug		1.89	6.98e-05	ASNS,FGA,LCN2,MYC,SLC34A2,SPP1,UCP2
atorvastatin		chemical drug	Activated	2.078	7.14e-05	ABCC3,CAV1,CD36,CD59,CYP2B6,CYP51A1,F2R,FDFT1,HMGCR,IDI1,MSMO1,MVD,SPP1,TCIM	ESR1,NR1H3,PPARA,PPARG,RXRA,SREBF1,STAT5A,STAT5a/b,TNF,atorvastatin
ezetimibe		chemical drug	Activated	2.232	7.38e-05	CYP51A1,FDFT1,HMGCR,IDI1,MVD	SREBF1,SREBF2,cholesterol,ezetimibe
GW9662		chemical reagent		-0.728	7.5e-05	ACLY,ANGPTL4,CAV1,CD36,HSPA5,INSIG1,LCN2,RORC,UCP2	GW9662,PPARA,PPARG,RXRA,SREBF1
triamterene		chemical drug		0.726	7.5e-05	ASNS,FGA,GAS5,LCN2,MYC,SLC34A2,SPP1,UPP1
phenobarbital		chemical drug		0.767	8.44e-05	ABCC3,CYP2B6,CYP7B1,DIO1,GPT,INSIG1,SULT1E1,UGT2B28	NR1H4,NR1I2,NR1I3,Rxr,phenobarbital
ZBTB16	-1.427	transcription regulator		0	9.1e-05	BCL6,CD74,CXCL10,F2R,Ly6a (includes others),LY86,LY96,MYC,RORC,SPP1,TSC22D1,ZBTB16	MYC,ZBTB16
di(2-ethylhexyl) phthalate		chemical toxicant		-1.338	9.29e-05	ACMSD,Acot1,CD36,CYP4A11,Cyp4a14,EHHADH,MYC	ACOX1,NR1H3,PPARA,PPARG,RXRA,SREBF1,di(2-ethylhexyl) phthalate
INSIG1	1.531	other		-1.762	9.48e-05	ACLY,ACSS2,CXCL10,CXCL13,CYP51A1,FDFT1,HMGCR,IDI1,LCN2,UCP2	INSIG1,PPARG,SREBF1,SREBF2,Srebp,cholesterol
cyclophosphamide		chemical drug		-0.78	0.000106	CYP2B6,FGA,GAS5,Ly6a (includes others),MYC,SLC34A2,SPP1,UPP1	IL6,NR1H4,STAT1,STAT3,STAT5A,STAT5a/b,cyclophosphamide
fenamic acid		chemical reagent		0.518	0.000106	ASNS,FGA,GAS5,LCN2,MYC,SLC34A2,SPP1,UPP1
BCO1	1.006	enzyme			0.000119	ARRDC3,BCO2,HTATIP2,SLC25A30
ciprofibrate		chemical drug		-1.309	0.000119	CD36,CYP4A11,Cyp4a14,CYP7B1,DIO1,EHHADH,FGA,GOT1,LCN2,Orm1 (includes others),PHLDA1,UPP2	ACOX1,ESR1,LEP,MED1,NR1H3,NR1I3,PPARA,PPARG,RXRA,SREBF1,ciprofibrate
MFSD2A	-1.258	transporter			0.000121	CYP51A1,FDFT1,IDI1,INSIG1,MVD
carboplatin		chemical drug		1.134	0.000122	ASNS,FGA,LCN2,MYC,SLC34A2,SPP1,UPP1
NR5A2	-1.012	ligand-dependent nuclear receptor		-0.804	0.000122	ABCC3,APOM,CYP7B1,GADD45G,GLS2,GOT1,HMGCR,MYC,SAA1	MTORC1,NR5A2,SREBF1,SREBF2
IL5	-1.051	cytokine	Activated	2.041	0.000129	ASNS,BCL6,CISH,CRELD2,GADD45G,GALK1,HMGCR,HSPA5,IDI1,IL2RG,IL6R,MYC,PDLIM1,PIM1,SDF2L1,SOCS2,UPP1	ESR1,FOXO3,IFNG,IL5,PPARG,RXRA,STAT1,STAT3,STAT5A,STAT5B,STAT5a/b,STAT6,TNF,ZBTB16
NR1H4	1.121	ligand-dependent nuclear receptor		0.173	0.000146	ABCC3,APOA5,APOM,CYP2B6,GPT,Gsta4,HSPA5,LCN2,MYC,OBP2B,Orm1 (includes others),SPP1	AHR,ESR1,HNF1A,HNF4A,IL1B,IL6,LEP,MED1,NR1H4,NR5A2,PPARA,PPARG,RXRA,Rxr,STAT1,STAT3,STAT5A,STAT5a/b
LY294002		chemical - kinase inhibitor	Inhibited	-2.107	0.000148	ACSS2,BCL6,CD36,CD74,CXCL10,EIF1AX,F2R,FDFT1,GPD2,Gsta4,HMGCR,HSD17B6,HSPA5,IDI1,LCN2,MYC,NQO1,PHLDA1,PIM1,RFC4,RORC,SOCS2,SPP1,ZBTB16	AHR,AKT1,ESR1,FOXO3,IL1B,IL6,LY294002,NR1H4,PPARG,RXRA,Rxr,STAT1,STAT3,STAT5A,STAT5a/b,TNF
STAT6	1.029	transcription regulator		0.483	0.000155	Acot1,BCL6,CISH,CXCL10,CYP4A11,Cyp4a14,FCGR3A/FCGR3B,GADD45G,GNA14,HMGCR,LILRB4,Ly6a (includes others),PDGFC,SOCS2,TBC1D17,TFF3,USP2	FOXO3,IFNG,IL2,IL5,STAT1,STAT3,STAT5A,STAT5a/b,STAT6,ZBTB16
arsenic trioxide		chemical drug		-0.982	0.000157	ATP1B3,ATP6V1C1,COX6B1,CYP51A1,ECT2,FDFT1,HMGCR,HSPA5,IDI1,MED15,MSMO1,MT-ND6,MYC,NDUFA11,NDUFB2,NQO1,PIM1,UQCR11	FOXO3,FOXO4,arsenic trioxide,hydrogen peroxide
17-alpha-ethinylestradiol		chemical drug		-0.588	0.000166	ABCC3,ARRDC3,ASNS,CD74,CXCL10,CYP2B6,CYP7B1,Gsta4,LCN2,LY86,SLC34A2,TFF3	17-alpha-ethinylestradiol,AHR,ESR1,IL6,MED1,NR1H4,NR1I2,NR1I3,STAT1,STAT3,STAT5A,STAT5B,STAT5a/b
actinonin		chemical reagent		1	0.000168	ASNS,MT-ATP6,MT-ND3,MT-ND6
sirolimus		chemical drug		0.555	0.000175	APOA5,ASNS,CD36,COX6B1,DAD1,EIF1AX,HSPA5,IDI1,LCN2,LILRB4,MAPK1IP1L,MYC,PIM1,RORC,RPL13A,RPL3,RPL7A,RPS14,RPS3,RPS9,RPSA,SNRPD2,SRSF3,UCP2	MTORC1,SREBF1,SREBF2,sirolimus
LDLR	1.181	transporter		0.762	0.000176	ACLY,CD36,CYP7B1,GPT,HMGCR,HSPA5,LCN2,MYC,SPP1	ESR1,FOXO3,IFNG,LDLR,LEP,MED1,PPARG,RXRA,SREBF1,SREBF2,STAT1,STAT3,STAT5A,STAT5a/b,STAT6,TNF,ZBTB16,cholesterol
TO-901317		chemical reagent		-1.406	0.000177	Acaa1b,ACLY,Acot1,APOA5,APOM,CYP4A11,Cyp4a14,CYP7B1,DIO1,EHHADH,FDFT1,Gsta4,Mt2,Orm1 (includes others),RDH16	NR1H3,NR1H4,PPARA,PPARG,RORA,RORC,RXRA,SREBF1,SREBF2,TO-901317,cholesterol
ethionine		chemical toxicant		0.816	0.000183	FGA,LCN2,MYC,SLC34A2,SPP1,UPP1
Growth hormone		group		0.856	0.000197	ANGPTL4,BCL6,CD36,CISH,Cyp4a14,FZD7,GPT,MT-ND3,MYC,PRLR,SOCS2,SPP1,TFF3,TSC22D1	ESR1,GHR,Growth hormone,PPARA,PPARG,PRL,RXRA,SREBF1,STAT1,STAT5A,STAT5B,STAT5a/b
acetaminophen		chemical drug		-0.227	0.000213	ABCC3,ASL,CXCL10,CYP4A11,GJB1,GLUL,GPT,HMGCR,HSPA5,mir-122,MYC,NQO1	AHR,AKT1,FOXO3,IFNG,IL1B,NR1H4,Rxr,STAT1,STAT3,STAT6,ZBTB16,acetaminophen
INSIG2	1.032	other		-1.091	0.000231	ACLY,FDFT1,HMGCR,INSIG1	INSIG2,SREBF1,SREBF2,cholesterol
TNF	-1.21	cytokine	Activated	2.992	0.000233	ABCC3,ABCD2,ANGPTL4,ARRDC3,BCL6,C3AR1,CAV1,CD36,CD59,CISH,CRY1,CXCL10,CXCL13,CYP7B1,DIO1,ESM1,ETV6,FRZB,GADD45G,GBP6,GOSR2,GPD2,Gsta4,HMGCR,HSPA5,INHBA,INSIG1,LCN2,LRG1,LY96,Mt2,MYC,NNMT,NQO1,Orm1 (includes others),PBRM1,PHLDA1,PIM1,Ppbp,PPP1R3C,PRLR,RBP1,RNASE2,RPS3,RPSA,Rtp3,SAA1,SLC16A5,SLC7A8,SOCS2,SPP1,SUSD4,SYVN1,TCIM,TIFA,UCP2,USP2	AHR,ESR1,FOXO3,IFNG,IL1B,IL6,NR1H4,PPARG,PRL,Rxr,STAT1,STAT3,STAT5A,STAT5B,STAT5a/b,STAT6,TNF,TNFRSF1A,ZBTB16
ERN1	1.129	kinase		1.063	0.000246	CREB3L2,DNAJB9,GOT1,GPT,HSPA5,LGR5,MVD,SDF2L1,SYVN1,TBCB	ERN1,XBP1
rosuvastatin		chemical drug	Activated	2.236	0.00028	CYP51A1,FDFT1,HMGCR,IDI1,MVD
sterol		chemical - endogenous mammalian		0.433	0.00028	ABCD2,ACLY,ACSS2,FDFT1,HMGCR	INSIG1,PPARG,SCAP,SREBF1,SREBF2,Srebp,sterol
CYP1A2	-1.05	enzyme		0	0.000285	ACOT11,CYP2B6,MID1,Mt2,NQO1,SOCS2
25-hydroxycholesterol		chemical reagent		0.688	0.000287	ACLY,ASNS,FDFT1,HMGCR,HSPA5,INSIG1,PTCH1	25-hydroxycholesterol,INSIG1,NR1H3,PPARA,SCAP,SREBF1,SREBF2,Srebp,cholesterol
Tnf (family)		group		1.695	0.000305	ABCC3,C3AR1,CD72,CXCL10,CYP2B6,ESM1,INHBA,LCN2,MYC,SAA1	FOXO3,IKK (complex),IL6,NR1H4,PPARG,STAT1,STAT3,STAT5A,STAT5a/b,TNFRSF1A,Tnf (family)
SIRT2	-1.016	transcription regulator	Activated	2	0.00031	FDFT1,HMGCR,IDI1,MVD	NR0B2,NR1H4,NR1I2,SIRT2,cholic acid
Srebp		group			0.00031	ABCD2,ACLY,ACSS2,UCP2
lomustine		chemical drug		1.134	0.000321	ASNS,FGA,LCN2,MYC,SLC34A2,SPP1,UPP1
valproic acid		chemical drug		-0.639	0.000337	ABCD2,CKS1B,CYP2B6,CYP4A11,Cyp4a14,CYP51A1,DNAJB9,EHHADH,ETV6,FDFT1,GLUL,HSD17B6,HSPA5,IDI1,MGAT2,MSMO1,MVD,NQO1,PSMD6,RDH16,SLC7A8,SPP1	ESR1,LEP,MED1,PPARG,valproic acid
LRPPRC	-1.021	other			0.000397	MT-ATP6,MT-ND3,MT-ND6
MYC	1.537	transcription regulator	Inhibited	-2.106	0.0004	ABCC3,ARF3,ASNS,BCL6,CAV1,COX6B1,CTDSP1,CXCL10,Ear2 (includes others),EFEMP1,F2R,FRZB,GADD45G,GLS2,GLUL,GOT1,GPT,INHBA,LGR5,Ly6a (includes others),MGST3,MRPL12,Mt2,MYC,NOP56,NQO1,RARRES1,RBP1,RPL11,RPL3,RPL7,RPL7A,RPS9,SLC16A7,SLC25A21,SNRPD2,SPP1,TAF1D,TDG,UXT
IFNG	-1.041	cytokine	Activated	2.592	0.000404	ABI1,ACLY,Acot1,ANGPTL4,ASNS,ATG13,CAV1,CD36,CD72,CD74,CISH,CXCL10,Defb1,DIO1,ESM1,F2R,FCGR3A/FCGR3B,GBP6,GLUL,GNA14,GPT,HMGCR,HSPA5,IDI1,IL22RA1,IL6R,INHBA,LCN2,Ly6a (includes others),LY96,MED15,MYC,NQO1,PHLDA1,PIM1,RARRES1,RORC,RTP4,SLC3A1,SLFN12L,SMAGP,SOCS2,SPP1,THPO,ZBTB16	AHR,AKT1,FOXO3,IFNG,IL1B,IL6,MYC,NR1H4,Rxr,STAT1,STAT3,STAT5A,STAT5a/b,STAT6,ZBTB16
AGN194204		chemical drug		1.109	0.000404	Acaa1b,Acot1,Cyp4a14,CYP51A1,CYP7B1,FDFT1,IDI1,LILRB4,MYC,PHLDA1,PIM1,SPP1
PTEN	-1.11	phosphatase		-1.651	0.000408	ADAMDEC1,ALG3,CKS1B,CXCL10,CXCL13,EHHADH,FAM220A,FDFT1,FOXO3,GALK1,HMGCR,IDI1,MRPL12,MT-ATP6,MVD,MYC,NDUFB3,NQO1,PIM1,Rpl36a,SDHB,SLC25A45,SLC7A8,SPP1,ZBTB16	AKT1,FOXO3,MTORC1,PTEN,RPTOR,SREBF1,SREBF2
thapsigargin		chemical toxicant		1.74	0.000428	ASNS,BCL6,CAV1,CREB3L2,CXCL10,DNAJB9,HMGCR,HSPA5,LONP1,MYC,RETSAT,SYVN1	AHR,ERN1,FOXO3,IFNAR1,IKK (complex),IL1B,NR1H4,Rxr,SREBF1,SREBF2,STAT1,STAT3,STAT6,XBP1,cholesterol,thapsigargin
ritonavir		chemical drug			0.000431	ABHD2,CD36,CD59,CYP2B6,ECT2,FDFT1,HMGCR,IDI1,MSMO1,MYC
fenofibrate		chemical drug		-1.508	0.000432	ABCD2,Acaa1b,ACMSD,Acot1,ANGPTL4,ASNS,CD36,CYP4A11,EHHADH,FGA,GLUL,GOT1,Gsta4,HSPA5,UCP2	ACOX1,NR1H3,NR1H4,PPARA,PPARG,RXRA,SREBF1,SREBF2,fenofibrate
MTTP	-1	transporter		1.309	0.000477	CD36,GOT1,GPT,HMGCR,HSPA5
PRLR	-1.433	transmembrane receptor	Activated	2	0.000477	CISH,GJB1,MYC,PIM1,SLC34A2	ESR1,GHR,PRL,PRLR,STAT1,STAT5A,STAT5B,STAT5a/b
propylthiouracil		chemical drug			0.000502	ABCC3,CA1,DIO1,GLUL,Ly6a (includes others),MGST3,NNMT,Orm1 (includes others),PHLDA1
TRIM21	-1.05	enzyme		-0.218	0.000521	CXCL10,MYC,PNPO,Trim12a
HSPH1	1.308	other			0.00053	BCL6,MYC
PPAR ligand-PPAR-Retinoic acid-RXRα		complex			0.00053	CYP4A11,Cyp4a14
Usp17la (includes others)	-1.17	peptidase			0.00053	CISH,MYC	STAT5B,STAT5a/b,Usp17la (includes others)
deoxycholate		chemical - endogenous mammalian		0.915	0.000549	CAV1,CYP2B6,CYP4A11,GLS2,GLUL,HSPA5	NR1I2,deoxycholate
vancomycin		biologic drug		0.684	0.00055	ASNS,FGA,GAS5,LCN2,MYC,SLC34A2,SPP1,UPP1
XBP1	1.295	transcription regulator	Activated	3.406	0.000553	ALG12,ALG2,DAD1,DNAJB9,GORASP2,GOSR2,HSPA13,HSPA5,MGAT2,MYC,SDF2L1,SEC23B,SYVN1
cadmium chloride		chemical toxicant			0.00062	Gsta4,HSPA13,HSPA5,Mt2,MYC,Orm1 (includes others)
aminoglutethimide		chemical drug			0.000624	HMGCR,SPP1,SULT1E1
KCNE3	-1.106	ion channel			0.000657	BC023105,CISH,CXCL13,G530011O06Rik,PHLDA1,RDH16,TRDN
RPTOR	1.039	other		-1.134	0.000657	CYP51A1,FDFT1,HMGCR,IDI1,MSMO1,MVD,MYC	AKT1,FOXO3,MTORC1,PPARG,RPTOR,SREBF1,SREBF2
Cdk		group		1.974	0.000657	CXCL10,GADD45G,MYC,PHLDA1,UCP2
methapyrilene		chemical drug		0.632	0.000677	CD36,CYP4A11,EHHADH,FGA,GJB1,HMGCR,HSPA5,MYC,RPL13A,RPS9
imatinib		chemical drug		-0.106	0.000703	ATP1B3,ATP6V1C1,COX6B1,ECT2,FOXO3,HSPA5,MED15,MT-ND6,MYC,NDUFA11,NDUFB2,NQO1,PIM1,SNRPD2,SOCS2,UQCR11
lipopolysaccharide		chemical drug	Activated	3.836	0.000713	ABCC3,ACLY,Acot1,ANGPTL4,BCL6,C3AR1,CAV1,CD36,CD59,CD74,CISH,CXCL10,CXCL13,CYP2B6,CYP4A11,CYP7B1,DNAJB9,Ear2 (includes others),EHHADH,ETV6,F2R,GBP6,GPT,HMGCR,HSPA5,IGSF6,IL2RG,IL6R,INHBA,INSIG1,LCN2,LILRB4,Ly6a (includes others),LY96,MAFB,Mt2,MYC,NFIX,NNMT,NQO1,Orm1 (includes others),PBRM1,PHLDA1,PID1,PIM1,PTCH1,RNASE2,SAA1,SLFN12L,SOCS2,SPP1,TCIM,THPO,Trim12a,TSC22D1,UCP2	AHR,ESR1,FOXO3,IFNG,IL1B,IL2,IL6,NR1H4,PPARG,RXRA,Rxr,STAT1,STAT3,STAT5A,STAT5a/b,STAT6,TNF,ZBTB16,lipopolysaccharide
hydrogen peroxide		chemical - endogenous mammalian	Activated	2.083	0.000715	CAV1,CD59,CKS1B,CYP51A1,DPAGT1,FDFT1,FOXO3,GLS2,HMGCR,HSPA5,INSIG1,LCN2,MSMO1,MT-ND6,MYC,PIM1,PSTPIP2,RPL7A,SPP1,TSPAN4,UCP2	AGT,AHR,D-glucose,ESR1,FOXO3,FOXO4,MYC,PPARG,RPTOR,SIRT1,SREBF1,SREBF2,hydrogen peroxide
NR1H3	1.107	ligand-dependent nuclear receptor		-0.4	0.000717	APOM,CXCL10,FDFT1,GPT,Gsta4,HMGCR,Mt2,PTCH1,RPS14	25-hydroxycholesterol,ABCA1,NR1H3,PPARA,PPARG,RXRA,SREBF1,SREBF2,Srebp,cholesterol,sterol
palmitic acid		chemical - endogenous mammalian		1.401	0.000736	ACLY,APOM,CD36,CXCL10,HSPA5,IL6R,INHBA,LCN2,MAFB,Mt2,MVD,Orm1 (includes others),UCP2	AHR,D-glucose,ESR1,FOXO3,IL6,MYC,NR1H4,PPARG,SIRT1,SREBF1,SREBF2,STAT1,STAT3,STAT5A,STAT5a/b,cholesterol,palmitic acid
CSF1	1.018	cytokine	Activated	2.867	0.000808	CYP51A1,F2R,FCGR3A/FCGR3B,FDFT1,GPT,HMGCR,HSPA5,IDI1,MAFB,MSMO1,MVD,MYC,SLFN12L	CSF1,FOXO3,IFNG,STAT1,STAT3,STAT6,ZBTB16
HRG		other		1.964	0.000818	ARF3,CD74,FCGR3A/FCGR3B,SPP1
NKX2-1	1.009	transcription regulator			0.000886	CD74,CKS1B,Ear2 (includes others),FOXQ1,Gsta4,INMT,LCN2,LRG1,NOP56,SH3PXD2A,SLC34A2,TFF3
CD38	-1.029	enzyme	Activated	2.067	0.000897	ASNS,BCL6,CISH,CRELD2,GADD45G,GALK1,IL6R,PDLIM1,PIM1,SDF2L1,SOCS2	CD38,IL6,NR1H4,STAT1,STAT3,STAT5A,STAT5a/b
TNFRSF1A	1.103	transmembrane receptor		0.343	0.000916	ABCC3,CD36,CXCL10,CXCL13,GPT,LCN2,NQO1,PIM1,RORC,SAA1	AHR,ESR1,IL1B,IL6,NR1H4,PPARA,PPARG,RXRA,Rxr,SREBF1,STAT1,STAT3,STAT5A,STAT5a/b,TNF,TNFRSF1A
BCO2	1.413	enzyme			0.00092	ARRDC3,HTATIP2,SLC25A30
DAP3	1.012	other			0.00092	MT-ATP6,MT-ND3,MT-ND6
nicardipine		chemical drug			0.00092	CYP2B6,CYP4A11,Cyp4a14	NR1I2,nicardipine
IL2	1.085	cytokine	Activated	2.134	0.000969	BCL6,CD59,CD74,CISH,CXCL10,CYP2B6,FCGR3A/FCGR3B,FOXO3,GADD45G,Gm10408 (includes others),HSPA5,IDI1,IL2RG,LAPTM5,LILRB4,Ly6a (includes others),MYC,PDGFC,PHLDA1,PIM1,PTCH1,RORC,SOCS2,SPP1,UPP1	AHR,EGR2,IL1B,IL2,IL5,IL6,Immunoglobulin,NR1H4,Rxr,STAT1,STAT3,STAT5A,STAT5a/b,STAT6,ZBTB16
CYP1B1	-1.12	enzyme		0	0.000973	ACOT11,CYP2B6,MID1,Mt2,NQO1,SOCS2
perchlorate		chemical reagent		-1	0.001	Akr1c19,GPD2,PHLDA1,UPP2
FOS	-1.129	transcription regulator		0.577	0.00101	ARPC5,ASL,C3AR1,Defb1,ESM1,FGA,FOXO3,FRZB,GAS5,HSPA5,HTATIP2,Mt2,MYC,NAA80,NQO1,PFN1,PHLDA1,RBP1,RPS9,SEC23B,SNX3,SPP1,TAOK1,Uba52
LEP	-1.089	growth factor		0.02	0.00104	ABCC3,ACLY,ANGPTL4,APOM,ASL,CAV1,CD36,CXCL10,CYP4A11,Cyp4a14,EHHADH,FOXO3,HMGCR,HSPA5,MSMO1,MYC,NPR2,RORC,SPP1,UCP2	AKT1,ESR1,FOXO3,IFNG,LEP,MED1,NR1I3,PPARA,PPARG,RXRA,SREBF1,STAT1,STAT3,STAT6,ZBTB16,palmitic acid
STAT5a/b		group	Activated	2.366	0.00111	BCL6,CD36,CISH,IDI1,MYC,PIM1,PROX1,RBP1
STAT5A	1.06	transcription regulator		1.395	0.00111	BCL6,CISH,FOXQ1,GADD45G,GJB1,IL6R,LCN2,MYC,PIM1,PRLR,S1PR5,SLC34A2,SLC7A8,SOCS2,TFF3	AHR,ESR1,IL6,MED1,NR1H4,NR5A2,PPARA,PPARG,PRL,RXRA,STAT1,STAT3,STAT5A,STAT5B,STAT5a/b,TNF
D-glucose		chemical - endogenous mammalian		0.727	0.00121	ACLY,ARF3,ASNS,CAV1,CCPG1,CD36,CD59,GLUL,GOT1,HMGCR,HSPA5,INHBA,LY96,MAFB,Mt2,MYC,NDUFB3,NQO1,Orm1 (includes others),RDH16,RPS14,SCAMP3,SDHB,SPP1,Uba52,UCP2	AHR,D-glucose,ESR1,FOXO3,LEP,MED1,MYC,PPARG,RXRA,SIRT1,SREBF1,STAT5A,STAT5a/b,TNF,palmitic acid
methyl-beta-cyclodextrin		chemical drug			0.00122	CAV1,FDFT1,HMGCR,MYC	SREBF1,SREBF2,cholesterol,methyl-beta-cyclodextrin
captopril		chemical drug		0.57	0.00122	ASNS,FGA,GAS5,LCN2,SLC34A2,SPP1,UPP1
miR-129-5p (and other miRNAs w/seed UUUUUGC)		mature microrna			0.00129	CAMTA1,ETV6,FNDC3B
GHR	1.155	transmembrane receptor			0.00133	CISH,MYC,PRLR,SOCS2,SPP1	ESR1,GHR,Growth hormone,IL6,NR1H4,PPARG,PRL,STAT1,STAT3,STAT5A,STAT5B,STAT5a/b
beta-naphthoflavone		chemical toxicant		-1.103	0.00133	ABCC3,CYP4A11,NQO1,SAA1,SOCS2	NFE2L2,beta-naphthoflavone
IL1B	1.063	cytokine	Activated	2.762	0.00138	ABCC3,ANGPTL4,ASB7,BCL6,CD74,CISH,CXCL10,CXCL13,CYP2B6,DIO1,GBP6,HSPA5,IL6R,INHBA,LCN2,LY96,Mt2,MYC,NQO1,PBRM1,PHLDA1,PIM1,Ppbp,RORC,RPSA,SAA1,SLC3A1,SOCS2,SPP1,SULT1E1,SYVN1,TCIM	ESR1,FOXO3,IFNG,IL1B,IL6,NR1H4,PPARG,RXRA,STAT1,STAT3,STAT5A,STAT5a/b,STAT6,TNF,TNFRSF1A,ZBTB16
indomethacin		chemical drug		-0.282	0.00143	ASNS,CYP2B6,FGA,GAS5,LCN2,MYC,PIM1,Ppbp,PRLR,SLC34A2,SPP1,UCP2,UPP1	AHR,ESR1,IL1B,IL6,NR1H4,PPARG,RXRA,Rxr,STAT1,STAT3,STAT5A,STAT5a/b,TNF,indomethacin
Il3	-1.101	cytokine		0.843	0.00144	CISH,LCN2,Ly6a (includes others),MYC,PIM1,SPP1,TCP1	AKT1,ESR1,FOXO3,Il3,KIT,STAT1,STAT3,STAT5A,STAT5B,STAT5a/b,STAT6
NCOR-LXR-Oxysterol-RXR-9 cis RA		complex		-1	0.00146	APOA5,CD36,CYP51A1,FDFT1
IL22	1.296	cytokine		0.594	0.00147	CXCL10,CXCL13,FGA,GPT,HSPA5,LCN2,MYC,SAA1	IL22,STAT1,STAT3,STAT5a/b,STAT6
tunicamycin		chemical - endogenous non-mammalian		1.981	0.00149	ASNS,CD36,CREB3L2,DNAJB9,HSPA5,LONP1,MVD,MYC,PHLDA1,SDF2L1,SYVN1,TBCB	ERN1,XBP1,tunicamycin
methotrexate		chemical drug		-1.414	0.00149	ACSS2,C6,Ces1b/Ces1c,CXCL10,CYP4A11,EHHADH,FGA,LILRB4,LY96,MYC,NQO1,SDS,SPP1	AHR,EGR2,IL1B,IL6,Immunoglobulin,NR1H4,Rxr,STAT1,STAT3,STAT5A,STAT5a/b,STAT6,ZBTB16,methotrexate
2,2-dimethylbutyric acid		chemical drug			0.00156	CISH,MYC	2,2-dimethylbutyric acid,STAT5a/b
INHBC	1.418	growth factor			0.00156	INHBA,INHBE
NCOA5	-1.032	other			0.00156	GPT,MYC
RNF139	-1.123	enzyme			0.00156	FDFT1,HMGCR	RNF139,SCAP,SREBF1,SREBF2
UPP1	-1.408	enzyme			0.00156	Acot1,EHHADH
apomine		chemical drug			0.00156	HMGCR,PITPNA
methylamphotericin B		chemical drug			0.00156	LCN2,SPP1
natamycin		chemical drug			0.00156	LCN2,SPP1
IL6	-1.026	cytokine		1.313	0.00157	ABCC3,BCL6,CD36,CD74,CISH,CXCL10,CXCL13,CYP2B6,DIO1,FGA,GADD45G,Gsta4,HSPA5,IL6R,LCN2,LRG1,LY86,LY96,Mt2,MYC,Orm1 (includes others),PIM1,RORC,SAA1,SERPINA7,SOCS2,SPP1,THPO	AHR,ESR1,FOXO3,IFNG,IL1B,IL22,IL6,NR1H4,PPARG,RXRA,Rxr,STAT1,STAT3,STAT5A,STAT5a/b,STAT6,TNF,ZBTB16
phenylbutazone		chemical drug		0.808	0.00161	ASNS,GAS5,LCN2,SLC34A2,SPP1,UPP1
TGM2	-1.269	enzyme		0.777	0.00163	ACSS2,ATP1B3,BCL6,CD36,CD74,CXCL10,MAFB,MYC,PHLDA1,PIM1,RNF213,SPP1	FOXO3,PPP2CA,TGM2
rifampin		chemical drug		-0.759	0.00164	ABCC3,ABHD2,CD36,CD59,CXCL10,CYP2B6,CYP4A11,ECT2,SPP1	NR1H4,NR1I2,Rxr,rifampin
OSTM1	1.068	other			0.00175	ATP6V0D2,BCL6,MAFB
L-triiodothyronine		chemical - endogenous mammalian		-0.554	0.00182	ABCD2,APOA5,APOM,CA1,CD36,CYP4A11,DIO1,EHHADH,EIF4EBP2,FGA,GLS2,GPD2,Hsd3b4 (includes others),MGST3,MYC,RPS14,UCP2	ESR1,L-triiodothyronine,LEP,MED1,NR1H4,NR1I3,PPARA,PPARG,RXRA,Rxr
FOXO3	1.648	transcription regulator		-0.037	0.00192	ACLY,Acot1,ATP6V0D2,BCL6,CAV1,CXCL10,FOXO3,GLUL,HMGCR,HTATIP2,INHBA,LCN2,Mt2,MYC,TCIM,UCP2	ESR1,FOXO3,MYC,PPARG,RXRA,SIRT1,STAT5A,STAT5a/b,TNF
HSD17B4	1.019	enzyme		1	0.00205	CD36,CYP4A11,Cyp4a14,PTCH1
fluticasone propionate		chemical drug		-0.632	0.00207	ADAMDEC1,ANGPTL4,CD36,CD74,CXCL10,PHLDA1,RARRES1,RNASE2,SPP1,TSC22D1
POU2AF1	-1.156	transcription regulator			0.00215	BCL6,MS4A6A,RBP1,SDS,SPP1
chloropromazine		chemical drug			0.00215	CYP2B6,FDFT1,HMGCR,IDI1,MSMO1
Rxr		group			0.00218	ABCD2,ANGPTL4,CD36,CYP2B6,DIO1,INSIG1,MYC,SPP1	HNF4A,NR0B2,NR1H4,RXRA,Rxr
tretinoin		chemical - endogenous mammalian		0.404	0.00226	ABHD2,ABI1,ACSS2,ANGPTL4,ASNS,ATP1B3,BCL6,C3AR1,CCPG1,CD36,CD74,Ces1b/Ces1c,CXCL10,CYP2B6,CYP4A11,Cyp4a14,DAD1,EIF4EBP2,ETV6,FOXO3,GJB1,HSD17B6,IL6R,INHBA,INMT,LCN2,Ly6a (includes others),MAFB,MGST3,MID1,MYC,PFN1,PHLDA1,PIM1,PTCH1,RARRES1,RBP1,RFC4,RNF213,RORC,RPL11,RPL3,RPL7,RPS14,RPS3,RTP4,SPP1,UCP2,ZBTB16	AKT1,FOXO3,IFNG,NR1H4,PPARA,PPARG,RXRA,STAT1,STAT3,STAT5a/b,STAT6,ZBTB16,tretinoin
8-hydroxyeicosapentaenoic acid		chemical - endogenous mammalian			0.00229	ANGPTL4,CYP4A11,EHHADH
PEX5L	1.021	ion channel			0.00229	FDFT1,HMGCR,IDI1
OSMR	1.002	transmembrane receptor			0.00232	CISH,CXCL10,IL6R,LRG1,Mt2,PIM1	OSM,OSMR,STAT1,STAT3,STAT5A,STAT5a/b
ursodeoxycholic acid		chemical - endogenous mammalian		-0.186	0.00232	ABCC3,CXCL10,CYP2B6,CYP4A11,GPT,SPP1	17-alpha-ethinylestradiol,ESR1,HNF4A,NR0B2,NR1H4,NR1I2,NR1I3,RXRA,ursodeoxycholic acid
SLC9A3	1.007	ion channel			0.00239	CD74,Mt2,UGT2B28,UPP1
TARDBP	-1.017	transcription regulator			0.00239	CD36,LCN2,MT-ND3,MT-ND6
THBS4	-1.089	other		1.964	0.00239	CRELD2,CXCL10,HSPA5,SDF2L1	ERN1,THBS4,XBP1
ABCA1	-1.109	transporter		-1.941	0.0024	APOM,CYP51A1,FDFT1,HMGCR,HSPA5	ABCA1,SREBF1,SREBF2,cholesterol
arsenite		chemical toxicant			0.00247	CAV1,CYP2B6,INHBA,Mt2,MYC,NBEA,NQO1,PPP1R3C	AHR,ESR1,arsenite
mibolerone		chemical drug		1.48	0.00258	CD74,CYP51A1,DAD1,GADD45G,HSPA5,LRG1,MYC,SEC23B,UCP2
okadaic acid		chemical toxicant		1.947	0.00263	BCL6,CYP2B6,MYC,PIM1,SAA1,SPP1,SRSF3	ESR1,MED1,NR1H4,NR1I3,PPARG,PRL,PRLR,Rxr,STAT1,STAT3,STAT5A,STAT5B,STAT5a/b,okadaic acid
PPARG	1.381	ligand-dependent nuclear receptor		-0.986	0.00271	Acaa1b,ACLY,ANGPTL4,BCL6,CAV1,CCPG1,CD36,CYP4A11,Cyp4a14,EHHADH,GPT,HMGCR,INSIG1,MVD,PID1,RORC,RPSA,SAA1,SPP1,UCP2	ESR1,LEP,MED1,NR1H3,NR1H4,PPARA,PPARG,RXRA,SREBF1,SREBF2,bezafibrate
Immunoglobulin		complex		1.158	0.00274	BCL6,C3AR1,CD74,CISH,CXCL10,CXCL13,FCGR3A/FCGR3B,FOXO3,Gm10408 (includes others),INHBA,LILRB4,Ly6a (includes others),MYC,RORC,SPP1,ZBTB16	AHR,FOXO3,IFNG,IL1B,IL2,Immunoglobulin,MYC,MYD88,NR1H4,Rxr,STAT1,STAT3,STAT5A,STAT5a/b,STAT6,ZBTB16
EGR2	-1.151	transcription regulator		-0.049	0.00279	BCL6,CYP51A1,GJB1,HMGCR,HSPA5,IL6R,MYC,RORC,TAOK1,ZBTB16	EGR2,FOXO3,IFNG,IL6,NR1H4,STAT1,STAT3,STAT5A,STAT5a/b,STAT6,ZBTB16
oxysterol		chemical - endogenous mammalian			0.00292	CAV1,HMGCR,MYC	NR5A2,oxysterol
MED1	1.123	transcription regulator		-1.664	0.00306	ACLY,BCL6,CYP2B6,CYP4A11,Cyp4a14,DIO1,EHHADH,MYC,PIM1,PRLR	AHR,EHHADH,ESR1,MED1,NR1I3,PPARA,PPARG,RXRA,SREBF1,STAT5A,STAT5B
CTH	-1.38	enzyme			0.00308	ASNS,HSPA5
IL31RA	-1.004	transmembrane receptor			0.00308	CISH,SOCS2
PDE8A	1.093	enzyme			0.00308	CYP51A1,HMGCR	PDE8A,SCAP,SREBF1,SREBF2
alpha-methylhydrocinnamic acid		chemical - endogenous mammalian			0.00308	CISH,MYC	STAT5a/b,alpha-methylhydrocinnamic acid
benoxaprofen		chemical drug			0.00308	CYP4A11,EHHADH
nitrendipine		chemical drug			0.00308	CYP2B6,HMGCR
AKT1	-1.019	kinase		1.971	0.00315	ACLY,CD74,Ces1b/Ces1c,CISH,CXCL10,GOSR2,HMGCR,LCN2,MSMO1,MYC,NQO1,PHLDA1,RFC4,SPP1	AKT1,ESR1,FOXO3,IFNG,IL2,LEP,MED1,MYC,PPARG,RXRA,SIRT1,STAT1,STAT3,STAT5A,STAT5a/b,STAT6,TNF,ZBTB16
ABCB4	1.041	transporter		-0.216	0.0032	ABCD2,CXCL10,GPT,SPP1
CRTC2	1.243	other		-0.849	0.0032	GOT1,GPT,MYC,SDS
daidzein		chemical drug		0	0.00323	ABCC3,CAV1,HMGCR,LAPTM5,LY86,MYC,PRLR	AHR,ESR1,MED1,SREBF1,SREBF2,STAT5A,STAT5B,cholesterol,daidzein
BAPTA-AM		chemical reagent		0.314	0.00329	CISH,CXCL10,HSPA5,SOCS2,SPP1	AKT1,BAPTA-AM,FOXO3
Hbb-b2	1.039	other		1.342	0.00329	CD74,CXCL10,IL2RG,LY86,PRLR	Hbb-b2,IL2,STAT1,STAT3,STAT5A,STAT5a/b,STAT6
STAT3	-1.019	transcription regulator		-0.984	0.00344	ANGPTL4,BCL6,CD74,CXCL10,CXCL13,ECT2,FGA,GADD45G,GBP6,IL6R,LILRB4,MAFB,MT-ATP6,MT-ND3,MT-ND6,MYC,PHLDA1,PIM1,RORC,SAA1,SLFN12L,TFF3	AHR,ESR1,FOXO3,IFNG,IL1B,IL6,NR1H4,NR5A2,PPARG,RXRA,Rxr,STAT1,STAT3,STAT5A,STAT5a/b,STAT6,TNF,ZBTB16
dexamethasone		chemical drug		-1.73	0.00357	ABCC3,ABHD2,ACSS2,ALDH4A1,ANGPTL4,ASNS,ATP6V1C1,BCL6,C3AR1,CAV1,CD36,CD59,CD74,CISH,CXCL10,CYP2B6,CYP4A11,CYP51A1,DIO1,DPAGT1,ECT2,EHHADH,EIF1AX,FGA,FOXO3,FOXQ1,GLUL,GOT1,GPT,HSPA5,IL6R,INHBA,LAPTM5,LCN2,LILRB4,Ly6a (includes others),MS4A6A,Mt2,MYC,NPR2,NQO1,PDLIM1,PHLDA1,PILRA,PIM1,Ppbp,RARRES1,RNASE2,RPL7,SAA1,SDS,SOCS2,SPP1,TCIM,TSC22D1,UCP2,USP2,ZBTB16,ZNF395	ESR1,FOXO3,IFNG,IL2,IL6,NR1H4,PPARG,RXRA,STAT1,STAT3,STAT5A,STAT5a/b,STAT6,TNF,ZBTB16,dexamethasone,troglitazone
MTORC1		complex		0.756	0.00363	HMGCR,IDI1,INSIG1,MYC,RORC	FOXO3,IFNG,MTORC1,PPARG,RPTOR,SREBF1,SREBF2,STAT1,STAT3,STAT6,ZBTB16
ZBTB20	1.226	transcription regulator		-1.342	0.00363	ACSS2,ADH4,CISH,CYP2B6,SOCS2
ZMPSTE24	1.332	peptidase			0.00363	CISH,DIO1,ETNPPL,GADD45G,SOCS2	CSHL1,ESR1,IL6,NR1H4,PPARG,RXRA,STAT1,STAT3,STAT5A,STAT5B,STAT5a/b,TNF,ZMPSTE24
24-hydroxycholesterol		chemical - endogenous mammalian			0.00366	HMGCR,HSPA5,PTCH1	24-hydroxycholesterol,NR1H3,PPARA
PTPRE	1.039	phosphatase			0.00366	INHBA,SLFN12L,TSC22D1
ethoxyquin		chemical toxicant			0.00366	CYP2B6,Gsta4,NQO1
dithiothreitol		chemical reagent		1.964	0.00367	HSPA5,MYC,PHLDA1,SYVN1	ERN1,XBP1,dithiothreitol
PC-SPES		chemical drug			0.00369	ACLY,CKS1B,DAD1,FDFT1,GJB1,HSPA5,SELENOW
STAT1	1.104	transcription regulator		1.244	0.00399	ALPK1,BCL6,CXCL10,CYP4A11,GBP6,LCN2,LY96,MYC,PDGFC,PIM1,RNF213,RORC,RTP4,SLFN12L,SMAGP	AHR,FOXO3,IFNG,IL1B,IL6,NR1H4,NR5A2,Rxr,STAT1,STAT3,STAT5A,STAT5a/b,STAT6,ZBTB16
2-bromoethylamine		chemical reagent		1.342	0.004	LCN2,MYC,SLC34A2,SPP1,UPP1
quercetin		chemical drug		-1.309	0.00416	CAV1,CXCL10,CYP4A11,Cyp4a14,GPT,HSPA5,LCN2,MYC	AHR,ESR1,FOXO3,IKK (complex),IL6,MED1,NR1H4,PPARG,RXRA,STAT1,STAT3,STAT5A,STAT5B,STAT5a/b,TNF,quercetin
mercuric chloride		chemical toxicant			0.00418	Gsta4,Mt2,Orm1 (includes others),SPP1	ESR1,IL6,NR1H4,PPARG,RXRA,STAT1,STAT3,STAT5A,STAT5a/b,TNF,mercuric chloride
MYD88	1.277	other	Activated	3.263	0.00429	CISH,CXCL10,CXCL13,Ear2 (includes others),HSPA5,INHBA,MYC,PILRA,PSTPIP2,SAA1,SPP1,TSC22D1	AHR,ESR1,FOXO3,IFNG,IL1B,IL6,MYD88,NR1H4,PPARG,RXRA,Rxr,STAT1,STAT3,STAT5A,STAT5a/b,STAT6,TNF,ZBTB16
SIRT1	1.246	transcription regulator		-1.996	0.00431	CD36,CD72,CD74,CYP2B6,FOXO3,GBP6,HMGCR,Hsd3b4 (includes others),IL2RG,LAPTM5,MGAT2,MYC,RNF213,RTP4,SDS,UCP2	FOXO3,IFNG,MYC,SIRT1,STAT1,STAT3,STAT6,ZBTB16
CLOCK	1.06	transcription regulator		0	0.00431	ANGPTL4,CA1,CYP51A1,DNAJB9,F2R,HACD2,MGAT2,MOXD1,MSMO1,NR1D2,TBRG4,TSPAN4,USP2
3-nitropropionic acid		chemical toxicant			0.00439	ATP6V1C1,COX6B1,FOXO3,MYC,NQO1
methimazole		chemical drug		-1.446	0.00439	Akr1c19,DIO1,GPD2,PHLDA1,UPP2
ACACB	-1.256	enzyme			0.0045	ACLY,HMGCR,MVD	ACACB,FOXO3,SREBF1,palmitic acid
CNOT3	1.317	other			0.0045	HSD17B6,MYC,UCP2
EHHADH	-1.605	enzyme			0.0045	CD36,CYP4A11,Cyp4a14	EHHADH,NR1H3,PPARA,PPARG,RXRA,SREBF1
HOXA9	-1.141	transcription regulator		0.64	0.00458	ARPC5,CD36,CISH,LY86,MAFB,MYC,NDUFB3,PIM1,SPP1,TSC22D1
PRKAG3	-1.076	other			0.00458	ANGPTL4,CD36,GADD45G,GAS5,GOT1,HSPA5,RORC,RPL13A,Snhg8,THPO
FECH	1.01	enzyme			0.00474	CYP2B6,CYP4A11,CYP51A1,CYP7B1
NPPB		other		-1.982	0.00474	FDFT1,HMGCR,IDI1,MSMO1
10E,12Z-octadecadienoic acid		chemical - endogenous mammalian		0.686	0.00474	ABCD2,ACSS2,CAMK2B,CAV1,CD36,UCP2	10E,12Z-octadecadienoic acid,NR1H3,PPARA,PPARG,RXRA,SREBF1
cadmium		chemical toxicant		0.186	0.00474	HSPA5,Mt2,MYC,PSMD6,RBP1,RETSAT
dihydrotestosterone		chemical - endogenous mammalian		1.41	0.00474	ACLY,APOM,CD36,CD74,CYP4A11,F2R,FOXQ1,GLUL,HMGCR,MT-ND3,MYC,PFN1,PHLDA1,RPL28,RPL3,SELENOW,SLC16A7,SLC7A8,SPP1,SULT1E1,TP53INP2,ZBTB16	AGT,FOXO3,NR1I2,PPARG,dihydrotestosterone
Hbb-b1		transporter		1.134	0.00475	CD74,CXCL10,IL2RG,LY86,NDUFA11,PRLR,UCP2
CD5	-1.148	transmembrane receptor		1.172	0.00481	CD72,IL2RG,MSMO1,PIM1,RORC
ethanol		chemical - endogenous mammalian		-1.401	0.00483	ACLY,ADH4,C3AR1,CYP2B6,CYP4A11,ETNPPL,GPT,Gsta4,HSPA5,HTATIP2,MGST3,MYC,NQO1,PPP1R3C,RBP1,TFF3	HNF4A,NR0B2,NR1H4,RXRA,ethanol
HNF1A	1.136	transcription regulator		0.101	0.00498	ADH4,Akr1c19,APOM,ASB7,BCL6,EIF4EBP2,FGA,FUT11,GJB1,GLUL,GOT1,HMGCR,HSPA5,mir-122,MRPS18B,PRLR,SERPINA7,UCP2	HNF1A,HNF4A
FOXO4	1.072	transcription regulator		-1.36	0.00504	ACLY,BCL6,CAV1,CYP51A1,FDFT1,HMGCR,IDI1
ETV3	1.216	transcription regulator			0.00506	MYC,SPP1
MT-TE		other			0.00506	MT-ATP6,MT-ND6
PLIN2	1.031	other			0.00506	Acot1,UCP2	PLIN2,PNPLA2,PPARA
IL10RA	1.091	transmembrane receptor		-1.898	0.00509	ACSS2,Art2b,CD36,CLEC4M,EFEMP1,GBP6,Gsta4,IL2RG,INHBA,LCN2,LRG1,Ly6a (includes others),NXPE2,RNF213,UPP1
SFTPA1	-1.057	transporter		-0.447	0.00509	ANGPTL4,CXCL10,ESM1,MYC,PHLDA1,SH3PXD2A	ESR1,FOXO3,IFNG,PPARG,RXRA,SFTPA1,STAT1,STAT3,STAT5A,STAT5a/b,STAT6,TNF,ZBTB16
HOXC8	-1.286	transcription regulator		0.068	0.00534	CXCL10,Ly6a (includes others),NQO1,SPP1
HMGA1	-1.11	transcription regulator		-1	0.00543	CAV1,HMGCR,IDI1,INSIG1,Ly6a (includes others),MVD,MYC,NFIX,RPL7A
PTGER4	-1.025	g-protein coupled receptor		-1.129	0.00543	APOA5,ARRDC3,CXCL10,GBP6,MAFB,RNF213,RTP4,SPP1,STXBP4
BHLHA15	1.121	transcription regulator			0.00544	ARRDC3,CCPG1,GJB1
CREB3L1	1.123	transcription regulator			0.00544	HSPA5,SPP1,TFF3
PRL	-1.049	cytokine		1.246	0.00546	ARF3,BCL6,CAV1,CISH,CXCL10,Hsd3b4 (includes others),MYC,PIM1,PRLR,PROX1,RPSA,SOCS2,SPP1	AKT1,ESR1,FOXO3,PRL,PRLR,STAT1,STAT5A,STAT5B,STAT5a/b
cerivastatin		chemical drug		0.132	0.00547	CD36,CYP2B6,ETV6,HMGCR,IDI1,MYC	NR1H3,PPARA,PPARG,RXRA,SREBF1,cerivastatin
KIT	-1.031	transmembrane receptor			0.00568	C3AR1,CISH,LILRB4,MYC,PSTPIP2,SOCS2,SPP1	AKT1,EPOR,ESR1,FOXO3,KIT,PPARG,RXRA,STAT1,STAT5A,STAT5B,STAT5a/b,TNF
methylprednisolone		chemical drug		-1.32	0.00568	ABI1,ASNS,CD74,DIO1,FDFT1,GOT1,GPT,Hsd3b4 (includes others),IGSF6,IL6R,INSIG1,Ly6a (includes others),MAFB,MED4,MYC,SDS,SLC25A30,SULT1E1,TC2N,UGT2B28,USP2	FOXO3,IFNG,STAT1,STAT3,STAT6,ZBTB16,methylprednisolone
OGA	-1.141	enzyme		-0.471	0.0061	ACSS2,C3AR1,CAV1,CD36,CREB3L2,CYP2B6,FDFT1,GADD45G,GLUL,HMGCR,ICK,IL6R,MSMO1,NDUFA11,SLFN12L,SOCS2,TSPAN4,UXT
EPOR	-1.103	transmembrane receptor			0.00649	CISH,MYC,PIM1	AKT1,EPOR,ESR1,FOXO3,STAT1,STAT5A,STAT5B,STAT5a/b
chenodeoxycholic acid		chemical - endogenous mammalian		-1.147	0.0067	ABCC3,APOM,CAV1,CD36,Ces2c,FGA	HNF1A,HNF4A,NR1I2,chenodeoxycholic acid
homocysteine		chemical - endogenous mammalian	Activated	2.423	0.0067	CXCL10,HMGCR,HSPA5,IDI1,PHLDA1,SAA1	SREBF1,SREBF2,STAT1,STAT3,cholesterol,homocysteine
SU6656		chemical toxicant		-1.067	0.0067	INHBA,Mt2,MYC,PHLDA1
sorafenib		chemical drug	Inhibited	-2	0.0067	CISH,CXCL10,HSPA5,PIM1	STAT5a/b,sorafenib
CSHL1	1.03	growth factor	Activated	2.2	0.00678	BCL6,CISH,CYP2B6,CYP4A11,SOCS2	CSHL1,ESR1,GHR,STAT1,STAT5A,STAT5B,STAT5a/b
cisplatin		chemical drug		1.311	0.00714	ABCC3,ASNS,CAV1,CXCL10,FGA,FNDC3B,GAS5,GLS2,HMGCR,HSPA5,LCN2,LILRB4,MYC,NQO1,PCDH20,RAB22A,RPL13A,RPS9,SLC34A2,SPP1,TCIM,TSC22D1,UCP2,UGT2B28,UPP1,USP2	AKT1,ESR1,FOXO3,IL6,MYC,NR1H4,PPARG,RXRA,SIRT1,STAT1,STAT3,STAT5A,STAT5a/b,TNF,cisplatin,lipopolysaccharide
benzo(a)pyrene		chemical toxicant		-1.276	0.00732	ALG2,CKS1B,ECT2,GNA14,Gsta4,INHBA,Mt2,NBEA,NQO1,PDLIM1,PPP1R3C
vitamin E		chemical drug		-1.264	0.00734	CAV1,CD36,GPT,SPP1,UCP2
AGT	-1.154	growth factor		1.189	0.00741	ASL,CAV1,CD36,CXCL10,CYP4A11,Cyp4a14,EFEMP1,FDFT1,FOXO3,HMGCR,IDI1,MSMO1,MYC,PFN1,PPP1R3C,SPP1,SSH2,UCP2	AGT,ESR1,FOXO3,LEP,MED1,MYC,PPARA,PPARG,RPTOR,RXRA,SIRT1,SREBF1,SREBF2,cholesterol
ERCC1	1.013	enzyme			0.00747	DIO1,PRLR
ERCC3	1.023	enzyme			0.00747	DIO1,PRLR
HIVEP3	-1.29	transcription regulator			0.00747	ALG2,CREB3L2
TAF10	-1.244	transcription regulator			0.00747	DIO1,PRLR
TAF5	-1.032	transcription regulator			0.00747	DIO1,PRLR
TDG	1.582	enzyme			0.00747	MYC,RBP1
UACA	-1.028	other			0.00747	GPT,HSPA5
diltiazem		chemical drug			0.00747	CYP4A11,Cyp4a14
ESR1	-1.219	ligand-dependent nuclear receptor		-0.541	0.0075	ABCC3,ABHD2,ARRDC3,ATG13,BCL6,CAMK2B,CAV1,CCPG1,CD59,CYP4A11,Cyp4a14,CYP7B1,Defb10/Defb11,EFEMP1,GJB1,Gsta4,HMGCR,HSPA13,LAPTM5,LCN2,MYC,NQO1,NR1D2,PDCD5,PPP1R3C,PRLR,PTCH1,RDH16,RORC,RTP4,SCAMP3,SLC7A8,SOCS2,SPP1,TAOK1,TC2N,TCIM,TFF3,TSPYL2,UGT2B28,YIPF2	17-alpha-ethinylestradiol,AHR,ESR1,NR1I2,NR1I3,PRL,STAT1,STAT5A,STAT5B,STAT5a/b
CYB5R4	1.28	enzyme			0.00766	CD36,HSPA5,Mt2
CYP2E1	1.071	enzyme			0.00766	C3AR1,CYP4A11,Cyp4a14	CYP2E1,NR1H4,ethanol
DPP-23		chemical reagent			0.00766	DNAJB9,HSPA5,SYVN1
Fgfr		group			0.00766	HSPA5,LGR5,SPP1
IFIH1	1.157	enzyme		1.938	0.00827	CISH,CXCL10,Ly6a (includes others),PHLDA1
LGR4	1.01	transmembrane receptor			0.00827	CXCL10,GLUL,HSD17B13,RDH16
SCD	1.048	enzyme		-1.521	0.00858	ANGPTL4,CD36,CXCL10,HSPA5,UCP2	ESR1,IL6,NR1H4,PPARG,RXRA,SCD,STAT1,STAT3,STAT5A,STAT5a/b,TNF
IFNAR1	1.035	transmembrane receptor		-0.647	0.00881	CXCL10,HMGCR,IDI1,Ly6a (includes others),MYC,RNASE2,RTP4,SLFN12L	FOXO3,IFNA4,IFNAR1,IFNG,STAT1,STAT3,STAT5a/b,STAT6,ZBTB16
OSM	1.002	cytokine		0.725	0.00886	ABCC3,ASNS,CISH,COX6B1,CRY1,CXCL10,CXCL13,FGA,GADD45G,GLUL,HSPA5,IL6R,LCN2,LRG1,Mt2,MYC,POLR2E,SAA1,SLC7A8,SPP1	AKT1,ESR1,FOXO3,IL6,NR1H4,OSM,OSMR,STAT1,STAT3,STAT5A,STAT5B,STAT5a/b
troglitazone		chemical drug		-1.597	0.00891	ABCD2,ABHD2,Acot1,ANGPTL4,CAV1,CD36,CD59,CXCL10,CYP2B6,ECT2,HSPA5,MYC,NNMT,SPP1,UCP2	AHR,D-glucose,ESR1,FOXO3,IL2,IL6,MYC,NR1H4,PPARA,PPARG,RXRA,STAT1,STAT3,STAT5A,STAT5a/b,STAT6,TNF,troglitazone
IKK (complex)		complex			0.00895	CXCL10,MYC,TCIM	ESR1,FOXO3,IKK (complex),MYC,PPARG,RXRA,SIRT1,STAT5A,STAT5a/b,TNF
metribolone		chemical reagent		0.706	0.00899	ACLY,ACSS2,ATP6V1C1,COX6B1,FDFT1,GADD45G,HMGCR,HSPA5,MYC,NDUFB2,NDUFB3,SDHB,TSC22D1	LDLR,PPARG,SREBF1,SREBF2,metribolone
N-acetyl-L-cysteine		chemical drug		-0.596	0.00903	CAV1,CD36,CXCL10,ESM1,FOXO3,HSPA5,LY96,MYC,NQO1,SPP1	AHR,AKT1,ESR1,FOXO3,FOXO4,IL1B,IL6,N-acetyl-L-cysteine,NR1H4,PPARG,RXRA,Rxr,STAT1,STAT3,STAT5A,STAT5a/b,TNF,hydrogen peroxide
HDL-cholesterol		complex	Inhibited	-2	0.00914	CYP51A1,FDFT1,IDI1,MSMO1
IFNA4	-1.181	cytokine		1.966	0.00914	CXCL10,LILRB4,Ly6a (includes others),MYC	IFNA4,IFNAR1,STAT1,STAT3,STAT6
NR1D1		ligand-dependent nuclear receptor			0.00914	ACLY,CRY1,EHHADH,RORC
PNPLA2	1.065	enzyme		-1.103	0.00914	Acot1,CD36,HSPA5,UCP2	AHR,D-glucose,ESR1,FOXO3,LEP,MED1,MYC,NR1H3,PNPLA2,PPARA,PPARG,RXRA,SREBF1,palmitic acid
SUMO3	1.168	other		0.132	0.00914	CAV1,CD59,CXCL10,MOXD1
glucocorticoid		chemical drug		-1.103	0.00969	CD74,CRY1,CXCL13,CYP2B6,GLUL,GOT1,IL6R,MYC,Orm1 (includes others),SERPINA7,SPP1,ZBTB16	FOXO3,HNF4A,IFNG,IL6,NR0B2,NR1H4,RXRA,STAT1,STAT3,STAT5A,STAT5a/b,STAT6,ZBTB16,glucocorticoid
diethylnitrosamine		chemical toxicant		0.243	0.00976	CYP4A11,CYP7B1,LCN2,MYC,PHLDA1,UPP2
2,4,5,2',4',5'-hexachlorobiphenyl		chemical toxicant		-1.287	0.00978	ABCC3,ATG13,Ces2c,CYP2B6,HMGCR,MYC,SULT1E1
mir-223		microrna		-0.822	0.0101	CD36,FOXO3,Ly6a (includes others),LY96,MSMO1,Mt2,NQO1,SLC16A7
SPARC	-1.155	other		-1.134	0.0103	FOXQ1,NIPAL1,RFC4,SERPINA7,SLC34A2,UBLCP1,USP2
2-amino-5-azotoluene		chemical toxicant			0.0103	CYP2B6,MYC
4-hydroxyestradiol-17beta		chemical - endogenous mammalian			0.0103	HSPA5,NQO1
CREB3L2	1.614	transcription regulator			0.0103	HSPA5,SEC23B
ERCC4	1.027	enzyme			0.0103	DIO1,PRLR
PCBP1	1.054	translation regulator			0.0103	INHBA,MYC
PLA2G1B	-1.079	enzyme			0.0103	CD36,UCP2
PNPLA8	-1.021	enzyme			0.0103	HSPA5,NQO1
THRSP	-1.191	other			0.0103	ACLY,DIO1
TRPC4AP	1.027	transporter			0.0103	NOP56,SLC25A21
WNT7B	-1.096	other			0.0103	MYC,PTCH1
clotrimazole		chemical drug			0.0103	ABCC3,CYP2B6
diquat		chemical toxicant			0.0103	Mt2,NQO1
geranylgeraniol		chemical - endogenous mammalian			0.0103	CD59,HMGCR
tryptase		group			0.0103	CXCL10,F2R
LCAT	1.069	enzyme			0.0103	HMGCR,HSPA5,MYC
FGF19	-1.079	growth factor			0.0104	ACLY,CD36,Cyp4a14,CYP7B1,HMGCR,LCN2
IFNA2		cytokine		1.394	0.0104	CAV1,CISH,CXCL10,CXCL13,DAD1,GOT1,LILRB4,MT-ATP6,MYC,SOCS2
CSF3	-1.121	cytokine		1.781	0.0107	C3AR1,CISH,GADD45G,LCN2,Ly6a (includes others),LY96,MYC,PIM1,RORC
USF2	1.195	transcription regulator		-0.278	0.0107	APOA5,MYC,RORC,SPP1,UCP2
3-methylcholanthrene		chemical toxicant		-0.849	0.0111	CD36,Mt2,NQO1,Orm1 (includes others)
TGFB1	1.228	growth factor	Activated	2.07	0.0111	ACLY,Acot1,Akr1c19,ANGPTL4,ASNS,BCL6,C3AR1,CAV1,CD36,CD59,CD72,Ces2c,CKS1B,CXCL10,CXCL13,DAD1,ESM1,F2R,FCGR3A/FCGR3B,FGA,FNDC3B,FOXO3,GNA14,GPT,Gsta4,HSD17B6,HSPA5,IDI1,IL6R,INHBA,LCN2,Ly6a (includes others),MID1,MSMO1,MVD,MYC,NAA80,NBEA,NNMT,PDGFC,PILRA,PIM1,PPP1R3C,RFC4,RORC,SPP1,SRSF3,THPO,TSC22D1,UST,WDFY3
oleic acid		chemical - endogenous mammalian		-0.434	0.0113	ANGPTL4,CD36,HMGCR,HSPA5,LCN2,Mt2,UCP2
tanespimycin		chemical drug		-0.378	0.0113	CAV1,FDFT1,HMGCR,HSPA5,IL6R,MYC,PTCH1
TCR		complex		0.402	0.0118	CISH,CXCL10,CXCL13,GADD45G,HSPA5,MYC,PIM1,RPL13A,RPL3,RPL7,RPS3,RPSA,SOCS2,SPP1,TSC22D1
CYP27A1	-1.08	enzyme			0.0119	CYP2B6,CYP7B1,HMGCR
LGR5	1.678	transmembrane receptor			0.0119	GLUL,HSD17B13,RDH16
MAT1A	-1.196	enzyme			0.0119	CYP4A11,Cyp4a14,SAA1
carbon tetrachloride		chemical toxicant		0.773	0.012	CXCL10,GPT,Gsta4,INHBE,Mt2,MYC,NQO1,PDGFC,RBP1,SPP1
RRP1B	1.21	transcription regulator			0.0125	PDGFC,RPL11,RPL13A,RPS14,RPS3,RPS9,SPP1
CEBPA	-1.063	transcription regulator		-0.068	0.0126	ACLY,ASL,ASNS,C3AR1,CYP2B6,FOXO3,HMGCR,HSPA5,IL6R,LCN2,Ly6a (includes others),MYC,Orm1 (includes others),PPP1R3C,PRLR,SAA1,SPP1
CTNNB1	-1.012	transcription regulator	Activated	3.648	0.013	ABCD2,ACLY,ALG3,C6,CD36,CYP51A1,CYP7B1,DIO1,F2R,FOXQ1,FZD7,GADD45G,GJB1,GLUL,HMGCR,Hsd3b4 (includes others),HTATIP2,LGR5,MYC,PFN1,POLR2E,PTCH1,SAA1,SELENOW,SNORD35B,SPP1,TSC22D1
Ins1	-1.017	other		0.762	0.013	Acot1,ANGPTL4,APOA5,EHHADH,FDFT1,HMGCR,MYC,PRLR,RETSAT,RPS14,SDHB,SERPINA12,SOCS2
IFN type 1		group			0.0132	BCL6,CXCL10,CXCL13,IL22RA1
9Z,11E-octadecadienoic acid		chemical - endogenous mammalian			0.0135	CD36,CYP4A11,UCP2
CISH	2.007	other			0.0135	CISH,CXCL10,MYC
WDR77	1.26	transcription regulator			0.0135	Defb1,SAA1,TFF3
diallyl disulfide		chemical - endogenous non-mammalian			0.0135	ABCC3,CYP2B6,NQO1
thyroid hormone receptor		group			0.0135	ABCD2,EHHADH,MYC
ATF5	1.253	transcription regulator			0.0135	GAS5,SAA1
BRMS1	-1.028	enzyme			0.0135	GJB1,SPP1
Cyp4a14	-13.059	enzyme			0.0135	CD36,CXCL10
RPS6KB2	1.332	kinase			0.0135	CXCL10,EIF1AX
mir-185	-1.009	microrna			0.0135	FDFT1,HMGCR
uridine		chemical - endogenous mammalian			0.0135	Acot1,EHHADH
INSR	-1.12	kinase	Activated	2.964	0.0138	CD36,CRY1,CYP51A1,FDFT1,HMGCR,IDI1,mir-665,MSMO1,MVD,MYC,PHLDA1,PIM1,RPL7A,SOCS2,TSC22D1,UCP2
EPO	-1.182	cytokine	Activated	2.244	0.0139	BCL6,CA1,CD36,CISH,GLUL,LAPTM5,MYC,PIM1,RPL7,SOCS2,SPP1,UCP2
APOA1	-1.126	transporter			0.0144	CAV1,HMGCR,HSPA5,INSIG1
torin1		chemical reagent		0.816	0.0144	ACSS2,ATP6V1C1,COX6B1,NDUFB2,NDUFB3,SDHB
Nr1h		group		-0.727	0.0147	ABCD2,ACLY,CAV1,CXCL10,F2R,PTCH1,SLFN12L,ZBTB16
LIF	-1.111	cytokine	Activated	2.027	0.0147	CISH,CXCL10,GPT,MT-ATP6,MT-ND3,MT-ND6,MYC,PIM1,SOCS2,SPP1
TCF4	1.309	transcription regulator			0.0147	BCL6,CREB3L2,CRELD2,H1F0,HSPA13,Ly6a (includes others),MYC,SDF2L1,SMAGP,SPP1
IL6R	-1.551	transmembrane receptor		-0.218	0.0149	ABCC3,CD36,CXCL10,IL6R,SAA1
BCL6	-1.569	transcription regulator	Inhibited	-2.138	0.0152	BCL6,CD72,CISH,CXCL10,IL6R,Ly6a (includes others),MYC,RORC,SOCS2,STXBP4
CYP7A1	-1.173	enzyme			0.0153	CYP7B1,FDFT1,HMGCR
alitretinoin		chemical drug		-1.992	0.0153	ABCC3,APOM,CD36,CXCL10,CXCL13,CYP2B6,RBP1,SPP1
gentamicin		chemical drug		1.594	0.0155	ASL,CXCL10,DIO1,GAS5,HSPA5,LCN2,MYC,NR1D2,SPP1,TMEM120A,TSC22D1
TXNIP	-1.016	other	Activated	2	0.0156	Acot1,BCL6,CD36,Cyp4a14
HGF	1.001	growth factor	Activated	2.18	0.0157	ANGPTL4,ARPC5,ASNS,CAV1,CKS1B,CRY1,CYP2B6,ESM1,INHBA,INSIG1,LCN2,MID1,MYC,PHLDA1,PIM1,SOCS2,SPP1,TRDN
rosiglitazone		chemical drug		-0.661	0.0161	ACSS2,ANGPTL4,APOA5,CAV1,CD36,CXCL10,CYP2B6,GOT1,HSPA5,INSIG1,LCN2,LRG1,NCK2,PRLR,TSC22D1,UCP2
JAK2	1.362	kinase		1.528	0.0164	CD36,CXCL10,LCN2,MYC,PFN1,RBP1,THPO
TLR4	-1.081	transmembrane receptor		1.946	0.0164	CISH,CXCL10,GADD45G,HSPA5,INHBA,LCN2,LILRB4,MT-ND6,MYC,NAA80,SLFN12L,SPP1,Trim12a,TSC22D1
Ifn		group	Activated	2.383	0.0169	BCL6,CXCL10,CYP4A11,LCN2,SPP1,THPO
phosphate		chemical - endogenous mammalian		-0.946	0.0169	F2R,SDF2L1,SLC34A2,SPP1,TFCP2,UQCR11
ING4	1.112	transcription regulator			0.0171	CXCL10,MYC
MAFF	-1.185	transcription regulator			0.0171	ABCC3,NQO1
PP2A		complex			0.0171	FOXO3,PIM1
PTGES3	1.063	enzyme			0.0171	ABCC3,MYC
SETD7	1.004	enzyme			0.0171	CXCL10,MYC
Trolox C		chemical drug			0.0171	GPT,UCP2
biochanin A		chemical toxicant			0.0171	CXCL10,SULT1E1
cyproterone acetate		chemical drug			0.0171	MYC,PRLR
pimozide		chemical drug			0.0171	CISH,PIM1
dibutyl phthalate		chemical toxicant			0.0172	CYP4A11,MYC,SPP1
linolenic acid		chemical - endogenous mammalian			0.0172	ABCD2,CD36,UCP2
thyroid hormone		chemical - endogenous mammalian		0.192	0.0172	APOA5,Cyp4a14,DAD1,FDFT1,GPD2,HMGCR,MT-ND3,MYC,UCP2
PSEN2	-1.061	peptidase		-0.447	0.0177	C3AR1,CD74,CYP51A1,F2R,FOXO3,GAS5
SP110	1.253	transcription regulator		-1.134	0.0179	CD74,CXCL10,F2R,IL6R,LY96,MYC,PDGFC
sulindac sulfide		chemical drug		-0.972	0.018	ETNPPL,GADD45G,INSIG1,MSMO1,NQO1
HNRNPK	1.212	transcription regulator		1.103	0.0183	IL2RG,LILRB4,MYC,UCP2
PRKCE	-1.061	kinase	Activated	2.19	0.0191	CAV1,HSPA5,IL2RG,MYC,PIM1
TAF4B	-1.052	transcription regulator			0.0192	INHBA,SPP1,ZBTB16
vitamin K3		chemical drug			0.0192	ESM1,HSPA5,MYC
AR	1.045	ligand-dependent nuclear receptor	Activated	2.732	0.0192	Akr1c19,CA5B,CAV1,DNAJB9,HMGCR,HSPA5,Ly6a (includes others),MSMO1,MYC,PTCH1,RARRES1,SERPINA12,SPP1,SULT1E1,Sult5a1,TFF3,UGT2B28,ZBTB16
HRAS	-1.091	enzyme		0.184	0.0194	ASNS,CAV1,CISH,CXCL10,EFEMP1,F2R,FDFT1,GADD45G,GNA14,MRPL12,MSMO1,MYC,NQO1,OAF,PDGFC,PDLIM1,PFN1,RPS3,SOCS2,SPP1,TDG,TSC22D1
THRA	-1.029	ligand-dependent nuclear receptor		0.97	0.0195	ANGPTL4,APOA5,CXCL10,DIO1,EHHADH,FRZB,GPD2
berberine		chemical drug		0.447	0.0196	CYP2B6,CYP4A11,Cyp4a14,HMGCR,RORC,UCP2
EBI3	-1.076	cytokine		1.982	0.0197	GADD45G,MYC,PIM1,RORC
HSPA5	1.418	enzyme		0	0.0197	ACLY,CXCL10,HSPA5,IDI1
MYCN	1.038	transcription regulator		-1.772	0.0198	ABCC3,ABCD2,CAV1,INHBA,RPL11,RPL13A,RPL28,RPL3,RPL7,RPS3,RPS9,SLC16A7
pioglitazone		chemical drug		-1.454	0.02	ANGPTL4,CAV1,CD36,CXCL10,CYP2B6,PRLR,SERPINA12,UCP2
PRDM1	-1.01	transcription regulator		-0.465	0.0202	ANGPTL4,APOM,BCL6,CD74,FGA,Gsta4,MAFB,MYC,PROX1,SLC16A5
IL12 (complex)		complex	Activated	2.13	0.0204	CISH,CXCL10,GADD45G,GAS5,GPT,Ly6a (includes others),MYC,PIM1,SOCS2
losartan potassium		chemical drug		-0.294	0.0205	CAV1,CD36,CXCL10,HSPA5,SPP1,UCP2
cardiotoxin		chemical - other		0.816	0.0207	HSPA5,IL2RG,IL6R,LY86,RPSA,SPP1,TSC22D1,UCP2
CD40	1.017	transmembrane receptor		1.013	0.021	BCL6,CXCL10,HSPA5,IL6R,Ly6a (includes others),MYC,PIM1,SYVN1,ZBTB16
HOXA1	-1.021	transcription regulator			0.0211	Ly6a (includes others),PRLR
IL9R	-1.185	transmembrane receptor			0.0211	MYC,PIM1
Ncoa-Nr1i2-Rxra		complex			0.0211	ABCC3,CYP2B6
Ncoa-Nr1i3-Rxra		complex			0.0211	ABCC3,CYP2B6
PPP5C	-1.095	phosphatase			0.0211	CD36,MYC
SLC51A	-1.174	transporter			0.0211	ABCC3,CYP2B6
ST3-Hel2A-2		chemical reagent			0.0211	BCL6,PHLDA1
azetidyl-2-carboxylic acid		chemical reagent			0.0211	ASNS,HSPA5
dehydroepiandrosterone sulfate		chemical - endogenous mammalian			0.0211	CYP4A11,Cyp4a14
hyperforin		chemical drug			0.0211	CYP2B6,SPP1
meclizine		chemical drug			0.0211	CYP2B6,MYC
pubchem compound 11368987		chemical reagent			0.0211	CXCL10,RORC
ADAMTS12	-1.041	peptidase			0.0213	CXCL10,LCN2,MID1
fluvoxamine		chemical drug			0.0213	PITPNA,RPL13A,RPS9
dehydroisoandrosterone		chemical - endogenous mammalian			0.0214	CYP2B6,CYP4A11,Cyp4a14,MYC,RORC
nifedipine		chemical drug		-0.246	0.0214	ABCC3,CYP2B6,CYP4A11,Cyp4a14,HMGCR
cytokine		group		1.941	0.022	CISH,Ly6a (includes others),MYC,RPSA,SAA1,SOCS2,UPP1
SASH1	-1.226	other		1.342	0.0226	CXCL10,INHBA,SLFN12L,Trim12a,TSC22D1
(13S)-hydroperoxyoctadecadienoic acid		chemical - endogenous mammalian			0.023	CD36
2-deoxy-D-ribose		chemical - endogenous mammalian			0.023	LONP1
2-ethylhexanol		chemical reagent			0.023	CYP4A11
3-methoxyapigenin		chemical - endogenous non-mammalian			0.023	MYC
4,4'-diaminodiphenylmethane		chemical toxicant			0.023	CXCL10
6beta-hydroxyestradiol-17beta		chemical - endogenous non-mammalian			0.023	CYP2B6
A230072C01Rik		other			0.023	UXT
ABCC2	1.109	transporter			0.023	ABCC3
ACS-1		chemical reagent			0.023	MYC
AGL	-1.037	enzyme			0.023	GPT
ALG2	1.441	enzyme			0.023	CREB3L2
Ahr-aryl hydrocarbon-RelA		complex			0.023	MYC
BPNT1	-1.055	phosphatase			0.023	GPT
CAV2	1.094	other			0.023	CAV1
CAVIN1	1.02	transcription regulator			0.023	MYC
CDC45	-1.136	other			0.023	MYC
CNOT9	1.087	other			0.023	MYC
COL10A1	-1.068	other			0.023	HSPA5
CORO2A	-1.071	other			0.023	DIO1
Cofilin		group			0.023	MYC
DKK2	-1.087	other			0.023	SPP1
DLAT	-1.05	enzyme			0.023	CISH
DPF2	1.188	other			0.023	CXCL13
DPP3	-1.055	peptidase			0.023	NQO1
ENC1	1.036	peptidase			0.023	NQO1
FBXO11	1.058	enzyme			0.023	BCL6
FXN	-1.043	kinase			0.023	ACLY
Fe3+		chemical - endogenous mammalian			0.023	HMGCR
GJC2	-1.075	transporter			0.023	GJB1
GLIPR1		other			0.023	MYC
GR 82334		biologic drug			0.023	CXCL10
GS-626510		chemical reagent			0.023	MYC
GSTZ1		enzyme			0.023	NQO1
Gsta4	-1.674	enzyme			0.023	GPT
HUNK	1.135	kinase			0.023	MYC
IFIT1	1.13	other			0.023	CXCL10
IFITM3	1.187	other			0.023	SPP1
KDELR1	1.144	transporter			0.023	HSPA5
KIF26B	-1.096	other			0.023	NQO1
Kap	-1.018	other			0.023	Cyp4a14
MCAT	-1.314	enzyme			0.023	LY96
NFE2L3	-1.067	transcription regulator			0.023	NQO1
NSMCE3	1.021	other			0.023	MYC
PACS2	-1.018	other			0.023	HSPA5
PAFAH2	-1.034	enzyme			0.023	GPT
PPP2R3A	1.229	phosphatase			0.023	MYC
PRDM2	-1.119	transcription regulator			0.023	MYC
PVT1	-1.124	other			0.023	MYC
Prl7d1	-1.162	cytokine			0.023	PRLR
RBMS1	1.218	other			0.023	MYC
RBP7	1.034	other			0.023	RBP1
RPA2	-1.008	other			0.023	MYC
RPL15	-1.099	other			0.023	MYC
RPL19	-1.116	other			0.023	CXCL10
RPL21	-1.065	other			0.023	MYC
RPS20	-1.107	other			0.023	MYC
SLC26A1	-1.167	transporter			0.023	GPT
SRXN1	-1.027	enzyme			0.023	GPT
STAM2	1.095	other			0.023	MYC
SU6657		chemical - kinase inhibitor			0.023	MYC
Sin3b		transcription regulator			0.023	MYC
TCF4-CTNNβ		complex			0.023	MYC
TENT2	1.162	enzyme			0.023	mir-122
TLR4-IN-C34		chemical reagent			0.023	HSPA5
TYSND1	-1.041	peptidase			0.023	GPT
Til1		other			0.023	SPP1
UBIAD1	1.11	enzyme			0.023	HMGCR
USP36	1.052	peptidase			0.023	MYC
ZBTB14	1.109	transcription regulator			0.023	MYC
barbiturate		chemical drug			0.023	CYP2B6
fumagillin		chemical - endogenous non-mammalian			0.023	CAV1
metabolite		chemical - endogenous mammalian			0.023	NQO1
miR-212-5p (miRNAs w/seed CCUUGGC)		mature microrna			0.023	PTCH1
mir-331	-1.041	microrna			0.023	MYC
mir-363	-1.072	microrna			0.023	MYC
nefazodone		chemical drug			0.023	GPT
pentachlorophenol		chemical toxicant			0.023	NQO1
pubchem compound 353999		chemical reagent			0.023	MYC
recombinant interferon alpha		biologic drug			0.023	RNF213
rifamycin SV		chemical drug			0.023	BCL6
sodium phosphate		chemical drug			0.023	SPP1
sulfinpyrazone		chemical drug			0.023	CYP2B6
toluene		chemical - endogenous non-mammalian			0.023	GPT
triparanol		chemical drug			0.023	PTCH1
PDGF BB		complex		1.259	0.0234	FRZB,GLUL,HMGCR,INHBA,Mt2,MYC,NXF1,PDLIM1,PHLDA1,PIM1,RBP1,RPS14,THPO
PLAT	-1.144	peptidase			0.0236	CXCL10,INHBA,MYC
S-nitroso-N-acetyl-DL-penicillamine		chemical reagent			0.0236	MYC,NPR2,SPP1
pregnenolone carbonitrile		chemical drug			0.0236	ABCC3,CYP2B6,INSIG1
tamoxifen		chemical drug		0.264	0.0238	CAV1,CD36,CYP2B6,F2R,HMGCR,MYC,NNMT,PFN1,SDS,SPP1,UCP2
VDR	-1.03	transcription regulator		-0.878	0.0238	ABCC3,CXCL10,CYP2B6,MYC,SLC34A2,SPP1,UCP2
PDX1	-1.056	transcription regulator		0.956	0.0247	ASNS,CRELD2,GOT1,HSPA5,INSIG1,MYC,NQO1,PNPO,SPP1
TERT	1.033	enzyme			0.0248	ASNS,CAV1,EFEMP1,F2R,MYC,PDGFC,SPP1
CLEC1B	1.122	transmembrane receptor			0.0254	SPP1,THPO
GPR37	-1.103	g-protein coupled receptor			0.0254	HSPA5,PTCH1
L1CAM	-1.129	other			0.0254	IDI1,LGR5
STAT1/3/5 dimer		complex			0.0254	CISH,SOCS2
bilirubin		chemical - endogenous mammalian			0.0254	CYP2B6,HSPA5
clofibric acid		chemical drug			0.0254	CYP4A11,Cyp4a14
perfluorooctanoic acid		chemical reagent			0.0254	Acot1,HMGCR
picryl chloride		chemical toxicant			0.0254	CXCL10,SPP1
zeaxanthin		chemical drug			0.0254	HTATIP2,SLC25A30
TRIM24	1.015	transcription regulator		-1.633	0.0258	CXCL10,GLUL,Ly6a (includes others),RTP4,SOCS2,SPP1
ELOVL5	-1.05	enzyme			0.026	Acot1,CYP4A11,EHHADH
GTF2B	1.015	transcription regulator			0.026	ASNS,DIO1,PRLR
IL23A	-1.042	cytokine			0.026	CXCL10,CXCL13,RORC
mir-132	-1.339	microrna			0.026	FOXO3,PTCH1,SSH2
IL6ST	1.005	transmembrane receptor			0.0261	FGA,IL6R,MYC,PIM1
CD 437		chemical drug		-0.075	0.0262	MYC,PFN1,RPL11,RPL13A,SH3BGRL3,SNRPD2,SRSF3,UBL5,UXT
progesterone		chemical - endogenous mammalian		-0.319	0.0264	Acot1,ADAMDEC1,BCL6,CAV1,CD36,CREB3L2,CXCL10,CYP2B6,F2R,HMGCR,IL6R,INHBA,INMT,LCN2,LGR5,MYC,PDLIM1,PRLR,RBP1,SPP1,SULT1E1
PIK3R1	1.286	kinase		1.204	0.0265	CD36,CXCL10,DNAJB9,HSPA5,MYC
budesonide		chemical drug		1	0.0265	CKS1B,CXCL10,ECT2,GNA14,PDLIM1
dinoprost		chemical - endogenous mammalian		0.958	0.0265	CD36,Hsd3b4 (includes others),MYC,PRLR,SPP1
IL13	-1.113	cytokine		0.074	0.0272	ADAMDEC1,C3AR1,CD36,CD72,CISH,CXCL10,MN1,MSMO1,PDGFC,PHLDA1,PID1,RORC,SPP1,TFF3
PD98059		chemical - kinase inhibitor		-0.791	0.0274	BCL6,CAV1,CD36,CD74,CXCL10,F2R,HSPA5,INSIG1,MYC,NOP56,NQO1,PHLDA1,PIM1,RETSAT,SLC16A7,SMAGP,SOCS2,SPP1,TSC22D1
RNA polymerase II		complex			0.0278	APOM,ASNS,DIO1,GOT1,GPT,MYC,PRLR,RORC,RPL13A,RPS3,SPP1
CEBPE	-1.081	transcription regulator		0.228	0.0278	LCN2,MYC,Orm1 (includes others),RNASE2
LMNB1	-1.061	other			0.0278	CYP51A1,HMGCR,LBX2,MSMO1
IL15	1.002	cytokine	Activated	2.084	0.0279	CD59,CD74,CISH,CKS1B,CXCL10,FCGR3A/FCGR3B,GPD2,IL2RG,MYC,PDCD5,PFN1,PIM1,SOCS2,THPO,UPP1
NFATC2	-1.087	transcription regulator		0.963	0.0279	CISH,CXCL10,INHBA,MYC,NAA80,RORC,SLFN12L,SOCS2,TSC22D1
RETNLB	-1.039	other	Activated	2.236	0.0279	CAMK2B,FRZB,MID1,MYC,SOCS2
HSD11B1	-1.241	enzyme			0.0285	ANGPTL4,FGA,UCP2
PDPK1	1.134	kinase			0.0285	CAV1,CXCL10,MYC
bile acid		chemical - endogenous mammalian			0.0285	APOA5,CAV1,Ces2c
steroid		chemical - endogenous mammalian			0.0285	CYP2B6,MYC,SPP1
triamcinolone acetonide		chemical drug		0.333	0.0287	ANGPTL4,FOXO3,INSIG1,MYC,SAA1,SOCS2,SPP1,TSPYL2,ZBTB16
NFKBIA	1.028	transcription regulator		0.087	0.0288	CKS1B,CXCL10,CYP7B1,ESM1,FZD7,GADD45G,GAS5,HSPA5,LCN2,Mt2,MYC,PDLIM1,PIM1,RBP1,RPSA,Rtp3
GLI1	-1.133	transcription regulator		1.785	0.0296	ARPC5,CAV1,INSIG1,PIM1,PLPP2,PSTPIP2,PTCH1,SPP1,TSC22D1
C3	-1.002	peptidase		0.577	0.0297	C3AR1,CXCL10,GPT,UCP2
halofuginone		chemical drug			0.0299	ADH4,F2R,GOT1,PRLR,SELENOW,SPP1,USP2
DBI	1.1	other			0.03	ACSS2,HMGCR
JUP	-1.051	other			0.03	DPAGT1,MYC
LBP	1.243	transporter			0.03	CXCL10,GPT
MAZ	1.064	transcription regulator			0.03	CAV1,MYC
MBTPS1	-1.044	peptidase			0.03	FDFT1,HMGCR
N1,N11-diethylnorspermine		chemical drug			0.03	MT-ND3,MT-ND6
PEMT	-1.007	enzyme			0.03	GPT,HSPA5
PRF1	1.191	transporter			0.03	CXCL10,GPT
RB1CC1	-1.105	other			0.03	CXCL10,MYC
STAR	-1.039	transporter			0.03	CD36,SPP1
TFCP2	1.404	transcription regulator			0.03	FGA,SPP1
amphotericin B		chemical drug			0.03	LCN2,SPP1
nystatin		chemical drug			0.03	LCN2,SPP1
IFN Beta		group		1.091	0.0306	C3AR1,CD74,CXCL10,INSIG1,Mt2,MYC
SMO	1.314	g-protein coupled receptor			0.0309	DIO1,FZD7,LGR5,MYC,PTCH1
IL27RA	-1.228	transmembrane receptor			0.0311	BCL6,CXCL13,GPT
NFE2L1	1.017	transcription regulator			0.0311	CYP4A11,Cyp4a14,NQO1
anandamide		chemical - endogenous mammalian			0.0311	ANGPTL4,HSPA5,PRLR
TP53	1.165	transcription regulator		1.677	0.0314	ACLY,ACOT11,ACSS2,ALDH4A1,ASL,ASNS,CAMK2B,CAV1,CD36,CD59,Ces1b/Ces1c,CHIC1,CKS1B,CTDSP1,CXCL10,CYP51A1,F2R,FDFT1,FOXO3,FZD7,GADD45G,GLS2,GLUL,GNA14,HMGCR,INHBA,Ly6a (includes others),MAFB,MRPL12,Mt2,MVD,MYC,NCK2,PDLIM1,PFN1,PHLDA1,PIM1,POLR2E,PSTPIP2,PTCH1,RFC4,RPL7,RPS3,RPSA,SDHB,SEC23B,SOCS2,SPP1,SRSF3,TDG,UPP1
HSP90B1	1.014	other		0	0.0316	ARF3,HSPA5,RPS14,SNX3
NKX3-1	-1.045	transcription regulator			0.0316	CXCL13,FOXO3,MYC,PIM1
PDGFB	-1.094	growth factor		1.172	0.0316	FOXO3,MYC,PHLDA1,SPP1
pravastatin		chemical drug			0.0316	CAV1,CYP2B6,SLC16A7,Xlr3c (includes others)
SRC	-1.053	kinase		0.989	0.0319	CAV1,CXCL10,F2R,MYC,RETSAT,SPP1
ONECUT1	1.312	transcription regulator			0.0331	CD36,CXCL13,CYP51A1,GJB1,HMGCR,MGST3,RORC,SNRPD2,SNX3,TCIM,TM2D1
PRKCA	1.198	kinase		1	0.0332	APOM,CAV1,CXCL10,INSIG1,MYC,NQO1
ionomycin		chemical reagent		1.875	0.0332	CXCL10,EIF4EBP2,HSPA5,MYC,PIM1,RORC,SOCS2,SPP1
Pro-inflammatory Cytokine		group			0.0336	CXCL13,GLUL,HSPA5,LCN2
SERPINA1	1.046	other			0.0339	ANGPTL4,CD36,HSPA5
USF1	-1.094	transcription regulator		-0.106	0.034	APOA5,Ces2c,RORC,SPP1,UCP2
KRAS	1.058	enzyme		-0.923	0.0341	ACLY,CAV1,CD74,CXCL10,EFEMP1,GLUL,HSPA5,LCN2,Ly6a (includes others),MYC,NQO1,PIM1,Ppbp,RPSA,SLC34A2,SPP1,TCP1,UPP1,ZFAND2A
APOE	-1.089	transporter		-1.067	0.0347	CAV1,CD36,CTDSP1,F2R,GLUL,HMGCR,HSPA5,LCN2,PHLDA1,SPP1,TIFA,UCP2
1-chloro-2-(2,2,2-trichloro-1-(4-chlorophenyl)ethyl)benzene		chemical toxicant			0.0349	CYP2B6,CYP7B1
BACH1	-1.054	transcription regulator			0.0349	NQO1,SPP1
CAR ligand-CAR-Retinoic acid-RXRα		complex			0.0349	ABCC3,CYP2B6
CSF2RA	1.153	transmembrane receptor			0.0349	MYC,PIM1
CSF2RB	1.336	transmembrane receptor			0.0349	MYC,PIM1
CYP51A1	1.589	enzyme			0.0349	HMGCR,MSMO1
RPL22	-1.058	translation regulator			0.0349	DNAJB9,HSPA5
UBD	-1.184	other			0.0349	Acot1,UCP2
growth factor		group			0.0349	GLUL,MYC
RAF1	-1.173	kinase		0.055	0.0352	BCL6,CD74,MYC,NOP56,NQO1,PHLDA1,SLC16A7,SMAGP,TSC22D1
decitabine		chemical drug		1.036	0.0353	ABCC3,ANGPTL4,CAV1,CXCL10,GADD45G,GJB1,LY96,MAFB,MGST3,MYC,NQO1,PTCH1,RARRES1,RPL11,RTP4,SPP1,TSC22D1
RARA	1.176	ligand-dependent nuclear receptor		0.376	0.0355	ABHD2,APOM,ATG13,CCPG1,IL6R,MAFB,MYC,RARRES1,RBP1,RORC,RTP4,SPP1
SMARCB1	1.196	transcription regulator		-1.316	0.0365	APOA5,CYP4A11,Cyp4a14,Defb1,FZD7,GJB1,MYC,PPP1R3C
ALDH1A2	-1.083	enzyme			0.0368	Ly6a (includes others),MAFB,SPP1
ALOX5	-1.026	enzyme			0.0368	ATP6V0D2,CD36,MYC
DNASE2		enzyme			0.0368	CXCL10,Ly6a (includes others),RTP4
SETD2	-1.055	enzyme			0.0368	CAV1,FOXO3,PDGFC
IL27	-1.086	cytokine	Activated	2.388	0.0374	CD74,CXCL10,GADD45G,MYC,PIM1,RORC
genistein		chemical drug		0.437	0.0379	ANGPTL4,ATP6V0D2,ATP6V1C1,CD74,CXCL10,DIO1,HMGCR,HSPA5,LAPTM5,LY86,MYC,PIM1,PRLR,SPP1
ADRB		group		-1.89	0.0382	ANGPTL4,CXCL10,CYP51A1,INSIG1,MSMO1,MVD,NQO1
Vegf		group		0.636	0.0385	ANGPTL4,APOM,ASNS,CKS1B,CRY1,CXCL10,CYP4A11,DNAJB9,ESM1,INHBA,INSIG1,LCN2,MID1,Mt2,MYC,PHLDA1,SOCS2
BCR (complex)		complex	Activated	2.19	0.0388	BCL6,HSPA5,MS4A6A,MYC,PIM1,ZBTB16
salmonella minnesota R595 lipopolysaccharides		chemical - endogenous non-mammalian		1.6	0.0388	CXCL10,CXCL13,PILRA,PSTPIP2,SLFN12L,TSC22D1
cigarette smoke		chemical toxicant		-0.919	0.039	CXCL10,CYP2B6,FOXO3,GADD45G,HSPA5,mir-122,MT-ATP6,NQO1,SOCS2,TCP1
xanthohumol		chemical - endogenous non-mammalian			0.0398	LY96,MYC,NQO1
TNFSF13B	-1.014	cytokine		1	0.0399	BCL6,MYC,SPP1,TFG
5-fluorouracil		chemical drug		1.151	0.04	COX6B1,MT-ND3,MT-ND6,MYC,NOP56,RPL11,RPL7,RPL7A,SNRPD2,TSC22D1
IKBKB	-1.063	kinase		0.684	0.0401	CKS1B,CXCL10,CYP7B1,ECT2,FOXO3,LCN2,Mt2,MYC,RBP1,Rtp3,SOCS2
estrogen		chemical drug		0.848	0.0401	CKS1B,GALK1,HMGCR,LCN2,MVD,MYC,PHF5A,PIM1,PRLR,SPP1,TSPAN4
48s		complex			0.0401	HSPA5,MYC
CFB	-1.268	peptidase			0.0401	C3AR1,HSPA5
DDX17	-1.103	enzyme			0.0401	LCN2,MYC
GALNT6	-1.012	enzyme			0.0401	LGR5,TFF3
GTF2I	1.06	transcription regulator			0.0401	HSPA5,MYC
HNRNPU	-1.093	transporter			0.0401	MYC,SPP1
IFT57	-1.095	other			0.0401	PTCH1,SDHB
N-ethyl-N-nitrosourea		chemical toxicant			0.0401	Mt2,SPP1
Ptprd	-1.038	phosphatase			0.0401	GADD45G,MYC
SELENOS	1.001	other			0.0401	CAV1,HSPA5
allyl sulfide		chemical drug			0.0401	ABCC3,CYP2B6
betamethasone		chemical drug			0.0401	CAV1,NQO1
diacylglycerol		chemical - endogenous mammalian			0.0401	CD36,UCP2
oltipraz		chemical drug			0.0401	ABCC3,NQO1
corticosterone		chemical - endogenous mammalian		0.277	0.0403	CAV1,GLUL,HSPA5,MYC,SERPINA7,UCP2
isobutylmethylxanthine		chemical toxicant		0.063	0.0408	ANGPTL4,CAV1,CD36,IL2RG,Mt2,MYC,PRLR
AG490		chemical - kinase inhibitor	Inhibited	-2.2	0.0409	LY96,MYC,PIM1,SAA1,SPP1
SBDS	-1.099	other			0.0409	HSPA5,INHBE,LGR5,MAFB,SPP1
CHUK	1.121	kinase		1.545	0.0415	CXCL10,CXCL13,CYP7B1,LCN2,Mt2,MYC,RBP1,Rtp3,SPP1
SB203580		chemical - kinase inhibitor		-1.727	0.0417	C3AR1,CXCL10,CYP51A1,EFEMP1,FDFT1,FOXQ1,Gsta4,HSD17B6,HSPA5,MYC,NQO1,S1PR5,SPP1,UCP2
PGR	-1.3	ligand-dependent nuclear receptor		0.062	0.0419	BCL6,CD36,CD59,CREB3L2,EFNA3,EIF1AX,GLUL,GOT1,MYC,PDLIM1,PRLR
bleomycin		chemical drug	Activated	2.588	0.0423	CAMK2B,CXCL10,F2R,FRZB,MID1,MYC,SOCS2,SPP1
THRB	1.044	ligand-dependent nuclear receptor		-0.47	0.0426	ABCD2,APOA5,APOM,CXCL10,DAD1,DIO1,EHHADH,FRZB,FZD7
MRTFB	1.296	transcription regulator			0.0427	ETV6,F2R,LCN2,LILRB4,Ppbp
ZFP36	1.089	transcription regulator			0.0427	CD36,LCN2,PIM1,SPP1,Wfdc21
arachidonic acid		chemical - endogenous mammalian		0.218	0.0427	CD36,DNAJB9,RPS14,SRSF3,UCP2
lysophosphatidic acid		chemical - other		1.131	0.0427	BCL6,CD36,CXCL10,MYC,PPP1R3B
E. coli B4 lipopolysaccharide		chemical toxicant		1.782	0.0429	CXCL10,Defb1,GADD45G,GNA14,LCN2,LILRB4,Ly6a (includes others),PIM1,RPL7,RTP4,ZNF616
CP-55940		chemical reagent			0.0429	MYC,RPL13A,RPS9
ING1	1.018	transcription regulator			0.0429	ANGPTL4,RPS14,SPP1
LG100268		chemical reagent			0.0429	CD36,CYP7B1,HMGCR
PKM	-1.125	kinase			0.0429	ACLY,MYC,SDHB
RPS6KB1	1.233	kinase			0.0429	CXCL10,EIF1AX,HMGCR
Secretase gamma		complex			0.0429	MYC,RORC,TFF3
mevalonic acid		chemical - endogenous mammalian			0.0429	CYP2B6,HMGCR,RORC
miR-182-5p (and other miRNAs w/seed UUGGCAA)		mature microrna			0.0429	FOXO3,GADD45G,INHBC
2-deoxyglucose		chemical drug			0.0445	GOT1,HSPA5,MYC,SPP1
EGLN1	1.02	enzyme		1.091	0.0445	INHBA,MYC,Ppbp,PRLR
HIC1	-1.188	transcription regulator		-0.152	0.0445	CYP7B1,INHBA,LCN2,SPP1
IFNL1		cytokine			0.0445	CXCL10,F2R,mir-122,RTP4
HDAC3	1.117	transcription regulator			0.0446	CD36,CXCL10,DIO1,MYC,SPP1
TCF		group			0.0446	LGR5,MYC,PTCH1,SAA1,TSC22D1
IGF1	1.114	growth factor	Activated	3.157	0.0446	ACSS2,CISH,EIF1AX,ETV6,GADD45G,GPD2,HMGCR,HSPA5,LCN2,Ly6a (includes others),MYC,PHLDA1,PIM1,PRLR,SPP1,SRSF3
WNT5A	1.127	cytokine		-1.172	0.0451	Ly6a (includes others),MYC,PRLR,RMRP,SH3PXD2A,SPP1
(6S)-hydroxyhyoscyamine		chemical drug			0.0456	HSPA5
15-LOX		group			0.0456	CD36
3-hydroxykynurenine		chemical - endogenous mammalian			0.0456	RORC
3-iodobenzylguanidine		chemical drug			0.0456	MYC
5-oxo-6-8-11-14-(e,z,z,z)-eicosatetraenoic acid		chemical - endogenous mammalian			0.0456	MYC
ALPL	1.021	phosphatase			0.0456	SPP1
AMD1	1.256	enzyme			0.0456	MYC
AR-12		chemical - kinase inhibitor			0.0456	LCN2
ASGR2	-1.142	transmembrane receptor			0.0456	THPO
ASS1	1.101	enzyme			0.0456	MYC
ATP1A1	-1.058	transporter			0.0456	HMGCR
Alp		group			0.0456	LCN2
BCAS3	1.073	other			0.0456	MYC
BHMT	1.19	enzyme			0.0456	GPT
CENPX	1.11	other			0.0456	MYC
CNBP	-1.098	transcription regulator			0.0456	MYC
CNOT1	-1.051	other			0.0456	MYC
COLEC12	1.383	transmembrane receptor			0.0456	CXCL10
COX6A2	-1.148	enzyme			0.0456	UCP2
CSDE1	1.1	enzyme			0.0456	MYC
CTNNβ-LEF1		complex			0.0456	MYC
CYP4A22-AS1		other			0.0456	CYP4A11
DCTN4	1.014	other			0.0456	CXCL10
DST		other			0.0456	HSPA5
ECI1	-1.39	enzyme			0.0456	CYP4A11
EIF4F		complex			0.0456	MYC
EVC	-1.007	other			0.0456	PTCH1
EYA4	-1.018	phosphatase			0.0456	CXCL10
FAIM	1.112	other			0.0456	GPT
GPC3	1.033	other			0.0456	MYC
GPR65	1.203	g-protein coupled receptor			0.0456	MYC
Gm-Csf Receptor		complex			0.0456	MYC
IL3RA	-1.101	transmembrane receptor			0.0456	PROX1
ING2	-1.021	transcription regulator			0.0456	SPP1
KLRC1	-1.087	transmembrane receptor			0.0456	GPT
LDLRAP1	-1.046	transporter			0.0456	HMGCR
LIMK1	-1.1	kinase			0.0456	MYC
LPCAT1	-1.119	enzyme			0.0456	DNAJB9
LZTS2	1.023	other			0.0456	MYC
MAF1	1.025	other			0.0456	NNMT
MED26	-1.022	transcription regulator			0.0456	MYC
MUT	-1.053	enzyme			0.0456	LCN2
Mia2	1.237	other			0.0456	HSPA5
NCEH1	1.027	enzyme			0.0456	HSPA5
NME2	-1.225	kinase			0.0456	MYC
NOLC1		transcription regulator			0.0456	Orm1 (includes others)
NOSIP	1.027	other			0.0456	MYC
Npm		group			0.0456	RPL3
ODN1411		chemical reagent			0.0456	CXCL10
OMG	1.036	g-protein coupled receptor			0.0456	MYC
PAPOLA	1.033	enzyme			0.0456	MT-ATP6
PARD6A	-1.041	other			0.0456	ECT2
PDIA3	1.096	peptidase			0.0456	FCGR3A/FCGR3B
PDIA6	1.015	enzyme			0.0456	HSPA5
PHYH	1.098	enzyme			0.0456	GPT
PIGA	1.061	enzyme			0.0456	CD59
PLC gamma		group			0.0456	MYC
PPP2R5A	-1.214	phosphatase			0.0456	MYC
PTPA	1.11	phosphatase			0.0456	MYC
Plk		group			0.0456	CXCL10
RAMAC	-1.048	other			0.0456	MYC
RBMS3	1.047	other			0.0456	MYC
RGS3	1.121	other			0.0456	MYC
RNF43	1.241	enzyme			0.0456	GLUL
RPRD1B	1.1	other			0.0456	MYC
RPS19	-1.271	other			0.0456	CD74
RPS25	-1.298	other			0.0456	MYC
RSPO1	1.026	other			0.0456	MYC
S-efavirenz		chemical drug			0.0456	CYP2B6
SCARA3	-1.105	transmembrane receptor			0.0456	CXCL10
SCARA5	-1.095	transmembrane receptor			0.0456	CXCL10
SFTPA2		other			0.0456	HSPA5
SIDT2	1.092	transporter			0.0456	GPT
SLC39A14	1.09	transporter			0.0456	GPT
SLC5A10	-1.25	transporter			0.0456	GPT
SMYD5	1.144	other			0.0456	CXCL10
SNAPC1	1.061	other			0.0456	RNU2-1
SNAPC2	-1.021	transcription regulator			0.0456	RNU2-1
SNAPC3	1.225	other			0.0456	RNU2-1
SNAPC4	1.033	transcription regulator			0.0456	RNU2-1
SRI	1.227	transporter			0.0456	HSPA5
ST3GAL4	1.026	enzyme			0.0456	THPO
ST6GALNAC2	1.069	enzyme			0.0456	GPT
STAM	1.023	other			0.0456	MYC
STAMBP	1.162	enzyme			0.0456	MYC
STAT3/5		group			0.0456	PIM1
Stat5b dimer		complex			0.0456	CISH
TAPI		chemical - protease inhibitor			0.0456	IL6R
TRIM71	-1.193	enzyme			0.0456	MYC
Tgf beta receptor		complex			0.0456	RORC
VRK2	-1.314	kinase			0.0456	TCP1
WASHC1	-1.1	other			0.0456	MYC
ZK 230211		chemical drug			0.0456	MYC
ZNF300		transcription regulator			0.0456	MYC
ZNF76	-1.028	transcription regulator			0.0456	TCP1
ZSCAN10	-1.149	transcription regulator			0.0456	EIF1AX
amprenavir		chemical drug			0.0456	CD36
arginine butyrate		chemical drug			0.0456	CISH
avasimibe		chemical drug			0.0456	CYP2B6
butylbenzyl phthalate		chemical toxicant			0.0456	MYC
butyrine		chemical - endogenous mammalian			0.0456	MYC
chitosan		chemical - endogenous mammalian			0.0456	HMGCR
chondroitin sulfate B		chemical - endogenous mammalian			0.0456	CXCL10
clofenapate		chemical drug			0.0456	CYP4A11
cyproconazole		chemical drug			0.0456	CYP2B6
decabromobiphenyl ether		chemical toxicant			0.0456	CYP2B6
dibromoacetic acid		chemical toxicant			0.0456	MYC
dinaciclib		chemical drug			0.0456	HSPA5
dioctyl adipate		chemical toxicant			0.0456	CD36
econazole		chemical drug			0.0456	HSPA5
eriodictyol		chemical - endogenous mammalian			0.0456	CXCL10
ethylbenzene		chemical toxicant			0.0456	CYP2B6
gentamicin C1		chemical drug			0.0456	SPP1
hydroxyl radical		chemical toxicant			0.0456	CAV1
indolo(3,2-b)carbazole		chemical reagent			0.0456	SOCS2
ingenol-dibenzoate		chemical reagent			0.0456	CD36
isradipine		chemical drug			0.0456	CYP2B6
l-asparaginase		biologic drug			0.0456	ASNS
miR-185-3p (and other miRNAs w/seed GGGGCUG)		mature microrna			0.0456	MYC
mir-383	1.037	microrna			0.0456	MYC
neuropeptide Y		biologic drug			0.0456	UCP2
oxazepam		chemical drug			0.0456	TSC22D1
phenoxyacetic acid		chemical reagent			0.0456	MYC
phenylhydrazine		chemical toxicant			0.0456	Orm1 (includes others)
procaine		chemical drug			0.0456	HMGCR
quiflapon		chemical reagent			0.0456	LCN2
sepiapterin		chemical - endogenous mammalian			0.0456	LCN2
silver nitrate		chemical drug			0.0456	SAA1
tazarotene		chemical drug			0.0456	RARRES1
vanadium pentoxide		chemical toxicant			0.0456	CXCL10
CREB3		transcription regulator			0.0456	HSPA5,INSIG1
CREB3L3	-1.074	transcription regulator			0.0456	APOA5,CYP2B6
FABP1	-1.09	transporter			0.0456	CD36,GOT1
IGFBP7	-1.045	transporter			0.0456	ASNS,MYC
OSBPL8	1.257	transporter			0.0456	HMGCR,HSPA5
PLC		group			0.0456	CXCL10,MYC
PNN	-1.088	other			0.0456	MYC,TBRG4
PPP1R1B	-1.205	phosphatase			0.0456	MYC,SRSF3
STK3	1.227	kinase			0.0456	GPT,SPP1
TAF1	1.076	transcription regulator			0.0456	DIO1,PRLR
Z-551		chemical reagent			0.0456	CD36,UCP2
ZBTB33	1.123	transcription regulator			0.0456	BCL6,MYC
fibric acid derivative		chemical drug			0.0456	ABCD2,APOM
KAT2B	1.026	transcription regulator			0.0462	HSPA5,PRLR,PTCH1
SIRT3	-1.248	enzyme			0.0462	MT-ATP6,MT-ND3,MT-ND6
GDF2	1.007	growth factor		1.987	0.0465	CAV1,MYC,PROX1,SOCS2,SPP1
JUNB	-1.238	transcription regulator			0.0467	ACLY,APOM,CAV1,INHBA,LCN2,MVD
YAP1	-1.009	transcription regulator			0.0467	ACLY,CD36,HMGCR,MYC,NDUFB3,PPP1R3B
TAZ	-1.002	enzyme			0.0469	CAV1,ESM1,PPP1R3B,UPP1
CXCL12	1.02	cytokine		1.572	0.0474	CD36,CXCL10,DAD1,Ly6a (includes others),MYC,SOCS2,TDG,ZBTB16
tetrachlorodibenzodioxin		chemical toxicant		-0.584	0.0494	ASNS,CD36,CHD7,CYP4A11,EIF4EBP2,FZD7,Hsd3b4 (includes others),MYC,NQO1,RDH16,SAA1,SERPINA7,SOCS2
docosahexaenoic acid		chemical drug		0.218	0.0494	ABCD2,ACSS2,DNAJB9,FOXO3,MYC,SAA1,UCP2
calphostin C		chemical - kinase inhibitor			0.0494	CD36,HSPA5,MYC,NQO1
IRS2	-1.104	enzyme			0.0495	ACLY,HMGCR,MYC
IFNB1	-1.143	cytokine		-0.173	0.0497	CXCL10,F2R,GBP6,HMGCR,IDI1,MYC,NFIX,NNMT,PTCH1,SPP1
GNA12	1.118	enzyme		1.982	0.0546	ARPC5,F2R,Gsta4,MYC
U0126		chemical - kinase inhibitor		-1.924	0.0648	ANGPTL4,APOM,CAV1,CD36,CXCL10,CYP2B6,EIF1AX,Gsta4,HSPA5,INHBA,MYC,PHLDA1,RORC,SMAGP,SPP1,TSC22D1
GCG		other		-1.964	0.0657	ETNPPL,HMGCR,PPP1R3C,SDS
CREB1	1.077	transcription regulator		1.897	0.0855	CYP51A1,ETV6,FOXO3,GADD45G,HMGCR,HSPA5,IDI1,INHBA,LCN2,MRPS18B,MSMO1,MVD,MYC,PCDH20,Scarna17,SOCS2,TP53INP2,UPP1
A23187		chemical reagent	Activated	2.19	0.0868	HSPA5,INHBA,LCN2,MYC,SDF2L1
mifepristone		chemical drug		-1.828	0.0924	ABCC3,Acot1,CAV1,CD74,CISH,FDFT1,HSPA5,Ly6a (includes others),MYC,SPP1
Ifn gamma		complex		1.961	0.102	CXCL10,Ly6a (includes others),LY96,MYC
ITK	-1.071	kinase		1.941	0.113	F2R,Ly6a (includes others),MYC,ZBTB16
FGFR1	1.213	kinase	Activated	2	0.121	EIF1AX,EIF4EBP2,MYC,NXF1
IL1A	1.008	cytokine	Activated	2.587	0.145	CXCL10,CYP2B6,INHBA,LCN2,MYC,SAA1,SPP1
15-deoxy-delta-12,14 -PGJ 2		chemical - endogenous mammalian	Inhibited	-2.355	0.168	CD36,CXCL10,CXCL13,MYC,NQO1,SPP1
L-glutamic acid		chemical - endogenous mammalian		-1.982	0.185	ACLY,ASL,CYP2B6,Defb1
MAPK14	-1.005	kinase	Inhibited	-2.042	0.203	CXCL10,CYP51A1,Defb1,EFEMP1,HMGCR,SLFN12L
ADIPOQ	1.041	other		-1.982	0.222	Acaa1b,ACLY,CD36,CXCL10,UCP2
IL33	1.081	cytokine	Activated	2.373	0.225	CD36,CD72,CISH,CXCL10,GOSR2,IL2RG,PILRA
trichostatin A		chemical drug	Inhibited	-2.155	0.284	CISH,CKS1B,CXCL10,F2R,FRZB,GADD45G,HMGCR,HSPA5,MGST3,MYC,NQO1,NXF1,PCDH20,PIM1,SLC7A8
TSC2	1.14	other	Inhibited	-2	0.284	ACSS2,CXCL10,HSPA5,UCP2
raloxifene		chemical drug	Activated	2.236	0.287	ALDH4A1,F2R,PPP1R3C,RFC4,SPP1
DNMT3B	1.002	enzyme	Activated	2	0.318	CD36,MID1,MYC,PPP1R3C,TRDN
NRG1		growth factor		1.972	0.343	BDH2,CAV1,DAD1,HMGCR,IDI1,MYC
Creb		group		1.912	0.35	ARPC5,C3AR1,CBWD1,CD59,CXCL10,CYP51A1,EIF4EBP2,TFG
forskolin		chemical toxicant	Activated	2.132	0.53	ATP6V1C1,CXCL13,ESM1,GADD45G,GNA14,Hsd3b4 (includes others),INHBA,MSMO1,Mt2,MYC,PPP1R3C,SLC7A8,SPP1,UCP2,UPP1
lenalidomide		chemical drug		1.982	0.539	FZD7,HSPA5,RTP4,WDFY3
Jnk		group		1.98	1	HSPA5,MYC,NQO1,RBP1
KLF4	-1.353	transcription regulator	Activated	2.206	1	EFEMP1,FRZB,INHBA,LGR5,MYC
POU5F1	-1.02	transcription regulator	Activated	2.387	1	CXCL10,EFEMP1,FRZB,INHBA,MYC,SPP1
SOX2	1.095	transcription regulator	Inhibited	-2	1	ABCC3,EFEMP1,FRZB,INHBA
bexarotene		chemical drug		-1.982	1	ASNS,EHHADH,Gsta4,NDUFB2
lactacystin		chemical - protease inhibitor		1.982	1	ASNS,HSPA5,PFN1,PRLR

## Sheet: Causal Networks
Causal Networks
Master Regulator	Molecule Type	Expr Fold Change	Depth	Predicted Activation State	Activation z-score	p-value of overlap	Participating regulators	Target molecules in dataset	Target-connected regulators	Relationships Between Master Regulators(Increases/Downstream)	Relationships Between Master Regulators(Decreases/Downstream)	Relationships Between Master Regulators(Affects/Downstream)	Relationships Between Master Regulators(Increases/Upstream)	Relationships Between Master Regulators(Decreases/Upstream)	Relationships Between Master Regulators(Affects/Upstream)	Relationships Between Master Regulators(Increases/Both)	Relationships Between Master Regulators(Decreases/Both)	Relationships Between Master Regulators(Affects/Both)
di(2-ethylhexyl) phthalate	chemical toxicant		2		-1.361	2.54e-16	ACOX1,CAT,CYP1A1,CYP1A2,CYP3A,di(2-ethylhexyl) phthalate,NFATC2,NR1I3,PPARA	ABCC3,ABCD2,Acaa1b,ACMSD,Acot1,ACOT11,ACSS2,ANGPTL4,APOA5,ASL,ASNS,C6,CAV1,CD36,Ces2c,CISH,CYP4A11,Cyp4a14,CYP51A1,CYP7B1,DIO1,EHHADH,FDFT1,FGA,GOT1,GPD2,GPT,HMGCR,HSPA5,IDI1,INHBA,INSIG1,LCN2,LONP1,LRG1,MGST3,MID1,MSMO1,Mt2,MVD,MYC,NAA80,Orm1 (includes others),PHLDA1,RARRES1,RETSAT,RORC,SLFN12L,SOCS2,SULT1E1,TDG,TSC22D1,UGT2B28,UPP2	9				ACOX1,cholesterol,CYP,EHHADH,FOS,NR1I3,POR,PPARA,reactive oxygen species,SREBF1	CYP1A1,CYP1A2
tiadenol	chemical drug		3		1.897	4.18e-14	ACOX1,GST,GSTP1,GSTZ1,PPARA,tiadenol	ABCD2,Acaa1b,Acot1,ACSS2,ANGPTL4,APOA5,ASL,ASNS,C6,CD36,CYP2B6,CYP4A11,Cyp4a14,CYP51A1,CYP7B1,DIO1,EHHADH,FDFT1,FGA,GOT1,GPD2,Gsta4,HMGCR,HSPA5,IDI1,INSIG1,LCN2,LONP1,MGST3,MSMO1,MVD,MYC,NQO1,Orm1 (includes others),PHLDA1,RETSAT,SOCS2,TDG,UCP2,UPP2	4				ACOX1
long chain fatty acid	chemical - endogenous mammalian		2		-1.521	8.4e-14	CD36,FFAR1,FFAR4,long chain fatty acid,PPARA	ABCD2,Acaa1b,ACMSD,Acot1,ACSS2,ANGPTL4,APOA5,ASL,ASNS,C6,CD36,CYP2B6,CYP4A11,Cyp4a14,CYP51A1,DIO1,EHHADH,FDFT1,FGA,GPD2,GPT,Gsta4,HMGCR,HSPA5,IDI1,INSIG1,MGST3,MSMO1,MVD,MYC,PHLDA1,RETSAT,SOCS2,TDG,UCP2	5				cholesterol,PPARA
ACOX1	enzyme	1.07	2	Activated	2.082	8.63e-14	ACOX1,PPARA	ABCD2,Acaa1b,Acot1,ACSS2,ANGPTL4,APOA5,ASL,ASNS,C6,CD36,CYP2B6,CYP4A11,Cyp4a14,CYP51A1,CYP7B1,DIO1,EHHADH,FDFT1,FGA,GOT1,GPD2,Gsta4,HMGCR,HSPA5,IDI1,INSIG1,LCN2,LONP1,MGST3,MSMO1,MVD,MYC,Orm1 (includes others),PHLDA1,RETSAT,SOCS2,TDG,UCP2,UPP2	2	bezafibrate,ciprofibrate,clofibrate,di(2-ethylhexyl) phthalate,diacylglycerol,fenofibrate,IL13,IL6,LEP,linalool,pirinixic acid,pitavastatin,PNPLA2,RXRA,tiadenol,UPP1,uridine	22(R)-hydroxycholesterol,cholic acid,HSD17B4,nitrofurantoin,NR1I2,STAT6,tunicamycin		CYP1A2	Kap,NFE2L2,PLIN2,XBP1
GRK1	kinase	-1.089	3	Activated	2.711	2.48e-13	ADRB,ADRB1,ADRB2,AKT1,cyclic AMP,Gli,GRK1,HRAS,INSR,L-serine,L-threonine,MAPK14,MAPK8,MTOR,NFKBIA,NR3C1,PI3K (complex),PKM,PNPLA2,PPARG,PTH,RAF1,RHO,RHOA,RICTOR,RPS6KB1,RPTOR,TNF	ABCC3,ABCD2,ABHD2,Acaa1b,ACLY,Acot1,ANGPTL4,APOA5,ARRDC3,ASNS,ATP6V0D2,ATP6V1C1,CD59,CD74,Ces1b/Ces1c,CKS1B,COX6B1,CRY1,CXCL10,CXCL13,CYP4A11,Cyp4a14,CYP51A1,CYP7B1,ECT2,EFEMP1,EHHADH,EIF1AX,ESM1,ETV6,FDFT1,FZD7,GBP6,GLUL,GPD2,Gsta4,HSPA5,IDI1,IL6R,INHBA,INSIG1,LRG1,LY96,mir-665,MRPL12,MSMO1,Mt2,MTFR1L,MVD,MYC,NDUFA11,NDUFB2,NDUFB3,NIPAL1,NNMT,NOP56,NQO1,OAF,OBP2B,Orm1 (includes others),PBRM1,PFN…	26				reactive oxygen species
apomine	chemical drug		2		1	3.36e-13	apomine,NR1H4,SREBF2	ABCC3,ACLY,ACSS2,APOA5,APOM,CYP2B6,CYP51A1,CYP7B1,FDFT1,GPT,Gsta4,HMGCR,HSPA5,IDI1,INSIG1,LCN2,MSMO1,MVD,OBP2B,Orm1 (includes others),PITPNA,PTCH1,SPP1,TFF3,TIFA	3				NR1H4,SREBF2
DBP	transcription regulator	-1.087	2		-1.915	1.39e-12	DBP,PPARA	ABCD2,Acaa1b,Acot1,ACSS2,ANGPTL4,APOA5,ASL,ASNS,C6,CD36,CYP2B6,CYP4A11,Cyp4a14,CYP51A1,DIO1,EHHADH,FDFT1,FGA,GPD2,Gsta4,HMGCR,IDI1,INSIG1,MGST3,MSMO1,MVD,MYC,NQO1,PHLDA1,RETSAT,SOCS2,TDG,UCP2	2		SIRT1		CYP3A5,PPARA
PPARA	ligand-dependent nuclear receptor	1.092	1		-1.768	2.4e-12	PPARA	ABCD2,Acaa1b,Acot1,ACSS2,ANGPTL4,APOA5,ASL,ASNS,C6,CD36,CYP2B6,CYP4A11,Cyp4a14,CYP51A1,DIO1,EHHADH,FDFT1,FGA,GPD2,Gsta4,HMGCR,IDI1,INSIG1,MGST3,MSMO1,MVD,MYC,PHLDA1,RETSAT,SOCS2,TDG,UCP2	1	ACACB,amiodarone,atorvastatin,ATP7B,bezafibrate,chenodeoxycholic acid,chitosan,ciprofibrate,clofibrate,DBP,di(2-ethylhexyl) phthalate,fenofibrate,LEP,linalool,long chain fatty acid,NR1H4,pirinixic acid,pitavastatin,RXRA,simvastatin,SIRT1	1,4-bis[2-(3,5-dichloropyridyloxy)]benzene,PLA2G1B,STAT6,tunicamycin		ABCB4,CTH,FOS,G0S2,GSTZ1,HSD17B4,INSIG1,INSIG2,MTTP,NFE2L2	cholesterol,CYP27A1,Gsta4,IL6,NPPB,SREBF1,SREBF2,STAT5a/b
JINK1/2	group		2		1.806	2.49e-10	AKT1,ATF2,CTNNB1,FOXO4,HNF4A,IRS1,JINK1/2,JUN,MAPK8,MAPK9,NFE2L2,RPTOR,RXRA,SMAD3	ACLY,ACMSD,Acot1,ACSS2,APOM,ASNS,ATP6V0D2,BCL6,C3AR1,C6,CAV1,CD36,CD59,CD74,Ces1b/Ces1c,Ces2c,CISH,CYP2B6,CYP4A11,Cyp4a14,CYP51A1,DAD1,DIO1,EHHADH,ETV6,F2R,FGA,FOXO3,FRZB,FUT11,FZD7,GADD45G,GLUL,GNA14,GOSR2,GOT1,GPT,Gsta4,HMGCR,Hsd3b4 (includes others),HSPA5,HTATIP2,IDI1,INHBA,INMT,INSIG1,LCN2,LGR5,MGST3,mir-122,mir-680,MRPS18B,Mt2,MVD,NBEA,Orm1 (includes others),PHLDA1,PTCH1,RBP1,RNASE2,SLC3A1,S…	13	cholesterol,deoxycholate,LEP,MTORC1,Pdgf (complex),TCR,thapsigargin	MTOR		NFE2L2,reactive oxygen species,RPTOR,RXRA,SREBF1	HNF4A
CYP	group		2		-1.061	7.38e-10	acetaminophen,benzo(a)pyrene,cyclophosphamide,CYP,CYP1A1,methimazole	ABCC3,ACOT11,Akr1c19,ALG2,ASL,CKS1B,CXCL10,CYP4A11,DIO1,ECT2,FGA,GAS5,GJB1,GLUL,GNA14,GPD2,Gsta4,HMGCR,HSPA5,Ly6a (includes others),MID1,mir-122,Mt2,MYC,NQO1,PDLIM1,PHLDA1,SLC34A2,SOCS2,SPP1,UPP1,UPP2	6	3-methylcholanthrene,cholesterol,CYP1A1,CYP1A2,di(2-ethylhexyl) phthalate,diethylnitrosamine,HNF4A,NR1I2,phenobarbital,rifampin,STAT5B	clotrimazole,CSHL1,imidazole,isosorbide dinitrate,ketoconazole,methoxsalen,miconazole,POR		cyclophosphamide,methimazole,reactive oxygen species
bromobenzene	chemical toxicant		1	Inhibited	-2.111	7.96e-10	bromobenzene	ABCC3,CYP2B6,Cyp4a14,FDFT1,GOT1,HSPA5,LONP1,MSMO1,NQO1,RPL28,TSC22D1	1					CAPN1
alpha-tocotrienol	chemical - endogenous mammalian		2		-1.606	1.77e-09	alpha-tocotrienol,SRC,SREBF2	ACLY,ACSS2,CAV1,CXCL10,CYP51A1,CYP7B1,F2R,FDFT1,HMGCR,IDI1,INSIG1,MSMO1,MVD,MYC,PTCH1,RETSAT,SPP1,TFF3,TIFA	2					SREBF2
methimazole	chemical drug		3		-0.768	1.81e-09	acetaminophen,Akt,AR,benzene,benzo(a)pyrene,carbon tetrachloride,CCL2,cyclophosphamide,CYP1A2,CYP2A6 (includes others),CYP2B6,CYP2C9,CYP2D6,CYP2E1,CYP3A4,DIO2,DIO3,docetaxel,ERK,ERK1/2,ethanol,FOXO1,Ifn,IRS2,JUN,L-triiodothyronine,MAPK1,MAPK8,methimazole,MMP2,MPO,nicotine,NOS2,okadaic acid,SLC29A1,SMAD3,STAT1,STAT5a/b,tamoxifen,trichloroethylene	ABCC3,ABCD2,ACLY,ACOT11,ADH4,Akr1c19,ALG2,ALPK1,APOM,ASL,ATP6V0D2,BCL6,C3AR1,CA1,CA5B,CD59,CISH,CKS1B,CXCL10,CYP2B6,CYP4A11,Cyp4a14,DIO1,DNAJB9,ECT2,EHHADH,EIF4EBP2,ETNPPL,F2R,FOXO3,FRZB,GAS5,GBP6,GJB1,GLS2,GLUL,GNA14,GPD2,Gsta4,Hsd3b4 (includes others),HTATIP2,IDI1,IL2RG,INHBA,INHBE,LCN2,LGR5,LILRB4,LY96,MAFB,MGST3,MID1,mir-122,MSMO1,Mt2,NQO1,PDGFC,PDLIM1,PFN1,PHLDA1,PPP1R3C,PRLR,PTCH1,RNF213,RO…	33	CYP			IL6	CSHL1,CYP1A2,CYP2A6 (includes others),THRSP
MTORC1	complex		2	Activated	2.433	1.87e-09	Akt,AKT1,AMPK,CDKN1B,Creb,FASN,MAF1,MTOR,MTORC1,PAX6,PI3K (complex),RHOA,RICTOR,RPS6KB1,RPTOR,SQSTM1,SREBF1,SREBF2,TFEB	Acaa1b,ACSS2,ARPC5,ATP6V0D2,ATP6V1C1,BCL6,C3AR1,CBWD1,CD36,CD74,Ces1b/Ces1c,CISH,COX6B1,CYP2B6,CYP51A1,CYP7B1,ECT2,EHHADH,EIF1AX,EIF4EBP2,ETV6,FDFT1,FOXO3,GOSR2,HSPA5,IDI1,INSIG1,LCN2,MSMO1,MT-ATP6,MVD,MYC,NDUFA11,NDUFB2,NDUFB3,NIPAL1,NNMT,OBP2B,PFN1,PHLDA1,PIM1,PRLR,PSMD6,PTCH1,RBP1,RORC,RPL11,RPL13A,RPL28,RPL7,RPL7A,RPS3,RPS9,RPSA,TFF3,TFG,TIFA,TSC22D1,Uba52,UCP2,UQCR11	19	cadmium,NR5A2,PIM2,PRKAA1,TCR,WNT7B	2-deoxyglucose,glucose-6-phosphate,SIRT1,thapsigargin,tunicamycin		Gsk3,IL22,INSIG1,JINK1/2,MAF1,MTOR,NFE2L1,RICTOR,SREBF1,SREBF2
PDE8A	enzyme	1.093	2		-1.069	2.13e-09	PDE8A,SCAP,SREBF2	ACLY,ACSS2,CYP51A1,CYP7B1,EHHADH,FDFT1,HMGCR,IDI1,INSIG1,MSMO1,MVD,PTCH1,TFF3,TIFA	3					LDLR,SCAP,SREBF2
SREBF2	transcription regulator	1.141	1		1.387	2.36e-09	SREBF2	ACLY,ACSS2,CYP51A1,CYP7B1,FDFT1,HMGCR,IDI1,INSIG1,MSMO1,MVD,PTCH1,TFF3,TIFA	1	apomine,ezetimibe,fenofibrate,Gsk3,HNF4A,isoquercitrin,MTOR,MTORC1,NR1H3,RICTOR,RPTOR,SCAP,sterol	2,4,5,2',4',5'-hexachlorobiphenyl,24-hydroxycholesterol,25-hydroxycholesterol,ACACB,alpha-tocotrienol,ATP7B,BAPTA-AM,cholic acid,CYP27A1,FOXO4,INSIG2,mir-185,PDE8A,PEX5L,POR,PPARA,PPP2CA		LDLR,PCYT1A,SREBF1,THRSP
pirinixic acid	chemical toxicant		1		-0.962	2.83e-09	pirinixic acid	ABCC3,ACMSD,Acot1,ACOT4,ACSS2,ADH4,ANGPTL4,ASL,CD36,CYP2B6,CYP4A11,Cyp4a14,CYP7B1,DAD1,EHHADH,GOT1,GPD2,HMGCR,INSIG1,LCN2,MGST3,MYC,Orm1 (includes others),PDCD5,PHLDA1,SLC16A5,UCP2	1				ABCB4,ACACB,ACOX1,cholesterol,CYP1A1,CYP1A2,CYP3A5,EHHADH,EIF3E,G0S2,HSD17B4,INSIG1,MTTP,PLIN2,POR,PPARA,RXRA	chenodeoxycholic acid,CYP27A1,HNF4A,IL6,LDLR,LEP,NPPB,NR1H3,SREBF1
metoprolol	chemical drug		3		-0.671	7.42e-09	ADRB,ADRB1,ADRB2,ADRB3,AKT1,Casp12,ERK,HRAS,INSR,JUN,LCAT,MAPK14,MAPK8,metoprolol,NFkB (complex),NFKBIA,NR3C1,PI3K (complex),PNPLA2,PPARG,PTH,RAF1,REN,RHOA,TNF	ABCC3,ABCD2,ABHD2,Acaa1b,ACLY,Acot1,ANGPTL4,APOA5,APOM,ARRDC3,ASNS,CD59,Ces1b/Ces1c,CKS1B,CRY1,CXCL10,CXCL13,CYP4A11,Cyp4a14,CYP51A1,CYP7B1,DAD1,Defb1,DIO1,ECT2,EFEMP1,EHHADH,ESM1,ETV6,FDFT1,FRZB,FZD7,GBP6,GLUL,GPD2,GPT,Gsta4,HMGCR,IDI1,IL6R,INSIG1,LGR5,LRG1,LY96,MAFB,mir-665,MRPL12,MSMO1,Mt2,MTFR1L,MVD,MYC,NNMT,NOP56,NQO1,OAF,Orm1 (includes others),PBRM1,Ppbp,PPP1R3C,PTCH1,RNASE2,RPSA,Rtp3,SDS,S…	23					IL6,LCAT,THBS4
metyrapone	chemical drug		3		0	9.77e-09	acetaminophen,Akt,AR,benzene,benzo(a)pyrene,carbon tetrachloride,cyclophosphamide,CYP1A1,CYP1A2,CYP2A6 (includes others),CYP2B6,CYP2C19,CYP2C9,CYP2D6,CYP2E1,ethanol,FOXO1,FOXO3,GNRH1,HNF4A,IRS2,MAPK1,MAPK14,metyrapone,NFkB (complex),nicotine,NPY,NR1I2,PARP1,PRKCA,tamoxifen,thalidomide,trichloroethylene	ABCC3,ACLY,ACMSD,Acot1,ACOT11,ACSS2,ADH4,ALG2,ANGPTL4,APOM,ASL,ATP6V0D2,BCL6,C3AR1,CA5B,CD36,CD74,Ces2c,CISH,CKS1B,CYP2B6,Cyp4a14,CYP51A1,CYP7B1,DAD1,Defb1,DIO1,DNAJB9,ECT2,EFEMP1,ETNPPL,F2R,FOXO3,FUT11,GAS5,GBP6,GJB1,GLUL,GNA14,GOT1,GPT,Gsta4,Hsd3b4 (includes others),HTATIP2,INHBA,INHBE,INSIG1,LCN2,LGR5,Ly6a (includes others),MGST3,MID1,mir-680,MSMO1,Mt2,NBEA,NNMT,PDGFC,PDLIM1,PFN1,PIM1,PPP1R3C,…	27				CYP3A5,FOS,NR1I2	CYP2A6 (includes others),IL6,reactive oxygen species
fenamic acid	chemical reagent		2		1.698	1.4e-08	CFTR,fenamic acid	Acaa1b,ASNS,CYP2B6,CYP4A11,FDFT1,FGA,GAS5,IDI1,LCN2,LRG1,MYC,SAA1,SLC34A2,SLC7A8,SLFN12L,SPP1,UPP1	2				ABCC2,GPNMB,UPP1	CFTR
Gsk3	group		2		-0.385	1.99e-08	ACLY,Akt,AMPK,BAX,CDKN1A,CEBPA,Creb,CTNNB1,EGFR,Gsk3,HDAC7,HINT2,HSF1,IGF1R,JUN,JUNB,KAT5,MAPK8,MYB,MYC,Nfat (family),NFATC2,NFE2L2,NFKBIA,PDX1,PRKCD,PSEN1,SREBF1,STAT1,STAT3,TFEB,TNF,TP73	ABCC3,ABCD2,ACSS2,ALPK1,APOA5,APOM,ARPC5,ARRDC3,ASL,ATP6V0D2,ATP6V1C1,C6,CAMK2B,CBWD1,CD59,CD74,CKS1B,COX6B1,CRY1,CXCL13,Cyp4a14,CYP51A1,DAD1,DIO1,DNAJB9,EHHADH,EIF4EBP2,ESM1,ETNPPL,ETV6,FDFT1,FGA,FRZB,FZD7,GLS2,GLUL,GNA14,GOSR2,GPD2,GPT,Gsta4,HMGCR,Hsd3b4 (includes others),HSPA5,HTATIP2,IDI1,IL2RG,INMT,INSIG1,LRG1,Ly6a (includes others),mir-665,MRPL12,MRPS18B,MSMO1,MT-ATP6,MVD,MYC,NAA80,NNMT,NOP…	33	methyl-beta-cyclodextrin,MTORC1,PTPRE	fenofibrate,LEP,Pdgf (complex),simvastatin,SIRT1		JUN/JUNB/JUND,LDLR,MAF,reactive oxygen species,SREBF2	FOS,NFE2L2,SREBF1
MTOR	kinase	1.015	2		1.117	2.09e-08	AKT1,AMPK,BCL2L1,CRTC2,EIF4E,ERK1/2,ESR1,FOXO3,HIF1A,HSF1,JAK2,MTOR,NFkB (complex),NFKB1,NR3C1,PI3K (complex),PRKCA,PRKCD,RHOA,RICTOR,RORC,RPS6KB1,RPS6KB2,RPTOR,SGK1,SIRT1,SMAD3,STAT,STAT1,STAT3	ABCC3,ABHD2,ACLY,Acot1,ALPK1,APOA5,APOM,ASNS,ATG13,BCL6,CAMK2B,CCPG1,CD59,CD72,CD74,Ces1b/Ces1c,CISH,CKS1B,COX6B1,CYP51A1,CYP7B1,DAD1,Defb10/Defb11,DIO1,ECT2,EFEMP1,EIF1AX,FDFT1,FGA,GADD45G,GLUL,GOSR2,GOT1,GPT,Hsd3b4 (includes others),IDI1,IL2RG,IL6R,INSIG1,LAPTM5,Ly6a (includes others),LY96,MGAT2,MSMO1,MT-ATP6,Mt2,MVD,MYC,NCK2,NDUFA11,NDUFB2,NDUFB3,NIPAL1,NR1D2,OBP2B,Orm1 (includes others),PDGFC…	30	cholesterol,Il3,MTORC1,TCR,thapsigargin	2-deoxyglucose		ERCC1,Hbb-b2,IL5,PHLPP2,reactive oxygen species,RPS6KB2,SREBF1,SREBF2	ATP2A2,GSTZ1,HSP90B1,JAK2,JINK1/2,PIM2,SIRT1
SCAP	other	-1.17	1		0.905	2.19e-08	SCAP	ACLY,ACSS2,CYP51A1,EHHADH,FDFT1,HMGCR,IDI1,INSIG1,MSMO1,MVD,TFF3	1		PDE8A,sterol		ACACB,EHHADH,LDLR,SREBF1,SREBF2	cholesterol
cholic acid	chemical - endogenous mammalian		2		-0.2	2.66e-08	cholic acid,Mapk,NR1H4,NR1I2	ABCC3,APOA5,APOM,CD36,Ces2c,CYP2B6,CYP4A11,Cyp4a14,CYP7B1,EHHADH,FDFT1,GLUL,GOT1,GPT,Gsta4,HMGCR,Hsd3b4 (includes others),HSPA5,INSIG1,MYC,OBP2B,Orm1 (includes others),RBP1,SPP1,SULT1E1	4	NR5A2	HNF4A		ABCB4,ABCC2,cholesterol ester,LCAT,NR1H3,NR1I2,oxysterol	ACOX1,CYP3A5,EHHADH,SREBF1,SREBF2
triclosan	chemical drug		3		1.478	3.53e-08	AKT1,APP,ATF2,BAX,Creb,CTNNB1,E2F1,EGFR,EIF2AK3,ERK1/2,ESR1,FASN,FOXO3,glucocorticoid,HIF1A,HNF4A,HSF1,IKBKB,INSR,JUN,JUNB,MAPK8,MYC,NCOA2,Nfat (family),NFATC2,NFE2L2,NR1I3,NR3C1,RARA,RICTOR,RPS6KB1,RXRA,SIRT1,SMAD3,Sod,SOD2,SPIB,STAT3,STK4,triclosan	ABCC3,Acaa1b,ACLY,ACMSD,ANGPTL4,APOM,ARHGAP6,ARPC5,ARRDC3,ASNS,ATP6V0D2,ATP6V1C1,C3AR1,C6,CBWD1,CCDC12,CD72,Ces2c,CLEC4M,CXCL13,CYP4A11,Cyp4a14,CYP7B1,Defb10/Defb11,DIO1,DNAJB9,ECT2,EHHADH,EIF1AX,EIF4EBP2,ESM1,ETV6,FGA,FRZB,FUT11,FZD7,GALK1,GAS5,GOSR2,GOT1,GPT,Gsta4,Hsd3b4 (includes others),HTATIP2,INMT,INSIG1,LAPTM5,LGR5,LONP1,LRG1,MAFB,MGAT2,MGST3,mir-122,mir-665,mir-680,MRPS18B,MYC,NAA80,NBEA,…	40				FOS,IL6,NR1I3
SREBF1	transcription regulator	-1.085	2		0.343	3.54e-08	NR5A2,PPARG,PPRC1,SREBF1	ABCC3,Acaa1b,ACLY,ACSS2,ANGPTL4,APOA5,APOM,BCL6,CAV1,CD36,CXCL10,CYP4A11,Cyp4a14,CYP51A1,CYP7B1,EHHADH,ESM1,FDFT1,GADD45G,GLS2,HMGCR,IDI1,INSIG1,LCN2,MSMO1,MVD,MYC,PHLDA1,RBP1,RORC,RPSA,SAA1,SPP1,UCP2	4	22(R)-hydroxycholesterol,ACSL3,di(2-ethylhexyl) phthalate,HNF4A,JINK1/2,MTOR,MTORC1,NCOR-LXR-Oxysterol-RXR-9 cis RA,orotic acid,PNPLA2,RICTOR,RORA,RPTOR,RXRA,SCAP,SREBF2,thapsigargin	1,2-dithiol-3-thione,1,4-bis[2-(3,5-dichloropyridyloxy)]benzene,2,4,5,2',4',5'-hexachlorobiphenyl,24-hydroxycholesterol,25-hydroxycholesterol,BAPTA-AM,carbenoxolone,cholic acid,clofibrate,CYP27A1,Gsk3,GW9662,INSIG2,mevastatin,NFE2L2,NR1I2,NR1I3,phenobarbital,pirinixic acid,PPARA,SIRT1,ursodeoxycholic acid		EHHADH,GPNMB,MAT1A,mir-185,PCYT1A,THRSP
PIM2	kinase	-1.056	2		-1.313	3.61e-08	AMPK,CDKN1A,FOXP3,MAP3K8,MDM2,MTORC1,MYC,PIM2,PKM,SOCS1,STAT6,TSC2	ABCC3,ACLY,Acot1,ACSS2,ARRDC3,Art2b,BCL6,CAV1,CISH,COX6B1,CXCL13,CYP2B6,CYP4A11,Cyp4a14,Defb10/Defb11,EFEMP1,FCGR3A/FCGR3B,FOXO3,FRZB,GADD45G,GBP6,GLS2,GOT1,GPT,HMGCR,HSPA5,INHBA,INSIG1,LGR5,Ly6a (includes others),MGST3,MRPL12,MT-ATP6,Mt2,MYC,NOP56,NQO1,PDGFC,RARRES1,RBP1,RORC,RPL11,RPL7,RPL7A,RPS9,SAA1,SDHB,SLC16A7,SLC25A21,SLFN12L,SNRPD2,SOCS2,TAF1D,TBC1D17,TDG,TFF3,UCP2,USP2	12	CD5,Il3	MTOR		MTORC1
PNOC	other	-1.092	3		0.606	3.96e-08	AKT1,AMPK,ATP2A2,Ca2+,CEBPB,Creb,CREB1,cyclic AMP,DIO3,DUSP1,EGF,EGFR,EGR1,ERK,ESR1,ESR2,F3,G protein,HRAS,IL1B,INHBA,INSR,MAP2K1,MAPK14,MTORC1,NOS2,NR3C1,OPRM1,PDIA3,PIK3CG,Pkc(s),Pkg,PLC,PLCG2,PNOC,POMC,PPP1R1B,PPP2CA,PRKCA,PRKCE,RAF1,Rb,RB1,RHOA,RPS6KB1,SGK1,SRC,STAT1,TERF2IP	ABCD2,ABI1,ALPK1,APOM,ARPC5,ASB7,ATG13,ATP6V0D2,ATXN7L1,C3AR1,CBWD1,CCPG1,Ces1b/Ces1c,CHD7,COX6B1,CRY1,CXCL10,CXCL13,CYP7B1,Defb1,Defb10/Defb11,ECT2,EFEMP1,EIF1AX,EIF4EBP2,FCGR3A/FCGR3B,FOXQ1,GAS5,GJB1,GLS2,GLUL,GOSR2,GOT1,GPT,Gsta4,H1F0,Hsd3b4 (includes others),IL2RG,INHBA,INSIG1,LGR5,LILRB4,LY96,MAFB,mir-665,MRPL12,MSMO1,MT-ATP6,MT-ND3,Mt2,MVD,NNMT,NOP56,NPR2,NR1D2,OAF,Orm1 (includes others),PB…	46
triamterene	chemical drug		3		1.414	4.2e-08	CFTR,DHFR,Nos,SCNN1A,SCNN1B,SCNN1G,triamterene	Acaa1b,ASNS,CD59,CYP2B6,CYP4A11,FDFT1,FGA,GAS5,IDI1,LCN2,LRG1,MYC,SAA1,SLC34A2,SLC7A8,SLFN12L,SPP1,UPP1	3				GPNMB,UPP1
methimazole	chemical drug		2		-1.512	4.57e-08	CYP1A2,CYP2E1,DIO3,methimazole,STAT1	ABCD2,ACOT11,Akr1c19,ALPK1,BCL6,C3AR1,CXCL10,CYP2B6,CYP4A11,Cyp4a14,DIO1,GBP6,GLS2,GPD2,LCN2,LY96,MID1,Mt2,NQO1,PDGFC,PHLDA1,RNF213,RORC,RTP4,SLFN12L,SMAGP,SOCS2,UPP2	5	CYP			IL6	CSHL1,CYP1A2,CYP2A6 (includes others),THRSP
18-hydroxy-retinoic acid	chemical - endogenous mammalian		3		-0.329	8.45e-08	18-hydroxy-retinoic acid,CEBPB,Creb,CTNNB1,ERK1/2,estrogen receptor,FOS,JUN,RARA,RARB,RARG,RXRA,SOX9,STAT1,tretinoin,YAP1	ABCC3,ABHD2,ABI1,Acot1,ACSS2,ALPK1,ANGPTL4,APOM,ARPC5,ASL,ATG13,ATP1B3,BCL6,C3AR1,C6,CAV1,CBWD1,CCPG1,CD59,CD74,CREB3L2,Cyp4a14,CYP51A1,CYP7B1,DAD1,DIO1,EHHADH,ETV6,F2R,FGA,FOXO3,FRZB,FZD7,GADD45G,GAS5,GBP6,GJB1,GLUL,GOT1,GPT,HSD17B6,Hsd3b4 (includes others),HSPA5,HTATIP2,IL6R,INHBA,INMT,INSIG1,LGR5,Ly6a (includes others),LY96,MAFB,MGST3,MYC,NQO1,Orm1 (includes others),PFN1,PHLDA1,PIM1,PPP1R3B,PR…	15		ketoconazole		RARA
4-hydroxy-all-trans-retinoic acid	chemical - endogenous mammalian		3		-0.329	8.45e-08	4-hydroxy-all-trans-retinoic acid,CEBPB,Creb,CTNNB1,ERK1/2,estrogen receptor,FOS,JUN,RARA,RARB,RARG,RXRA,SOX9,STAT1,tretinoin,YAP1	ABCC3,ABHD2,ABI1,Acot1,ACSS2,ALPK1,ANGPTL4,APOM,ARPC5,ASL,ATG13,ATP1B3,BCL6,C3AR1,C6,CAV1,CBWD1,CCPG1,CD59,CD74,CREB3L2,Cyp4a14,CYP51A1,CYP7B1,DAD1,DIO1,EHHADH,ETV6,F2R,FGA,FOXO3,FRZB,FZD7,GADD45G,GAS5,GBP6,GJB1,GLUL,GOT1,GPT,HSD17B6,Hsd3b4 (includes others),HSPA5,HTATIP2,IL6R,INHBA,INMT,INSIG1,LGR5,Ly6a (includes others),LY96,MAFB,MGST3,MYC,NQO1,Orm1 (includes others),PFN1,PHLDA1,PIM1,PPP1R3B,PR…	15		ketoconazole		RARA
all-trans-4-Oxo-retinoic acid	chemical - endogenous mammalian		3		-0.329	8.45e-08	all-trans-4-Oxo-retinoic acid,CEBPB,Creb,CTNNB1,ERK1/2,estrogen receptor,FOS,JUN,RARA,RARB,RARG,RXRA,SOX9,STAT1,tretinoin,YAP1	ABCC3,ABHD2,ABI1,Acot1,ACSS2,ALPK1,ANGPTL4,APOM,ARPC5,ASL,ATG13,ATP1B3,BCL6,C3AR1,C6,CAV1,CBWD1,CCPG1,CD59,CD74,CREB3L2,Cyp4a14,CYP51A1,CYP7B1,DAD1,DIO1,EHHADH,ETV6,F2R,FGA,FOXO3,FRZB,FZD7,GADD45G,GAS5,GBP6,GJB1,GLUL,GOT1,GPT,HSD17B6,Hsd3b4 (includes others),HSPA5,HTATIP2,IL6R,INHBA,INMT,INSIG1,LGR5,Ly6a (includes others),LY96,MAFB,MGST3,MYC,NQO1,Orm1 (includes others),PFN1,PHLDA1,PIM1,PPP1R3B,PR…	15		ketoconazole		CD38,RARA
Ncoa-Nr1i3-Rxra	complex		2		-0.218	8.91e-08	Ncoa-Nr1i3-Rxra,NR1I3,RXRA	ABCC3,Acot1,CD36,Ces2c,CXCL10,CYP2B6,CYP4A11,CYP7B1,DIO1,EHHADH,GPT,Gsta4,INSIG1,LCN2,LRG1,MYC,Orm1 (includes others),RARRES1,RNASE2,SULT1E1,UGT2B28	3				ABCC2,CYP3A5
PRKAA1	kinase	1.248	2		0.453	9.89e-08	26s Proteasome,ACACA,Akt,AKT1,ERK,ERK1/2,HRAS,IRS1,MAPK1,MAPK14,MTORC1,NFE2L2,NFkB (complex),NFKB1,NFKB2,NFKBIA,PI3K (complex),PNPLA2,PPP2CA,PRKAA1,Rb,RELA,RELB,RPS6KB1,SIRT1,STAT3,TSC2	ABCC3,ACLY,Acot1,ACSS2,ANGPTL4,APOA5,ASNS,BCL6,CD59,CD72,CD74,Ces1b/Ces1c,CKS1B,CXCL13,CYP2B6,Cyp4a14,CYP51A1,CYP7B1,DAD1,Defb1,DIO1,EFEMP1,EIF1AX,ESM1,ETV6,F2R,FDFT1,FGA,FOXO3,FZD7,GADD45G,GAS5,GNA14,GOSR2,GOT1,Gsta4,HMGCR,Hsd3b4 (includes others),HTATIP2,IL2RG,IL6R,INMT,INSIG1,LAPTM5,Ly6a (includes others),MAFB,MGAT2,MGST3,MRPL12,MRPS18B,MSMO1,MT-ND3,Mt2,OAF,PDLIM1,PHLDA1,PSMD6,RFC4,RNF213,Rnu5…	27	2-deoxyglucose,LEP,phenobarbital			CYP3A5,MTORC1,NFE2L2,PNPLA2,PP2A	cholesterol,Gsta4,IL6,reactive oxygen species
Pdgf (complex)	complex		2		1.36	1.14e-07	Akt,AKT1,CDX2,Creb,EGFR,EIF4E,ERBB2,ERK,ERK1/2,FOS,FOXO1,FOXO3,FRS2,FYN,HRAS,IKBKB,JUN,LIF,MAP2K1,MAPK14,MMP2,MYB,MYC,NFkB (complex),NFKB1,NFKBIA,Pdgf (complex),PDGF BB,PI3K (complex),PIK3R1,PRKCD,PRKCE,RAF1,RAS,RB1,RPS6KB1,RPS6KB2,SP1,SRC,STAT1,STAT3,STAT5a/b,STAT5B,STAT6	ABCC3,ABHD2,Acot1,ACOT11,ALPK1,APOA5,APOM,ARPC5,ASL,ASNS,ATP6V0D2,C3AR1,CAMK2B,CAV1,CBWD1,CD59,CD74,CDC23,Ces1b/Ces1c,Ces2c,CHD7,CKS1B,CYP2B6,CYP4A11,Cyp4a14,CYP7B1,DAD1,Defb1,DIO1,DNAJB9,EIF1AX,EIF4EBP2,ESM1,ETV6,FCGR3A/FCGR3B,FDFT1,FGA,FOXO3,FOXQ1,FZD7,GAS5,GJB1,GLS2,GLUL,GOSR2,GOT1,H1F0,HTATIP2,IDI1,IL2RG,INHBA,INSIG1,LGR5,Ly6a (includes others),LY96,MAFB,MGST3,MT-ATP6,MT-ND3,MT-ND6,MYC,NCK2,N…	44				FOS,FYN,IL13,JINK1/2,LDLR,MAPK7,reactive oxygen species,RPS6KB2,STAT5a/b,STAT5B,STAT6	Gsk3
BET	group		3		-0.348	1.25e-07	AKT1,AMPK,AR,BET,BRD4,CD24,CEBPA,CEBPB,CHUK,CTNNB1,CYP1A2,EGFR,EIF4E,ERBB2,ERK,ESR1,FOS,FOXO1,FOXO3,IFNG,IL6,INSR,JUN,KRAS,KRT8,L-triiodothyronine,LIPE,MAPK14,mir-21,MMP2,MTTP,MYC,NOS2,PI3K (complex),PRKCD,RAS,RB1,RPS6KB1,SGK1,SRC,STAT3,STAT4,STAT5A,STAT6,TP63,UBD	ABCD2,ABHD2,ABI1,ACLY,ACOT11,ACSS2,ALDH4A1,ANGPTL4,APOA5,APOM,ARPC5,ASL,ASNS,ATG13,ATP6V0D2,BCL6,C3AR1,C6,CA1,CA5B,CAMK2B,CCPG1,CD36,CD72,CD74,CDC23,Ces1b/Ces1c,CHD7,CISH,COX6B1,CXCL10,CXCL13,CYP2B6,Cyp4a14,CYP51A1,Defb10/Defb11,DIO1,DNAJB9,DNAJC13,EHHADH,EIF1AX,EIF4EBP2,ESM1,ETV6,FCGR3A/FCGR3B,FDFT1,FGA,FRZB,GADD45G,GBP6,GJB1,GNA14,GOSR2,GOT1,GPD2,Gsta4,H1F0,Hsd3b4 (includes others),HSPA5,HTATIP…	46				Hbb-b1,IL6
CYP2A6 (includes others)	enzyme	-1.323	3		0.204	1.58e-07	26s Proteasome,4-methylnitrosoamino-1-(3-pyridinyl)-1-butanone,acetaminophen,ALDH2,AMPK,BAX,CREB1,CTNNB1,CYP2A6 (includes others),dimethylnitrosamine,EGFR,ERK,ESR2,F2,FASN,INSR,JAK2,MAPK8,MYC,NFE2L2,nicotine,NOS2,NR3C1,PI3K (complex),PPP1R1B,PRKAA2,PRKCI,PRL,RAF1,RAS,RB1,RELA,RPS6KB1,SRC,STAT3,TSC2,Vegf	ABCC3,ABHD2,Acaa1b,ACSS2,APOA5,ARF3,ASL,ASNS,ATP6V0D2,C6,CD59,CKS1B,COX6B1,CRY1,CXCL10,CXCL13,CYP2B6,CYP4A11,Cyp4a14,CYP7B1,DNAJB9,ECT2,EFEMP1,EIF1AX,ESM1,ETV6,FDFT1,FGA,FOXQ1,FRZB,FZD7,GBP6,GJB1,GLS2,GLUL,GNA14,GOT1,GPT,Gsta4,H1F0,HMGCR,HSPA5,HTATIP2,IDI1,IL6R,INMT,INSIG1,LGR5,LILRB4,Ly6a (includes others),MAFB,MGST3,MID1,mir-122,mir-665,MRPL12,MRPS18B,MSMO1,MT-ATP6,Mt2,Orm1 (includes others),PC…	34	CITCO,FOXA2,NR1I2,NR1I3,phenobarbital,rifampin	clotrimazole,diallyl disulfide,etiracetam,ketoconazole,methimazole,methoxsalen,metyrapone,miconazole,omeprazole,STAT5B,sulconazole,tioconazole,tranylcypromine		acetaminophen
CITCO	chemical reagent		3		0.894	1.67e-07	4-methylnitrosoamino-1-(3-pyridinyl)-1-butanone,CITCO,cyclophosphamide,CYP2B6,NCOA2,NR1I3	ABCC3,Ces2c,CXCL10,CYP2B6,CYP7B1,DIO1,FGA,FRZB,GAS5,Gsta4,INSIG1,LRG1,Ly6a (includes others),MYC,RARRES1,SLC34A2,SPP1,SULT1E1,UGT2B28,UPP1	5				CYP2A6 (includes others),NR1I3,THRSP
tegafur	chemical drug		2		1.387	1.83e-07	POR,tegafur,TYMS	ACLY,ADH4,CD36,CD74,CYP51A1,FDFT1,FLVCR2,HMGCR,IDI1,INSIG1,MSMO1,MVD,MYC	2					CYP3A5,POR
cholesterol	chemical - endogenous mammalian		1		0.471	1.93e-07	cholesterol	Acaa1b,ACLY,Acot1,ACSS2,CAV1,CXCL10,FDFT1,HMGCR,HSPA5,IDI1,INHBA,INSIG1,LAPTM5,MSMO1,Orm1 (includes others),PTCH1,SAA1,UXT	1	3-methylcholanthrene,ABCB4,amiodarone,ATP7B,BPNT1,ciprofibrate,CSHL1,di(2-ethylhexyl) phthalate,HNF4A,LCAT,long chain fatty acid,NR1I2,PCYT1A,PEMT,PEX5L,pirinixic acid,PLA2G1B,POR,reserpine,RORA,rosuvastatin,RPTOR,thapsigargin,ursodeoxycholic acid,zeaxanthin	17-alpha-ethinylestradiol,22(R)-hydroxycholesterol,25-hydroxycholesterol,ACACB,atorvastatin,beta-naphthoflavone,CBS/CBSL,chitosan,clofibrate,ezetimibe,fenofibrate,HNF1A,LEP,methyl-beta-cyclodextrin,MTTP,NCEH1,NR1H4,NR1I3,phenobarbital,pitavastatin,PPARA,PRKAA1,RXRA,SCAP,simvastatin,SIRT1,SLC13A1,UACA,UBIAD1,vitamin A,vitamin K		cholesterol ester,CYP,CYP3A5,diacylglycerol,ERN1,HSP90B1,JINK1/2,JUN/JUNB/JUND,MTOR,NFE2L2,NR5A2,oxysterol,reactive oxygen species,XBP1	ATP2A2,CAV2,Srebp
2-hydroxyestradiol	chemical - endogenous mammalian		2		1.069	2.08e-07	2-hydroxyestradiol,NR1I3,SOD1	ABCC3,CD36,Ces2c,CYP2B6,CYP7B1,DIO1,Gsta4,INSIG1,LRG1,MYC,NQO1,RARRES1,SULT1E1,UGT2B28	3	CYP1A1			NR1I3,reactive oxygen species
PDE3B	enzyme	-1.026	3		-0.905	2.35e-07	ADRB,Akt,AKT1,ATP2A2,CDK5,CEBPB,CFTR,Creb,CREB1,cyclic AMP,DIO3,DUSP1,EGR1,ERK,ERK1/2,ESR1,ESR2,HRAS,IL1B,INHBA,JAK2,LIPE,MAP2K1,MAPK14,MTOR,MTORC1,NOS2,NR3C1,PDE3B,PI3K (complex),PIK3CG,Pkg,POMC,PP2A,PPP1R1B,PPP2CA,RAF1,Rb,RB1,RHOA,RPS6KB1,SGK1,SOCS3,STAT1,STAT3,TERF2IP	ABCD2,Acaa1b,ACSS2,ALPK1,APOA5,ARPC5,ASB7,ATG13,ATP6V0D2,ATXN7L1,C3AR1,CBWD1,CCPG1,Ces1b/Ces1c,CHD7,COX6B1,CXCL13,CYP4A11,CYP7B1,Defb1,Defb10/Defb11,ECT2,EFEMP1,EIF1AX,EIF4EBP2,FDFT1,FGA,FOXO3,FOXQ1,GJB1,GLS2,GLUL,GOSR2,GOT1,GPT,H1F0,Hsd3b4 (includes others),IDI1,INHBA,INSIG1,LGR5,LILRB4,LRG1,LY96,MAFB,MRPL12,MSMO1,MT-ND3,Mt2,MVD,MYC,NNMT,NOP56,NR1D2,OAF,Orm1 (includes others),PBRM1,PCDH20,PDGFC,…	45	1,4-bis[2-(3,5-dichloropyridyloxy)]benzene,LEP,NR1I3
CELA2A	peptidase		3	Activated	4.207	2.41e-07	Akt,AKT1,APP,CELA2A,Creb,CSF1,CXCL12,CXCL8,cytokine,EIF4E,ERK1/2,F2RL1,JUN,MAPK8,MMP2,MMP9,MTOR,NFkB (complex),NOTCH1,P38 MAPK,PF4,PI3K (complex),Tgf beta,TGFB1,TNF,VEGFA,YAP1	ABCC3,ABCD2,ACLY,Acot1,Akr1c19,APOA5,APOM,ARPC5,ASNS,C3AR1,CAV1,CBWD1,CD72,CD74,Ces1b/Ces1c,Ces2c,CISH,CKS1B,COX6B1,CRY1,CXCL13,CYP51A1,CYP7B1,DIO1,EIF4EBP2,ETV6,F2R,FCGR3A/FCGR3B,FDFT1,FGA,FNDC3B,FRZB,FZD7,GADD45G,GALK1,GBP6,GNA14,GOSR2,GOT1,GPD2,Gsta4,HMGCR,HTATIP2,IDI1,IL2RG,IL6R,INHBA,INSIG1,LCN2,LGR5,LRG1,LY96,MAFB,MN1,MSMO1,Mt2,MYC,NBEA,NCK2,NQO1,Orm1 (includes others),PBRM1,PDGFC,PFN1,PHF5…	26
pantoprazole	chemical drug		2		0.378	2.53e-07	CYP1A1,CYP1A2,NFE2L2,pantoprazole	ABCC3,ACOT11,ATP6V0D2,CD36,CXCL10,CYP2B6,Cyp4a14,DAD1,ETV6,FOXO3,GADD45G,GNA14,GPT,Gsta4,HTATIP2,INMT,MGST3,MID1,MRPS18B,MSMO1,Mt2,SAA1,SLC3A1,SLC7A8,SOCS2,SULT1E1,UGT2B28,Xlr3c (includes others)	3				CYP1A1,CYP1A2,NFE2L2
AZD1480	chemical drug		3		0	2.55e-07	Akt,AKT1,AR,AZD1480,Calmodulin,CCR2,CEBPA,CHUK,CTNNB1,EGFR,EIF4E,ERBB2,ERK,FOS,HOXA10,HRAS,IL10RA,IRF8,JAK1,JAK2,JUN,LEPR,mir-21,NFKB1,NFKBIA,PI3K (complex),PRKCA,PRLR,RAF1,SP1,SRC,STAT3,STAT4,STAT5A,STAT5B,STAT6,TP63	ABHD2,Acot1,ACOT11,ACSS2,ADH4,ANGPTL4,APOA5,APOM,ARPC5,Art2b,ASL,ASNS,BCL6,C3AR1,C6,CA5B,CD36,CD59,CDC23,Ces1b/Ces1c,Ces2c,CHD7,CKS1B,CLEC4M,CREB3L2,CXCL13,CYP4A11,Cyp4a14,CYP51A1,DNAJB9,EFEMP1,ESM1,ETV6,FCGR3A/FCGR3B,FDFT1,FGA,FRZB,GADD45G,GBP6,GJB1,GLS2,GLUL,GOSR2,GOT1,Gsta4,Hsd3b4 (includes others),HTATIP2,IL2RG,IL6R,INMT,INSIG1,LRG1,MAFB,mir-665,MRPL12,MSMO1,Mt2,MYC,NCK2,NNMT,NOP56,NXPE2,OAF,…	35					JAK2
CIMO	chemical reagent		3		0	2.64e-07	Akt,AKT1,AR,Calmodulin,CCR2,CEBPA,CHUK,CIMO,CTNNB1,EGFR,EIF4E,ERBB2,ERK,FOS,HOXA10,HRAS,IL10RA,IRF8,JAK1,JAK2,JUN,LEPR,mir-21,NFKB1,NFKBIA,PI3K (complex),PRKCA,PRLR,RAF1,SP1,SRC,STAT3,STAT4,STAT5A,STAT5B,STAT6,TP63	ABHD2,Acot1,ACOT11,ACSS2,ADH4,ANGPTL4,APOA5,APOM,ARPC5,Art2b,ASL,ASNS,BCL6,C3AR1,C6,CA5B,CD36,CD59,CDC23,Ces1b/Ces1c,Ces2c,CHD7,CKS1B,CLEC4M,CREB3L2,CXCL13,CYP4A11,Cyp4a14,CYP51A1,DNAJB9,EFEMP1,ESM1,ETV6,FCGR3A/FCGR3B,FDFT1,FGA,FRZB,GADD45G,GBP6,GJB1,GLS2,GLUL,GOSR2,GOT1,Gsta4,Hsd3b4 (includes others),HTATIP2,IL2RG,IL6R,INMT,INSIG1,LRG1,MAFB,mir-665,MRPL12,MSMO1,Mt2,MYC,NCK2,NNMT,NOP56,NXPE2,OAF,…	35					JAK2
methoxsalen	chemical drug		2		0	2.73e-07	acetaminophen,CYP1A2,CYP2E1,methoxsalen,NR1I2	ACOT11,ASL,C3AR1,CD36,Ces2c,CXCL10,CYP2B6,Cyp4a14,GJB1,GLUL,GOT1,GPT,Gsta4,HMGCR,Hsd3b4 (includes others),HSPA5,INSIG1,LCN2,MID1,mir-122,Mt2,RORC,SOCS2,SULT1E1	5				NR1I2	acetaminophen,CYP,CYP1A2,CYP2A6 (includes others)
RARA	ligand-dependent nuclear receptor	1.176	2		-0.447	2.98e-07	CEBPB,Creb,CTNNB1,estrogen receptor,FOS,JUN,RARA,RXRA,SOX9,STAT1,tretinoin	ABCC3,ABHD2,ABI1,Acot1,ACSS2,ALPK1,ANGPTL4,APOM,ARPC5,ASL,ATG13,ATP1B3,BCL6,C3AR1,C6,CAV1,CBWD1,CCPG1,CD59,CD74,CREB3L2,Cyp4a14,CYP51A1,CYP7B1,DAD1,DIO1,EHHADH,ETV6,F2R,FGA,FOXO3,FRZB,FZD7,GADD45G,GAS5,GBP6,GJB1,GLUL,GOT1,GPT,HSD17B6,Hsd3b4 (includes others),HSPA5,HTATIP2,IL6R,INHBA,INMT,INSIG1,LGR5,Ly6a (includes others),LY96,MAFB,MGST3,MYC,NQO1,Orm1 (includes others),PFN1,PHLDA1,PIM1,PRLR,RARRE…	11	18-hydroxy-retinoic acid,4-hydroxy-all-trans-retinoic acid,9,13-di-cis-retinoic acid,acitretin,all-trans-4-Oxo-retinoic acid,CD5,vitamin A	JAK2,STAT5a/b		CD38,EPO,IL5,XBP1	ACACB,ATF5,CSHL1,IL22,IL6,RXRA
ziprasidone	chemical drug		3		1.031	3.2e-07	acetaminophen,ADRA1A,ADRA1B,ADRA1D,ADRA2A,ADRB1,ADRB2,AMPK,Casp12,CHRM1,Creb,CREB1,cyclic AMP,CYP2D6,CYP2E1,CYP3A5,DRD1,DRD2,DUSP1,EGFR,ERK,FOS,GNA12,Gαi/o,HRAS,HRH1,HTR1B,HTR2A,HTR2B,HTR2C,HTR7,INSR,JAK2,Jnk,MAPK14,MAPK8,MAPK9,NFkB (complex),NFKBIA,NOS2,NR3C1,P38 MAPK,PI3K (complex),PPARG,PRKCB,PRKCE,PRL,PTH,RAF1,RAS,RHOA,SRC,tamoxifen,TGM2,TNF,ziprasidone	ABCD2,ABHD2,Acaa1b,ACSS2,APOA5,ARPC5,ARRDC3,ASNS,ATP1B3,ATP6V1C1,C3AR1,CBWD1,CKS1B,CRY1,CXCL13,CYP2B6,CYP4A11,Cyp4a14,CYP7B1,DAD1,Defb1,DIO1,ECT2,EFEMP1,EHHADH,EIF4EBP2,ETV6,FDFT1,FZD7,GJB1,GLUL,GOT1,GPD2,Gsta4,HMGCR,Hsd3b4 (includes others),HSPA5,HTATIP2,IDI1,IL2RG,INSIG1,LILRB4,LRG1,LY96,mir-122,mir-665,MRPL12,MSMO1,MT-ATP6,Mt2,MTFR1L,MVD,NNMT,NOP56,OAF,Orm1 (includes others),PBRM1,PCDH20,PFN1,…	40					CYP3A5
LAMA2	other	1.023	3	Activated	2.942	3.56e-07	Akt,AKT1,AMPK,BTK,CD28,CDK5,CREB1,CREBBP,CTNNB1,EGFR,ERK,ERK1/2,ERN1,FYN,GLI2,HIF1A,HRAS,IKBKB,ILK,IRF3,IRF7,JAK2,LAMA2,MTOR,NFE2L2,NFkB (complex),NFKBIA,NOS2,NOTCH1,PI3K (complex),PIK3R1,PLCG2,PRKCD,PTPRJ,RAF1,RAS,RB1,RELA,RHOA,RICTOR,STAT,STAT1,STAT3,SYK,TXK,ZNF106	ABCC3,ACLY,ALPK1,ANGPTL4,APOA5,ASNS,ATP6V1C1,C6,CAMK2B,CD59,Ces1b/Ces1c,CISH,CKS1B,COX6B1,CREB3L2,CXCL10,CXCL13,Cyp4a14,CYP51A1,CYP7B1,DAD1,DNAJB9,ECT2,ETV6,FDFT1,FGA,GAS5,GLS2,GLUL,GNA14,GOSR2,GOT1,GPT,Gsta4,H1F0,Hsd3b4 (includes others),HTATIP2,IL2RG,IL6R,INHBA,INMT,LCN2,LGR5,LILRB4,LRG1,Ly6a (includes others),LY96,MAFB,MGST3,MRPS18B,MSMO1,MT-ATP6,Mt2,NDUFA11,NDUFB2,NDUFB3,NIPAL1,NOP56,OAF,OBP2…	44				FYN
zeaxanthin	chemical drug		3	Inhibited	-2.438	3.79e-07	ABL1,AMPK,BCAP31,BCR (complex),CD28,CD44,CD5,CDK5,CREBBP,CTNNB1,CYP3A4,docetaxel,EGFR,ERK,ERK1/2,ERN1,Fcer1,FYN,HRAS,IKBKB,IRF7,IRS1,IRS2,JAK2,LYN,Nfat (family),NFE2L2,NFkB (complex),NFKBIA,NOS2,okadaic acid,PI3K (complex),PIK3R1,PLCG2,PRKCD,PTPRJ,RAF1,RAS,RHOA,STAT1,STAT3,STAT5a/b,SYK,TXK,zeaxanthin,ZNF106	ABCC3,ACLY,ALPK1,ANGPTL4,APOA5,ASNS,C6,CAMK2B,CAV1,CD72,CKS1B,CREB3L2,CXCL10,CXCL13,Cyp4a14,CYP51A1,CYP7B1,DAD1,DNAJB9,ECT2,ESM1,ETV6,FDFT1,FGA,GAS5,GLS2,GLUL,GNA14,GOT1,GPT,Gsta4,HACD2,HMGCR,Hsd3b4 (includes others),HTATIP2,IDI1,IL2RG,IL6R,INHBA,INMT,LGR5,LILRB4,LRG1,Ly6a (includes others),LY96,MAFB,MGST3,MRPL12,MRPS18B,MS4A6A,MT-ATP6,Mt2,MVD,NOP56,OAF,Orm1 (includes others),PDGFC,PDLIM1,PFN1,PR…	44				cholesterol	FYN
perindoprilat	chemical drug		3	Inhibited	-3.796	4.12e-07	ACE,AGT,Akt,AKT1,APP,Creb,CXCL12,CXCL8,cytokine,EIF4E,ERK1/2,MMP2,MMP9,MTOR,NFkB (complex),NOTCH1,P38 MAPK,perindoprilat,PF4,RELA,RHOA,Tgf beta,TGFB1,TNF,VEGFA	ABCC3,ABCD2,ACLY,Acot1,Akr1c19,ARPC5,ASL,ASNS,C3AR1,CBWD1,CD72,CD74,Ces1b/Ces1c,Ces2c,CISH,CKS1B,COX6B1,CRY1,CXCL13,CYP2B6,CYP4A11,Cyp4a14,CYP51A1,CYP7B1,DIO1,ECT2,EFEMP1,EIF4EBP2,ETV6,FCGR3A/FCGR3B,FDFT1,FGA,FNDC3B,FZD7,GADD45G,GALK1,GBP6,GNA14,GOSR2,GPD2,GPT,Gsta4,HMGCR,HTATIP2,IDI1,IL2RG,IL6R,INHBA,INSIG1,LCN2,LRG1,LY96,MAFB,MN1,MSMO1,Mt2,MVD,MYC,NBEA,NCK2,NQO1,Orm1 (includes others),PBRM1,PDG…	23
nitrofurantoin	chemical drug		1		0.5	4.21e-07	nitrofurantoin	ASL,ASNS,CXCL10,CYP4A11,EHHADH,FGA,GAS5,GJB1,HMGCR,HSPA5,MYC,NQO1,RPL13A,RPS9,SLC34A2,SPP1	1				ABCC2,GPNMB,IL6	ACOX1,EHHADH,HNF4A,HSD17B4,LCAT,NR1H4,PCYT1A
Ifnz (includes others)	cytokine	-1.078	3		0.697	4.3e-07	Akt,AKT1,AR,Calmodulin,CCR2,CEBPA,CHUK,CTNNB1,EGFR,EIF4E,ERBB2,ERK,FOS,HOXA10,HRAS,Ifnz (includes others),IL10RA,IRF8,JAK1,JAK2,LEPR,MAPK14,mir-21,NFKBIA,NOS2,PI3K (complex),PRLR,RAF1,SLC29A1,SP1,SRC,STAT1,STAT3,STAT4,STAT5A,STAT5a/b,STAT5B,STAT6,TP63,TYK2	ABHD2,Acot1,ACOT11,ACSS2,ADH4,ALPK1,ANGPTL4,APOA5,ARPC5,Art2b,ASL,ASNS,C6,CA5B,CD36,CDC23,Ces1b/Ces1c,Ces2c,CHD7,CISH,CKS1B,CLEC4M,CREB3L2,CXCL13,Defb1,DNAJB9,EFEMP1,ESM1,ETV6,FCGR3A/FCGR3B,FDFT1,FGA,GADD45G,GJB1,GLS2,GLUL,GOSR2,Gsta4,Hsd3b4 (includes others),HTATIP2,IDI1,IL2RG,IL6R,INMT,INSIG1,LCN2,LILRB4,LRG1,LY96,MAFB,mir-665,MRPL12,MSMO1,Mt2,MYC,NCK2,NOP56,NXPE2,OAF,PDGFC,PDLIM1,PFN1,PHF5A,PI…	38				JAK2,STAT5a/b
dimethyl sulfone	chemical drug		3		0.612	4.48e-07	AKT1,Alp,AMPK,AR,CAT,CCR2,CEBPA,Creb,CTNNB1,dimethyl sulfone,ERBB2,ERK,FOS,FOXO1,HIVEP3,HOXA10,HRAS,HSF1,hydrogen peroxide,INSR,JAK2,JUN,LEPR,mir-21,MTORC1,NFKB1,PRL,PRLR,RAF1,RB1,reactive oxygen species,RPS6KB1,RUNX2,Sod,SP1,SP7,SPARC,SRC,STAT1,STAT3,STAT4,STAT5A,STAT5B,STAT6,Vegf	ABHD2,Acot1,ADH4,ALG2,ALPK1,ANGPTL4,ARF3,ATP6V0D2,BCL6,C3AR1,C6,CA5B,CAV1,CBWD1,CD59,CDC23,Ces2c,CHD7,COX6B1,CRY1,CXCL10,CXCL13,CYP2B6,CYP4A11,Cyp4a14,DNAJB9,DPAGT1,EFEMP1,EIF1AX,EIF4EBP2,ETV6,FCGR3A/FCGR3B,FDFT1,FGA,FOXQ1,FRZB,GADD45G,GBP6,GJB1,GOSR2,GOT1,GPT,H1F0,Hsd3b4 (includes others),HTATIP2,IL6R,INMT,INSIG1,LY96,MID1,MSMO1,MT-ATP6,MT-ND6,MVD,NIPAL1,NNMT,NOP56,OAF,Orm1 (includes others),PFN…	43				JAK2,SPARC
POR	enzyme	-1.198	1		-1.155	4.81e-07	POR	ACLY,ADH4,CD36,CD74,CYP51A1,FDFT1,FLVCR2,HMGCR,IDI1,INSIG1,MSMO1,MVD	1	CFTR,di(2-ethylhexyl) phthalate,fenofibrate,pirinixic acid	HNF4A,tegafur		cholesterol,JUN/JUNB/JUND	CYP,CYP1A1,CYP1A2,INSIG1,LDLR,SREBF2
niacinamide	chemical - endogenous mammalian		2	Inhibited	-2.151	4.82e-07	Akt,CD38,IRS2,NFKBIA,niacinamide,NOS2,PARP1,PI3K (complex),RELA,SIRT1,SIRT2,SIRT3,SIRT7,TNF	ABCC3,ABCD2,ACLY,ANGPTL4,APOA5,ARRDC3,ASNS,CD36,CD72,CD74,CISH,CKS1B,CRELD2,CRY1,CXCL13,DIO1,ESM1,ETV6,FDFT1,FZD7,GALK1,GAS5,GOSR2,GPD2,GPT,Gsta4,Hsd3b4 (includes others),IDI1,IL2RG,IL6R,INHBA,LAPTM5,LILRB4,LRG1,LY96,MGAT2,MT-ND3,MT-ND6,MVD,MYC,NNMT,NQO1,Orm1 (includes others),PBRM1,PDLIM1,PHLDA1,PIM1,Ppbp,PPP1R3C,PRLR,RBP1,RNASE2,RNF213,RORC,RPS3,RTP4,SDF2L1,SDHB,SDS,SLC16A5,SLC34A2,SLC7A8,SLFN1…	14				reactive oxygen species	CD38,IL6,SIRT1,SIRT2
RBCK1	transcription regulator	-1.04	3		-0.606	4.89e-07	AHR,ARNT,BACH1,Creb,EPAS1,ERK,FOS,FOXO3,GATA3,IKBKG,IKK (complex),IREB2,IRF7,MAP2K1,Map3k7,MAP3K8,MAPK1,Mek,MMP2,MTOR,NFE2L2,NFKB1,NFKBIA,NR3C1,RBCK1,REL,RELA,RHOA,RXRA,Srebp,STAT1,STAT5a/b,STK11,TP53	ABCC3,ABHD2,Acot1,ACOT11,ACSS2,ALDH4A1,ALPK1,ANGPTL4,ARPC5,ARRDC3,Art2b,ASL,ATP6V0D2,CAMK2B,CAV1,CBWD1,CD59,Ces1b/Ces1c,CISH,CKS1B,COX6B1,CYP2B6,CYP4A11,Cyp4a14,Defb1,ECT2,EFEMP1,EHHADH,EIF4EBP2,ESM1,ETV6,FGA,FZD7,GADD45G,GAS5,GBP6,GLS2,GPT,HSPA5,HTATIP2,ICK,IDI1,IL2RG,INHBA,INMT,INSIG1,LY96,MAFB,MGST3,MRPL12,MRPS18B,MSMO1,MYC,NCK2,NDUFA11,NQO1,PDGFC,PDLIM1,PFN1,PIM1,POLR2E,Ppbp,PRLR,PSTPIP2,RBP1…	34				IKK (complex)	BACH1
CAPN1	peptidase	1.087	3		-1.558	5.44e-07	26s Proteasome,AKT1,Alp,AR,beta-estradiol,CAPN1,caspase,CFTR,CLOCK,CSF2,EIF2AK3,ERBB2,ERK,ERN1,ESR2,FOS,GPIIB-IIIA,HNF4A,HRAS,IKK (complex),IL1B,IL6,ITGB3,ITK,LCP2,MAP3K8,MAPK14,MYC,MYCN,NFATC2,NFE2L2,NFkB (complex),NFKB2,NFKBIA,NOS2,NPPB,PI3K (complex),PLCG2,PRL,PTEN,PTPase,REL,RELB,RHOA,RPTOR,RXRA,SIRT1,SPARC,STAT4,STK11,SYK,Tgf beta,TNFRSF1A,TNFSF11,TWIST1,YAP1	ABCD2,ACMSD,ADAMDEC1,ALG3,ANGPTL4,APOA5,ARF3,ARRDC3,Art2b,ASB7,ATP6V0D2,CA5B,CAV1,CD36,CD72,CDC23,Ces1b/Ces1c,CHD7,CISH,CREB3L2,CXCL13,CYP7B1,DAD1,Defb1,DIO1,ECT2,EHHADH,ESM1,ETV6,F2R,FDFT1,FOXO3,FOXQ1,FUT11,FZD7,GADD45G,GAS5,GBP6,GLUL,GOSR2,GOT1,GPD2,HACD2,HMGCR,HSD17B6,HSPA5,ICK,IDI1,IGSF6,IL6R,INMT,LAPTM5,LILRB4,LONP1,LRG1,MAFB,MGAT2,MGST3,mir-122,mir-680,MN1,MOXD1,MRPL12,MRPS18B,MSMO1,MT-ATP6…	53	UACA	bromobenzene		IKK (complex),IL6	PTPase
yangonin	chemical - endogenous non-mammalian		3		-0.855	5.46e-07	26s Proteasome,AHR,Akt,ARNT,Creb,JUN,MAPK8,NFE2L2,NFKBIA,NR3C1,P38 MAPK,Pkc(s),RELA,RELB,RXRA,STAT5a/b,yangonin	ABCC3,ABHD2,Acot1,ANGPTL4,APOM,ARPC5,ATP6V0D2,CAV1,CBWD1,CD36,CD59,CISH,CKS1B,CXCL10,CXCL13,CYP2B6,CYP4A11,Cyp4a14,CYP51A1,CYP7B1,DAD1,EFEMP1,EHHADH,EIF4EBP2,ESM1,ETV6,FOXO3,FRZB,FZD7,GADD45G,GAS5,GLUL,GNA14,GOT1,Gsta4,HSPA5,HTATIP2,IDI1,INMT,INSIG1,LGR5,MGST3,MRPS18B,MSMO1,Mt2,MYC,NQO1,PDLIM1,PHLDA1,PIM1,PSMD6,PTCH1,RDH16,RNASE2,RORC,RPSA,Rtp3,SDHB,SDS,SERPINA7,SLC3A1,SLC7A8,SULT1E1,TCIM,TFG,UGT…	16				CYP3A5,NFE2L2
clofibrate	chemical drug		1	Inhibited	-2.309	5.49e-07	clofibrate	ABCC3,Acot1,ACOT4,CD36,CYP4A11,Cyp4a14,EHHADH,HMGCR,Mt2,MYC,NQO1,UCP2	1				ACOX1,EHHADH,phosphatidylethanolamine,PPARA,RORA	cholesterol,cholesterol ester,CYP1A1,CYP1A2,HDL-cholesterol,IL6,LDLR,NR1H3,SREBF1
tofacitinib	chemical drug		3		-0.572	5.55e-07	Akt,AKT1,Calmodulin,CCL11,Creb,EGFR,EIF4E,ERBB2,ERK,EZH2,FOS,HOXA10,HRAS,IL10RA,IL13,IL1B,IL2RG,IRF8,JAK,JAK1,JAK2,JAK3,JUN,LEPR,LIF,Mek,MTORC1,NFKBIA,NOS2,NR3C1,PI3K (complex),PRKCA,PRLR,RAF1,RHOA,SP1,STAT1,STAT5A,STAT5a/b,STAT5B,STAT6,TGFB1,TNF,tofacitinib	ABCD2,ABHD2,Acot1,ACOT11,ACSS2,ADAMDEC1,ADH4,Akr1c19,ALPK1,APOA5,APOM,ARPC5,ARRDC3,Art2b,ASB7,ASL,ASNS,BCL6,C3AR1,CBWD1,CD36,CD72,CDC23,Ces1b/Ces1c,CHD7,CISH,CLEC4M,CREB3L2,CRY1,CXCL10,CYP4A11,Cyp4a14,ECT2,EIF4EBP2,ESM1,FDFT1,FNDC3B,FRZB,GJB1,GLUL,GNA14,GOT1,GPD2,HTATIP2,IDI1,INMT,INSIG1,LGR5,LILRB4,LRG1,Ly6a (includes others),MAFB,MN1,MRPL12,MSMO1,MT-ATP6,MT-ND3,MT-ND6,MVD,MYC,NBEA,NCK2,NNMT,NOP…	41					IL13,IL6,JAK2,STAT5a/b
lipoxin A4	chemical - endogenous mammalian		2	Inhibited	-2.142	5.56e-07	Akt,AKT1,ANXA1,ERK,IL6,JUN,lipoxin A4,MAPK14,NFE2L2,NR3C1,P38 MAPK,PI3K (complex),Pka,PPARG,PTPN11,RELA,RHOA	ABCC3,ABHD2,Acaa1b,ACLY,ANGPTL4,APOA5,APOM,ATP6V0D2,C3AR1,CD59,Ces1b/Ces1c,CISH,CXCL13,CYP4A11,Cyp4a14,CYP51A1,DAD1,Defb1,DIO1,ECT2,EFEMP1,EHHADH,ETV6,FGA,FRZB,GLUL,GNA14,GOSR2,GPT,HSPA5,HTATIP2,IL6R,INMT,INSIG1,LGR5,LRG1,LY96,MAFB,MGST3,MRPS18B,MSMO1,Mt2,MVD,Orm1 (includes others),PHLDA1,PIM1,PRLR,RBP1,RPSA,SDHB,SDS,SERPINA7,SLC3A1,SLC7A8,SLFN12L,SOCS2,SULT1E1,TCIM,THPO,TIFA,UCP2,UGT2B28,Xlr3c (…	16		zileuton		CFTR,CYP1A1,NFE2L2	IL6
AMG 714	biologic drug		3	Inhibited	-3.983	5.58e-07	Akt,AKT1,AMG 714,Creb,EZH2,IL2RG,IRS1,IRS2,JAK2,JAK3,Jnk,MAPK14,MTORC1,NFATC1,RACK1,RELA,RHOA,SHC1,STAT,STAT1,STAT4,STAT5A,STAT5a/b,STAT5B,STAT6	ACLY,Acot1,ACOT11,ALPK1,ARPC5,BCL6,C3AR1,CBWD1,CD36,CD59,CD74,Ces1b/Ces1c,CISH,CRY1,CYP2B6,CYP4A11,Cyp4a14,CYP51A1,Defb1,ECT2,EFEMP1,EIF4EBP2,FCGR3A/FCGR3B,FOXO3,FRZB,FZD7,GAS5,GJB1,GOSR2,HMGCR,IDI1,INSIG1,LY96,MYC,NQO1,PCDH20,PFN1,PIM1,PPP1R3C,PTCH1,RBP1,RNF213,RORC,RTP4,SDHB,SLC34A2,SMAGP,SOCS2,TBC1D17,TFG,THPO,USP2,ZNF524	24					STAT5a/b
RICTOR	other	-1.002	1		1.964	5.74e-07	RICTOR	ATP6V0D2,ATP6V1C1,COX6B1,NDUFA11,NDUFB2,NDUFB3,NIPAL1,OBP2B,PSMD6,RORC,RPL11,RPL13A,RPL28,RPL7,RPL7A,RPS3,RPS9,RPSA,SDHB,Uba52,UQCR11	1	FOXO4,MTORC1			SREBF1,SREBF2
artemether	chemical drug		3		-0.784	5.87e-07	4-methylnitrosoamino-1-(3-pyridinyl)-1-butanone,artemether,cyclophosphamide,CYP2B6,CYP2D6,NCOA2,NR1I3,tamoxifen	ABCC3,CD36,Ces2c,CXCL10,CYP2B6,CYP7B1,DIO1,F2R,FGA,FRZB,GAS5,Gsta4,INSIG1,LRG1,Ly6a (includes others),MYC,NNMT,PFN1,RARRES1,SDS,SLC34A2,SPP1,SULT1E1,UCP2,UGT2B28,UPP1	5					NR1I3
metyrapone	chemical drug		2		-0.471	5.9e-07	CYP1A1,CYP1A2,CYP2E1,metyrapone,NR1I2	ABCC3,ACOT11,C3AR1,CD36,Ces2c,CYP2B6,Cyp4a14,GLUL,GOT1,GPT,Gsta4,Hsd3b4 (includes others),INSIG1,LCN2,MID1,Mt2,SOCS2,SULT1E1	5				CYP3A5,FOS,NR1I2	CYP2A6 (includes others),IL6,reactive oxygen species
LEP	growth factor	-1.089	2		1.803	5.96e-07	AKT1,AMPK,Creb,CREB1,CTNNB1,cyclic AMP,EGFR,EIF2AK3,ERK,ERK1/2,ESR1,FAAH,FASN,HSD11B1,IL10,IL6ST,JAK2,Jnk,LEP,LEPR,MAPK14,MTOR,NFkB (complex),nitric oxide,norepinephrine,NOS2,P38 MAPK,PI3K (complex),PIK3CG,PIK3R1,PPARG,PRKAA1,PRKAA2,PRL,PTEN,RHOA,RPS6KB1,SP1,SP3,STAT1,STAT3,STAT5a/b,STAT5B,STAT6,STK11	ABCC3,Acaa1b,ACLY,Acot1,ACOT11,ALG3,ALPK1,ANGPTL4,APOA5,APOM,ARF3,ARPC5,ASL,ASNS,ATG13,ATP6V0D2,C3AR1,C6,CAMK2B,CAV1,CBWD1,CCPG1,CD36,CD72,CD74,Ces1b/Ces1c,Ces2c,CKS1B,COX6B1,CREB3L2,CRY1,CXCL10,CXCL13,CYP4A11,Cyp4a14,CYP51A1,CYP7B1,DAD1,Defb1,Defb10/Defb11,DNAJB9,ECT2,EFEMP1,EHHADH,EIF1AX,EIF4EBP2,FDFT1,FGA,FOXO3,FZD7,GAS5,GJB1,GOSR2,GOT1,GPT,Gsta4,Hsd3b4 (includes others),HSPA5,HTATIP2,IL6R,INS…	45	ACACB,NFE2L1,PLA2G1B,PRLR,SIRT1,ZBTB20	2-deoxyglucose,atorvastatin,bezafibrate,pirinixic acid,PNPLA2,vitamin A		ACOX1,CYP3A5,EHHADH,FAAH,FOS,IL13,IL5,JAK2,JINK1/2,PDE3B,PPARA,PRKAA1,STAT5a/b,STAT6,voltage-gated calcium channel	cholesterol,cholesterol ester,diacylglycerol,FDX1,Gsk3,SLC27A5,SPARC
MAPK7	kinase	1.005	2		0.556	6.08e-07	AKT1,BCL2L11,Creb,ETS1,FOS,JUN,MAPK7,MYC,NFE2L2,NFkB (complex),NFKB1,PPARG,PPP3R1,RB1,RELA,RHOA,SGK1	Acaa1b,ACLY,ANGPTL4,APOM,ARPC5,ASL,ATP6V0D2,BCL6,C3AR1,CBWD1,CD36,CD59,CD74,Ces1b/Ces1c,CISH,CYP2B6,CYP4A11,Cyp4a14,CYP51A1,DAD1,DIO1,ECT2,EFEMP1,EHHADH,EIF4EBP2,ETV6,FGA,FOXO3,FRZB,GADD45G,GAS5,GLS2,GNA14,GOSR2,GOT1,GPT,Gsta4,H1F0,HMGCR,HSPA5,HTATIP2,INHBA,INMT,INSIG1,LCN2,LGR5,Ly6a (includes others),MGST3,MRPS18B,MSMO1,Mt2,MVD,NOP56,NQO1,PHLDA1,PIM1,PRLR,RARRES1,RPL11,RPL7,RPL7A,RPS9,RPSA,SDHB,…	17	CSF1,Pdgf (complex),TCR	BAPTA-AM		FOS,NFE2L2
lacidipine	chemical drug		3	Inhibited	-4.082	6.31e-07	AKT1,APP,BAX,BID,CASP3,caspase,Creb,CXCL12,CXCL8,cytokine,DICER1,EIF4E,ERK1/2,IL18,lacidipine,MMP2,MMP9,MTOR,NFkB (complex),NOTCH1,P38 MAPK,PF4,PRKCD,PTEN,RELA,RHOA,Tgf beta,TGFB1,TNF,VEGFA	ABCC3,ABCD2,ACLY,Acot1,Akr1c19,ALG3,ARPC5,ASNS,C3AR1,CBWD1,CD72,CD74,Ces1b/Ces1c,Ces2c,CHD7,CISH,COX6B1,CRY1,CXCL13,CYP2B6,CYP51A1,CYP7B1,DIO1,DNAJB9,ECT2,EHHADH,EIF4EBP2,ETV6,FCGR3A/FCGR3B,FDFT1,FGA,FNDC3B,FZD7,GADD45G,GALK1,GLUL,GNA14,GOSR2,GPD2,Gsta4,HMGCR,HTATIP2,IDI1,IL2RG,IL6R,INHBA,INSIG1,LRG1,LY96,MAFB,mir-122,mir-665,MN1,MRPL12,MT-ATP6,Mt2,MYC,NBEA,NCK2,NDUFB3,NQO1,Orm1 (includes others)…	28					reactive oxygen species
TLR3/4	group		3	Activated	3.758	6.37e-07	Akt,AKT1,AR,ATF2,Ca2+,CHUK,Creb,CSF2,ERK,ERK1/2,ERN1,FAAH,FAS,FOS,FOXO3,HIF1A,IFN alpha/beta,IFNG,IKBKB,IL10RA,IL12 (complex),IL15,IL1B,IRF7,JAK2,JUN,lipopolysaccharide,MAPK14,MYD88,NFATC2,NFkB (complex),NFKBIA,OSM,PI3K (complex),PI3K (family),PTEN,REL,RHOA,RPS6KB1,SOCS1,SRC,STAT1,STAT3,STAT4,STAT5A,STAT5B,STAT6,TICAM1,TLR3,TLR3/4,TLR4,TNF,XBP1	ABCD2,ABI1,ACOT11,ACSS2,ALG12,ALG2,ALG3,ALPK1,APOA5,APOM,ARRDC3,Art2b,ASB7,ASL,ASNS,ATG13,ATP6V0D2,CA5B,CBWD1,CD59,CD72,Ces1b/Ces1c,CISH,CKS1B,CLEC4M,COX6B1,CREB3L2,CRY1,CXCL10,CYP4A11,Cyp4a14,CYP7B1,DAD1,Defb1,Defb10/Defb11,DIO1,Ear2 (includes others),ECT2,EFEMP1,EHHADH,EIF1AX,EIF4EBP2,FCGR3A/FCGR3B,FDFT1,FOXO3,FRZB,GADD45G,GJB1,GLUL,GNA14,GORASP2,GOSR2,GOT1,GPD2,GPT,HSPA13,HTATIP2,ICK,IL22RA1,I…	52
CSF2 receptor	complex		3		1.51	6.39e-07	AKT1,Calmodulin,CCR2,CSF2 receptor,CSF2RB,EGFR,EIF4E,ERBB2,ERK,ERK1/2,HOXA10,HRAS,IFNAR1,IL10RA,IL6ST,IRF8,IRS2,JAK1,JAK2,LEPR,NFkB (complex),NFKB1,NFKBIA,PI3K (complex),PRKCA,PRLR,RACK1,RAF1,RHOA,SHC1,SP1,STAT1,STAT3,STAT4,STAT5A,STAT5B,STAT6	ABHD2,ACLY,Acot1,ACOT11,ACSS2,ADH4,ALPK1,APOA5,APOM,ARPC5,Art2b,ASNS,CD36,CD59,CD74,CDC23,Ces1b/Ces1c,Ces2c,CHD7,CKS1B,CLEC4M,CREB3L2,CXCL10,CXCL13,CYP2B6,CYP4A11,Cyp4a14,CYP7B1,DAD1,DIO1,ECT2,EFEMP1,ESM1,ETV6,FCGR3A/FCGR3B,FDFT1,FGA,GJB1,GOSR2,GOT1,GPT,Gsta4,IL2RG,INHBA,INMT,INSIG1,LRG1,Ly6a (includes others),LY96,MAFB,MRPL12,Mt2,MYC,NCK2,NNMT,NOP56,NQO1,NXPE2,OAF,PDLIM1,PFN1,PHF5A,POLR2E,PPP1R3…	34				JAK2
alprenolol	chemical drug		3		1.481	6.49e-07	ADRB1,ADRB2,Akt,AKT1,alprenolol,Casp12,Creb,EGFR,ERK,FDFT1,HRAS,HTR1A,INSR,NFkB (complex),NFKBIA,NR3C1,P38 MAPK,PP2A,PPARG,PTH,RAF1,RHOA,TNF	ABCC3,ABCD2,ABHD2,Acaa1b,ACLY,ARPC5,ARRDC3,ASNS,C3AR1,CBWD1,CD59,Ces1b/Ces1c,CKS1B,CRY1,CXCL13,CYP4A11,Cyp4a14,CYP7B1,DAD1,Defb1,DIO1,ECT2,EHHADH,EIF4EBP2,ESM1,ETV6,FDFT1,FZD7,GBP6,GLUL,GPD2,Gsta4,HMGCR,HSPA5,IDI1,IL6R,INSIG1,LRG1,LY96,MAFB,mir-665,MRPL12,MSMO1,Mt2,MTFR1L,MVD,NNMT,NOP56,OAF,Orm1 (includes others),PBRM1,PIM1,Ppbp,PPP1R3C,RBP1,RNASE2,RPSA,Rtp3,SAA1,SDF2L1,SDHB,SDS,SLC16A5,SLC16A7,S…	21
troleandomycin	chemical drug		2		0	6.56e-07	ABCB4,NR1I2,troleandomycin	ABCC3,ABCD2,CD36,Ces2c,CXCL10,CYP2B6,CYP4A11,GLUL,GOT1,GPT,Gsta4,Hsd3b4 (includes others),INSIG1,LCN2,SPP1,SULT1E1	2				CYP3A5,NR1I2	ABCB4
IFNGR2	transmembrane receptor	1.013	3		0.2	6.65e-07	Akt,AKT1,AR,Calmodulin,CCR2,CEBPA,CHUK,CTNNB1,EGFR,EIF4E,ERBB2,ERK,FOS,HOXA10,HRAS,IFNGR2,IL10RA,IRF8,JAK1,JAK2,LEPR,mir-21,NFKBIA,NOS2,PI3K (complex),PRLR,RAF1,SLC29A1,SP1,SRC,STAT1,STAT3,STAT4,STAT5A,STAT5B,STAT6,TP63	ABHD2,Acot1,ACOT11,ACSS2,ADH4,ALPK1,ANGPTL4,APOA5,ARPC5,Art2b,ASL,ASNS,BCL6,C6,CA5B,CD36,CDC23,Ces1b/Ces1c,Ces2c,CHD7,CKS1B,CLEC4M,CREB3L2,CXCL13,CYP51A1,DNAJB9,EFEMP1,ESM1,ETV6,FCGR3A/FCGR3B,FDFT1,FGA,GADD45G,GJB1,GLS2,GLUL,GOSR2,Gsta4,Hsd3b4 (includes others),HTATIP2,IL2RG,IL6R,INMT,INSIG1,LCN2,LILRB4,LRG1,LY96,MAFB,mir-665,MRPL12,MSMO1,Mt2,MYC,NCK2,NOP56,NXPE2,OAF,PDGFC,PDLIM1,PFN1,PHF5A,PIM1,…	35	IL13,NFE2L2
zileuton	chemical drug		2		-0.535	6.91e-07	ALOX5,CYP1A2,CYP2E1,Secretase gamma,zileuton	ACOT11,ATP6V0D2,C3AR1,CD36,CYP2B6,CYP4A11,Cyp4a14,MID1,Mt2,MYC,NQO1,RORC,SOCS2,TFF3	4					CYP1A2,CYP3A5,lipoxin A4,reactive oxygen species
GP6 dimer	complex		3	Activated	2.975	7.35e-07	AMPK,BCAP31,BCR (complex),Calmodulin,CD28,CD44,CD5,CDK5,Creb,CREB1,CREBBP,CTNNB1,EGFR,ERK,ERN1,F3,Fcer1,FYN,GP6,GP6 dimer,HRAS,IKBKB,IRF7,IRS1,IRS2,JAK2,KRAS,LCP2,LYN,Nfat (family),NFATC2,NFE2L2,NFkB (complex),NFKBIA,Nos,NOS2,PI3K (complex),PIK3R1,Pka,PLCG2,PRKCD,PTPRJ,RAS,RHOA,RHOG,STAT1,STAT3,STAT5a/b,SYK,TXK,ZNF106	ABCC3,ACLY,ALPK1,ANGPTL4,APOA5,ARPC5,ASNS,C3AR1,C6,CAMK2B,CBWD1,CD59,CD72,CKS1B,CREB3L2,CXCL10,CXCL13,CYP2B6,Cyp4a14,CYP51A1,CYP7B1,DAD1,DNAJB9,ECT2,EFEMP1,EIF4EBP2,ESM1,ETV6,FDFT1,FGA,GAS5,GLS2,GLUL,GNA14,GOT1,GPT,Gsta4,HACD2,HMGCR,Hsd3b4 (includes others),HTATIP2,IDI1,IL2RG,IL6R,INHBA,INMT,LGR5,LILRB4,LRG1,Ly6a (includes others),LY96,MAFB,MGST3,MRPL12,MRPS18B,MS4A6A,MT-ATP6,Mt2,NAA80,OAF,Orm1 (…	47				FYN
celiprolol	chemical drug		3		-1.324	8.03e-07	ADRB1,ADRB2,AKT1,AMPK,Casp12,celiprolol,cyclic AMP,doxorubicin,HRAS,MAPK8,MMP2,NFKBIA,NOS2,NOS3,NR3C1,PPARG,PTH,RAF1,RHOA,STAT1,STAT3,TNF	ABCD2,ABHD2,Acaa1b,ALPK1,ARRDC3,ASNS,CD59,Ces1b/Ces1c,CKS1B,CRY1,CXCL13,CYP2B6,CYP4A11,Cyp4a14,CYP7B1,Defb1,DPAGT1,ECT2,EHHADH,ESM1,ETV6,FGA,FZD7,GLUL,GPD2,GPT,Gsta4,HSPA5,IL2RG,IL6R,INHBA,INSIG1,LILRB4,LRG1,MRPL12,MT-ATP6,MTFR1L,NNMT,NOP56,OAF,PBRM1,PDGFC,Ppbp,PPP1R3C,PRLR,PTCH1,RNASE2,RNF213,RPSA,Rtp3,RTP4,SDS,SLC16A5,SLC16A7,SLC34A2,SLC7A8,SLFN12L,SNX3,SPP1,SUSD4,TCIM,TDG,TFF3,TIFA,TSC22D1,TSP…	20
NR1I3	ligand-dependent nuclear receptor	-1.257	1		1.732	8.05e-07	NR1I3	ABCC3,Ces2c,CYP2B6,CYP7B1,DIO1,Gsta4,INSIG1,LRG1,MYC,RARRES1,SULT1E1,UGT2B28	1	1,2-dithiol-3-thione,1,4-bis[2-(3,5-dichloropyridyloxy)]benzene,17-alpha-ethinylestradiol,2-hydroxyestradiol,6beta-hydroxyestradiol-17beta,atorvastatin,CITCO,di(2-ethylhexyl) phthalate,HNF4A,NFE2L2,phenobarbital,RXRA,simvastatin,triclosan	artemether,clotrimazole,ketoconazole,miconazole,NR1H4		ABCC2,CYP1A2,CYP2A6 (includes others),CYP3A5,Gsta4,HSD17B4,INSIG1,INSIG2,MAFF,PDE3B,THRSP	cholesterol,SREBF1
MTCH2	other	1.083	3		1.806	8.39e-07	AKT1,BAK1,BAX,BCL2L1,BID,caspase,Cdk,CTNNB1,ERBB2,FOXO3,GRB2,HRAS,JUN,LCP2,MAP2K1,MAPK14,MET,MTCH2,Nfat (family),PARP1,PTEN,RAF1,RB1,REL,RHOA,SHC1,STAT1,STAT3,TRAF2	Acot1,ACSS2,ALG3,ALPK1,APOM,ASNS,ATP6V0D2,C3AR1,C6,CDC23,Ces1b/Ces1c,CHD7,CKS1B,COX6B1,CXCL10,CYP51A1,CYP7B1,Defb1,DNAJB9,ECT2,EFEMP1,EHHADH,ESM1,ETV6,FDFT1,FGA,FRZB,FZD7,GADD45G,GBP6,GLUL,GOSR2,H1F0,Hsd3b4 (includes others),ICK,IDI1,INHBA,LGR5,LILRB4,Ly6a (includes others),LY96,MT-ATP6,Mt2,MVD,MYC,NDUFB3,NOP56,NQO1,OAF,PDGFC,PDLIM1,PHLDA1,PIM1,POLR2E,RFC4,RNF213,Rpl36a,RPS3,RTP4,SLC16A7,SMAGP,Sn…	27
phenylmethylsulfonyl fluoride	chemical - protease inhibitor		3		1.643	8.75e-07	ARHGEF2,BMP2,C3,C5,CDKN2A,Creb,CTSG,DPP4,EGFR,EIF2AK2,EIF4E,elastase,ERK,FAP,FASN,FLI1,FOS,FOXO3,GCG,gelatinase,growth factor,HABP2,HGF,IL6,ITK,JAK2,JUN,JUNB,KLK3,KLKB1,MAPK14,MAPK8,MMP2,MTOR,MYC,Nfat (family),NFKBIA,phenylmethylsulfonyl fluoride,PI3K (complex),PLAU,PP1 protein complex group,PTEN,RAS,RHOA,RORC,STAT1,STAT3,STAT4,TAZ,Tgf beta,TGFB1,TGFB3,TNF	ABCC3,ABCD2,Acaa1b,ACLY,Acot1,Akr1c19,ALG3,ALPK1,ANGPTL4,APOA5,APOM,ARPC5,ARRDC3,ASL,ATP6V0D2,C3AR1,CBWD1,CD72,COX6B1,CXCL10,Defb1,ECT2,EHHADH,EIF4EBP2,ESM1,ETNPPL,ETV6,FCGR3A/FCGR3B,FDFT1,FNDC3B,FRZB,GLS2,GLUL,GNA14,GOSR2,GOT1,GPD2,HSPA5,HTATIP2,IL2RG,INSIG1,LGR5,MAFB,MGST3,MID1,MN1,MT-ATP6,MVD,MYC,NBEA,NCK2,NDUFB3,NFIX,NNMT,NOP56,PBRM1,PDLIM1,PFN1,PHF5A,PHLDA1,Ppbp,PPP1R3B,PTCH1,RARRES1,RFC4,RM…	42
SLC13A1	transporter	-1	1		-1.732	9.11e-07	SLC13A1	ACLY,C6,HSPA5,INMT,INSIG1,MVD,SDF2L1,SPP1,SULT1E1,TFG,UPP2,Xlr3c (includes others)	1	NR1H4			G0S2,Kap	cholesterol,INSIG1,XBP1
carteolol	chemical drug		3		-0.53	9.24e-07	ADRB2,ADRB3,AKT1,AMPK,AR,carteolol,CD24,CEBPB,Creb,CYP1A2,CYP2D6,EGFR,EIF4E,ERBB2,ERK,ESR1,FOXO1,FOXO3,HRAS,IFNG,IL6,INSR,JAK2,KRAS,KRT8,L-triiodothyronine,LIPE,MMP2,MTTP,MYC,NFKBIA,NOS2,NR3C1,PP2A,PPARG,PRKCD,PTH,RAF1,RAS,RB1,RHOA,RPS6KB1,SGK1,STAT1,STAT4,STAT5A,STAT6,tamoxifen,TNF	ABI1,Acaa1b,ACLY,ACOT11,ACSS2,ALDH4A1,ALPK1,APOM,ARPC5,ARRDC3,ATG13,ATP6V0D2,BCL6,C3AR1,CA1,CA5B,CAMK2B,CBWD1,CCPG1,CD36,CD72,CD74,CDC23,Ces1b/Ces1c,CHD7,CISH,CKS1B,COX6B1,CRY1,CXCL13,CYP2B6,Cyp4a14,Defb10/Defb11,DIO1,DNAJB9,DNAJC13,ECT2,EIF1AX,EIF4EBP2,FCGR3A/FCGR3B,FDFT1,FGA,FOXO3,FRZB,FZD7,GADD45G,GJB1,GNA14,GOT1,GPD2,GPT,Gsta4,H1F0,Hsd3b4 (includes others),HSPA5,IL22RA1,IL2RG,IL6R,LCN2,LGR5,L…	47					IL6
APBB3	other	1.084	3	Activated	2.063	9.68e-07	AMPK,APBB3,BCR (complex),CD28,CD44,CD5,CDK5,Creb,CREBBP,CTNNB1,EGFR,ERK,ERK1/2,ERN1,Fcer1,FYN,HRAS,IKZF1,IL2RG,IRF7,IRS2,ITK,JAK2,JUN,LYN,MAPK14,MYD88,NFE2L2,NFkB (complex),NFKB1,NLRP3,NOS2,PI3K (complex),POU2AF1,PRKCD,PTPRJ,RAF1,RAS,REL,RELA,RELB,RHOA,SRC,STAT1,STAT3,STAT5A,STAT5a/b,SYK,TICAM1,TXK,TYMS,VAV1,ZNF106	ABCC3,ACLY,ACSS2,ALPK1,APOA5,APOM,ARPC5,ASNS,C6,CAMK2B,CBWD1,CD59,CD72,CREB3L2,CRY1,CXCL10,CXCL13,Cyp4a14,DAD1,Defb1,Ear2 (includes others),ECT2,EIF4EBP2,ETV6,FDFT1,FGA,FRZB,GJB1,GLS2,GLUL,GNA14,GOT1,GPT,Gsta4,Hsd3b4 (includes others),HTATIP2,ICK,IDI1,IL2RG,IL6R,INHBA,INMT,LGR5,LILRB4,LRG1,Ly6a (includes others),LY96,MAFB,MGST3,MRPL12,MRPS18B,MS4A6A,MT-ATP6,MVD,MYC,NFIX,NOP56,OAF,Orm1 (includes o…	50				FYN,reactive oxygen species
momelotinib	chemical drug		3		-1.608	9.87e-07	Akt,AKT1,Calmodulin,CCR2,EGFR,EIF4E,ERBB2,ERK1/2,HOXA10,HRAS,IFNAR1,IL10RA,IL6ST,IRF8,IRS2,JAK1,JAK2,LEPR,momelotinib,NFkB (complex),NFKB1,NFKBIA,PI3K (complex),PP2A,PRKCA,PRLR,RACK1,RAF1,RHOA,SHC1,SP1,STAT1,STAT3,STAT4,STAT5A,STAT5B,STAT6	ABHD2,ACLY,Acot1,ACOT11,ACSS2,ADH4,ALPK1,APOA5,APOM,ARPC5,Art2b,ASNS,CD36,CD59,CD74,CDC23,Ces1b/Ces1c,Ces2c,CHD7,CKS1B,CLEC4M,CREB3L2,CXCL10,CXCL13,CYP2B6,CYP4A11,Cyp4a14,CYP7B1,DAD1,DIO1,ECT2,EFEMP1,ESM1,ETV6,FCGR3A/FCGR3B,FDFT1,FGA,FOXO3,GJB1,GOSR2,GPT,Gsta4,IL2RG,INHBA,INMT,INSIG1,LRG1,Ly6a (includes others),LY96,MAFB,MRPL12,Mt2,MYC,NCK2,NNMT,NOP56,NQO1,NXPE2,OAF,PDLIM1,PFN1,PHF5A,POLR2E,PPP1R…	35					JAK2
6-aminopyrazolopyrimidine derivative compound II	chemical - kinase inhibitor		3	Inhibited	-2.032	1.04e-06	6-aminopyrazolopyrimidine derivative compound II,Akt,AKT1,ATF2,IFN type 1,IFNA2,IFNA4,IFNB1,IKBKB,IKK (complex),IRF3,IRF7,JUN,NCOR-LXR-Oxysterol-RXR-9 cis RA,NFkB (complex),NFKBIA,REL,RELA,SQSTM1,STAT1,TBK1,TMEM173	ACSS2,ALPK1,APOA5,APOM,ASNS,C3AR1,CAV1,CD59,CD74,Ces1b/Ces1c,CISH,CKS1B,CXCL10,CXCL13,CYP2B6,CYP51A1,CYP7B1,DAD1,DIO1,ESM1,FDFT1,FOXO3,FRZB,FZD7,GADD45G,GAS5,GBP6,GOSR2,GOT1,GPT,HMGCR,HSPA5,ICK,IDI1,INHBA,LCN2,LGR5,LILRB4,Ly6a (includes others),LY96,MT-ATP6,Mt2,NQO1,PDGFC,PDLIM1,PHLDA1,PTCH1,RBP1,RNF213,RORC,RPSA,Rtp3,RTP4,SDHB,SLC3A1,SLFN12L,SMAGP,Snord104,SOCS2,TCIM,TSC22D1,UPP1	21					IFITM3,IL6
filgotinib	chemical drug		3		-1.608	1.06e-06	Akt,AKT1,Calmodulin,CCR2,EGFR,EIF4E,ERBB2,ERK1/2,filgotinib,HOXA10,HRAS,IFNAR1,IL10RA,IL6ST,IRF8,IRS2,JAK1,JAK2,LEPR,NFkB (complex),NFKB1,NFKBIA,PI3K (complex),PP2A,PRKCA,PRLR,RACK1,RAF1,RHOA,SHC1,SP1,STAT1,STAT3,STAT4,STAT5A,STAT5B,STAT6	ABHD2,ACLY,Acot1,ACOT11,ACSS2,ADH4,ALPK1,APOA5,APOM,ARPC5,Art2b,ASNS,CD36,CD59,CD74,CDC23,Ces1b/Ces1c,Ces2c,CHD7,CKS1B,CLEC4M,CREB3L2,CXCL10,CXCL13,CYP2B6,CYP4A11,Cyp4a14,CYP7B1,DAD1,DIO1,ECT2,EFEMP1,ESM1,ETV6,FCGR3A/FCGR3B,FDFT1,FGA,FOXO3,GJB1,GOSR2,GPT,Gsta4,IL2RG,INHBA,INMT,INSIG1,LRG1,Ly6a (includes others),LY96,MAFB,MRPL12,Mt2,MYC,NCK2,NNMT,NOP56,NQO1,NXPE2,OAF,PDLIM1,PFN1,PHF5A,POLR2E,PPP1R…	35					IL6,JAK2
PHLPP2	enzyme	1.037	2		-1.441	1.08e-06	Akt,AKT1,IKBKG,NFE2L2,PHLPP2,PRKCA,PRKCB,RPS6KB1	ABCC3,APOM,ATP6V0D2,ATP6V1C1,BCL6,CAV1,CD36,CD74,Ces1b/Ces1c,CISH,Cyp4a14,CYP7B1,DAD1,EIF1AX,ETV6,GADD45G,GNA14,GOSR2,GPT,Gsta4,HMGCR,HTATIP2,INMT,MGST3,MRPS18B,MSMO1,Mt2,MYC,NQO1,PHLDA1,Rtp3,SAA1,SDHB,SLC3A1,SLC7A8,SPP1,SULT1E1,UGT2B28,Xlr3c (includes others)	7	MTOR				NFE2L2
ZBTB17	transcription regulator	-1.071	3	Activated	2.668	1.09e-06	Akt,CHUK,ERK1/2,HNF4A,IKBKB,IKK (complex),JAK2,MAP2K1,MAP3K8,MAP4K4,MAPK11,MAPK8,MAPK9,NFkB (complex),NFKB1,NFKB2,NFKBIA,P38 MAPK,RELA,SREBF1,STAT3,STAT5A,STAT5a/b,STAT5B,TICAM1,TRAF2,ZBTB17,ZFP36	ACMSD,ACOT11,ACSS2,ALDH4A1,ANGPTL4,APOA5,APOM,ARRDC3,Art2b,BCL6,CAV1,CD36,CD59,CD74,Ces2c,CISH,CKS1B,CXCL10,CXCL13,DAD1,DIO1,EHHADH,ESM1,F2R,FDFT1,FGA,FOXO3,FUT11,FZD7,GADD45G,GAS5,GBP6,GJB1,GLUL,GOT1,IDI1,IL6R,INSIG1,LCN2,LGR5,LILRB4,mir-122,mir-680,MSMO1,MVD,MYC,NBEA,NDUFA11,PDLIM1,PFN1,PILRA,PIM1,PPP1R3C,PSTPIP2,PTCH1,RBP1,RPSA,Rtp3,SDHB,SLC34A2,SLC3A1,SOCS2,SRSF3,SULT1E1,SYVN1,TCIM,TFF3,THPO	27				LDLR,STAT5a/b
MAF	transcription regulator	1.026	3		-1.039	1.12e-06	26s Proteasome,AKT1,BAX,CASP3,CASP7,CASP8,CASP9,caspase,Creb,DICER1,EIF2AK2,ERK1/2,IL18,IL1B,MAF,NFE2L2,NFkB (complex),NLRP3,PRKCD,PTEN,RELA,SMAD3,SMPD1,STAT1	ABCC3,ALG3,ALPK1,ANGPTL4,ARPC5,ASB7,ATP6V0D2,CBWD1,CD36,Ces1b/Ces1c,CHD7,CKS1B,CXCL10,CXCL13,CYP2B6,Cyp4a14,CYP51A1,DAD1,DIO1,DNAJB9,EHHADH,EIF4EBP2,ETV6,FCGR3A/FCGR3B,FDFT1,FOXO3,GADD45G,GAS5,GLUL,GNA14,GOSR2,Gsta4,HMGCR,HTATIP2,IDI1,IL2RG,IL6R,INHBA,INMT,Ly6a (includes others),LY96,MGST3,mir-122,mir-665,MRPL12,MRPS18B,MSMO1,MT-ATP6,Mt2,MVD,NDUFB3,NNMT,NQO1,Orm1 (includes others),PBRM1,PDGFC,PIM…	21	Gsk3,IL6,STAT6,TCR	ursodeoxycholic acid		IL5	NFE2L2
AP-3	complex		3		0.09	1.12e-06	AKT1,AMPK,AP-3,AR,C3,CD24,CEBPB,CTNNB1,CYP1A2,EGFR,EIF4E,ERBB2,ERK,ESR1,FOXO1,FOXO3,HMOX1,IFNG,IL6,INSR,JAK2,KRAS,KRT8,L-triiodothyronine,LIPE,MAPK14,MMP2,MTTP,MYC,NFkB (complex),NOS2,PI3K (complex),Pld,PP2A,PRKCD,RAS,RB1,RPS6KB1,SGK1,STAT1,STAT4,STAT5A,STAT6,TRPC3,UBD	ABCD2,ABHD2,ABI1,ACOT11,ACSS2,ALDH4A1,ALPK1,APOA5,APOM,ASNS,ATG13,ATP6V0D2,BCL6,C3AR1,C6,CA1,CA5B,CAMK2B,CCPG1,CD36,CD72,CD74,CDC23,Ces1b/Ces1c,CHD7,CISH,COX6B1,CXCL13,CYP2B6,Cyp4a14,CYP51A1,DAD1,Defb10/Defb11,DIO1,DNAJB9,DNAJC13,EHHADH,EIF1AX,EIF4EBP2,ESM1,ETV6,F2R,FCGR3A/FCGR3B,FDFT1,FGA,FOXO3,FRZB,GADD45G,GJB1,GNA14,GOSR2,GOT1,GPD2,GPT,Gsta4,H1F0,Hsd3b4 (includes others),HSPA5,IL22RA1,IL2RG,IL…	43				IL6
SAR-20347	chemical - kinase inhibitor		3		-1.608	1.17e-06	Akt,AKT1,Calmodulin,CCR2,EGFR,EIF4E,ERBB2,ERK1/2,HOXA10,HRAS,IFNAR1,IL10RA,IL6ST,IRF8,IRS2,JAK1,JAK2,LEPR,NFkB (complex),NFKB1,NFKBIA,PI3K (complex),PP2A,PRKCA,PRLR,RACK1,RAF1,RHOA,SAR-20347,SHC1,SP1,STAT1,STAT3,STAT4,STAT5A,STAT5B,STAT6,TYK2	ABHD2,ACLY,Acot1,ACOT11,ACSS2,ADH4,ALPK1,APOA5,APOM,ARPC5,Art2b,ASNS,CD36,CD59,CD74,CDC23,Ces1b/Ces1c,Ces2c,CHD7,CKS1B,CLEC4M,CREB3L2,CXCL10,CXCL13,CYP2B6,CYP4A11,Cyp4a14,CYP7B1,DAD1,DIO1,ECT2,EFEMP1,ESM1,ETV6,FCGR3A/FCGR3B,FDFT1,FGA,FOXO3,GJB1,GOSR2,GPT,Gsta4,IL2RG,INHBA,INMT,INSIG1,LRG1,Ly6a (includes others),LY96,MAFB,MRPL12,Mt2,MYC,NCK2,NNMT,NOP56,NQO1,NXPE2,OAF,PDLIM1,PFN1,PHF5A,POLR2E,PPP1R…	36					IL22,IL6,JAK2
Daf	group		3	Activated	2.157	1.17e-06	Akt,AKT1,AMPK,BTK,C3,CD28,CD55,CDK5,CREBBP,CTNNB1,Daf,EGFR,ERK1/2,ERN1,FYN,HRAS,IKBKB,IRF7,JAK2,Nfat (family),NFE2L2,NFkB (complex),NFKBIA,NOS2,PI3K (complex),PIK3R1,PLCG2,PRKCD,PTPRJ,RAF1,RAS,RHOA,STAT,STAT1,STAT3,SYK,TXK,ZNF106	ABCC3,ALPK1,ANGPTL4,APOA5,ASNS,C3AR1,C6,CAMK2B,Ces1b/Ces1c,CISH,CKS1B,CREB3L2,CXCL10,CXCL13,CYP2B6,Cyp4a14,CYP51A1,CYP7B1,DAD1,DNAJB9,ECT2,ESM1,ETV6,FDFT1,FGA,GAS5,GLS2,GLUL,GNA14,GOSR2,GPT,Gsta4,HMGCR,Hsd3b4 (includes others),HTATIP2,IL2RG,IL6R,INHBA,INMT,LGR5,LILRB4,LRG1,LY96,MGST3,MRPL12,MRPS18B,MSMO1,MT-ATP6,Mt2,MVD,NOP56,OAF,Orm1 (includes others),PDGFC,PDLIM1,PFN1,PRLR,RNF213,RORC,RPS14,RPS…	36				FYN	IL6
AFAP1	other	-1.082	3		1.095	1.24e-06	ACTN4,AFAP1,Akt,AKT1,AMPK,c-Src,CHUK,Creb,CTNNB1,CYP7A1,EGFR,EGR1,EIF4E,ERBB2,ERK,ERK1/2,ESR1,ETS1,FOS,FYN,HBEGF,HNF4A,HNRNPK,HRAS,IGF1R,IKBKB,IRF4,ITGB1,ITK,JUN,KRAS,L1CAM,MAP2K1,MAPK14,MAPK9,NEDD9,NFkB (complex),NFKBIA,NOS2,PI3K (complex),PIK3CG,PIK3R1,PKD1,PLCG2,PTPRJ,RAF1,RAS,RB1,RELA,RHOA,RUNX3,SRC,STAT1,STAT3,STAT5A,STAT5a/b,STAT5B,STAT6,SYK,TLR2,TLR3,TP73,TRPC3,YAP1	ABCC3,ABHD2,ACLY,ACMSD,Acot1,ACOT11,ACSS2,ALPK1,ANGPTL4,APOA5,ARPC5,ASL,ASNS,ATG13,ATP6V0D2,C3AR1,C6,CAMK2B,CAV1,CBWD1,CCPG1,CDC23,Ces1b/Ces1c,Ces2c,CHD7,CKS1B,COX6B1,CXCL10,CYP4A11,Cyp4a14,DAD1,Defb1,Defb10/Defb11,DNAJB9,ECT2,EFEMP1,EIF4EBP2,ESM1,ETV6,F2R,FCGR3A/FCGR3B,FDFT1,FGA,FRZB,FUT11,GAS5,GJB1,GLS2,GOSR2,GOT1,GPT,H1F0,Hsd3b4 (includes others),HTATIP2,IDI1,IL6R,INSIG1,LILRB4,LRG1,Ly6a (incl…	63
Cul3-Roc1	complex		3		-0.243	1.25e-06	26s Proteasome,BRCA1,Creb,CUL3,Cul3-Roc1,GMNN,HMOX1,NFE2L2,NFkB (complex),NFKBIA,P38 MAPK,PML,PRKCI,RBPJ,RBX1,RELA,RHOA,SMAD4,SQSTM1,STAT3,TET2	ABCC3,ARPC5,ATP6V0D2,BCL6,C3AR1,CAMK2B,CAV1,CBWD1,CD36,CD74,CKS1B,CXCL10,CYP2B6,Cyp4a14,CYP51A1,CYP7B1,DAD1,DIO1,DNAJB9,ECT2,EFEMP1,EIF4EBP2,ESM1,ETV6,FGA,FOXO3,FRZB,FZD7,GADD45G,GAS5,GBP6,GNA14,GPT,Gsta4,HSPA5,HTATIP2,IL6R,INHBA,INMT,LILRB4,MGST3,MRPS18B,MSMO1,Mt2,NPR2,NQO1,PDLIM1,PIM1,PRLR,PSMD6,RBP1,RFC4,RORC,RPSA,Rtp3,SAA1,SLC3A1,SLC7A8,SLFN12L,SPP1,SULT1E1,TFF3,TFG,TSC22D1,UCP2,UGT2B28,Xlr3c…	18					NFE2L2
mediator	complex		3		-1.395	1.29e-06	CCNC,CDK19,CDK8,CREBBP,CTNNB1,CYP7A1,E2F1,ERK1/2,GLI3,HMOX1,HNF1A,HNF4A,Jnk,MED1,MED13,MED14,MED15,MED24,MED28,mediator,NFkB (complex),NOTCH1,NR3C1,P38 MAPK,PPARG,STAT1,STAT3,STAT5A,T3-TR-RXR,THRA,THRB,VDR	ABCC3,ABCD2,ABHD2,Acaa1b,ACLY,ACMSD,ACSS2,Akr1c19,ALPK1,APOA5,APOM,C6,CAMK2B,CD36,CD74,Ces2c,CYP2B6,CYP4A11,Cyp4a14,CYP51A1,CYP7B1,DAD1,DIO1,ECT2,EHHADH,ESM1,F2R,FDFT1,FGA,FOXO3,FUT11,FZD7,GJB1,GPD2,GPT,HMGCR,Hsd3b4 (includes others),HSPA5,IL6R,INHBA,INSIG1,LGR5,Ly6a (includes others),LY96,mir-122,mir-680,Mt2,MVD,NBEA,NQO1,PDCD5,PDGFC,PIM1,PRLR,PROX1,PTCH1,RBP1,RFC4,RNF213,RPSA,RTP4,SDS,SERPINA7,…	26				FOS,HNF4A
dipivefrin	chemical drug		3		-1.608	1.32e-06	ADRA1A,ADRA1B,ADRA1D,ADRA2A,ADRA2B,ADRA2C,ADRB1,ADRB2,ADRB3,AKT1,Casp12,Creb,cyclic AMP,dipivefrin,EGFR,ERK,HRAS,INSR,Jnk,MAPK1,MAPK14,MAPK8,NFkB (complex),NFKBIA,NR3C1,P38 MAPK,PP2A,PPARG,PTH,RAF1,RAS,RHOA,SRC,STAT3,TGM2,TNF	ABCC3,ABCD2,ABHD2,Acaa1b,ACLY,ACSS2,ARPC5,ARRDC3,ASNS,ATP1B3,C3AR1,CBWD1,CD59,Ces1b/Ces1c,CKS1B,CRY1,CXCL13,CYP4A11,Cyp4a14,CYP7B1,DAD1,Defb1,DIO1,ECT2,EFEMP1,EHHADH,EIF4EBP2,ESM1,ETV6,FDFT1,FGA,FOXO3,FZD7,GBP6,GLUL,GOT1,GPD2,Gsta4,HSPA5,IDI1,IL6R,INSIG1,LRG1,LY96,mir-665,MRPL12,MSMO1,Mt2,MTFR1L,MVD,NNMT,NOP56,OAF,Orm1 (includes others),PBRM1,Ppbp,PPP1R3C,PTCH1,RBP1,RETSAT,RNASE2,RNF213,RORC,RPSA…	29
droxidopa	chemical drug		3		-1.608	1.32e-06	ADRA1A,ADRA1B,ADRA1D,ADRA2A,ADRA2B,ADRA2C,ADRB1,ADRB2,ADRB3,AKT1,Casp12,Creb,cyclic AMP,droxidopa,EGFR,ERK,HRAS,INSR,Jnk,MAPK1,MAPK14,MAPK8,NFkB (complex),NFKBIA,NR3C1,P38 MAPK,PP2A,PPARG,PTH,RAF1,RAS,RHOA,SRC,STAT3,TGM2,TNF	ABCC3,ABCD2,ABHD2,Acaa1b,ACLY,ACSS2,ARPC5,ARRDC3,ASNS,ATP1B3,C3AR1,CBWD1,CD59,Ces1b/Ces1c,CKS1B,CRY1,CXCL13,CYP4A11,Cyp4a14,CYP7B1,DAD1,Defb1,DIO1,ECT2,EFEMP1,EHHADH,EIF4EBP2,ESM1,ETV6,FDFT1,FGA,FOXO3,FZD7,GBP6,GLUL,GOT1,GPD2,Gsta4,HSPA5,IDI1,IL6R,INSIG1,LRG1,LY96,mir-665,MRPL12,MSMO1,Mt2,MTFR1L,MVD,NNMT,NOP56,OAF,Orm1 (includes others),PBRM1,Ppbp,PPP1R3C,PTCH1,RBP1,RETSAT,RNASE2,RNF213,RORC,RPSA…	29					FOS
guanethidine	chemical drug		3		1.608	1.32e-06	ADRA1A,ADRA1B,ADRA1D,ADRA2A,ADRA2B,ADRA2C,ADRB1,ADRB2,ADRB3,AKT1,Casp12,Creb,cyclic AMP,EGFR,ERK,guanethidine,HRAS,INSR,Jnk,MAPK1,MAPK14,MAPK8,NFkB (complex),NFKBIA,NR3C1,P38 MAPK,PP2A,PPARG,PTH,RAF1,RAS,RHOA,SRC,STAT3,TGM2,TNF	ABCC3,ABCD2,ABHD2,Acaa1b,ACLY,ACSS2,ARPC5,ARRDC3,ASNS,ATP1B3,C3AR1,CBWD1,CD59,Ces1b/Ces1c,CKS1B,CRY1,CXCL13,CYP4A11,Cyp4a14,CYP7B1,DAD1,Defb1,DIO1,ECT2,EFEMP1,EHHADH,EIF4EBP2,ESM1,ETV6,FDFT1,FGA,FOXO3,FZD7,GBP6,GLUL,GOT1,GPD2,Gsta4,HSPA5,IDI1,IL6R,INSIG1,LRG1,LY96,mir-665,MRPL12,MSMO1,Mt2,MTFR1L,MVD,NNMT,NOP56,OAF,Orm1 (includes others),PBRM1,Ppbp,PPP1R3C,PTCH1,RBP1,RETSAT,RNASE2,RNF213,RORC,RPSA…	29
labetalol	chemical drug		3		1.608	1.32e-06	ADRA1A,ADRA1B,ADRA1D,ADRA2A,ADRA2B,ADRA2C,ADRB1,ADRB2,ADRB3,AKT1,Casp12,Creb,cyclic AMP,EGFR,ERK,HRAS,INSR,Jnk,labetalol,MAPK1,MAPK14,MAPK8,NFkB (complex),NFKBIA,NR3C1,P38 MAPK,PP2A,PPARG,PTH,RAF1,RAS,RHOA,SRC,STAT3,TGM2,TNF	ABCC3,ABCD2,ABHD2,Acaa1b,ACLY,ACSS2,ARPC5,ARRDC3,ASNS,ATP1B3,C3AR1,CBWD1,CD59,Ces1b/Ces1c,CKS1B,CRY1,CXCL13,CYP4A11,Cyp4a14,CYP7B1,DAD1,Defb1,DIO1,ECT2,EFEMP1,EHHADH,EIF4EBP2,ESM1,ETV6,FDFT1,FGA,FOXO3,FZD7,GBP6,GLUL,GOT1,GPD2,Gsta4,HSPA5,IDI1,IL6R,INSIG1,LRG1,LY96,mir-665,MRPL12,MSMO1,Mt2,MTFR1L,MVD,NNMT,NOP56,OAF,Orm1 (includes others),PBRM1,Ppbp,PPP1R3C,PTCH1,RBP1,RETSAT,RNASE2,RNF213,RORC,RPSA…	29
CRLF1	other	-1.203	3		1.084	1.34e-06	Akt,AKT1,AR,Calmodulin,CCR2,CEBPA,CHUK,CRLF1,CTNNB1,EGFR,EIF4E,ERBB2,ERK,FOS,FOXO3,HOXA10,HRAS,IL10RA,IL6,IL6R,IL6ST,IRF8,JAK1,JAK2,LEPR,LIFR,mir-21,MITF,NFKBIA,NOS2,NOTCH1,PI3K (complex),PRLR,RAF1,SLC29A1,SP1,SRC,STAT,STAT1,STAT3,STAT4,STAT5A,STAT5B,STAT6,TP63,TYK2	ABCC3,ABHD2,ACOT11,ACSS2,ADH4,ALPK1,ANGPTL4,APOA5,ARPC5,Art2b,ASL,ASNS,ATP6V0D2,ATP6V1C1,BCL6,C6,CA5B,CD36,CDC23,Ces1b/Ces1c,Ces2c,CHD7,CISH,CKS1B,CLEC4M,CREB3L2,CXCL13,CYP51A1,DNAJB9,EFEMP1,ETV6,FCGR3A/FCGR3B,FDFT1,FGA,GADD45G,GJB1,GLS2,GLUL,GOSR2,Hsd3b4 (includes others),HTATIP2,IL2RG,IL6R,INMT,INSIG1,LCN2,LILRB4,LRG1,LY96,MAFB,mir-665,MRPL12,MSMO1,MYC,NCK2,NOP56,NXPE2,OAF,PDGFC,PDLIM1,PFN1,PHF…	43	IL6			JAK2
TPOR dimer	complex		3		1.481	1.34e-06	AKT1,Calmodulin,CCR2,CTNNB1,EGFR,ERBB2,ERK,ERK1/2,FOXO1,FOXO3,HMGA1,HOXA10,HRAS,Insulin,IRF8,IRS2,JAK2,LEPR,MPL,PIK3R1,PLC gamma,PRKCA,PRKCB,PRLR,RAF1,RAS,REL,RELA,RHOA,SHC1,SP1,SRC,STAT1,STAT4,STAT5A,STAT5B,STAT6,TPOR dimer	ABHD2,ACLY,Acot1,ACOT11,ACSS2,ADH4,ALPK1,APOM,ARPC5,ASNS,ATP6V0D2,ATP6V1C1,C6,CD36,CDC23,Ces1b/Ces1c,Ces2c,CHD7,CREB3L2,CXCL10,CXCL13,CYP2B6,CYP4A11,Cyp4a14,CYP51A1,DNAJB9,ECT2,ETV6,FCGR3A/FCGR3B,FDFT1,GJB1,GLUL,GOSR2,GOT1,GPT,HMGCR,Hsd3b4 (includes others),ICK,INMT,LGR5,Ly6a (includes others),LY96,MAFB,MRPL12,MVD,MYC,NFIX,NNMT,NOP56,NQO1,OAF,Orm1 (includes others),PFN1,PHLDA1,POLR2E,PPP1R3C,RBP1…	36				JAK2
PTI-125	chemical reagent		3	Activated	4.965	1.35e-06	AKT1,Calmodulin,CHRNA7,CLTC,Creb,CTNNB1,ERK1/2,FMR1,GRIN1,INSR,Insulin,JAK1/2,JAK2,MAPK14,MAPT,MYC,NFkB (complex),nicotine,PDX1,PI3K (complex),PRKCI,PTI-125,STAT,STAT3,STAT5a/b,STAT5B	ABCC3,ACOT11,APOA5,APOM,ARPC5,ATP6V0D2,C3AR1,C6,CBWD1,CD36,CD74,Ces1b/Ces1c,CISH,COX6B1,CXCL10,CYP51A1,CYP7B1,DAD1,Defb1,ECT2,EFEMP1,EIF4EBP2,F2R,FDFT1,FGA,FRZB,FZD7,GADD45G,GBP6,GJB1,GLS2,GOSR2,GPT,HMGCR,Hsd3b4 (includes others),IDI1,INHBA,INSIG1,MGST3,mir-665,MRPL12,MSMO1,Mt2,MVD,MYC,NOP56,Orm1 (includes others),PNPO,PPP1R3C,PRLR,PTCH1,RARRES1,RETSAT,RFC4,RPL11,RPL7,RPL7A,RPS9,RPSA,SAA1,SLC16A7…	23
IL6	cytokine	-1.026	2		0.718	1.41e-06	AKT1,AMPK,AR,CD24,CEBPB,CYP1A2,EGFR,EIF4E,ERBB2,ERK,ERK1/2,ESR1,FOXO1,FOXO3,IFNG,IL6,INSR,JAK2,KRAS,KRT8,L-triiodothyronine,LIPE,MAPK14,MMP2,MTTP,MYC,NFkB (complex),NOS2,PI3K (complex),PRKCD,RAS,RB1,RPS6KB1,SGK1,STAT1,STAT4,STAT5A,STAT6,UBD	ABCD2,ABHD2,ABI1,ACOT11,ACSS2,ALDH4A1,ALPK1,APOA5,APOM,ASNS,ATG13,ATP6V0D2,BCL6,CA1,CA5B,CAMK2B,CCPG1,CD36,CD72,CD74,CDC23,Ces1b/Ces1c,CHD7,CISH,COX6B1,CXCL13,CYP2B6,Cyp4a14,CYP51A1,CYP7B1,DAD1,Defb10/Defb11,DIO1,DNAJB9,DNAJC13,EHHADH,EIF1AX,EIF4EBP2,ESM1,ETV6,F2R,FCGR3A/FCGR3B,FDFT1,FGA,FOXO3,FRZB,FZD7,GADD45G,GJB1,GNA14,GOSR2,GOT1,GPD2,GPT,Gsta4,H1F0,Hsd3b4 (includes others),HSPA5,IL22RA1,IL2RG…	39	25-hydroxycholesterol,acetaminophen,AP-3,BET,CAPN1,Cdk,CSF1,cyclophosphamide,dextran sulfate,diethylnitrosamine,farnesyl transferase,FYN,GW9662,HSP90B1,IFIH1,Il3,KCNA3,methimazole,nitrofurantoin,okadaic acid,REL,TCR,thapsigargin,thioacetamide,triclosan,tunicamycin,UACA,ZBTB20	2-deoxyglucose,6-aminopyrazolopyrimidine derivative compound II,8-hydroxyeicosapentaenoic acid,acitretin,atorvastatin,BAPTA-AM,captopril,carteolol,chenodeoxycholic acid,clofibrate,Daf,deoxycholate,fenofibrate,filgotinib,FOXA2,GPNMB,HNF4A,INSIG1,lipoxin A4,methyl-beta-cyclodextrin,metoprolol,metyrapone,NFE2L2,niacinamide,NR1H3,NR5A2,pirinixic acid,PPARA,PRKAA1,RARA,rosuvastatin,RPTOR,RXRA,SAR-2034…		ACOX1,CCL7,CRLF1,CYP1B1,ERN1,Gsta4,IFITM3,LCAT,MAF,PTPase,STAT5a/b	ABCC2,CYP1A1,CYP1A2,CYP3A5,DPP3,IL5,MTTP,Rbp,THRSP
FYN	kinase	-1.149	2	Activated	2.132	1.5e-06	ABL1,Akt,AKT1,AMPK,BTK,CD28,CDK5,CREBBP,CTNNB1,EGFR,ERK,ERK1/2,ERN1,FYN,HRAS,IKBKB,IRF3,IRF7,JAK2,Nfat (family),NFE2L2,NFkB (complex),NFKBIA,NOS2,PI3K (complex),PIK3R1,PLCG2,PRKCD,PTPRJ,RAF1,RAS,RHOA,STAT,STAT1,STAT3,SYK,TXK,ZNF106	ABCC3,ALPK1,ANGPTL4,APOA5,ASNS,C6,CAMK2B,CAV1,Ces1b/Ces1c,CISH,CKS1B,CREB3L2,CXCL10,CXCL13,CYP2B6,Cyp4a14,CYP51A1,CYP7B1,DAD1,DNAJB9,ECT2,ESM1,ETV6,FDFT1,FGA,GAS5,GLS2,GLUL,GNA14,GOSR2,GOT1,GPT,Gsta4,HMGCR,Hsd3b4 (includes others),HTATIP2,IL2RG,IL6R,INHBA,INMT,LCN2,LGR5,LILRB4,LRG1,LY96,MAFB,MGST3,MRPL12,MRPS18B,MSMO1,MT-ATP6,Mt2,MVD,NOP56,OAF,Orm1 (includes others),PDGFC,PDLIM1,PFN1,PRLR,RNF213,…	38	APBB3,CSF1,Daf,GP6 dimer,IL5,LAMA2,Pdgf (complex),TCR	SU6656,zeaxanthin		ERN1,IL6,NFE2L2,PP2A,reactive oxygen species,RORA	FOS
guanadrel	chemical drug		3		1.608	1.5e-06	ADRA1A,ADRA1B,ADRA1D,ADRA2A,ADRA2B,ADRA2C,ADRB1,ADRB2,ADRB3,AKT1,Casp12,Creb,cyclic AMP,EGFR,ERK,guanadrel,HRAS,INSR,Jnk,MAPK1,MAPK14,MAPK8,NFkB (complex),NFKBIA,NR3C1,P38 MAPK,PP2A,PPARG,PTH,RAF1,RAS,RHOA,SRC,STAT3,TGM2,TNF	ABCC3,ABCD2,ABHD2,Acaa1b,ACLY,ACSS2,ARPC5,ARRDC3,ASNS,ATP1B3,C3AR1,CBWD1,CD59,Ces1b/Ces1c,CKS1B,CRY1,CXCL13,CYP4A11,Cyp4a14,CYP7B1,DAD1,Defb1,DIO1,ECT2,EFEMP1,EHHADH,EIF4EBP2,ESM1,ETV6,FDFT1,FGA,FOXO3,FZD7,GBP6,GLUL,GOT1,GPD2,Gsta4,HSPA5,IDI1,IL6R,INSIG1,LRG1,LY96,mir-665,MRPL12,MSMO1,Mt2,MTFR1L,MVD,NNMT,NOP56,OAF,Orm1 (includes others),PBRM1,Ppbp,PPP1R3C,PTCH1,RBP1,RETSAT,RNASE2,RNF213,RORC,RPSA…	29
MAPK13	kinase	1.014	2		0.762	1.53e-06	Ap1,ATF2,DDIT3,ELK1,ERK1/2,FOS,JUN,KAT5,MAPK13,MKNK1,NFE2L2,PTEN,STAT3	ABCC3,ALG3,ANGPTL4,APOM,ARPC5,ASL,ASNS,ATP6V0D2,BCL6,C3AR1,CAV1,CD36,CKS1B,Cyp4a14,DAD1,EFEMP1,EHHADH,ETV6,FDFT1,FGA,FOXO3,FRZB,GAS5,GBP6,GNA14,GOT1,GPT,Gsta4,HMGCR,HSPA5,IDI1,IL6R,INMT,LCN2,LGR5,MGST3,MRPL12,MRPS18B,MSMO1,MT-ATP6,MVD,NDUFB3,PIM1,PSMD6,RBP1,RORC,Rpl36a,RPS9,SDHB,SEC23B,SLC3A1,SLC7A8,SLFN12L,SNX3,SPP1,SULT1E1,SYVN1,TDG,TFF3,Uba52,UGT2B28,Xlr3c (includes others)	13	okadaic acid,TCR			FOS	NFE2L2
LGR5	transmembrane receptor	1.678	3		-0.309	1.59e-06	BAK1,BAX,BCL2L11,CTNNB1,ERN1,LGR5,LRP6,MTORC1,STAT1,XBP1	ALG12,ALG2,ALPK1,BCL6,C6,CAV1,CD36,CREB3L2,CXCL10,CYP51A1,CYP7B1,DAD1,DIO1,DNAJB9,F2R,FZD7,GADD45G,GBP6,GORASP2,GOSR2,GOT1,Hsd3b4 (includes others),HSPA13,HSPA5,INSIG1,LCN2,LY96,MGAT2,MVD,MYC,PDGFC,PRLR,PTCH1,RNF213,RTP4,SDF2L1,SEC23B,SLFN12L,SMAGP,SYVN1,TBCB,TSC22D1	9	Fgfr,TCF	AMER1,HNF4A
ATP7B	transporter	1.006	1		1.414	1.59e-06	ATP7B	ACLY,CKS1B,CYP51A1,FDFT1,HMGCR,IDI1,MSMO1,Mt2	1	HNF4A			cholesterol,LDLR,PPARA,THRSP	carboplatin,SREBF2
fluphenazine	chemical drug		3		-1.501	1.61e-06	ADCY1,ADCY3,ADCY5,ADCY8,AKT1,AMPK,AR,benzo(a)pyrene,CFTR,Creb,CREB1,cyclic AMP,CYP1A2,CYP2D6,DRD1,DRD2,DRD3,DUSP1,EGFR,ERK,ERK1/2,fluphenazine,HRH1,MAP2K1/2,MMP2,Nfat (family),P38 MAPK,PI3K (complex),Pka,PRKCE,PRL,PTH,RAF1,STAT3,tamoxifen	Acaa1b,ACOT11,ALG2,ANGPTL4,APOA5,ARPC5,ASNS,C3AR1,CA5B,CBWD1,CD74,Ces1b/Ces1c,CKS1B,CYP2B6,CYP4A11,CYP51A1,DNAJB9,ECT2,EIF4EBP2,ESM1,F2R,FDFT1,FGA,GAS5,GBP6,GNA14,GOSR2,GOT1,Gsta4,HMGCR,Hsd3b4 (includes others),IDI1,IL2RG,INHBA,LRG1,Ly6a (includes others),MAFB,MID1,MSMO1,MT-ATP6,Mt2,MTFR1L,MVD,NNMT,NOP56,NQO1,PCDH20,PDLIM1,PFN1,PHLDA1,PRLR,PROX1,PTCH1,RBP1,RETSAT,RPSA,SAA1,Scarna17,SDF2L1,SDS,SER…	25				FOS	CYP1A2
ATP2A2	transporter	1.07	2		0.2	1.63e-06	ATP2A2,ERN1,PPARG	Acaa1b,ACLY,ANGPTL4,BCL6,CAV1,CD36,CREB3L2,CYP4A11,Cyp4a14,DNAJB9,EHHADH,GOT1,GPT,HMGCR,HSPA5,INSIG1,MVD,RORC,RPSA,SDF2L1,SPP1,SYVN1,TBCB,TRDN,UCP2	3	dithiothreitol,STAT5B,thapsigargin,tunicamycin,XBP1	cholesterol,MTOR,ursodeoxycholic acid			ACACB
KDM2B	enzyme	1.068	3		0.914	1.73e-06	AKT1,CCND1,CEBPA,CEBPB,E2F1,EGR1,ERK,FOS,FOXO3,JUN,KDM2B,MAPK14,MYOD1,NFATC1,NFE2L2,NR4A2,PPARG,PTEN,RAF1,RB1,SP1,TP53	ABCC3,ABHD2,Acaa1b,Acot1,ACOT11,ACSS2,ALDH4A1,ALG3,ANGPTL4,APOM,ARPC5,ASL,ASNS,ATP6V0D2,C3AR1,CD59,Ces2c,CISH,COX6B1,CXCL10,CYP2B6,CYP4A11,Cyp4a14,CYP51A1,DAD1,Defb1,ECT2,EFEMP1,EHHADH,EIF4EBP2,ETV6,F2R,FDFT1,FGA,FRZB,GAS5,GLS2,GLUL,GOSR2,GPT,Gsta4,H1F0,HSPA5,HTATIP2,IDI1,IL6R,INHBA,INMT,INSIG1,LCN2,LGR5,LILRB4,MAFB,MGST3,MRPL12,MRPS18B,MT-ATP6,MVD,MYC,NCK2,NDUFB3,NOP56,NQO1,PDCD5,PDGFC,PDLIM1,PF…	22	HNF1A	SIRT1			FOS
TRIM28	transcription regulator	1.086	3		0	1.78e-06	AKT1,AMPK,AR,CHUK,DKK1,E2F1,E2F3,EIF2AK2,EIF2AK3,EIF4E,ERBB2,F2,FOS,FOXO3,GLI1,HNF4A,Hsp90,IL6,JAK2,MAPK14,mir-21,MYC,NOTCH1,NR3C1,PDX1,PGR,PPARG,PTEN,SIRT1,STAT1,STAT3,Tgf beta,TP53,TRIM28	ABCC3,Acaa1b,ACLY,ACMSD,Acot1,ACOT11,ACSS2,ALDH4A1,ALG3,ALPK1,ANGPTL4,ARPC5,ASL,ATP6V0D2,BCL6,CA5B,CAMK2B,CD36,CD72,CDC23,Ces1b/Ces1c,CHD7,CKS1B,COX6B1,CREB3L2,CXCL10,CYP4A11,Cyp4a14,Defb1,DPAGT1,ECT2,EFEMP1,EFNA3,EHHADH,EIF1AX,ETV6,F2R,FDFT1,FGA,FOXO3,FRZB,FUT11,GADD45G,GAS5,GBP6,GLS2,GLUL,GNA14,GOSR2,GOT1,GPT,Gsta4,IDI1,IL6R,INHBA,LAPTM5,LGR5,LONP1,Ly6a (includes others),LY96,MGAT2,MGST3,mir-12…	34	SIRT1				IL6
HSP90B1	other	1.014	3		1.673	1.88e-06	AHR,Akt,AKT1,APP,AR,ATF2,CEBPB,CHUK,Creb,CREB1,EGF,EGFR,ERK1/2,ERN1,ESR1,ESR2,GATA1,HIF1A,HSD17B4,HSP90B1,IGF1R,IKBKB,IL10RA,IL1B,IL6,JUN,lipopolysaccharide,MAPK12,MAPK13,MAPK14,MTOR,MYD88,NFKBIA,Nr1h,OSM,p38 Sapk,PI3K (complex),PRKCA,PTEN,RAS,REL,RHOA,SP1,SRC,STAT1,STAT5A,STAT5B,tamoxifen,TICAM1,TLR2,TLR4,XBP1	ABCC3,ABHD2,ABI1,Acot1,ACOT11,ACSS2,ALG12,ALG2,ALG3,ALPK1,APOA5,APOM,ARF3,ARPC5,ARRDC3,Art2b,ASB7,ASNS,ATG13,BCL6,CA1,CA5B,CAMK2B,CAV1,CBWD1,CCPG1,CD59,Ces1b/Ces1c,Ces2c,CISH,CKS1B,CLEC4M,COX6B1,CREB3L2,CRY1,CXCL10,Cyp4a14,CYP7B1,Defb1,Defb10/Defb11,Ear2 (includes others),ECT2,EFEMP1,EHHADH,EIF4EBP2,ESM1,ETV6,FDFT1,FOXQ1,FRZB,FZD7,GADD45G,GALK1,GAS5,GJB1,GLUL,GORASP2,GOSR2,GPT,HSPA13,HSPA5,ICK,LC…	51	1,2-dithiol-3-thione,2-deoxyglucose,cholesterol,CREB3L1,CSF1,dithiothreitol,ERN1,FOS,IL5,NFE2L2,PNPLA8,TCR,thapsigargin,tunicamycin	MTOR		IL22,IL6
SLC9A3R2	transporter	1.181	2	Inhibited	-2.111	1.88e-06	CFTR,SLC9A3R2	Acaa1b,ASNS,CYP2B6,CYP4A11,FDFT1,IDI1,LRG1,MYC,SAA1,SLC7A8,SLFN12L	2				CFTR
ketoconazole	chemical drug		2		-0.756	1.98e-06	ABCB4,CYP19A1,CYP1A1,CYP1A2,CYP1B1,CYP2E1,CYP3A,CYP51A1,CYP7A1,FAAH,ketoconazole,STAT1	ABCD2,ACOT11,ALPK1,BCL6,C3AR1,CYP2B6,CYP4A11,Cyp4a14,CYP7B1,FDFT1,GBP6,GPT,HMGCR,LCN2,LY96,MID1,MSMO1,Mt2,PDGFC,PRLR,RNF213,RORC,RPL7,RTP4,SLFN12L,SMAGP,SOCS2,SPP1	12				CYP1A1,reactive oxygen species,terfenadine	18-hydroxy-retinoic acid,4-hydroxy-all-trans-retinoic acid,ABCB4,ABCC2,all-trans-4-Oxo-retinoic acid,CYP,CYP1A2,CYP1B1,CYP2A6 (includes others),CYP3A5,FAAH,IL5,NR1I2,NR1I3
IL13	cytokine	-1.113	2		0.102	2.04e-06	Akt,AKT1,EGFR,ERK,FOS,IL13,IL1B,JAK2,JUN,LIF,MAPK14,MAPK8,Mek,MTOR,NFkB (complex),NOS2,NR3C1,PI3K (complex),PRKCD,STAT1,STAT3,STAT6,TGFB1,TNF	ABCD2,ABHD2,Acot1,ADAMDEC1,Akr1c19,ALPK1,APOA5,APOM,ARPC5,ARRDC3,ASB7,ASL,ASNS,C3AR1,CD36,CD72,Ces1b/Ces1c,Ces2c,CISH,CKS1B,CRY1,CXCL10,CYP2B6,CYP4A11,Cyp4a14,CYP51A1,CYP7B1,Defb1,DIO1,EFEMP1,ETV6,F2R,FNDC3B,FRZB,GADD45G,GAS5,GLUL,GNA14,GOT1,GPD2,Gsta4,HTATIP2,IDI1,IL2RG,LGR5,LILRB4,LRG1,Ly6a (includes others),MAFB,MN1,MSMO1,MT-ATP6,MT-ND3,MT-ND6,Mt2,MVD,NBEA,NNMT,Orm1 (includes others),PBRM1,PDG…	24	CD5,IL5,LEP,NFE2L2,Pdgf (complex),STAT5a/b,TCR	fluticasone propionate,IL22,RXRA,SIRT1,tofacitinib		ACOX1,FOS,G0S2,IFNGR2,IL31RA,JAK2	GPNMB,Tnf (family)
dimethyl fumarate	chemical drug		2		-0.469	2.06e-06	dimethyl fumarate,JUNB,NFE2L2,P38 MAPK,SMAD3,STAT1	ABCC3,ACLY,ALPK1,APOM,ATP6V0D2,BCL6,CD36,CD59,Cyp4a14,DAD1,ETV6,FOXO3,GADD45G,GBP6,GNA14,Gsta4,HSPA5,HTATIP2,INMT,LCN2,Ly6a (includes others),LY96,MGST3,MRPS18B,MSMO1,MYC,NQO1,Orm1 (includes others),PDGFC,RBP1,RNF213,RORC,RTP4,SAA1,SLC3A1,SLC7A8,SLFN12L,SMAGP,SULT1E1,UGT2B28,Xlr3c (includes others)	5				NFE2L2
ruxolitinib	chemical drug		3		-0.202	2.17e-06	Akt,AKT1,AR,Calmodulin,CCR2,CEBPA,CHUK,CTNNB1,EGFR,EIF4E,ERBB2,ERK,FOS,HOXA10,HRAS,IL10RA,IRF8,JAK,JAK1,JAK2,JUN,LEPR,mir-21,NFKB1,NFKBIA,PI3K (complex),PRKCA,PRLR,RAF1,ruxolitinib,SP1,STAT3,STAT4,STAT5A,STAT5B,STAT6,TP63,TYK2	ABHD2,Acot1,ACOT11,ACSS2,ADH4,ANGPTL4,APOA5,APOM,ARPC5,Art2b,ASL,ASNS,BCL6,C3AR1,C6,CA5B,CD36,CD59,CDC23,Ces1b/Ces1c,Ces2c,CHD7,CKS1B,CLEC4M,CREB3L2,CXCL13,CYP4A11,Cyp4a14,CYP51A1,DNAJB9,EFEMP1,ESM1,ETV6,FCGR3A/FCGR3B,FDFT1,FGA,FRZB,GADD45G,GBP6,GJB1,GLS2,GLUL,GOSR2,GOT1,Gsta4,Hsd3b4 (includes others),HTATIP2,IL6R,INMT,INSIG1,LRG1,MAFB,mir-665,MRPL12,MSMO1,Mt2,MYC,NCK2,NNMT,NOP56,NXPE2,OAF,Orm1 (…	35					JAK2
dithiothreitol	chemical reagent		2	Activated	2.287	2.28e-06	AKT1,ALDH2,CHUK,dithiothreitol,EGFR,F3,GABBR2,HSF1,hydrogen peroxide,IKBKB,IKK (complex),ITGB1,JUN,MAPK14,MAPK8,NFE2L2,NFkB (complex),PARP1,PI3K (complex),PLA2G16,SMAD3,STAT3,TOP1	ABCC3,ANGPTL4,APOA5,ASNS,ATP6V0D2,BCL6,C3AR1,CD59,CD74,Ces1b/Ces1c,CISH,Cyp4a14,CYP51A1,CYP7B1,Defb1,DIO1,DPAGT1,EFEMP1,ETV6,F2R,FDFT1,FGA,FOXO3,FRZB,GADD45G,GAS5,GBP6,GLS2,GLUL,GNA14,GOSR2,GOT1,GPT,Gsta4,HMGCR,HSPA5,HTATIP2,IL6R,INMT,INSIG1,LGR5,Ly6a (includes others),MGST3,MRPS18B,MSMO1,MT-ND6,Mt2,MYC,Orm1 (includes others),PHLDA1,PSTPIP2,PTCH1,RPL7A,Rtp3,SDF2L1,SDHB,SLC7A8,SLFN12L,SOCS2,SULT1E…	23				ATP2A2,glucose-6-phosphate,HSP90B1,IKK (complex)	NFE2L2,reactive oxygen species
vitamin K	chemical - endogenous mammalian		2		-0.229	2.33e-06	Nr1h,NR1I2,vitamin K	ABCC3,ACLY,CAV1,CD36,Ces2c,CXCL10,CYP2B6,CYP4A11,F2R,GLUL,GOT1,Gsta4,Hsd3b4 (includes others),INSIG1,LCN2,PTCH1,SLFN12L,SULT1E1,ZBTB16	2				NR1I2	cholesterol
CSF	group		3	Activated	3.293	2.38e-06	ALOX5,CCND1,CEACAM1,CREB1,CSF,CSF1,CSF1R,CSF2,CSF3,CXCR4,EGFR,EGR1,EIF4E,ERBB2,ERK1/2,ESR1,HOXA10,HRAS,IGF1R,IKK (complex),IL15,Il3,IL3RA,INSR,JUN,MAP2K1,MAPK13,MAPK14,Mek,MITF,Nfat (family),PTEN,PTPN6,RAF1,RB1,RPS6KB1,RPS6KB2,SLC29A1,SOCS1,SRC,STAT5A,STAT5B,STAT6,TFE3,TNF,TNFRSF1A,TP53	ABCC3,ABCD2,Acot1,ACSS2,ADH4,ALDH4A1,ALG3,APOM,ARRDC3,ASL,ASNS,ATP6V0D2,ATP6V1C1,C3AR1,CD59,CD74,CDC23,CHD7,CISH,CKS1B,COX6B1,CRY1,CXCL13,CYP2B6,CYP4A11,Cyp4a14,CYP51A1,Defb1,Defb10/Defb11,ECT2,EFEMP1,EHHADH,EIF1AX,ESM1,FCGR3A/FCGR3B,FDFT1,FRZB,GADD45G,GAS5,GJB1,GLS2,GNA14,GPD2,GPT,Gsta4,H1F0,HMGCR,HSPA5,IDI1,IL2RG,INHBA,INMT,INSIG1,LGR5,LRG1,Ly6a (includes others),LY96,MAFB,mir-665,MSMO1,MT-ATP6…	45
STRA6	transporter	-1.128	3	Activated	2.588	2.49e-06	Akt,Calmodulin,CCR2,EGFR,ERBB2,HOXA10,HRAS,IRF8,IRS1,IRS2,JAK2,Jnk,LEPR,MAPK14,NFkB (complex),NFKB1,NFKBIA,PI3K (complex),PP2A,PRKCA,PRLR,RACK1,RAF1,RAS,RHOA,SHC1,SP1,STAT1,STAT4,STAT5A,STAT5a/b,STAT5B,STAT6,STRA6	ABHD2,ACLY,Acot1,ACOT11,ADH4,ALPK1,APOA5,APOM,ARPC5,ASNS,BCL6,CD36,CD59,CD74,CDC23,Ces2c,CHD7,CISH,CKS1B,CREB3L2,CXCL10,CXCL13,CYP2B6,CYP4A11,Cyp4a14,CYP51A1,CYP7B1,DAD1,Defb1,DIO1,ECT2,EFEMP1,ESM1,ETV6,FCGR3A/FCGR3B,FDFT1,FOXO3,GJB1,GPT,HMGCR,IDI1,INMT,LCN2,LY96,MAFB,MRPL12,Mt2,MYC,NNMT,NOP56,NQO1,OAF,PDLIM1,PFN1,PIM1,POLR2E,PPP1R3C,PTCH1,RBP1,RFC4,RNF213,RPS3,RPSA,Rtp3,RTP4,SCOC,SDF2L1,SDHB,SLC…	34	Rbp,vitamin A			JAK2,STAT5a/b
vitamin A	chemical - endogenous mammalian		3	Activated	2.771	2.51e-06	2-acetylaminofluorene,2-amino-1-methyl-6-phenylimidazo-4-5-b-pyridine,Akt,benzo(a)pyrene,Creb,CTNNB1,cyclophosphamide,CYP1A1,CYP2B6,CYP2C8,ERK,MAPT,paclitaxel,Ppp2c,SRC (family),vitamin A	ABCC3,ACOT11,ALG2,ARPC5,BCL6,C3AR1,C6,CAV1,CBWD1,CD36,CKS1B,CYP2B6,CYP51A1,CYP7B1,DIO1,ECT2,EIF4EBP2,F2R,FGA,FOXO3,FZD7,GADD45G,GAS5,GNA14,GOT1,GPT,Gsta4,Hsd3b4 (includes others),HSPA5,LCN2,LGR5,Ly6a (includes others),MAFB,MID1,Mt2,NQO1,PDLIM1,PIM1,PTCH1,RBP1,RORC,SDHB,SLC34A2,SOCS2,TFG,TSC22D1,UPP1	13				EPO,RARA,STRA6	cholesterol,CYP1A1,LEP
ACSL3	enzyme		2		-0.557	2.53e-06	ACSL3,MLXIPL,NR1H3,PPARG,SREBF1	Acaa1b,ACLY,ACSS2,ANGPTL4,APOA5,BCL6,CAV1,CD36,CYP4A11,Cyp4a14,CYP51A1,CYP7B1,EHHADH,FDFT1,GPT,Gsta4,HMGCR,IDI1,INSIG1,MSMO1,Mt2,MVD,PTCH1,RBP1,RORC,RPS14,RPSA,SPP1,UCP2	5	acitretin,fenofibrate,PLA2R1	2,4,5,2',4',5'-hexachlorobiphenyl,CYB5R4		ACACB,SREBF1
EPO	cytokine	-1.182	2		0.417	2.57e-06	Akt,AKT1,AMPK,caspase,CREB1,EPO,ERK,ERK1/2,FOXO3,GATA1,GATA4,HRAS,JAK2,KRAS,MAPK14,MAPK8,MAPK9,Mek,MYC,NFkB (complex),nitric oxide,OSM,P38 MAPK,PI3K (complex),RPS6KB1,SHC1,SIRT1,SMAD3,STAT1,STAT3,STAT5A,STAT5a/b,STAT5B	Acot1,ACOT11,ALPK1,ANGPTL4,APOA5,ASNS,ATP6V0D2,BCL6,CA1,CD36,CD59,CD72,Ces1b/Ces1c,CISH,CRY1,CXCL13,CYP51A1,DAD1,Defb1,DIO1,EIF1AX,F2R,FDFT1,FGA,FRZB,GJB1,GLS2,GLUL,GOSR2,GOT1,GPT,Hsd3b4 (includes others),HSPA5,IDI1,IL2RG,INHBA,LAPTM5,LGR5,LRG1,Ly6a (includes others),LY96,MAFB,MGAT2,MGST3,MRPL12,MT-ATP6,MVD,MYC,NOP56,NQO1,OAF,Orm1 (includes others),PCDH20,PDGFC,PDLIM1,PFN1,PIM1,POLR2E,PPP1R3C,PST…	33	Co2+,RARA,RXRA,vitamin A	cadmium,captopril,simvastatin		diacylglycerol,FOS,Hbb-b1,Hbb-b2,JAK2,reactive oxygen species,SIRT1,STAT5a/b,STAT5B
PTPase	group		2		-1.508	2.59e-06	ACP1,CDC25B,DUSP1,ERK1/2,IRS1,JUN,PTEN,PTPase,PTPN6,Ptprd,PTPRE,PTPRJ,SRC (family),STAT6,SYK	Acot1,ALG3,APOM,BCL6,C3AR1,CAV1,CD36,CISH,CKS1B,CYP4A11,Cyp4a14,EHHADH,FCGR3A/FCGR3B,FDFT1,FOXO3,FRZB,GADD45G,GOT1,GPT,HMGCR,HSPA5,IDI1,INHBA,LGR5,MRPL12,MT-ATP6,MVD,MYC,NDUFB3,NQO1,PDGFC,RETSAT,Rpl36a,SAA1,SDHB,SERPINA12,SLFN12L,SOCS2,SYVN1,TBC1D17,TFF3,THPO,USP2,Wfdc21	14	IL6	CAPN1,reactive oxygen species			STAT6
pyocyanin	chemical reagent		2		1.029	2.64e-06	ERK1/2,FOXA2,NFE2L2,pyocyanin	ABCC3,APOM,ATP6V0D2,CAV1,CD36,CXCL10,Cyp4a14,DAD1,ETV6,FOXO3,GADD45G,GNA14,Gsta4,HSPA5,HTATIP2,INMT,MGST3,mir-122,MRPS18B,MSMO1,MYC,NQO1,RNASE2,SAA1,SH3PXD2A,SLC3A1,SLC7A8,SPP1,SULT1E1,SYVN1,UCP2,UGT2B28,UST,Xlr3c (includes others)	3				NFE2L2	FOXA2
dextran sulfate	chemical drug		2		0.149	2.73e-06	C3,CAT,dextran sulfate,MMP2,NFkB (complex),NFKBIA,RELA,STAT3,STAT6	Acot1,ANGPTL4,BCL6,C3AR1,CAV1,CD36,CD59,CD74,CISH,CKS1B,CYP2B6,CYP4A11,Cyp4a14,CYP7B1,DAD1,DIO1,ESM1,FCGR3A/FCGR3B,FGA,FZD7,GADD45G,GAS5,GBP6,HMGCR,HSPA5,IL2RG,IL6R,LCN2,Mt2,MYC,PDGFC,PDLIM1,PIM1,RBP1,RORC,RPSA,Rtp3,SLC3A1,SLFN12L,SOCS2,SPP1,TBC1D17,TFF3,UCP2,USP2	9				IL5,IL6,STAT6,Tnf (family)
Esr1-Esr1-estrogen-estrogen	complex		3		1.478	2.89e-06	AHR,AKT1,APP,BAX,CEBPB,CREB1,EGF,EGFR,ERK,ERK1/2,ESR1,Esr1-Esr1-estrogen-estrogen,ESR2,estrogen,Estrogen-ER,FOS,GATA1,HIF1A,HIVEP3,HSD17B4,HSF1,IGF1R,IL6,LDLR,LIF,MYC,NOTCH1,Nr1h,NRIP1,PGR,PI3K (complex),RB1,RUNX2,Smad,SP1,STAT5A,STAT5B,tamoxifen	ABHD2,ABI1,ACLY,ACOT11,ALG2,ANGPTL4,APOA5,ARPC5,ARRDC3,ASL,ATG13,C3AR1,CA1,CAMK2B,CCPG1,Ces1b/Ces1c,Ces2c,CKS1B,COX6B1,CREB3L2,CYP4A11,Cyp4a14,CYP7B1,Defb10/Defb11,DNAJB9,EFEMP1,EFNA3,EIF1AX,ESM1,FRZB,FZD7,GAS5,GBP6,GLS2,GLUL,GOSR2,H1F0,HTATIP2,IL6R,LGR5,LRG1,LY96,MAFB,MGST3,mir-665,MRPL12,MT-ATP6,MT-ND3,MT-ND6,Mt2,NNMT,NOP56,NPR2,NR1D2,Orm1 (includes others),PCDH20,PDLIM1,PFN1,PHF5A,PPP1R3B,PPP1…	36
FOXP1	transcription regulator		3	Inhibited	-2.494	2.93e-06	26s Proteasome,AKT1,AR,Creb,CYP1A1,E2F1,EIF2AK3,ERN1,FOS,FOXP1,GATA1,GZMB,HOXA10,Ifn,IFNG,Ige,IKBKB,IL1B,IL4,JUN,LIF,MAPK14,Mek,MMP2,MYC,NFkB (complex),NFKBIA,NOS2,NOTCH1,NR3C1,PI3K (complex),PPARD,PPARG,PRKCB,PRKCD,RPS6KB1,RPTOR,SLC29A1,SMAD4,SOCS1,SRC,STAT1,STAT3,STAT4,STAT5A,STAT5B,STAT6,STK11,TCF3,TGFB1,TNF	ABCC3,ABCD2,ABI1,Acaa1b,Acot1,ADH4,Akr1c19,ALG3,ALPK1,ANGPTL4,APOA5,APOM,ARRDC3,ASB7,ASNS,ATG13,ATP6V1C1,C3AR1,CA1,CA5B,CAV1,CBWD1,CD36,CD72,CD74,CISH,CREB3L2,CRY1,CXCL10,CYP4A11,Cyp4a14,Defb1,Defb10/Defb11,DIO1,ECT2,EFEMP1,EHHADH,EIF1AX,EIF4EBP2,ESM1,ETV6,FCGR3A/FCGR3B,FDFT1,FGA,FNDC3B,FRZB,GBP6,GJB1,GLUL,GNA14,GOSR2,GOT1,GPD2,HMGCR,HSPA5,IDI1,IL22RA1,IL2RG,IL6R,INHBA,INHBE,INMT,INSIG1,LCN2,LGR5…	49				NR5A2	XBP1
ARFIP1	other	1.103	3	Inhibited	-4.874	3.2e-06	Akt,AKT1,APP,ARFIP1,C3,Creb,CTNNB1,CXCL12,CXCL8,cytokine,EIF4E,ERK1/2,HMOX1,MAPK1,MMP2,MMP9,MTOR,MTORC1,NFkB (complex),NOTCH1,P38 MAPK,PF4,Pld,RELA,RHOA,Tgf beta,TGFB1,TNF,TRPC3,VEGFA	ABCC3,ABCD2,ACLY,Acot1,Akr1c19,ARPC5,ASNS,C6,CBWD1,CD72,CD74,Ces1b/Ces1c,Ces2c,CISH,CKS1B,COX6B1,CRY1,CXCL13,CYP2B6,CYP51A1,CYP7B1,ECT2,EIF4EBP2,ETV6,F2R,FCGR3A/FCGR3B,FGA,FNDC3B,FZD7,GALK1,GBP6,GLUL,GNA14,GOSR2,GPD2,GPT,Gsta4,HMGCR,Hsd3b4 (includes others),HTATIP2,IDI1,IL2RG,IL6R,INHBA,INSIG1,LCN2,LGR5,LRG1,LY96,MAFB,MN1,Mt2,MVD,MYC,NBEA,NCK2,NQO1,Orm1 (includes others),PBRM1,PDGFC,PFN1,PHF5A,Pp…	28
GSK3052230	biologic drug		3		-0.717	3.3e-06	Creb,CREBBP,EIF4E,ERK,ERK1/2,estrogen receptor,FGF2,FGFR1,FGFR2,FGFR3,FGFR4,FRS2,GSK3052230,Jnk,MMP2,MTOR,MYC,nitric oxide,P38 MAPK,PI3K (complex),PRKCD,RAS,SRC,STAT1,STAT3,STAT5B	ABCC3,ACLY,ACOT11,ALPK1,APOA5,ARPC5,C3AR1,CAMK2B,CBWD1,CD59,COX6B1,CYP51A1,DAD1,EFEMP1,EIF1AX,EIF4EBP2,F2R,FGA,FOXQ1,FRZB,GADD45G,GJB1,GLS2,GOT1,GPT,HMGCR,HSPA5,IL2RG,IL6R,INSIG1,LGR5,Ly6a (includes others),LY96,MAFB,MGST3,MRPL12,Mt2,MYC,NCK2,NOP56,NXF1,PDGFC,PFN1,PHF5A,PIM1,PPP1R3C,PTCH1,RARRES1,RETSAT,RMRP,RNF213,RPL11,RPL7,RPL7A,RPS9,RTP4,SAA1,SLC16A7,SLC25A21,SLC34A2,SLFN12L,SMAGP,SNRPD2,SYVN…	23
(2-(trimethylammonium)ethyl)methanethiosulfonate	chemical reagent		3		1.372	3.36e-06	(2-(trimethylammonium)ethyl)methanethiosulfonate,5-hydroxytryptamine,CFTR,ERK1/2,HDAC2,L-glutamic acid,NFKBIA,PLAU,SLC1A2,SLC6A4,SLC8A1,SMPD1,STAT3	Acaa1b,ACLY,ANGPTL4,ASL,ASNS,BCL6,CAV1,CKS1B,CXCL10,CYP2B6,CYP4A11,CYP7B1,Defb1,DIO1,ESM1,F2R,FDFT1,FGA,FZD7,GADD45G,GAS5,GBP6,HSPA5,IDI1,IL6R,LCN2,LGR5,LRG1,Mt2,PDLIM1,PHLDA1,PIM1,RBP1,RORC,RPSA,Rtp3,SAA1,SLC7A8,SLFN12L,SPP1,SYVN1,TFF3,UCP2	9					CFTR
HSP	group		3	Activated	2.65	3.39e-06	26s Proteasome,AGO2,AR,CFTR,Creb,CRYAB,CTNNB1,DNAJB1,DNAJB4,DNAJB6,DNAJC3,DUSP1,EGFR,EIF2AK3,EIF2AK4,ERN1,estrogen receptor,GLI1,HIF1A,HSF1,HSP,HSP90AA1,HSP90B1,HSPA1A/HSPA1B,HSPA5,HSPA8,HSPA9,HSPB1,HSPB8,HSPD1,HSPE1,HSPH1,IGF1R,IL10RA,IL1B,IL6,lipopolysaccharide,MYD88,NFKBIA,OSM,PI3K (complex),PRKCB,PTEN,RAF1,REL,RHOA,RPS6KB1,SMO,SP1,STAT1,TICAM1,TLR2,TLR4,TRAP1,XBP1	Acaa1b,ACLY,Acot1,ALG12,ALG2,ALG3,ALPK1,APOA5,ARF3,ARPC5,Art2b,ASB7,ASNS,ATP6V0D2,ATP6V1C1,BCL6,C6,CA5B,CBWD1,Ces2c,CISH,CLEC4M,COX6B1,CREB3L2,CRY1,CXCL10,CYP4A11,DIO1,Ear2 (includes others),ECT2,EHHADH,EIF1AX,EIF4EBP2,ESM1,ETV6,FDFT1,GADD45G,GAS5,GORASP2,GPT,Gsta4,Hsd3b4 (includes others),HSPA13,ICK,IDI1,LILRB4,LONP1,MGAT2,mir-122,mir-186,mir-665,MSMO1,MT-ATP6,MT-ND6,MVD,NDUFA11,NDUFB3,NFIX,NOP5…	43
timolol	chemical drug		3		1.325	3.68e-06	ADRB1,ADRB2,ADRB3,AKT1,Casp12,Creb,cyclic AMP,EGFR,ERK,G6PD,HRAS,INSR,MAPK1,NFkB (complex),NFKBIA,NR3C1,P38 MAPK,PI3K (complex),Pkg,PP2A,PPARG,PTH,RAF1,RHOA,timolol,TNF	ABCC3,ABCD2,ABHD2,Acaa1b,ACLY,APOA5,ARPC5,ARRDC3,ASNS,C3AR1,CBWD1,CD59,Ces1b/Ces1c,CKS1B,CRY1,CXCL13,CYP4A11,Cyp4a14,CYP7B1,DAD1,Defb1,DIO1,ECT2,EHHADH,EIF4EBP2,ESM1,ETV6,FDFT1,FOXO3,FZD7,GBP6,GLUL,GOT1,GPD2,Gsta4,HSPA5,IDI1,IL6R,INSIG1,LGR5,LRG1,LY96,MAFB,mir-665,MRPL12,MSMO1,Mt2,MTFR1L,MVD,NNMT,NOP56,OAF,Orm1 (includes others),PBRM1,PIM1,Ppbp,PPP1R3C,RBP1,RNASE2,RORC,RPSA,Rtp3,SAA1,SDF2L1,SDHB,…	24
pindolol	chemical drug		3		1.866	3.73e-06	ADRB1,ADRB2,ADRB3,Akt,AKT1,Casp12,Creb,EGFR,ERK,FOS,HRAS,HTR1A,HTR1B,INSR,MAPK1,NFkB (complex),NFKBIA,NR3C1,P38 MAPK,PI3K (complex),pindolol,PP2A,PPARG,PTH,RAF1,RHOA,TNF	ABCC3,ABCD2,ABHD2,Acaa1b,ACLY,APOA5,ARPC5,ARRDC3,ASL,ASNS,C3AR1,CBWD1,CD59,Ces1b/Ces1c,CKS1B,CRY1,CXCL13,CYP4A11,Cyp4a14,CYP7B1,DAD1,Defb1,DIO1,ECT2,EHHADH,EIF4EBP2,ESM1,ETV6,FDFT1,FGA,FZD7,GBP6,GLUL,GPD2,Gsta4,HSPA5,HTATIP2,IDI1,IL6R,INSIG1,LRG1,LY96,MAFB,mir-665,MRPL12,MSMO1,Mt2,MTFR1L,MVD,NNMT,NOP56,OAF,Orm1 (includes others),PBRM1,PIM1,Ppbp,PPP1R3C,RBP1,RNASE2,RPS9,RPSA,Rtp3,SAA1,SDF2L1,SDHB,…	24
CLC	enzyme		3		0.896	3.86e-06	Akt,AKT1,AR,Calmodulin,CCR2,CEBPA,CHUK,CLC,CTNNB1,EGFR,EIF4E,ERBB2,ERK,FOS,FOXO3,HOXA10,HRAS,IL10RA,IL6,IL6R,IL6ST,IRF8,JAK1,JAK2,LEPR,LIFR,mir-21,MITF,NFKBIA,NOS2,NOTCH1,PI3K (complex),PRLR,RAF1,SLC29A1,SP1,SRC,STAT1,STAT3,STAT4,STAT5A,STAT5B,STAT6,TP63,TYK2	ABCC3,ABHD2,ACOT11,ACSS2,ADH4,ALPK1,ANGPTL4,APOA5,ARPC5,Art2b,ASL,ASNS,ATP6V0D2,ATP6V1C1,BCL6,C6,CA5B,CD36,CDC23,Ces1b/Ces1c,Ces2c,CHD7,CKS1B,CLEC4M,CREB3L2,CXCL13,CYP51A1,DNAJB9,EFEMP1,ETV6,FCGR3A/FCGR3B,FDFT1,FGA,GADD45G,GJB1,GLS2,GLUL,GOSR2,Hsd3b4 (includes others),HTATIP2,IL2RG,IL6R,INMT,INSIG1,LCN2,LILRB4,LRG1,LY96,MAFB,mir-665,MRPL12,MSMO1,MYC,NCK2,NOP56,NXPE2,OAF,PDGFC,PDLIM1,PFN1,PHF5A,PI…	42				JAK2
reactive oxygen species	chemical toxicant		2	Activated	3.343	4.02e-06	26s Proteasome,AMPK,BAX,caspase,Creb,CREB1,DUSP1,EGFR,ERK,ERK1/2,ERN1,FOXO3,FOXO4,Hdac,Hif1,HIF1A,JAK2,Jnk,JUN,MAPK14,MAPK8,MAPK9,MAT1A,MMP2,NFE2L2,NFkB (complex),P38 MAPK,PI3K (complex),PRKCD,PTEN,RAF1,reactive oxygen species,RELA,RHOA,RPS6KB1,SIRT1,Smad2/3,SP1,SP3,STAT1,STAT3,SYK,TGFB1,TLR2,TNF,TP53,Vegf	ABCD2,ABHD2,ACOT11,ACSS2,Akr1c19,ALDH4A1,ALG3,ALPK1,APOA5,APOM,ARPC5,ARRDC3,ASL,C3AR1,CAMK2B,CBWD1,CD72,CD74,Ces1b/Ces1c,Ces2c,CISH,CREB3L2,CRY1,CXCL13,CYP2B6,Cyp4a14,CYP7B1,Defb1,DIO1,DNAJB9,ECT2,EFEMP1,EHHADH,EIF1AX,EIF4EBP2,ESM1,FCGR3A/FCGR3B,FDFT1,FNDC3B,FOXO3,FRZB,GLS2,GLUL,GOSR2,GOT1,GPD2,Hsd3b4 (includes others),HSPA5,HTATIP2,IL2RG,IL6R,INHBA,INMT,INSIG1,LAPTM5,LGR5,LRG1,LY96,MAFB,MGAT2,MG…	47	17-alpha-ethinylestradiol,2,4,5,2',4',5'-hexachlorobiphenyl,2-hydroxyestradiol,22(R)-hydroxycholesterol,3-methylcholanthrene,4-hydroxyestradiol-17beta,acetaminophen,amiodarone,APBB3,beta-naphthoflavone,bezafibrate,cadmium,chitosan,cholesterol,CRTC2,CSF1,cyclophosphamide,CYP,CYP1A1,di(2-ethylhexyl) phthalate,diallyl disulfide,diethylnitrosamine,DPP-23,EPO,FDXR,fenofibrate,FYN,GRK1,Gsk3,GW9662,Hbb-…	1,2-dithiol-3-thione,2-deoxyglucose,allopurinol,aminoglutethimide,atorvastatin,BAPTA-AM,captopril,CTH,dithiothreitol,fomepizole,HNRNPK,IL22,lacidipine,LY379196,metyrapone,NFE2L1,NR1H3,NR1H4,pitavastatin,PRKAA1,RORA,RPS6KB2,simvastatin,SIRT2,Trolox C,tryptase,ursodeoxycholic acid,zileuton		ERN1,FOXO4,IKK (complex)	KCNA3,MAT1A,PTPase
ACOX1	enzyme	1.07	1		1.069	4.07e-06	ACOX1	CD36,CYP4A11,Cyp4a14,CYP7B1,DIO1,EHHADH,GOT1,HSPA5,LCN2,LONP1,Orm1 (includes others),PHLDA1,UCP2,UPP2	1	bezafibrate,ciprofibrate,clofibrate,di(2-ethylhexyl) phthalate,diacylglycerol,fenofibrate,IL13,IL6,LEP,linalool,pirinixic acid,pitavastatin,PNPLA2,RXRA,tiadenol,UPP1,uridine	22(R)-hydroxycholesterol,cholic acid,HSD17B4,nitrofurantoin,NR1I2,STAT6,tunicamycin		CYP1A2	Kap,NFE2L2,PLIN2,XBP1
histone deacetylase class II inhibitors	chemical drug		3		-1.508	4.19e-06	ACLY,AMPK,Creb,CTNNB1,EIF4E,EPAS1,ERK1/2,HIF1A,histone deacetylase class II inhibitors,IGF1R,INS,INSR,Jnk,JUN,KAT2A,MYC,Nfat (family),NFkB (complex),PARP1,PPARG,PTEN,RAF1,SIRT2,SIRT3,SIRT6,SIRT7,SOD2,SREBF1,STK11,TNF,TP53	ABCC3,ABCD2,Acaa1b,ACOT11,ACSS2,ALDH4A1,ALG3,APOA5,APOM,ARPC5,ARRDC3,ASL,ASNS,C6,CAMK2B,CBWD1,CD59,CKS1B,CRY1,CXCL13,CYP2B6,CYP4A11,Cyp4a14,DAD1,DNAJB9,EFEMP1,EIF4EBP2,ESM1,ETV6,F2R,FDFT1,FRZB,FZD7,GADD45G,GBP6,GLS2,GLUL,GNA14,GOT1,GPD2,GPT,Gsta4,Hsd3b4 (includes others),HSPA5,IDI1,LGR5,LRG1,Ly6a (includes others),LY96,MGST3,mir-665,MT-ATP6,MT-ND3,MT-ND6,MVD,NCK2,NDUFA11,NDUFB3,NNMT,NOP56,Orm1 (i…	29					SIRT2
iodoacetamide	chemical reagent		2		0.784	4.25e-06	FASN,GAPDH,iodoacetamide,NFE2L2	ABCC3,Acaa1b,ACLY,ATP6V0D2,CD36,CXCL10,Cyp4a14,DAD1,ETV6,FOXO3,GADD45G,GNA14,Gsta4,HTATIP2,INMT,MGST3,MRPS18B,MSMO1,NQO1,SAA1,SLC3A1,SLC7A8,SPP1,SULT1E1,UGT2B28,Xlr3c (includes others)	3				NFE2L2
HDAC class I inhibitors	chemical drug		3		-1.508	4.25e-06	ACLY,AMPK,Creb,CTNNB1,EIF4E,EPAS1,ERK1/2,HDAC class I inhibitors,HIF1A,IGF1R,INS,INSR,Jnk,JUN,KAT2A,MYC,Nfat (family),NFkB (complex),PARP1,PPARG,PTEN,RAF1,SIRT2,SIRT3,SIRT6,SIRT7,SOD2,SREBF1,STK11,TNF,TP53	ABCC3,ABCD2,Acaa1b,ACOT11,ACSS2,ALDH4A1,ALG3,APOA5,APOM,ARPC5,ARRDC3,ASL,ASNS,C6,CAMK2B,CBWD1,CD59,CKS1B,CRY1,CXCL13,CYP2B6,CYP4A11,Cyp4a14,DAD1,DNAJB9,EFEMP1,EIF4EBP2,ESM1,ETV6,F2R,FDFT1,FRZB,FZD7,GADD45G,GBP6,GLS2,GLUL,GNA14,GOT1,GPD2,GPT,Gsta4,Hsd3b4 (includes others),HSPA5,IDI1,LGR5,LRG1,Ly6a (includes others),LY96,MGST3,mir-665,MT-ATP6,MT-ND3,MT-ND6,MVD,NCK2,NDUFA11,NDUFB3,NNMT,NOP56,Orm1 (i…	29					SIRT2
CCL7	cytokine		3		0.555	4.3e-06	AKT1,ATF2,BID,CCL7,CCR5,CTNNB1,ERK,FOXO1,FOXO3,GNA12,GNAI1,GNAI2,GNAI3,MTORC1,NFE2L2,PPP2CA,PRKCD,PRKCE,RHOA,SMAD3,STAT5B	ABCC3,Acot1,ACOT11,ARPC5,ASNS,ATP6V0D2,C3AR1,C6,CD59,Ces1b/Ces1c,CXCL10,CYP2B6,Cyp4a14,CYP7B1,ECT2,ETV6,F2R,FZD7,GJB1,GLUL,GNA14,GOSR2,GOT1,GPT,Gsta4,Hsd3b4 (includes others),HTATIP2,IL2RG,INMT,INSIG1,LGR5,Ly6a (includes others),MAFB,MGST3,MRPS18B,MSMO1,MT-ND3,Mt2,MYC,Orm1 (includes others),PPP1R3C,PTCH1,Rnu5g,SLC34A2,SLC7A8,SPP1,SULT1E1,TSC22D1,UCP2,UGT2B28,UPP1,Xlr3c (includes others)	18	fluticasone propionate,IL6
USF2	transcription regulator	1.195	3	Inhibited	-2.222	4.35e-06	ACLY,Akt,CDKN2A,CFTR,EGFR,EIF2AK2,EIF4E,ERK,FLI1,FOS,FOXO3,HDAC2,IL6,ITK,JUNB,MAPK14,MAPK8,MYC,PI3K (complex),RAS,RHOA,RORC,SP1,Tgf beta,TGFB1,TGFB3,TNF,USF2	ABCC3,ABCD2,ABHD2,Acaa1b,Acot1,ACSS2,Akr1c19,ANGPTL4,APOA5,APOM,ARPC5,ARRDC3,ASL,ASNS,ATP6V0D2,C3AR1,CD72,CD74,COX6B1,CRY1,CXCL10,CYP2B6,CYP4A11,Defb1,ECT2,ETV6,FCGR3A/FCGR3B,FDFT1,FNDC3B,FRZB,GBP6,GLS2,GNA14,GOSR2,GOT1,GPD2,HTATIP2,IDI1,IL2RG,IL6R,INSIG1,LGR5,LRG1,MAFB,MGST3,MN1,MRPL12,MVD,MYC,NBEA,NCK2,NNMT,NOP56,PBRM1,PDGFC,PHF5A,PIM1,Ppbp,PPP1R3C,PTCH1,RARRES1,RFC4,RMRP,RNASE2,RORC,RPL11,RPL7…	28				CFTR,THRSP
reserpine	chemical drug		2		0	4.37e-06	ABCB4,NR1I2,reserpine	ABCC3,ABCD2,CD36,Ces2c,CXCL10,CYP2B6,CYP4A11,GLUL,GOT1,GPT,Gsta4,Hsd3b4 (includes others),INSIG1,LCN2,SPP1,SULT1E1	2				cholesterol,FOS,NR1I2	ABCB4
SLC27A5	transporter	-1.234	2		-0.277	4.81e-06	bile acid,chenodeoxycholic acid,deoxycholate,lithocholic acid,SLC27A5	ABCC3,APOA5,APOM,CAV1,CD36,Ces2c,CYP2B6,CYP4A11,FGA,GLS2,GLUL,HSPA5,Rprl1	4	NR1H4,RXRA	LEP		chenodeoxycholic acid,deoxycholate
cholic acid	chemical - endogenous mammalian		1		-0.632	4.97e-06	cholic acid	ABCC3,APOM,CYP2B6,CYP4A11,Cyp4a14,CYP7B1,EHHADH,FDFT1,HMGCR,RBP1	1	NR5A2	HNF4A		ABCB4,ABCC2,cholesterol ester,LCAT,NR1H3,NR1I2,oxysterol	ACOX1,CYP3A5,EHHADH,SREBF1,SREBF2
REL	transcription regulator	1.312	3	Activated	2.61	5.21e-06	ABCB4,AKT1,AR,carbon monoxide,CHUK,Creb,CREB1,CSF1R,EGFR,EIF2AK3,FOS,FOXO3,GATA3,histone deacetylase,HSF1,IFNG,IKBKB,IL2,JAK2,JUN,Mek,MMP2,MTOR,MTORC1,NFkB (complex),NR1H4,NR3C1,OSM,PIK3CD,PLCG2,PPARG,PRKCD,PRKCZ,PTEN,RAF1,Rb,REL,RPS6KB1,RPS6KB2,SMPD1,SQSTM1,STAT1,STAT4,STAT5A,STAT5B,STAT6,STK11,SYK,TRAF2	ABCD2,ABI1,Acaa1b,Acot1,ACOT11,ACSS2,ALG3,ALPK1,APOM,ARPC5,ASL,ATG13,ATP6V0D2,BCL6,CA5B,CAV1,CBWD1,CD59,CD72,CD74,Ces1b/Ces1c,CISH,CKS1B,CXCL10,CXCL13,CYP2B6,CYP7B1,DAD1,DIO1,EHHADH,EIF1AX,EIF4EBP2,ESM1,FCGR3A/FCGR3B,FDFT1,FRZB,FZD7,GADD45G,GJB1,GNA14,GOSR2,GPT,Gsta4,HSPA5,HTATIP2,ICK,IDI1,IL22RA1,IL2RG,INHBA,INSIG1,LAPTM5,LGR5,LILRB4,LONP1,LY96,MSMO1,MYC,NDUFA11,NDUFB3,NOP56,NQO1,OBP2B,Orm1 (inc…	47	TCR	BAPTA-AM		Il3,IL5,IL6
omeprazole	chemical drug		3	Activated	2.86	5.3e-06	acetaminophen,AHR,AKT1,AR,BAX,BID,CA4,CASP3,CASP8,CASP9,CCND1,Creb,cyclophosphamide,CYP1A1,CYP1A2,CYP2A6 (includes others),CYP2B6,CYP2D6,CYP3A,DICER1,EGFR,ERK,ESR1,FOXO3,HDC,HNF4A,IL18,IL1B,IL22,JUN,MITF,Nfat (family),NFKB1,NFKBIA,nicotine,NR1I2,ODC1,omeprazole,PI3K (complex),Pka,PTEN,RAF1,RB1,RELA,SMAD4,Sod,STAT1,tamoxifen,TP53	ABCC3,ABHD2,ACLY,ACMSD,Acot1,ACOT11,ACSS2,ALDH4A1,ALG3,ALPK1,APOA5,APOM,ARPC5,ASB7,ASL,ATG13,ATP6V0D2,ATP6V1C1,C3AR1,CA1,CA5B,CAMK2B,CBWD1,CCPG1,CD36,CD59,Ces1b/Ces1c,Ces2c,CHD7,COX6B1,CXCL13,CYP4A11,CYP51A1,CYP7B1,Defb10/Defb11,DNAJB9,EFEMP1,EHHADH,EIF4EBP2,ESM1,FCGR3A/FCGR3B,FRZB,FUT11,FZD7,GAS5,GJB1,GLS2,GLUL,GOSR2,GOT1,GPT,Gsta4,H1F0,Hsd3b4 (includes others),HSPA5,IDI1,INHBA,INSIG1,LCN2,LGR5,…	40				CYP1A1,CYP1A2,CYP3A5,NR1I2,reactive oxygen species	CYP2A6 (includes others),FOS
chenodeoxycholic acid	chemical - endogenous mammalian		2		-0.42	5.32e-06	CFTR,chenodeoxycholic acid,CYP7A1,ERBB2,ERK1/2,HNF4A,NR1H4,NR1I2,NR3C2,Pkc(s),RPS6KB1,TSC1	ABCC3,Acaa1b,ACMSD,ACSS2,ANGPTL4,APOA5,APOM,ASNS,CAV1,CD36,CDC23,Ces2c,CHD7,CYP7B1,EIF1AX,ETV6,F2R,FDFT1,FGA,FOXO3,FUT11,GBP6,GLUL,GOT1,GPT,Gsta4,Hsd3b4 (includes others),IDI1,IL6R,INSIG1,LGR5,LRG1,mir-122,mir-680,Mt2,NBEA,NNMT,NQO1,OBP2B,Orm1 (includes others),PHLDA1,POLR2E,RFC4,SAA1,SLC7A8,SLFN12L,SOCS2,SRSF3,SULT1E1,SYVN1,UCP2	12	SLC27A5	pirinixic acid		ABCB4,ABCC2,CFTR,LDLR,NR1H4,NR1I2,NR5A2,PPARA	CYP3A5,HNF1A,IL6,MTTP
arbutamine	chemical drug		3		-0.768	5.78e-06	ADRA1A,ADRA1B,ADRA1D,ADRB1,ADRB2,ADRB3,AKT1,arbutamine,Creb,cyclic AMP,EGFR,ERK,HRAS,INSR,MAPK1,MAPK14,MAPK8,NFkB (complex),NFKBIA,NR3C1,PI3K (complex),PP2A,PPARG,PTH,RAF1,RHOA,STAT3,TGM2,TNF	ABCC3,ABCD2,ABHD2,Acaa1b,ACLY,ACSS2,APOA5,ARPC5,ARRDC3,ASNS,ATP1B3,C3AR1,CBWD1,CD59,Ces1b/Ces1c,CKS1B,CRY1,CXCL13,CYP4A11,Cyp4a14,CYP7B1,DAD1,DIO1,ECT2,EFEMP1,EHHADH,EIF4EBP2,ESM1,ETV6,FDFT1,FGA,FOXO3,FZD7,GLUL,GOT1,GPD2,Gsta4,HSPA5,IDI1,INSIG1,LRG1,LY96,MAFB,mir-665,MRPL12,MSMO1,Mt2,MTFR1L,MVD,NNMT,NOP56,OAF,Orm1 (includes others),PBRM1,Ppbp,PPP1R3C,PTCH1,RNASE2,RNF213,RPSA,Rtp3,SAA1,SDF2L1,SDHB…	25
PRN1371	chemical drug		3		-1.132	5.88e-06	Creb,CREBBP,EGFR,EIF4E,ERBB2,ERBB3,ERK,ERK1/2,estrogen receptor,FGF2,FGFR1,FGFR2,FGFR3,FGFR4,FRS2,Jnk,MMP2,MTOR,MYC,nitric oxide,P38 MAPK,PI3K (complex),PRKCD,PRN1371,RAS,RB1,SRC,STAT1,STAT3,STAT5B	ABCC3,ACLY,ACOT11,ALPK1,APOA5,ARPC5,C3AR1,CAMK2B,CBWD1,CD59,CDC23,CHD7,COX6B1,CYP51A1,DAD1,EFEMP1,EIF1AX,EIF4EBP2,ETV6,FGA,FOXQ1,FRZB,GADD45G,GAS5,GJB1,GLS2,GOT1,GPT,H1F0,HMGCR,HSPA5,IL2RG,IL6R,INSIG1,LGR5,Ly6a (includes others),LY96,MAFB,MGST3,MRPL12,Mt2,MYC,NCK2,NNMT,NOP56,NXF1,PDGFC,PFN1,PHF5A,PIM1,POLR2E,PPP1R3C,PTCH1,RARRES1,RETSAT,RFC4,RMRP,RNF213,RPL11,RPL7,RPL7A,RPS9,RTP4,SAA1,SDF2L1,SLC1…	27
Co2+	chemical - endogenous mammalian		3		0.378	6.03e-06	BID,CASP8,caspase,Co2+,CTSD,DNASE1L1,DPP3,NFE2L2,RHOA	ABCC3,ATP6V0D2,C3AR1,CD36,CXCL10,Cyp4a14,DAD1,ECT2,ETV6,FOXO3,GADD45G,GLUL,GNA14,GPT,Gsta4,HTATIP2,INMT,MGST3,MRPS18B,MSMO1,NQO1,PRLR,SAA1,SLC3A1,SLC7A8,SULT1E1,UGT2B28,Xlr3c (includes others)	6				DPP3,EPO
PCYT1A	enzyme	-1.14	3		-0.266	6.3e-06	ADAM17,AMPK,ASCL1,ATF2,CEBPB,Creb,CREB1,CYP2E1,DUSP1,EIF4E,ERK,ERN1,ESR1,estrogen receptor,FOS,JUN,MAP2K1,MAT1A,MTOR,MYC,MYCN,NCOA2,Nfat (family),NFATC1,NFE2L2,NFkB (complex),NOS2,NPPB,PCYT1A,PEMT,PI3K (complex),PPARG,RPS6KB1,RXRA,SIRT1,SMAD3,SP1,STAT3,STAT6,STK11,TCF,TNFRSF1A,TP53,TSC2	ABCD2,Acaa1b,ACOT11,ACSS2,ALDH4A1,APOA5,APOM,ARPC5,ASL,ASNS,ATG13,ATP6V0D2,C3AR1,CAV1,CBWD1,CCPG1,CD72,Ces1b/Ces1c,Ces2c,CKS1B,CREB3L2,CXCL10,CXCL13,CYP4A11,Cyp4a14,CYP51A1,CYP7B1,DAD1,Defb10/Defb11,DIO1,DNAJB9,EIF1AX,EIF4EBP2,ESM1,ETV6,F2R,FCGR3A/FCGR3B,FDFT1,FGA,FRZB,GADD45G,GAS5,GBP6,GLS2,GOT1,Gsta4,Hsd3b4 (includes others),HSPA5,HTATIP2,IL2RG,IL6R,INMT,LAPTM5,LCN2,LGR5,LILRB4,Ly6a (includes o…	43	SREBF1,SREBF2,XBP1	nitrofurantoin,sterol		cholesterol	MAT1A,PEMT
CFTR	ion channel	-1.06	1		-1.897	6.43e-06	CFTR	Acaa1b,ASNS,CYP2B6,CYP4A11,FDFT1,IDI1,LRG1,SAA1,SLC7A8,SLFN12L	1	chenodeoxycholic acid,lipoxin A4,SLC9A3R2,USF2	(2-(trimethylammonium)ethyl)methanethiosulfonate,fenamic acid		CYP3A5,FAAH,HSD17B4,POR
Rbp	group		3	Activated	2.165	6.65e-06	AKT1,Calmodulin,CCR2,EGFR,ERBB2,HOXA10,HRAS,IRF8,IRS2,JAK2,LEPR,MAPK14,MAPK8,NFkB (complex),NFKB1,NFKBIA,PPARG,PRKCA,PRLR,RACK1,RAF1,RAS,Rbp,RBP1,RBP3,RBP4,RHOA,SP1,STAT1,STAT4,STAT5A,STAT5a/b,STAT5B,STAT6	ABHD2,Acaa1b,ACLY,Acot1,ACOT11,ADH4,ALPK1,APOM,ARPC5,ASNS,BCL6,CD36,CD59,CDC23,Ces1b/Ces1c,Ces2c,CHD7,CISH,CKS1B,CREB3L2,CXCL10,CXCL13,CYP2B6,CYP4A11,Cyp4a14,CYP51A1,CYP7B1,DAD1,Defb1,DIO1,ECT2,EFEMP1,EHHADH,ESM1,ETV6,FCGR3A/FCGR3B,FDFT1,GJB1,GOSR2,GPT,IDI1,IL22RA1,INMT,INSIG1,LY96,MAFB,MRPL12,Mt2,MVD,MYC,NNMT,NOP56,OAF,PDLIM1,PFN1,PIM1,POLR2E,PPP1R3C,PTCH1,RFC4,RNF213,RPS3,Rtp3,RTP4,SCOC,SDF2L1,…	31	cadmium	IL6		JAK2,STAT5a/b,STRA6
mevastatin	chemical drug		3		-1.021	6.76e-06	APP,AR,ATF2,CCND1,CDK2,CDK5,CDX2,CHUK,CLOCK,Creb,Cyclin A,EGR1,ERBB2,ERBB3,ERK1/2,estrogen receptor,FOXP3,HNF4A,HRAS,ID3,JAK2,MAPK14,mevastatin,MMP2,MYC,Nfat (family),Nr1h,NR1H2,NR1H3,NR1H4,NR1I2,NR3C1,NR4A2,PGR,PRKCB,PTEN,Rac,Ras homolog,RB1,RHOA,RPS6KB1,SMARCA4,SP1,SRC,STAT1,TAZ,Tgf beta,TRPC3,WT1,YAP1	ABCC3,ACLY,ACMSD,ALG3,ALPK1,ARPC5,ARRDC3,ASNS,ATP6V1C1,CA5B,CAV1,CBWD1,CD36,CD72,CDC23,Ces2c,CHD7,COX6B1,CREB3L2,CXCL10,CXCL13,CYP2B6,CYP4A11,Defb1,ECT2,EFNA3,EIF1AX,ESM1,ETV6,F2R,FOXQ1,FUT11,GALK1,GAS5,GLUL,GOT1,Gsta4,H1F0,HACD2,HMGCR,Hsd3b4 (includes others),HTATIP2,IL2RG,INSIG1,LCN2,LILRB4,LRG1,LY96,MGST3,mir-122,mir-680,MN1,MOXD1,MRPL12,MT-ATP6,MYC,NBEA,NDUFB3,NNMT,NR1D2,OAF,OBP2B,Orm1 (inclu…	47				LDLR,NR1I2	SREBF1
sulfinpyrazone	chemical drug		2		-0.277	6.89e-06	ABCC1,ABCC2,NR1I2,sulfinpyrazone	ABCC3,CD36,Ces2c,CYP2B6,CYP4A11,GLUL,GOT1,Gsta4,Hsd3b4 (includes others),INSIG1,LCN2,NQO1,SULT1E1	4				NR1I2	ABCC2
AMER1	other	-1.163	2		0	6.98e-06	AMER1,NFE2L2	ABCC3,ATP6V0D2,CD36,CXCL10,Cyp4a14,DAD1,ETV6,FOXO3,GADD45G,GNA14,Gsta4,HTATIP2,INMT,LGR5,MGST3,MRPS18B,MSMO1,NQO1,SAA1,SLC3A1,SLC7A8,SULT1E1,UGT2B28,Xlr3c (includes others)	2				NFE2L2	LGR5
voltage-gated calcium channel	complex		3		1.212	7.48e-06	ACTN4,Akt,AKT1,AMPK,Ca2+,CACNA1C,CACNA1D,CHUK,Creb,CREB1,CRTC2,CTNNB1,CYP7A1,EGFR,EGR1,EIF4E,ERBB2,ESR1,FOS,HBEGF,HNRNPK,HRAS,IGF1R,IKBKB,ITK,ITPR,JUN,KRAS,L-type Calcium Channel,L1CAM,MAP2K1,MAPK14,MAPK9,NEDD9,Nfat (family),NFkB (complex),NFKBIA,NOS2,PI3K (complex),PIK3CG,PIK3R1,PKD1,PLCG2,PTPRJ,RAF1,RAS,RB1,RHOA,RUNX3,SRC,STAT1,STAT3,STAT5A,STAT5a/b,STAT5B,STAT6,SYK,TLR2,TLR3,TP73,TRPC3,voltage…	ABCC3,ABHD2,ACLY,Acot1,ACOT11,ALPK1,ANGPTL4,APOA5,ARPC5,ASL,ASNS,ATG13,ATP6V0D2,C3AR1,C6,CAMK2B,CAV1,CBWD1,CCPG1,CDC23,Ces1b/Ces1c,CHD7,CKS1B,COX6B1,CRY1,CXCL10,CYP4A11,Cyp4a14,CYP7B1,DAD1,Defb1,Defb10/Defb11,DNAJB9,ECT2,EFEMP1,EIF4EBP2,ESM1,ETV6,F2R,FCGR3A/FCGR3B,FDFT1,FGA,FRZB,GAS5,GJB1,GLS2,GOSR2,GPT,H1F0,Hsd3b4 (includes others),HTATIP2,IDI1,IL6R,INSIG1,LILRB4,LRG1,Ly6a (includes others),LY96…	58	Fgfr,LEP,thapsigargin	amiodarone,nitrendipine
farnesyl transferase	complex		3		1.007	7.61e-06	ADAM17,AKT1,AMPK,ASCL1,BAK1,BAX,CHUK,Creb,CREB1,CTNNB1,CXCR4,DUSP1,EIF2AK2,EIF4E,ELAVL1,ERK,ERK1/2,ESR1,farnesyl transferase,FOS,HMGA1,HRAS,IKBKB,JUN,MAP2K1,MAPK14,MAPK8,Mek,MTOR,MYC,MYCN,NCOA2,Nfat (family),NFE2L2,NFkB (complex),NKX2-1,NOS2,NPPB,NR3C1,PGR,PIK3R1,PPARG,RAF1,RB1,RHOA,RXRA,SIRT1,SMAD3,SP1,STAT1,STAT3,STAT6,STK11,TCF,TCF7L2,TNFRSF1A,TP53,TP73,TSC2,TWIST1	ACOT11,ACOT4,ACSS2,ALDH4A1,ALPK1,APOM,ARPC5,ASL,ASNS,ATG13,ATP6V0D2,C3AR1,C6,CAV1,CBWD1,CCPG1,CD36,CD72,Ces2c,CISH,CKS1B,CREB3L2,CXCL10,CXCL13,CYP7B1,DAD1,Defb1,Defb10/Defb11,DNAJB9,ECT2,EFNA3,EIF4EBP2,ESM1,ETV6,F2R,FCGR3A/FCGR3B,FDFT1,FGA,FRZB,FZD7,GAS5,GJB1,GLS2,GOSR2,GOT1,GPT,Gsta4,H1F0,Hsd3b4 (includes others),HSPA5,HTATIP2,ICK,IL6R,INHBA,INMT,LAPTM5,LCN2,LGR5,LILRB4,LRG1,Ly6a (includes other…	59				IL6
TAF4	transcription regulator	-1.006	3		-0.135	7.97e-06	Akt,CREB1,FABP2,FASN,FOS,JUN,NFYA,NFYC,NR3C2,Rar,RARA,RARG,RHOA,RXRA,Smad,TAF4	ABCC3,ABHD2,ABI1,Acaa1b,ACLY,Acot1,ANGPTL4,APOM,ARPC5,ASL,ATG13,BCL6,C3AR1,CCPG1,CXCL10,CYP4A11,ECT2,EHHADH,FGA,FOXO3,FRZB,GADD45G,GAS5,GOT1,Gsta4,HMGCR,HSPA5,HTATIP2,IL6R,INHBA,INSIG1,LCN2,LGR5,MAFB,MVD,MYC,NQO1,Orm1 (includes others),PCDH20,PDGFC,PRLR,RBP1,RNASE2,RORC,RPS9,RTP4,SAA1,Scarna17,SDHB,SEC23B,SNX3,SOCS2,SPP1,TP53INP2,Uba52	14				Rar	FOXA2
BACH1	transcription regulator	-1.054	2		0	7.98e-06	BACH1,NFE2L2	ABCC3,ATP6V0D2,CD36,CXCL10,Cyp4a14,DAD1,ETV6,FOXO3,GADD45G,GNA14,Gsta4,HTATIP2,INMT,MGST3,MRPS18B,MSMO1,NQO1,SAA1,SLC3A1,SLC7A8,SPP1,SULT1E1,UGT2B28,Xlr3c (includes others)	2		RBCK1			NFE2L2
trimethoprim	chemical drug		3		-1.067	8.17e-06	acetaminophen,AR,benzo(a)pyrene,CYP1A2,CYP2C19,CYP2C8,CYP2C9,CYP2D6,CYP2E1,CYP3A5,DHFR,losartan potassium,MAPK8,Nos,paclitaxel,tamoxifen,thalidomide,trimethoprim,TYMS	ABCC3,ACOT11,ALG2,ASL,C3AR1,CA5B,CAV1,CD36,CD59,CKS1B,CYP2B6,CYP4A11,Cyp4a14,DNAJB9,ECT2,F2R,FOXO3,GJB1,GLUL,GNA14,GPT,Gsta4,HMGCR,Ly6a (includes others),MID1,mir-122,MSMO1,Mt2,MYC,NNMT,NQO1,PDLIM1,PFN1,PIM1,PTCH1,RBP1,SDS,SERPINA12,SOCS2,SULT1E1,TFF3,UCP2,UGT2B28	12					CYP1A2,CYP3A5
methapyrilene	chemical drug		1		0.632	8.23e-06	methapyrilene	CD36,CYP4A11,EHHADH,FGA,GJB1,HMGCR,HSPA5,MYC,RPL13A,RPS9	1					EHHADH,LCAT,NR1H4
magnesium-adenosine triphosphate	chemical - endogenous mammalian		3		-0.101	8.39e-06	26s Proteasome,AKT1,AMPK,BRCA1,C3,CHUK,CYP7A1,EGR1,EIF4E,ERBB2,ERK,ESR1,FOS,HNRNPK,HRAS,IGF1R,IKBKB,ITK,JUN,KRAS,L1CAM,magnesium-adenosine triphosphate,MAP2K1,MAPK14,MAPK9,MTOR,MTORC1,NEDD9,NFKBIA,NOS2,PI3K (complex),PIK3CG,PIK3R1,PKD1,PLCG2,Pld,PP1 protein complex group,PPP1R2,PPP1R3A,PTPRJ,RAF1,RAS,RHOA,RUNX3,SRC,STAT1,STAT3,STAT5A,STAT5a/b,STAT5B,STAT6,SYK,TAZ,Tgf beta,TGM2,TLR3,TP73,TRPC3,YAP…	ABCC3,ABHD2,Acot1,ACOT11,ACSS2,ALPK1,APOA5,ASL,ATG13,ATP1B3,ATP6V0D2,BCL6,CAMK2B,CAV1,CCPG1,CD36,CD74,CDC23,Ces1b/Ces1c,CHD7,CKS1B,CYP4A11,Cyp4a14,Defb1,Defb10/Defb11,DNAJB9,ECT2,EFEMP1,ESM1,ETV6,F2R,FCGR3A/FCGR3B,FDFT1,FGA,FRZB,GJB1,GLS2,GOSR2,GOT1,HTATIP2,IDI1,IL6R,INSIG1,LILRB4,LRG1,Ly6a (includes others),LY96,MAFB,MID1,mir-665,MN1,MT-ATP6,Mt2,NCK2,NIPAL1,NOP56,NR1D2,OAF,Orm1 (includes others)…	55
mevastatin	chemical drug		2		-0.186	8.48e-06	CDK2,CDK5,mevastatin,Nr1h,NR1I2,RB1,RHOA	ABCC3,ACLY,CAV1,CD36,Ces2c,COX6B1,CXCL10,CYP2B6,CYP4A11,ECT2,F2R,GLUL,GOT1,Gsta4,H1F0,HMGCR,Hsd3b4 (includes others),INSIG1,LCN2,LRG1,MRPL12,MYC,PIM1,PRLR,PTCH1,SDHB,SLFN12L,SULT1E1,ZBTB16	7				LDLR,NR1I2	SREBF1
MDL 28170	chemical toxicant		3		-1.247	8.5e-06	ADAM17,AKT1,ASCL1,ATF2,BAX,calpain,CASP3,CEBPB,Creb,CREB1,DICER1,DUSP1,EIF2AK2,EIF4E,ERK,ERK1/2,ESR1,estrogen receptor,FOS,IL18,JUN,MAP2K1,MDL 28170,MTOR,MYC,MYCN,NCOA2,Nfat (family),NFATC1,NFE2L2,NFkB (complex),NOS2,NPPB,PI3K (complex),PPARG,PRKCD,PTEN,RB1,RPS6KB1,RXRA,SIRT1,SMAD3,SP1,STAT3,STAT6,STK11,TAC1,TCF,Tgf beta,TP53,TSC2	ABCD2,Acaa1b,ACOT11,ACSS2,ALDH4A1,ALG3,APOA5,APOM,ARPC5,ASL,ASNS,ATG13,ATP6V0D2,CAV1,CBWD1,CCPG1,CD72,Ces1b/Ces1c,Ces2c,CHD7,CKS1B,CXCL10,CYP51A1,DAD1,Defb10/Defb11,DIO1,DNAJB9,EIF1AX,EIF4EBP2,ESM1,ETV6,F2R,FCGR3A/FCGR3B,FDFT1,FGA,FRZB,GADD45G,GAS5,GLS2,GOSR2,GOT1,Gsta4,H1F0,Hsd3b4 (includes others),HSPA5,HTATIP2,IL2RG,IL6R,INMT,LAPTM5,LCN2,LGR5,LILRB4,Ly6a (includes others),MAFB,MGAT2,MGST3,mir-…	49
JUN/JUNB/JUND	group		2		1.715	8.64e-06	JUN,JUN/JUNB/JUND,JUNB,MAPK14,NFE2L2	ABCC3,ACLY,APOM,ATP6V0D2,C3AR1,CD36,Cyp4a14,CYP51A1,DAD1,Defb1,EFEMP1,ETV6,FOXO3,FRZB,GADD45G,GNA14,GOT1,GPT,Gsta4,HMGCR,HTATIP2,INMT,LGR5,MGST3,MRPS18B,MSMO1,NQO1,SLC3A1,SLC7A8,SLFN12L,SPP1,SULT1E1,UGT2B28,Xlr3c (includes others)	4	cholesterol,Gsk3,POR,PTGER4,TCR	Rar,RORA		NFE2L2
quercitrin	chemical - endogenous non-mammalian		2		0	8.72e-06	NFE2L2,quercitrin,TOP1	ABCC3,ASNS,ATP6V0D2,CD36,CXCL10,Cyp4a14,DAD1,ETV6,FOXO3,GADD45G,GNA14,Gsta4,HTATIP2,INMT,MGST3,MRPS18B,MSMO1,NQO1,SAA1,SLC3A1,SLC7A8,SULT1E1,UGT2B28,Xlr3c (includes others)	2				NFE2L2
etiracetam	chemical drug		2		-1	8.75e-06	CYP1A2,CYP2E1,etiracetam	ACOT11,C3AR1,CYP2B6,CYP4A11,Cyp4a14,MID1,Mt2,NQO1,SOCS2	2					CYP1A2,CYP2A6 (includes others)
tioconazole	chemical drug		2		-1	8.75e-06	CYP1A2,CYP2E1,tioconazole	ACOT11,C3AR1,CYP2B6,CYP4A11,Cyp4a14,MID1,Mt2,NQO1,SOCS2	2					CYP1A2,CYP2A6 (includes others)
2-deoxyglucose	chemical drug		2		0.583	9.67e-06	2-deoxyglucose,Akt,AMPK,Ap1,BAK1,BAX,Creb,EGFR,ELK1,ERBB2,ERK1/2,ESR1,FOXO3,INSR,JAK2,JUN,JUNB,MAP2K1,MAPK1,MTOR,MTORC1,MYC,NTRK2,PRKAA1,PRKAA2,RAF1,RB1,RPS6KB1,RPTOR,SIRT1,SRC,STAT1,STAT5A,TP53,YAP1	ABCC3,ABHD2,ACLY,Acot1,ACOT11,ACSS2,ALDH4A1,ALPK1,ANGPTL4,APOM,ARPC5,ASL,ATG13,ATP6V0D2,C3AR1,CBWD1,CCPG1,CD72,CDC23,Ces1b/Ces1c,CHD7,CKS1B,CYP7B1,Defb10/Defb11,DNAJB9,EFEMP1,EIF1AX,EIF4EBP2,ETV6,FDFT1,FRZB,GADD45G,GAS5,GJB1,GLS2,GLUL,GNA14,GOT1,GPT,Gsta4,H1F0,Hsd3b4 (includes others),HSPA5,IDI1,IL2RG,IL6R,INHBA,INSIG1,LAPTM5,LGR5,LY96,MGAT2,MGST3,MSMO1,MT-ATP6,MVD,MYC,NCK2,NNMT,NOP56,NR1D2,PDGFC…	35				FOS,HSP90B1,JAK2,PRKAA1,SIRT1	IL6,LEP,MTOR,MTORC1,reactive oxygen species,RPTOR
tandutinib	chemical drug		3		-1.268	9.92e-06	Akt,AKT1,AMPK,ASCL1,ATF2,Creb,CREB1,DUSP1,EIF4E,ERK,ESR1,FLT3,FOS,JAK2,JUN,KIT,MAP2K1,MAPK14,MAPK8,MMP2,MTOR,MYC,MYCN,NCOA2,Nfat (family),NFE2L2,NFkB (complex),NOS2,NPPB,PDGFRB,PPARG,RPS6KB1,RXRA,SIRT1,SMAD3,SP1,SRC,STAT1,STAT5A,STAT5a/b,STAT5B,STAT6,STK11,tandutinib,TCF,TNFRSF1A,TP53,TSC2	ABCD2,Acaa1b,ACOT11,ACSS2,ALDH4A1,ALPK1,APOM,ARPC5,ASL,ASNS,ATG13,ATP6V0D2,BCL6,C3AR1,CAV1,CBWD1,CCPG1,CD72,Ces2c,CISH,CKS1B,CXCL10,CXCL13,CYP51A1,CYP7B1,DAD1,Defb1,Defb10/Defb11,DIO1,EIF1AX,EIF4EBP2,ESM1,ETV6,F2R,FCGR3A/FCGR3B,FDFT1,FRZB,GAS5,GJB1,GLS2,GOSR2,GOT1,GPT,Gsta4,Hsd3b4 (includes others),HTATIP2,IDI1,IL2RG,INMT,LAPTM5,LCN2,LGR5,LILRB4,Ly6a (includes others),LY96,MAFB,MGAT2,MGST3,MRPS18…	44					STAT5a/b
CD8B	other	-1.115	3		1.026	1e-05	Akt,AKT1,AMPK,Ca2+,CD28,CD3,CD5,CD8B,Creb,CREB1,CTNNB1,EGFR,EIF4E,ERK,ERK1/2,ESR1,FOS,HNRNPK,HRAS,HSF1,IFNG,JUN,JUNB,LCK,LCP2,MAP2K1,Mek,MTOR,MTORC1,NEDD9,NFATC2,NFkB (complex),NFKBIA,PI3K (complex),PIK3CG,PIK3R1,PLCG2,PRKCA,PRKCB,Rb,RB1,REL,RPS6KB1,SMAD3,SP1,STAT1,STAT3,STAT4,STAT5B,STAT6,SYK,TCR	ABCC3,ABHD2,ABI1,ACOT11,ACSS2,ALPK1,ANGPTL4,APOA5,APOM,ARPC5,ASL,ATP6V0D2,ATP6V1C1,BCL6,C3AR1,C6,CBWD1,CCPG1,CD74,Ces1b/Ces1c,Ces2c,CISH,COX6B1,CRY1,CXCL10,CXCL13,CYP4A11,Cyp4a14,DAD1,Defb10/Defb11,DNAJB9,EIF1AX,EIF4EBP2,FDFT1,FGA,FRZB,GADD45G,GLS2,GNA14,GOSR2,GOT1,H1F0,Hsd3b4 (includes others),HSPA5,HTATIP2,ICK,IL22RA1,IL2RG,INHBA,INSIG1,LGR5,LILRB4,LONP1,Ly6a (includes others),LY96,MAFB,MSMO1,M…	50	1,2-dithiol-3-thione,NFE2L2			TCR
pitavastatin	chemical drug		1		1.633	1.04e-05	pitavastatin	CD36,CYP51A1,FDFT1,HMGCR,IDI1,MVD	1				ACOX1,PPARA,SIRT1	cholesterol,reactive oxygen species
vitamin K2	chemical drug		2		0.277	1.06e-05	NR1I2,vitamin K2	ABCC3,CD36,Ces2c,CYP2B6,CYP4A11,GLUL,GOT1,Gsta4,Hsd3b4 (includes others),INSIG1,LCN2,SPP1,SULT1E1	2				CSF1,NR1I2
orotic acid	chemical - endogenous mammalian		2		1.147	1.07e-05	AMPK,LPL,orotic acid,PRKAA,SREBF1	ACLY,ACSS2,APOA5,CD36,CXCL10,CYP2B6,CYP51A1,CYP7B1,EHHADH,FDFT1,FOXO3,HMGCR,IDI1,INSIG1,MSMO1,MT-ATP6,MVD,RBP1,UCP2	4				NR1H3,SREBF1
isoquercitrin	chemical drug		1	Activated	2.236	1.07e-05	isoquercitrin	CYP51A1,FDFT1,HMGCR,INSIG1,MSMO1	1				INSIG1,LDLR,SREBF2
2,3',4,4',5-pentachlorobiphenyl	chemical toxicant		3		0.898	1.15e-05	2,3',4,4',5-pentachlorobiphenyl,2-acetylaminofluorene,2-amino-1-methyl-6-phenylimidazo-4-5-b-pyridine,4-methylnitrosoamino-1-(3-pyridinyl)-1-butanone,AR,benzo(a)pyrene,cyclophosphamide,CYP1A1,CYP1A2,CYP2B6,dacarbazine	ABCC3,ACOT11,ALG2,CA5B,CKS1B,CXCL10,CYP2B6,DNAJB9,ECT2,FGA,GAS5,GNA14,GPT,Gsta4,HMGCR,HSPA5,Ly6a (includes others),MID1,MSMO1,Mt2,MYC,PDLIM1,PTCH1,SERPINA12,SLC34A2,SOCS2,SPP1,SULT1E1,TFF3,UGT2B28,UPP1	9				CYP1A1,CYP1A2
SHP	group		3		-0.742	1.18e-05	Akt,Alpha catenin,AMPK,CD28,CEACAM1,CSF1R,CTNNB1,diacylglycerol,EGFR,ERBB2,ESR1,FASN,HOXA10,IL3RA,INSR,ITK,JAK2,KDR,LAT,LCP2,MAP3K8,MAPK14,MAPK8,MAPK9,MTOR,MYD88,NFKBIA,PIK3R1,PLC gamma,PRKAA2,PRKCB,PTPN11,PTPN6,RAF1,RHOA,RPS6KB1,SHP,STAT1,STAT3,STAT5A,STAT5a/b,STAT5B,STAT6,SYK/ZAP,TBK1,TCR,TSC2,VAV,Vegf,YAP1	ABCC3,ABHD2,Acaa1b,Acot1,ACOT11,ACSS2,ADH4,ALPK1,ANGPTL4,ARRDC3,Art2b,ATG13,ATP6V1C1,C6,CAMK2B,CCPG1,CDC23,CHD7,CRY1,CXCL13,Cyp4a14,Defb1,Defb10/Defb11,DNAJB9,Ear2 (includes others),ECT2,EFEMP1,EIF1AX,ETV6,FCGR3A/FCGR3B,FGA,FZD7,GJB1,GLS2,GLUL,Gsta4,Hsd3b4 (includes others),IDI1,IL2RG,IL6R,INHBA,INMT,INSIG1,LGR5,Ly6a (includes others),LY96,MID1,MSMO1,MT-ATP6,MVD,MYC,NNMT,NOP56,NR1D2,PFN1,PILRA,PI…	45
(S)-mevalonic acid	chemical - endogenous mammalian		2		-0.209	1.22e-05	(S)-mevalonic acid,NR1H2,NR1H3,PPARG	Acaa1b,ACLY,ANGPTL4,BCL6,CAV1,CD36,CD59,CXCL10,CYP4A11,Cyp4a14,EHHADH,FDFT1,GPT,Gsta4,INSIG1,Mt2,MVD,PTCH1,RORC,RPS14,RPSA,SPP1,UCP2	4				NR1H3
MPT0E028	chemical drug		3	Inhibited	-2.164	1.23e-05	AKT1,ASCL1,CEBPA,CLOCK,Creb,CTNNB1,DUSP1,EGFR,EIF4E,ERBB2,ERK,ESR2,FOS,HDAC4,HDAC5,HDAC7,histone deacetylase,JAK2,JUN,MAP3K8,MAPK14,mir-21,MPT0E028,MYC,MYCN,NCOA2,NFATC2,NFE2L2,NFKBIA,NOS2,NR3C1,PPARG,PTEN,RXRA,SIRT1,SOX2,SPARC,SRC,STAT1,STAT3,STAT6,STK11,TNFRSF1A,TNFSF11,TP53,TP63,TWIST1,YAP1	ABCD2,Acaa1b,ACOT11,ALDH4A1,ALG3,ALPK1,ANGPTL4,APOM,ARPC5,ARRDC3,Art2b,ASL,BCL6,C6,CAV1,CBWD1,CD72,CD74,CDC23,Ces1b/Ces1c,CHD7,CISH,CKS1B,CXCL13,Defb1,EIF4EBP2,ETNPPL,ETV6,FCGR3A/FCGR3B,FGA,FOXQ1,FRZB,GADD45G,GBP6,GJB1,GLS2,GOSR2,GOT1,Gsta4,HACD2,HTATIP2,IL2RG,IL6R,INMT,LAPTM5,LCN2,LILRB4,LRG1,LY96,MAFB,MGAT2,MGST3,mir-665,MOXD1,MRPS18B,NAA80,NCK2,NDUFA11,NDUFB3,NIPAL1,NNMT,NOP56,NQO1,PDLIM1,PHF5…	47
Grb2-Shc1-Sos	complex		3		-1.017	1.23e-05	AKT1,CREB1,CTNNB1,EIF4E,ERBB2,ERK,ERK1/2,ESR1,FOS,FOXO3,GRB2,Grb2-Shc1-Sos,Hdac,HRAS,JUN,KRAS,LCP2,MAP2K1,MAPK14,Mek,MMP2,MTOR,MYC,NFkB (complex),NFKBIA,NKX2-1,PIK3R1,PTEN,PTPRE,RAF1,RAS,RB1,REL,RELA,RHOA,SHC1,SMAD3,Sos,SPI1,SRC,STAT1,STAT3,STAT5A,TP53,TP73,YAP1	ABCC3,ABHD2,Acot1,ACOT11,ALDH4A1,ALG3,ALPK1,ANGPTL4,APOM,ARPC5,ASL,ASNS,ATG13,C3AR1,C6,CCPG1,CDC23,CHD7,CISH,CKS1B,CXCL10,CYP2B6,CYP51A1,DAD1,Defb1,Defb10/Defb11,DIO1,DNAJB9,ECT2,EHHADH,ETV6,F2R,FDFT1,FGA,FRZB,GADD45G,GJB1,GLS2,GNA14,GOSR2,GOT1,GPT,H1F0,Hsd3b4 (includes others),HTATIP2,ICK,IDI1,IL2RG,IL6R,INHBA,INSIG1,LRG1,LY96,MAFB,MGST3,MRPL12,MT-ATP6,MVD,MYC,NCK2,NDUFB3,NOP56,NR1D2,OAF,Orm1 (i…	42
EIF3E	other	-1.09	3	Activated	2.345	1.24e-05	APP,AR,BRCA1,Cdk,CDK1,CDKN1A,CDKN1B,CDX2,CHEK1,CHEK2,E2F1,EGFR,EIF3E,ERK1/2,EZH2,FOS,FOXM1,FOXO1,HMGA1,ING1,IREB2,JUN,JUNB,MAP2K1,MAPK14,MYOD1,P38 MAPK,RASSF1,Rb,RB1,RELA,RPS6KB1,SIRT2,SQSTM1,SRC,TP53,WEE1,YAP1	ACLY,ACOT11,ACSS2,ALDH4A1,ANGPTL4,APOM,ARPC5,ARRDC3,ASL,ATP6V0D2,BCL6,C3AR1,CA5B,CD36,CD74,Ces1b/Ces1c,COX6B1,CYP2B6,CYP51A1,Defb1,DNAJB9,ECT2,EFEMP1,EIF1AX,FDFT1,FGA,FOXQ1,FRZB,FZD7,GADD45G,GALK1,GAS5,GBP6,GLUL,GNA14,GOT1,GPT,Gsta4,H1F0,HSPA5,HTATIP2,INSIG1,MRPL12,MSMO1,Mt2,MYC,NCK2,NFIX,PCDH20,PDCD5,PDLIM1,PFN1,PHLDA1,PPP1R3B,PRLR,PSTPIP2,PTCH1,RBP1,RETSAT,RFC4,RNF213,RORC,RPL7,RPS14,RPS3,RPS9,…	35	1,2-dithiol-3-thione,fenofibrate,NFE2L2,pirinixic acid
TCL1A	transcription regulator	-1.099	3		0	1.32e-05	AKT1,AR,BAD,CHUK,CLOCK,CREB1,CSF2,CTNNB1,DNMT3A,E2F1,EGFR,EGR1,ERBB2,ESR1,ESR2,FOS,FOXO3,FOXO4,GATA1,GSK3A,HSF1,JUN,MAP3K8,MAPK14,MITF,MMP2,MYC,NFATC2,NFKBIA,NR3C1,NUAK1,PPARG,PTEN,RAF1,RB1,RELA,RPS6KB1,RPS6KB2,SMAD4,SPARC,STAT3,STAT5a/b,TCL1A,TGFB1,TNFSF11,TWIST1,YAP1	Acaa1b,Acot1,Akr1c19,ALG3,APOM,ARPC5,ARRDC3,Art2b,ATG13,ATP6V1C1,C3AR1,C6,CA1,CA5B,CCPG1,CD72,CD74,CDC23,Ces1b/Ces1c,CHD7,CISH,COX6B1,CXCL13,CYP2B6,CYP4A11,Cyp4a14,CYP7B1,Defb1,Defb10/Defb11,EFEMP1,EHHADH,EIF1AX,ESM1,ETV6,FCGR3A/FCGR3B,FGA,FNDC3B,FOXQ1,FRZB,GJB1,GOSR2,GOT1,GPT,H1F0,HACD2,Hsd3b4 (includes others),HTATIP2,IDI1,IL2RG,LCN2,LGR5,LRG1,Ly6a (includes others),LY96,MGST3,MOXD1,MSMO1,MT-AT…	45					FOS
SREBF1	transcription regulator	-1.085	1		1.291	1.35e-05	SREBF1	ACLY,ACSS2,APOA5,CXCL10,CYP51A1,CYP7B1,EHHADH,FDFT1,HMGCR,IDI1,INSIG1,MSMO1,MVD,RBP1,UCP2	1	22(R)-hydroxycholesterol,ACSL3,di(2-ethylhexyl) phthalate,HNF4A,JINK1/2,MTOR,MTORC1,NCOR-LXR-Oxysterol-RXR-9 cis RA,orotic acid,PNPLA2,RICTOR,RORA,RPTOR,RXRA,SCAP,SREBF2,thapsigargin	1,2-dithiol-3-thione,1,4-bis[2-(3,5-dichloropyridyloxy)]benzene,2,4,5,2',4',5'-hexachlorobiphenyl,24-hydroxycholesterol,25-hydroxycholesterol,BAPTA-AM,carbenoxolone,cholic acid,clofibrate,CYP27A1,Gsk3,GW9662,INSIG2,mevastatin,NFE2L2,NR1I2,NR1I3,phenobarbital,pirinixic acid,PPARA,SIRT1,ursodeoxycholic acid		EHHADH,GPNMB,MAT1A,mir-185,PCYT1A,THRSP
GPNMB	enzyme	-1.007	3		-0.273	1.46e-05	ADAM17,AKT1,ASCL1,c-Src,Creb,CREB1,CTNNB1,CXCR4,DUSP1,EGFR,EIF4E,ERBB2,ERK,ERK1/2,ESR1,FOS,FOXO4,FOXP3,GPNMB,HIF1A,HNF4A,IGF1R,IL6,JAK2,JUN,KDR,MYC,MYCN,MYD88,NCOA2,NEDD9,Nfat (family),NFE2L2,NFkB (complex),NOS2,NPPB,PIK3R1,PPARG,PTEN,PTK2,RHOA,RPS6KB1,RXRA,SIRT1,SMAD3,SRC,STAT1,STAT3,STAT5A,STAT6,STK11,TNFRSF1A,Vegf,VEGFA,YAP1	ABCD2,Acaa1b,ACMSD,ALG3,ALPK1,ANGPTL4,APOM,ARPC5,ASNS,ATG13,ATP6V0D2,C3AR1,C6,CAV1,CBWD1,CCPG1,CD36,CD72,CDC23,CHD7,CRY1,CXCL10,CXCL13,DAD1,Defb10/Defb11,DIO1,DNAJB9,Ear2 (includes others),ECT2,EIF1AX,EIF4EBP2,ESM1,ETV6,FCGR3A/FCGR3B,FDFT1,FGA,FRZB,FUT11,FZD7,GAS5,GJB1,GOSR2,GOT1,GPT,Gsta4,HSPA5,HTATIP2,IL6R,INMT,LAPTM5,LCN2,LILRB4,LRG1,LY96,MAFB,MGAT2,MGST3,MID1,mir-122,mir-665,mir-680,MRPS18B,M…	53	2-bromoethylamine,allopurinol,carboplatin,ethionine,fenamic acid,gentamicin C,hexachlorobenzene,lomustine,nitrofurantoin,phenylbutazone,SREBF1,thioacetamide,triamterene,vancomycin	IL13			IL6
nicardipine	chemical drug		2		0.535	1.55e-05	CYP3A,nicardipine,NR1I2	ABCC3,CD36,Ces2c,CYP2B6,CYP4A11,Cyp4a14,CYP7B1,GLUL,GOT1,Gsta4,Hsd3b4 (includes others),INSIG1,LCN2,SULT1E1	3				CYP3A5,NR1I2
NFE2L2	transcription regulator	1.077	1		0.209	1.66e-05	NFE2L2	ABCC3,ATP6V0D2,CD36,CXCL10,Cyp4a14,DAD1,ETV6,FOXO3,GADD45G,GNA14,Gsta4,HTATIP2,INMT,MGST3,MRPS18B,MSMO1,NQO1,SAA1,SLC3A1,SLC7A8,SULT1E1,UGT2B28,Xlr3c (includes others)	1	1,2-dithiol-3-thione,acetaminophen,AMER1,beta-naphthoflavone,cadmium,cholesterol,diallyl disulfide,dimethyl fumarate,DPP3,FYN,HNF4A,iodoacetamide,JINK1/2,JUN/JUNB/JUND,lipoxin A4,MAPK7,pantoprazole,PPARA,PRKAA1,pyocyanin,quercitrin,SIRT1,thapsigargin,yangonin	ACOX1,BACH1,Cul3-Roc1,dithiothreitol,FOS,Gsk3,MAF,MAPK13,PHLPP2		ABCB4,ABCC2,B4GALNT1,CD8B,EIF3E,Gsta4,HAX1,HNF1A,HSP90B1,IFNGR2,IL13,IL5,MAFF,NR1I3,PCBP1,PLIN2,SRXN1,XBP1	IL6,NFE2L3,SREBF1,THRSP
sulconazole	chemical drug		2		-1	1.71e-05	CYP1A2,CYP2E1,sulconazole	ACOT11,C3AR1,CYP2B6,CYP4A11,Cyp4a14,MID1,Mt2,NQO1,SOCS2	2					CYP1A2,CYP2A6 (includes others)
NR1I2	ligand-dependent nuclear receptor	-1.304	1		0	1.8e-05	NR1I2	ABCC3,CD36,Ces2c,CYP2B6,CYP4A11,GLUL,GOT1,Gsta4,Hsd3b4 (includes others),INSIG1,LCN2,SULT1E1	1	chenodeoxycholic acid,cholic acid,clotrimazole,cyclophosphamide,deoxycholate,methoxsalen,metyrapone,mevastatin,nicardipine,NR1H4,omeprazole,phenobarbital,reserpine,rifampin,simvastatin,sulfinpyrazone,troleandomycin,ursodeoxycholic acid,vitamin K,vitamin K2	17-alpha-ethinylestradiol,ketoconazole,miconazole		ABCC2,cholesterol,CTH,CYP,CYP2A6 (includes others),CYP3A5,Gsta4,INSIG1,INSIG2,MTTP,reactive oxygen species	ACOX1,SREBF1
escitalopram	chemical drug		2		-0.632	1.84e-05	CYP1A2,CYP2E1,CYP3A,escitalopram	ACOT11,C3AR1,CYP2B6,CYP4A11,Cyp4a14,CYP7B1,MID1,Mt2,NQO1,SOCS2	3					CYP1A2
procaterol	chemical drug		3		0.632	1.9e-05	ADRB2,AKT1,AMPK,AR,CAV1,Creb,doxorubicin,EGFR,EGR1,FOXO3,HMGA1,HRAS,MYD88,NFKBIA,Nos,NOS3,NR3C1,PI3K (complex),PPARG,PRKCA,procaterol,PTH,RAF1,RAS,RB1,RELA,RHOA,SMAD3,STAT1,STAT3,STAT5A,TNF,TP53	ABCD2,ABHD2,Acaa1b,Acot1,ACOT11,ACSS2,ALDH4A1,ALPK1,APOA5,APOM,ARPC5,ARRDC3,ASL,ASNS,ATP6V0D2,C3AR1,CA5B,CAMK2B,CBWD1,CD36,CD59,Ces1b/Ces1c,COX6B1,CRY1,CYP4A11,Cyp4a14,CYP7B1,DNAJB9,DPAGT1,Ear2 (includes others),ECT2,EHHADH,EIF4EBP2,ESM1,ETV6,FGA,FZD7,GJB1,GLS2,GNA14,GPD2,Gsta4,H1F0,INSIG1,LRG1,MRPL12,MT-ATP6,MTFR1L,NCK2,NFIX,NNMT,NOP56,NQO1,OAF,PBRM1,PDGFC,PFN1,PILRA,Ppbp,PPP1R3C,PRLR,RFC4,RNASE…	31
miconazole	chemical drug		2		0.426	2.04e-05	ABCB4,CYP19A1,CYP1A2,CYP2E1,CYP3A,CYP51A1,miconazole,NR3C1	ABCD2,ABHD2,ACOT11,ANGPTL4,C3AR1,CAV1,CXCL10,CYP2B6,CYP4A11,Cyp4a14,CYP7B1,GLUL,GPT,HMGCR,MID1,MSMO1,Mt2,PRLR,SDS,SOCS2,SPP1,TCIM	7				reactive oxygen species	ABCB4,CYP,CYP1A2,CYP2A6 (includes others),NR1I2,NR1I3
ARHGAP24	other	-1.237	3	Activated	2.661	2.13e-05	Akt,AKT1,ARHGAP24,Creb,CTNNB1,ERK1/2,JAK2,JUN,MAPK14,MMP2,MYC,PI3K (complex),PIK3R1,Rac,RAF1,Ras homolog,STAT1,TAZ,TRPC3,YAP1	ABCC3,ALPK1,APOA5,APOM,ARPC5,C3AR1,C6,CBWD1,Ces1b/Ces1c,COX6B1,CYP51A1,CYP7B1,Defb1,DNAJB9,EIF4EBP2,F2R,FOXO3,FZD7,GLS2,GOSR2,HMGCR,Hsd3b4 (includes others),IL2RG,INHBA,Ly6a (includes others),LY96,MGST3,MRPL12,Mt2,NOP56,PDGFC,PFN1,PPP1R3B,RARRES1,RNF213,RPL11,RPL7,RPL7A,RPS9,RTP4,SDHB,SLC16A7,SLC25A21,SMAGP,SNRPD2,SYVN1,TAF1D,TDG,TFG,THPO,TRDN	17
glucose-6-phosphate	chemical - endogenous mammalian		2		-0.557	2.14e-05	D-glucose,glucose-6-phosphate,HSD11B1,MTORC1	ACLY,ANGPTL4,ARF3,ASNS,CAV1,CCPG1,CD36,CD59,FGA,GLUL,GOT1,HMGCR,HSPA5,INHBA,INSIG1,MAFB,Mt2,MYC,NDUFB3,NQO1,Orm1 (includes others),RDH16,RORC,RPS14,SCAMP3,SDHB,SPP1,Uba52,UCP2	3	dithiothreitol,tunicamycin	PFKFB1			MTORC1
lapatinib/pazopanib	chemical drug		3		-1.172	2.21e-05	ABL1,AGO2,AGT,ALK,APP,Creb,CREB1,CTNNB1,EGFR,EGR1,EIF4E,ERBB2,ERK1/2,ESR1,FGF2,FGFR1,FGFR2,FGFR3,FGR,FLT1,FOS,HIF1A,HRAS,IL6,JUN,KAT5,KRAS,lapatinib/pazopanib,MAP2K1,MAPK14,MAPK9,Mek,MET,MYC,MYD88,NEDD9,NFATC2,NFKBIA,NOTCH1,NTRK2,PGR,PI3K (complex),PIK3R1,PTEN,PTK2,RB1,SMAD3,SP1,SRC,STAT1,STAT3,STAT5A,STAT5B,STAT6,TCR,Tgf beta,TGFB1,TGFBR2,TOP1,Vegf,YAP1,ZAP70	ABCC3,Akr1c19,ALG3,ALPK1,ANGPTL4,APOA5,APOM,ARPC5,ARRDC3,ASNS,ATG13,BCL6,C3AR1,C6,CAV1,CBWD1,CCPG1,CD72,CDC23,CHD7,CREB3L2,CRY1,CXCL10,CXCL13,CYP4A11,Cyp4a14,CYP7B1,Defb1,Defb10/Defb11,DNAJB9,Ear2 (includes others),EFNA3,EHHADH,EIF1AX,EIF4EBP2,ETV6,F2R,FCGR3A/FCGR3B,FNDC3B,FOXQ1,FRZB,GALK1,GAS5,GJB1,Gsta4,H1F0,Hsd3b4 (includes others),HSPA5,HTATIP2,INHBA,INSIG1,LCN2,LGR5,LY96,MGST3,MID1,mir-122,m…	56
SENP1	peptidase	1.041	2		0.457	2.24e-05	AKT1,FOS,GATA1,JUN,PPARGC1A,SENP1,SIRT1	APOM,ARPC5,ASL,C3AR1,CA1,CD72,Ces1b/Ces1c,CISH,CYP2B6,DIO1,FGA,FOXO3,FRZB,GAS5,GBP6,GOSR2,GOT1,GPT,HMGCR,Hsd3b4 (includes others),HSPA5,HTATIP2,IL2RG,INSIG1,LAPTM5,LGR5,MGAT2,MSMO1,MYC,NQO1,PHLDA1,PSTPIP2,RBP1,RFC4,RNF213,RPS9,RTP4,SAA1,SDS,SEC23B,SNX3,Uba52,UCP2	7				CRMP1,FOS	SIRT1
CRMP1	enzyme	-1.086	3	Activated	2.626	2.37e-05	26s Proteasome,Akt,AKT1,APP,CD44,Creb,CRMP1,CTNNB1,ERK1/2,JAK2,JUN,MAPK14,MMP2,MYC,PI3K (complex),PIK3R1,Rac,RAF1,Ras homolog,RELA,ROCK2,STAT1,TAZ,TRPC3,YAP1	ABCC3,ALPK1,APOA5,APOM,ARPC5,ARRDC3,ATP6V0D2,C3AR1,C6,CBWD1,Ces1b/Ces1c,COX6B1,CYP2B6,CYP51A1,CYP7B1,Defb1,DNAJB9,EIF4EBP2,F2R,FOXO3,GALK1,GAS5,GLS2,GOSR2,Gsta4,Hsd3b4 (includes others),IL2RG,INHBA,Ly6a (includes others),LY96,MGST3,MRPL12,Mt2,NOP56,PDGFC,PFN1,PPP1R3B,PSMD6,RARRES1,RNF213,RPL11,RPL7,RPL7A,RPS9,RTP4,SDHB,SLC16A7,SLC25A21,SMAGP,SNRPD2,SPP1,STXBP4,SYVN1,TAF1D,TDG,TFG,THPO,TRDN	22	SENP1
FOXA2	transcription regulator	1.372	2	Inhibited	-2.668	2.41e-05	FOXA2,STAT5B	ACOT11,APOM,CISH,CYP2B6,GJB1,mir-122,MYC,PIM1,PPP1R3C,PRLR,RNASE2,SAA1,SH3PXD2A,SLC34A2,SOCS2,UCP2,UST	2	CSHL1,NR5A2	GW9662,pyocyanin,TAF4		CYP2A6 (includes others),HNF1A,HNF4A,MTTP,WNT7B	ABCB4,IL5,IL6
Rar	group		2		-0.973	2.53e-05	Akt,FOS,JUN,Rar,RARA,RARG,RXRA,Smad	ABCC3,ABHD2,Acot1,ANGPTL4,APOM,ARPC5,ASL,ATG13,BCL6,C3AR1,CCPG1,CXCL10,CYP4A11,EHHADH,FGA,FOXO3,FRZB,GAS5,GOT1,HSPA5,HTATIP2,IL6R,INSIG1,LCN2,LGR5,MAFB,NQO1,Orm1 (includes others),RBP1,RNASE2,RORC,RPS9,RTP4,SAA1,SDHB,SEC23B,SNX3,Uba52	7	Il3,JAK2,STAT5a/b,TAF4			RXRA	FOS,JUN/JUNB/JUND
hexachlorobenzene	chemical toxicant		1		0.707	2.65e-05	hexachlorobenzene	ASNS,FGA,GAS5,LCN2,MYC,SLC34A2,SPP1,UPP1	1				GPNMB,reactive oxygen species,STAT5B,UPP1
isosorbide dinitrate	chemical drug		2		-0.905	2.77e-05	ALDH2,CYP1A1,CYP2E1,isosorbide dinitrate	ACOT11,C3AR1,CYP2B6,CYP4A11,Cyp4a14,GPT,Gsta4,MID1,Mt2,NQO1,SOCS2	3					CYP,CYP1A1
fomepizole	chemical drug		3	Inhibited	-2.061	2.86e-05	acetaminophen,AKT1,AMPK,AR,BAX,BRCA1,carbon tetrachloride,CASP3,CAT,CYP2E1,DICER1,EGFR,EIF2AK2,ERK,ESR1,ethanol,fomepizole,FOXO1,HSF1,hydrogen peroxide,IGF1R,IKBKB,IL18,INSR,JUN,MAPK14,MTORC1,MYC,Nfat (family),NFKBIA,PGR,PTEN,PTPRJ,SMAD3,SRC,STAT1,TWIST1	ABCC3,ABHD2,ADH4,ALG3,ALPK1,APOM,ATG13,ATP6V0D2,C3AR1,CA5B,CAMK2B,CAV1,CCPG1,CD36,CHD7,COX6B1,CREB3L2,CYP4A11,Cyp4a14,CYP51A1,CYP7B1,Defb1,Defb10/Defb11,DNAJB9,DPAGT1,EFNA3,EHHADH,ESM1,ETNPPL,FCGR3A/FCGR3B,FOXO3,FZD7,GAS5,GJB1,GOSR2,Gsta4,HTATIP2,INHBE,INSIG1,LRG1,Ly6a (includes others),LY96,MAFB,mir-122,mir-665,MT-ATP6,MT-ND6,NDUFB3,NNMT,NOP56,NQO1,NR1D2,Orm1 (includes others),PHLDA1,RARRES1,RET…	35					reactive oxygen species
1,4-bis[2-(3,5-dichloropyridyloxy)]benzene	chemical toxicant		1	Activated	2.111	3.03e-05	1,4-bis[2-(3,5-dichloropyridyloxy)]benzene	ABCC3,Ces2c,CYP2B6,CYP7B1,DIO1,INSIG1,LRG1,RARRES1,SULT1E1,UCP2,UGT2B28	1				ABCB4,ABCC2,CYP1A2,CYP27A1,CYP3A5,INSIG1,INSIG2,MAFF,NR1I3,PDE3B,PNPLA2,THRSP	HDL-cholesterol,PPARA,SREBF1
CYP1A1	enzyme	-1.096	1		-0.378	3.16e-05	CYP1A1	ACOT11,CYP2B6,GPT,MID1,Mt2,NQO1,SOCS2	1	2,3',4,4',5-pentachlorobiphenyl,2,4,5,2',4',5'-hexachlorobiphenyl,3-methylcholanthrene,amiodarone,barbiturate,benoxaprofen,beta-naphthoflavone,HNF4A,ketoconazole,lipoxin A4,omeprazole,pantoprazole,phenobarbital,pirinixic acid,SIRT1	BAPTA-AM,clofibrate,di(2-ethylhexyl) phthalate,IL6,isosorbide dinitrate,POR,SPARC,Tnf (family),ursodeoxycholic acid,vitamin A		2-hydroxyestradiol,CYP,reactive oxygen species
phenacetin	chemical drug		1		0.378	3.16e-05	phenacetin	FGA,GAS5,LCN2,MYC,SLC34A2,SPP1,UPP1	1	beta-naphthoflavone,phenobarbital	CYP1A2		ABCC2,acetaminophen,UPP1
ST6GAL1	enzyme	-1.067	3		-1.709	3.24e-05	AGL,AGO2,AGT,AKT1,CD79A,CD79B,Creb,CREB1,EGFR,EGR1,FOS,FOXO1,FOXO3,HIF1A,HRAS,INSR,JUN,KRAS,MAP3K8,MYD88,NEDD9,NFATC2,NOTCH1,PEBP1,PGR,PIK3R1,PLCG2,PTPRC,RAS,RHOA,RPS6KB1,SP1,ST6GAL1,STAT1,STAT5B,STAT6,SYK/ZAP,YAP1	ABHD2,Acaa1b,ACLY,ACOT11,ALPK1,APOM,ARPC5,ARRDC3,Art2b,ASL,ASNS,ATP6V0D2,BCL6,C3AR1,CBWD1,CD59,Ces1b/Ces1c,Ces2c,CXCL10,CXCL13,CYP2B6,CYP4A11,Cyp4a14,DNAJB9,Ear2 (includes others),ECT2,EFNA3,EIF1AX,EIF4EBP2,F2R,FCGR3A/FCGR3B,FRZB,GAS5,GJB1,GOSR2,GPT,HSPA5,HTATIP2,LCN2,Ly6a (includes others),LY96,mir-122,mir-186,MRPL12,MVD,MYC,NAA80,OAF,PCDH20,PILRA,Ppbp,PPP1R3B,PPP1R3C,PROX1,PSTPIP2,RNF213,RPS3,R…	33	PTGER4	fluticasone propionate
bezafibrate	chemical drug		1		-0.632	3.44e-05	bezafibrate	Acot1,ACOT4,ANGPTL4,CD36,Cyp4a14,EHHADH,HSPA5,INSIG1,TDG,UCP2	1				ABCB4,ACACB,ACOX1,EHHADH,HDL-cholesterol,HSD17B4,INSIG1,PPARA,reactive oxygen species	LEP,NR1H3
LY379196	chemical - kinase inhibitor		2		-0.577	3.61e-05	HRAS,JAK2,LY379196,Mapk,PRKCB,RAF1	ASNS,ATP6V1C1,BCL6,CAV1,CD36,CD74,CISH,CXCL10,F2R,FDFT1,GADD45G,MRPL12,MYC,NOP56,NQO1,OAF,PDLIM1,PFN1,PHLDA1,RBP1,RPS3,SLC16A7,SMAGP,SOCS2,SPP1,TDG,THPO	5					JAK2,reactive oxygen species
cinnamaldehyde	chemical toxicant		3	Inhibited	-2.438	3.92e-05	AR,CAT,cinnamaldehyde,Creb,EGFR,ERK,ERK1/2,ERN1,FOXO1,HIF1A,HSF1,hydrogen peroxide,IKBKB,IL10RA,IL1B,INSR,IRAK1,IRF7,JUN,lipopolysaccharide,MAPK14,MTORC1,MYD88,NFkB (complex),NFKBIA,OSM,PI3K (complex),PTEN,REL,RELA,RHOA,RPS6KB1,Sod,SRC,STAT1,STAT3,TICAM1,TLR4,XBP1	Acot1,ALG12,ALG2,ALG3,ALPK1,APOA5,APOM,ARPC5,Art2b,ASB7,ASNS,ATP6V0D2,CA5B,CAV1,CBWD1,CD36,CISH,CLEC4M,COX6B1,CREB3L2,CRY1,CXCL10,CYP4A11,CYP7B1,DAD1,Defb1,DIO1,DPAGT1,Ear2 (includes others),ECT2,EFEMP1,EHHADH,EIF1AX,EIF4EBP2,ETV6,FDFT1,FGA,FRZB,FZD7,GADD45G,GAS5,GORASP2,GOT1,Gsta4,HSPA13,HSPA5,ICK,LGR5,LILRB4,LRG1,LY96,MGAT2,mir-665,MSMO1,MT-ND6,MVD,MYC,NDUFB3,NFIX,NXPE2,Orm1 (includes others),P…	37
atorvastatin	chemical drug		1		1.604	4.06e-05	atorvastatin	ABCC3,CAV1,CD36,CD59,CYP2B6,CYP51A1,F2R,FDFT1,HMGCR,IDI1,MSMO1,MVD,SPP1,TCIM	1				ABCB4,ABCC2,CYP27A1,JAK2,LDLR,NR1I3,PPARA	cholesterol,IL6,LEP,MTTP,NR1H3,reactive oxygen species,sterol
ezetimibe	chemical drug		1	Activated	2.236	4.24e-05	ezetimibe	CYP51A1,FDFT1,HMGCR,IDI1,MVD	1				HDL-cholesterol,LDLR,SREBF2,sterol	25-hydroxycholesterol,cholesterol
amiodarone	chemical drug		2	Inhibited	-2.236	4.35e-05	ABCB4,amiodarone,MTTP,RPTOR,THRA,THRB	ANGPTL4,APOA5,CD36,CXCL10,CYP4A11,Cyp4a14,CYP51A1,DIO1,EHHADH,FDFT1,FZD7,GOT1,GPD2,GPT,HMGCR,IDI1,MSMO1,MVD,MYC,SPP1	6				cholesterol,CYP1A1,phosphatidylethanolamine,PPARA,reactive oxygen species	ABCB4,LDLR,MTTP,RPTOR,voltage-gated calcium channel
9,13-di-cis-retinoic acid	chemical - endogenous mammalian		2		-0.894	4.54e-05	9,13-di-cis-retinoic acid,RARA,RXRA	ABCC3,ABHD2,Acot1,ATG13,CCPG1,CD36,CXCL10,CYP4A11,EHHADH,GPT,IL6R,INSIG1,LCN2,MAFB,MYC,Orm1 (includes others),RBP1,RNASE2,RORC,RTP4	2				RARA,RXRA
HAX1	other	1.195	3		-1.99	4.59e-05	AHR,AKT1,CHUK,Creb,CTNNB1,ERK1/2,HAX1,HRAS,JAK2,JUN,L-tyrosine,MAPK14,MMP2,MYC,PI3K (complex),PIK3R1,PPARG,PRKCB,Rac,RAF1,Ras homolog,RELA,RHOA,RPS6KB1,STAT1,STAT5a/b,TAZ,Tgf beta,TP53,TRPC3,YAP1	ABCC3,Acaa1b,ACOT11,ACSS2,ALDH4A1,ALPK1,APOA5,ARPC5,ASL,ATP6V1C1,C3AR1,C6,CAMK2B,CBWD1,CKS1B,COX6B1,CYP2B6,CYP4A11,Cyp4a14,CYP51A1,Defb1,DNAJB9,ECT2,EHHADH,EIF1AX,EIF4EBP2,FDFT1,FZD7,GNA14,GOSR2,Hsd3b4 (includes others),HTATIP2,IDI1,IL2RG,INSIG1,LY96,MGST3,MN1,MRPL12,MVD,NCK2,NOP56,OAF,PDGFC,PDLIM1,PPP1R3B,PRLR,PSTPIP2,RARRES1,RDH16,RFC4,RNF213,RPL11,RPL7A,RPS9,RPSA,Rtp3,RTP4,SEC23B,SERPINA7,SLC1…	27	1,2-dithiol-3-thione,NFE2L2
gentamicin C	chemical drug		2		0.905	4.68e-05	CAT,gentamicin C,SMPD1	ASNS,CAV1,CD36,DIO1,FGA,GAS5,LCN2,MYC,SLC34A2,SPP1,UPP1	3				ABCC2,GPNMB,UPP1
Plk	group		2		0.378	4.69e-05	FOS,MAPKAPK2,NFATC2,Plk,PRDM1,SAMSN1	ANGPTL4,APOM,ARPC5,ASL,BCL6,C3AR1,CD74,CISH,CXCL10,GAS5,Gsta4,HSPA5,HTATIP2,INHBA,MAFB,NAA80,NQO1,PROX1,RBP1,RORC,RPS9,SEC23B,SLC16A5,SNX3,SOCS2,SPP1,Trim12a,Uba52	6					FOS
mediator	complex		2		-1.8	4.73e-05	CDK8,HNF4A,MED1,MED13,MED14,mediator	ACLY,ACMSD,ACSS2,APOM,CD36,Ces2c,CYP2B6,CYP4A11,Cyp4a14,CYP7B1,DIO1,EHHADH,FGA,FUT11,GPD2,HSPA5,INHBA,LGR5,mir-122,mir-680,Mt2,NBEA,SPP1,SRSF3,UCP2	5				FOS,HNF4A
1,2-dithiol-3-thione	chemical reagent		1		0.258	4.8e-05	1,2-dithiol-3-thione	ABCC3,Cyp4a14,DAD1,DNAJB9,ETV6,GNA14,Gsta4,HTATIP2,INMT,MRPS18B,MSMO1,NQO1,SAA1,UGT2B28,Xlr3c (includes others)	1				B4GALNT1,CD8B,EIF3E,Gsta4,HAX1,HSP90B1,NFE2L2,NR1I3,PCBP1,SRXN1,XBP1	reactive oxygen species,SREBF1,THRSP
CYP3A5	enzyme	-1.06	2		0.832	4.81e-05	acetaminophen,CYP2E1,CYP3A5	ABCC3,ASL,C3AR1,CXCL10,CYP4A11,Cyp4a14,GJB1,GLUL,GPT,HMGCR,HSPA5,mir-122,NQO1	2	1,4-bis[2-(3,5-dichloropyridyloxy)]benzene,2,4,5,2',4',5'-hexachlorobiphenyl,2-amino-5-azotoluene,CFTR,cholesterol,clotrimazole,DBP,HNF4A,LEP,metyrapone,Ncoa-Nr1i3-Rxra,nicardipine,nitrendipine,NR1I2,NR1I3,omeprazole,phenobarbital,pirinixic acid,PRKAA1,rifampin,troleandomycin,yangonin	BAPTA-AM,chenodeoxycholic acid,cholic acid,CSHL1,CYP27A1,diltiazem,IL6,ketoconazole,nelfinavir,NR1H4,RXRA,STAT5B,tegafur,Tnf (family),tranylcypromine,trimethoprim,ZBTB20,zileuton,ziprasidone
gentamicin C	chemical drug		1		0.707	5.19e-05	gentamicin C	ASNS,FGA,GAS5,LCN2,MYC,SLC34A2,SPP1,UPP1	1				ABCC2,GPNMB,UPP1
STAT6	transcription regulator	1.029	1		0.535	5.24e-05	STAT6	Acot1,BCL6,CISH,CXCL10,CYP4A11,Cyp4a14,FCGR3A/FCGR3B,GADD45G,HMGCR,PDGFC,SOCS2,TBC1D17,TFF3,USP2	1	dextran sulfate,Il3,JAK2,LEP,Pdgf (complex),simvastatin	FOS,PTPase,TCR		IL31RA,IL5,MAF,XBP1	ACOX1,CD38,PNPLA2,PPARA
FH535	chemical reagent		2	Inhibited	-2.121	5.84e-05	CTNNB1,FH535,PPARD,PPARG	Acaa1b,ACLY,BCL6,C6,CAV1,CD36,CYP2B6,CYP4A11,Cyp4a14,CYP51A1,CYP7B1,DIO1,EHHADH,F2R,FZD7,GADD45G,GLUL,GPD2,HMGCR,Hsd3b4 (includes others),INHBE,INSIG1,LGR5,MVD,MYC,PTCH1,RBP1,RORC,RPSA,TMEM120A,TSC22D1,UCP2	3
cyclophosphamide	chemical drug		1		-0.707	5.88e-05	cyclophosphamide	CYP2B6,FGA,GAS5,Ly6a (includes others),MYC,SLC34A2,SPP1,UPP1	1	CYP			FOS,IL6,NR1I2,reactive oxygen species,UPP1	ABCC2
LPCAT1	enzyme	-1.119	2		-0.905	6.01e-05	EIF2AK3,ERN1,LPCAT1	CREB3L2,DNAJB9,GOT1,GPT,HSPA5,LONP1,MVD,MYC,SDF2L1,SYVN1,TBCB	3					ERN1
PARP16	enzyme	1.028	2		0.905	6.01e-05	EIF2AK3,ERN1,PARP16	CREB3L2,DNAJB9,GOT1,GPT,HSPA5,LONP1,MVD,MYC,SDF2L1,SYVN1,TBCB	2	thapsigargin,tunicamycin			ERN1
FAAH	enzyme	1.002	2		-0.426	6.03e-05	anandamide,FAAH,PPARG,PRKCE	Acaa1b,ACLY,ANGPTL4,BCL6,CAV1,CD36,CYP4A11,Cyp4a14,EHHADH,HMGCR,HSPA5,IL2RG,INSIG1,MVD,MYC,PIM1,PRLR,RORC,RPL7,RPSA,SPP1,UCP2	4	CFTR,LEP	ketoconazole			diacylglycerol,FOS
allopurinol	chemical drug		1		0.333	6.1e-05	allopurinol	ASNS,CXCL10,FGA,GAS5,LCN2,MYC,SLC34A2,SPP1,UPP1	1				ABCC2,GPNMB,UPP1	CYP1A2,reactive oxygen species
nelfinavir	chemical drug		2	Inhibited	-2.874	6.58e-05	26s Proteasome,Akt,AKT1,AR,CYP1A2,HSD11B1,nelfinavir,Rb	ACOT11,ANGPTL4,ATP6V0D2,BCL6,CA5B,CD36,CD74,Ces1b/Ces1c,CISH,CXCL10,CYP2B6,DNAJB9,FGA,FOXO3,GAS5,GOSR2,HMGCR,HSPA5,LCN2,Ly6a (includes others),MID1,MSMO1,Mt2,PHLDA1,PSMD6,PTCH1,RFC4,SDHB,SERPINA12,SOCS2,SPP1,SULT1E1,TFF3,UCP2,UGT2B28	7					CYP1A2,CYP3A5
GW9662	chemical reagent		1		-1	6.77e-05	GW9662	ACLY,ANGPTL4,CAV1,CD36,HSPA5,INSIG1,LCN2,RORC,UCP2	1				FOS,IL6,NPPB,reactive oxygen species,RORA	FOXA2,INSIG1,PLIN2,SREBF1
enalapril	chemical drug		1		1.89	6.98e-05	enalapril	ASNS,FGA,LCN2,MYC,SLC34A2,SPP1,UCP2	1				ABCC2
phenobarbital	chemical drug		1		1.414	7.5e-05	phenobarbital	ABCC3,CYP2B6,CYP7B1,DIO1,GPT,INSIG1,SULT1E1,UGT2B28	1				ABCB4,ABCC2,CYP,CYP1A1,CYP1A2,CYP1B1,CYP27A1,CYP2A6 (includes others),CYP3A5,HNF4A,INSIG1,NR1I2,NR1I3,phenacetin,PRKAA1,THRSP	cholesterol,HNF1A,SREBF1
triamterene	chemical drug		1		0.707	7.5e-05	triamterene	ASNS,FGA,GAS5,LCN2,MYC,SLC34A2,SPP1,UPP1	1				GPNMB,UPP1
di(2-ethylhexyl) phthalate	chemical toxicant		1		-1.134	8.07e-05	di(2-ethylhexyl) phthalate	ACMSD,Acot1,CD36,CYP4A11,Cyp4a14,EHHADH,MYC	1				ACOX1,cholesterol,CYP,EHHADH,FOS,NR1I3,POR,PPARA,reactive oxygen species,SREBF1	CYP1A1,CYP1A2
7-hydroxyisoflavone	chemical - endogenous mammalian		2		0.378	9.29e-05	7-hydroxyisoflavone,CYP1A2,CYP3A	ACOT11,CYP2B6,CYP7B1,MID1,Mt2,NQO1,SOCS2	2					CYP1A2
carboplatin	chemical drug		1		1.134	9.29e-05	carboplatin	ASNS,FGA,LCN2,MYC,SLC34A2,SPP1,UPP1	1		ATP7B		ABCC2,GPNMB,UPP1
dihydralazine	chemical drug		2		0.378	9.29e-05	CYP1A2,CYP3A,dihydralazine	ACOT11,CYP2B6,CYP7B1,MID1,Mt2,NQO1,SOCS2	2					CYP1A2
moclobemide	chemical drug		3		-1.567	9.58e-05	2-amino-1-methyl-6-phenylimidazo-4-5-b-pyridine,AR,benzo(a)pyrene,CYP1A2,CYP2C19,CYP2D6,dacarbazine,moclobemide,tamoxifen,thalidomide	ACOT11,ALG2,CA5B,CAV1,CD36,CKS1B,CXCL10,CYP2B6,DNAJB9,ECT2,F2R,GNA14,Gsta4,HMGCR,HSPA5,Ly6a (includes others),MID1,MSMO1,Mt2,NNMT,NQO1,PDLIM1,PFN1,PIM1,PTCH1,SDS,SERPINA12,SOCS2,SPP1,SULT1E1,TFF3,UCP2,UGT2B28	7					CYP1A2
KCNA3	ion channel	-1.182	2	Inhibited	-2.041	9.86e-05	Creb,FOS,KCNA3,STAT5a/b	ARPC5,ASL,BCL6,C3AR1,CBWD1,CISH,CXCL10,CYP51A1,EIF4EBP2,FGA,GAS5,HSPA5,HTATIP2,IDI1,MYC,NQO1,PIM1,RBP1,RPS9,SEC23B,SNX3,SPP1,TFG,Uba52	3	HOXA9	reactive oxygen species		IL6	FOS,STAT5a/b
imidazole	chemical - endogenous mammalian		2	Activated	4.491	0.000106	CTNNB1,CYP,CYP19A1,CYP2E1,imidazole,MAPK14,Nos,NT5E	C3AR1,C6,CD59,CYP4A11,Cyp4a14,CYP51A1,CYP7B1,Defb1,DIO1,EFEMP1,F2R,FZD7,GADD45G,GLUL,HMGCR,Hsd3b4 (includes others),LGR5,MYC,NQO1,PRLR,PTCH1,SLFN12L,SPP1,TSC22D1	7					CYP
fenamic acid	chemical reagent		1		0.707	0.000106	fenamic acid	ASNS,FGA,GAS5,LCN2,MYC,SLC34A2,SPP1,UPP1	1				ABCC2,GPNMB,UPP1	CFTR
ciprofibrate	chemical drug		1		-1.155	0.000112	ciprofibrate	CD36,CYP4A11,Cyp4a14,CYP7B1,DIO1,EHHADH,FGA,GOT1,LCN2,Orm1 (includes others),PHLDA1,UPP2	1				ABCB4,ACOX1,cholesterol,EHHADH,HSD17B4,Kap,PLIN2,PPARA	CYP1A2,CYP27A1,NR1H3
IL5	cytokine	-1.051	1	Activated	2.183	0.000112	IL5	ASNS,BCL6,CISH,CRELD2,GADD45G,GALK1,HMGCR,HSPA5,IDI1,IL2RG,IL6R,MYC,PDLIM1,PIM1,SDF2L1,SOCS2,UPP1	1	dextran sulfate,Il3,LEP,MAF,MTOR,NFE2L2,RARA,REL,STAT6,TCR	fluticasone propionate,FOXA2,IL22,IL6,ketoconazole,RXRA,terfenadine		CYP1A2,FYN,Hbb-b2,HSP90B1,HSPH1,IL13,JAK2,LMNB1,SRI,UPP1,XBP1
SUMO3	other	1.168	2		1.134	0.000116	AR,STAT1,SUMO3	ALPK1,BCL6,CA5B,CAV1,CD59,CXCL10,DNAJB9,GBP6,HMGCR,HSPA5,LCN2,Ly6a (includes others),LY96,MOXD1,MSMO1,MYC,PDGFC,PTCH1,RNF213,RORC,RTP4,SERPINA12,SLFN12L,SMAGP,SPP1,SULT1E1,TFF3,UGT2B28	3				CAV2,CD38	CTH,IL6
sterol	chemical - endogenous mammalian		1		0.447	0.000121	sterol	ABCD2,ACLY,ACSS2,FDFT1,HMGCR	1	ezetimibe,NR1H3,ursodeoxycholic acid	atorvastatin,INSIG1,INSIG2		MTTP,SREBF2	LDLR,PCYT1A,SCAP
trimethoprim	chemical drug		2		0.378	0.000122	CYP1A2,trimethoprim,TYMS	ACOT11,CYP2B6,MID1,Mt2,MYC,NQO1,SOCS2	2					CYP1A2,CYP3A5
PLA2R1	transmembrane receptor	-1.034	2		1.387	0.000127	ESRRA,JAK2,PLA2R1	BDH2,CD36,CXCL10,CYP51A1,GOT1,HMGCR,IDI1,MYC,PFN1,RBP1,SDHB,SPP1,THPO	3		Il3		ACSL3,JAK2
STRA6	transporter	-1.128	2		1.897	0.000132	JAK2,STAT5a/b,STRA6	BCL6,CD36,CISH,CXCL10,IDI1,MYC,PFN1,PIM1,RBP1,THPO	3	Rbp,vitamin A			JAK2,STAT5a/b
ERN1	kinase	1.129	1		1	0.000134	ERN1	CREB3L2,DNAJB9,GOT1,GPT,HSPA5,MVD,SDF2L1,SYVN1,TBCB	1	cadmium,cholesterol,DPP-23,FYN,IL6,PARP16,PEMT,reactive oxygen species,sorafenib,thapsigargin,tunicamycin	LPCAT1,MTTP,THBS4		CREB3L2,HSP90B1	CYP1A2,NR1H3,PLIN2
erythromycin ethylsuccinate	chemical drug		2		0.378	0.000139	CYP1A2,CYP3A,erythromycin ethylsuccinate	ACOT11,CYP2B6,CYP7B1,MID1,Mt2,NQO1,SOCS2	2					CYP1A2
erythromycin propionate	chemical drug		2		0.378	0.000139	CYP1A2,CYP3A,erythromycin propionate	ACOT11,CYP2B6,CYP7B1,MID1,Mt2,NQO1,SOCS2	2					CYP1A2
acitretin	chemical drug		2		-0.655	0.00014	acitretin,ACSL3,RARA,RARB,RARG,RXRA,RXRB	ABCC3,ABHD2,Acot1,ATG13,CCPG1,CD36,CXCL10,CYP4A11,EHHADH,GPT,IL6R,INSIG1,LCN2,MAFB,MYC,Orm1 (includes others),RBP1,RNASE2,RORC,RTP4,SPP1	6				ACSL3,RARA,RXRA	IL6
NR1H4	ligand-dependent nuclear receptor	1.121	1		0.302	0.00015	NR1H4	ABCC3,APOA5,APOM,CYP2B6,GPT,Gsta4,HSPA5,LCN2,OBP2B,Orm1 (includes others),SPP1	1	apomine,chenodeoxycholic acid,deoxycholate,HNF1A,SIRT1,ursodeoxycholic acid	acetaminophen,methapyrilene,nitrofurantoin,RXRA		ABCB4,ABCC2,Gsta4,LCAT,NR1I2,NR5A2,PPARA,SLC13A1,SLC27A5	cholesterol,CYP3A5,MTTP,NR1I3,reactive oxygen species,STAT5a/b
MTTP	transporter	-1	1		1.342	0.000151	MTTP	CD36,GOT1,GPT,HMGCR,HSPA5	1	fenofibrate,FOXA2,HNF1A,HNF4A,NR1I2,pirinixic acid,PNPLA2,PPARA,sterol	amiodarone,atorvastatin,chenodeoxycholic acid,IL6,NR1H4		cholesterol ester	cholesterol,diacylglycerol,ERN1,XBP1
FDX1	transporter	-1.215	2	Activated	2.449	0.000156	CYP27A1,CYP2E1,FDX1	C3AR1,CYP2B6,CYP4A11,Cyp4a14,CYP7B1,HMGCR	2		LEP,NPPB		CYP27A1
actinonin	chemical reagent		1		1	0.000168	actinonin	ASNS,MT-ATP6,MT-ND3,MT-ND6	1
LEP	growth factor	-1.089	1		-0.229	0.000169	LEP	ABCC3,ACLY,ANGPTL4,APOM,ASL,CAV1,CD36,CXCL10,CYP4A11,Cyp4a14,EHHADH,FOXO3,HSPA5,MSMO1,MYC,NPR2,RORC,SPP1,UCP2	1	ACACB,NFE2L1,PLA2G1B,PRLR,SIRT1,ZBTB20	2-deoxyglucose,atorvastatin,bezafibrate,pirinixic acid,PNPLA2,vitamin A		ACOX1,CYP3A5,EHHADH,FAAH,FOS,IL13,IL5,JAK2,JINK1/2,PDE3B,PPARA,PRKAA1,STAT5a/b,STAT6,voltage-gated calcium channel	cholesterol,cholesterol ester,diacylglycerol,FDX1,Gsk3,SLC27A5,SPARC
CYP1A2	enzyme	-1.05	2		1.569	0.00017	2-amino-1-methyl-6-phenylimidazo-4-5-b-pyridine,AR,benzo(a)pyrene,CYP1A2,dacarbazine	ACOT11,ALG2,CA5B,CKS1B,CXCL10,CYP2B6,DNAJB9,ECT2,GNA14,Gsta4,HMGCR,HSPA5,Ly6a (includes others),MID1,MSMO1,Mt2,MYC,NQO1,PDLIM1,PTCH1,SERPINA12,SOCS2,SPP1,SULT1E1,TFF3,UGT2B28	5	1,4-bis[2-(3,5-dichloropyridyloxy)]benzene,2,3',4,4',5-pentachlorobiphenyl,2,4,5,2',4',5'-hexachlorobiphenyl,3-methylcholanthrene,ACOX1,benoxaprofen,beta-naphthoflavone,ethoxyquin,HNF1A,HNF4A,IL22,IL5,NR1I3,omeprazole,pantoprazole,pentachlorophenol,phenobarbital,pirinixic acid,rifampin,RXRA,XBP1,ZBTB20	7-hydroxyisoflavone,allopurinol,ciprofibrate,clofibrate,clotrimazole,di(2-ethylhexyl) phthalate,dihydralazine,ERN1,erythromycin ethylsuccinate,erythromycin propionate,escitalopram,etiracetam,fluphenazine,IL6,ketoconazole,methimazole,methoxsalen,miconazole,moclobemide,nelfinavir,POR,sulconazole,terfenadine,thioacetamide,tioconazole,Tnf (family),tranylcypromine,trimethoprim,tunicamycin,zileuton		CYP	phenacetin
thapsigargin	chemical toxicant		1		1.732	0.000176	thapsigargin	ASNS,BCL6,CAV1,CREB3L2,CXCL10,DNAJB9,HMGCR,HSPA5,LONP1,MYC,RETSAT,SYVN1	1				ATP2A2,cholesterol,CREB3L1,CREB3L2,diacylglycerol,ERN1,FOS,HSP90B1,IKK (complex),IL6,JINK1/2,MTOR,NFE2L2,PARP16,PPP2CA,reactive oxygen species,SREBF1,SRI,voltage-gated calcium channel,XBP1	MTORC1,THRSP
ethionine	chemical toxicant		1		0.816	0.000183	ethionine	FGA,LCN2,MYC,SLC34A2,SPP1,UPP1	1				GPNMB,UPP1	MAT1A
oxysterol	chemical - endogenous mammalian		2		-1	0.000188	Nr1h,NR1H2,NR1H3,oxysterol,SOD2,Srebp	ACLY,ACSS2,CAV1,CXCL10,F2R,FDFT1,GPT,Gsta4,HMGCR,Mt2,MYC,PTCH1,RPS14,SLFN12L,UCP2,ZBTB16	6	cholesterol,cholic acid			NR1H3,Srebp
SIRT1	transcription regulator	1.246	1	Inhibited	-2	0.000206	SIRT1	CD36,CD72,CD74,CYP2B6,FOXO3,GBP6,HMGCR,Hsd3b4 (includes others),IL2RG,LAPTM5,MGAT2,MYC,RNF213,RTP4,SDS,UCP2	1	2-deoxyglucose,EPO,pitavastatin	CD38,MTOR,niacinamide,SENP1		ABCC2,CYP1A1,LEP,NFE2L2,NR1H4,PPARA,TRIM28	cholesterol,CRTC2,DBP,Gsk3,HIVEP3,IFITM3,IL13,IL6,KDM2B,LDLR,MTORC1,SREBF1,STAT5a/b,XBP1
PPP2CA	phosphatase	1.325	1		0	0.000213	PPP2CA	CD36,CXCL10,FOXO3,MT-ND3,Rnu5g,UPP1	1	thapsigargin	BAPTA-AM,okadaic acid		UPP1	IKK (complex),SREBF2
fenofibrate	chemical drug		1		-1.387	0.000215	fenofibrate	ABCD2,Acaa1b,ACMSD,Acot1,ANGPTL4,CD36,CYP4A11,EHHADH,FGA,GOT1,Gsta4,HSPA5,UCP2	1				ABCB4,ACACB,ACOX1,ACSL3,EHHADH,EIF3E,Gsta4,HSD17B4,LDLR,MTTP,PNPLA2,POR,PPARA,reactive oxygen species,SREBF2	cholesterol,Gsk3,IL6,LCAT,NPPB,NR1H3
22(R)-hydroxycholesterol	chemical - endogenous mammalian		2		-0.5	0.000216	22(R)-hydroxycholesterol,Nr1h,NR1H2,NR1H3,Secretase gamma	ACLY,APOM,CAV1,CXCL10,F2R,FDFT1,GPT,Gsta4,HMGCR,Mt2,PTCH1,RORC,RPS14,SLFN12L,TFF3,ZBTB16	5				NR1H3,reactive oxygen species,SREBF1	ACOX1,cholesterol,cholesterol ester,LDLR
INSIG2	other	1.032	1		-1	0.000231	INSIG2	ACLY,FDFT1,HMGCR,INSIG1	1	1,4-bis[2-(3,5-dichloropyridyloxy)]benzene,2,4,5,2',4',5'-hexachlorobiphenyl,NR1H3,NR1I2,NR1I3,PPARA				INSIG1,LDLR,SREBF1,SREBF2,sterol
SIRT2	transcription regulator	-1.016	1	Activated	2	0.000231	SIRT2	FDFT1,HMGCR,IDI1,MVD	1		HDAC class I inhibitors,histone deacetylase class II inhibitors,niacinamide			reactive oxygen species
TRIM21	enzyme	-1.05	1		0	0.000231	TRIM21	CXCL10,MYC,PNPO,Trim12a	1		PTGER4			IL6
NCOA	group		2		-1.732	0.00024	NCOA,Retinoic acid-RAR-RXR,RXRA	ABCC3,Acot1,CD36,CXCL10,CYP4A11,EHHADH,GPT,INSIG1,LCN2,Orm1 (includes others),RBP1,RNASE2	2				RXRA
terfenadine	chemical drug		2		-1	0.000248	CYP1A2,CYP2E1,terfenadine	ACOT11,C3AR1,CYP2B6,CYP4A11,Cyp4a14,MID1,Mt2,NQO1,SOCS2	2	ketoconazole				CYP1A2,IL5,IL6
tranylcypromine	chemical drug		2		-1	0.000269	CYP1A2,CYP2E1,tranylcypromine	ACOT11,C3AR1,CYP2B6,CYP4A11,Cyp4a14,MID1,Mt2,NQO1,SOCS2	2					CYP1A2,CYP2A6 (includes others),CYP3A5,FOS
CGP77675	chemical - kinase inhibitor		2	Inhibited	-2.121	0.000269	CGP77675,JAK2,STAT	CD36,CISH,CXCL10,MYC,PFN1,RBP1,SOCS2,THPO	2					JAK2
rosuvastatin	chemical drug		1	Activated	2.236	0.00028	rosuvastatin	CYP51A1,FDFT1,HMGCR,IDI1,MVD	1				cholesterol,HDL-cholesterol,LDLR	IL6
CYP1A2	enzyme	-1.05	1		0	0.000285	CYP1A2	ACOT11,CYP2B6,MID1,Mt2,NQO1,SOCS2	1	1,4-bis[2-(3,5-dichloropyridyloxy)]benzene,2,3',4,4',5-pentachlorobiphenyl,2,4,5,2',4',5'-hexachlorobiphenyl,3-methylcholanthrene,ACOX1,benoxaprofen,beta-naphthoflavone,ethoxyquin,HNF1A,HNF4A,IL22,IL5,NR1I3,omeprazole,pantoprazole,pentachlorophenol,phenobarbital,pirinixic acid,rifampin,RXRA,XBP1,ZBTB20	7-hydroxyisoflavone,allopurinol,ciprofibrate,clofibrate,clotrimazole,di(2-ethylhexyl) phthalate,dihydralazine,ERN1,erythromycin ethylsuccinate,erythromycin propionate,escitalopram,etiracetam,fluphenazine,IL6,ketoconazole,methimazole,methoxsalen,miconazole,moclobemide,nelfinavir,POR,sulconazole,terfenadine,thioacetamide,tioconazole,Tnf (family),tranylcypromine,trimethoprim,tunicamycin,zileuton		CYP	phenacetin
FDXR	enzyme	-1.052	2	Activated	2.449	0.000285	CYP27A1,CYP2E1,FDXR	C3AR1,CYP2B6,CYP4A11,Cyp4a14,CYP7B1,HMGCR	2		NPPB		CYP27A1,reactive oxygen species
TCF	group		2	Activated	2.535	0.000302	CTNNB1,HNF1A,HNF1B,TCF,TCF4,TCF7,TCF7L2	ABCD2,ACOT4,Akr1c19,APOM,BCL6,C6,CREB3L2,CYP51A1,CYP7B1,DIO1,EHHADH,F2R,FGA,FUT11,FZD7,GADD45G,GJB1,GLUL,HMGCR,Hsd3b4 (includes others),HSPA5,ICK,LGR5,MAFB,mir-122,MOSPD2,MYC,PRLR,PSTPIP2,PTCH1,SERPINA7,SPP1,TSC22D1,UCP2,UPP1	7	FOXO4			FOS,LGR5
PTGER4	G-protein coupled receptor	-1.025	2		1.279	0.000305	Creb,DDIT3,LPL,PDPK1,PTGER4,STAT	APOA5,ARPC5,ARRDC3,C3AR1,CAV1,CBWD1,CD36,CISH,CXCL10,CYP51A1,EIF4EBP2,GBP6,HSPA5,LCN2,MAFB,MYC,RNF213,RTP4,SOCS2,SPP1,STXBP4,TFG	6				JUN/JUNB/JUND,ST6GAL1	HIVEP3,IFIH1,MAFF,TRIM21
lomustine	chemical drug		1		1.134	0.000321	lomustine	ASNS,FGA,LCN2,MYC,SLC34A2,SPP1,UPP1	1				ABCC2,GPNMB,UPP1
INSIG1	other	1.531	1		-1.667	0.000343	INSIG1	ACLY,ACSS2,CXCL10,CXCL13,CYP51A1,FDFT1,HMGCR,IDI1,LCN2	1	1,4-bis[2-(3,5-dichloropyridyloxy)]benzene,bezafibrate,isoquercitrin,MTORC1,NR1I2,NR1I3,phenobarbital,pirinixic acid,PPARA,RXRA	GW9662,INSIG2,POR,SLC13A1			ACACB,IL6,LDLR,PLIN2,sterol
TAPI	chemical - protease inhibitor		2	Activated	2.121	0.000356	CSF1R,JAK2,TAPI	CD36,CXCL10,IL6R,LGR5,MYC,PFN1,RBP1,THPO	3				JAK2
24(S),25-epoxycholesterol	chemical - endogenous mammalian		2		-0.277	0.000369	24(S),25-epoxycholesterol,Nr1h,NR1H3	ACLY,CAV1,CXCL10,F2R,FDFT1,GPT,Gsta4,HMGCR,Mt2,PTCH1,RPS14,SLFN12L,ZBTB16	2				NR1H3
LRPPRC	other	-1.021	1		-0.577	0.000397	LRPPRC	MT-ATP6,MT-ND3,MT-ND6	1
COG112 peptide	chemical reagent		2		-0.447	0.000402	COG112 peptide,IKK (complex),PP2A	CXCL10,FOXO3,MYC,PIM1,TCIM	2				PP2A	IKK (complex)
MAT1A	enzyme	-1.196	2		-1.633	0.000427	CYP2E1,Cyp4a14,MAT1A	C3AR1,CD36,CXCL10,CYP4A11,Cyp4a14,SAA1	3	SREBF1	ethionine,PCYT1A,reactive oxygen species
acetaminophen	chemical drug		1		0.302	0.000455	acetaminophen	ABCC3,ASL,CXCL10,CYP4A11,GJB1,GLUL,GPT,HMGCR,HSPA5,mir-122,NQO1	1	CYP2A6 (includes others),phenacetin	methoxsalen		ABCB4,ABCC2,IL6,NFE2L2,reactive oxygen species	HSD17B4,LCAT,NR1H4
17-alpha-ethinylestradiol	chemical drug		1		-0.632	0.000461	17-alpha-ethinylestradiol	ABCC3,ARRDC3,CD74,CXCL10,CYP2B6,CYP7B1,Gsta4,LY86,SLC34A2,TFF3	1				FOS,LDLR,NR1I3,reactive oxygen species	ABCC2,cholesterol,Gsta4,HNF1A,NR1I2
TPOR dimer	complex		2		1.265	0.000461	IRS2,JAK2,PLC gamma,SHC1,TPOR dimer	ACLY,CD36,CXCL10,HMGCR,MYC,NQO1,PFN1,PHLDA1,RBP1,THPO	4				JAK2
deoxycholate	chemical - endogenous mammalian		1		0.816	0.000485	deoxycholate	CAV1,CYP2B6,CYP4A11,GLS2,GLUL,HSPA5	1	SLC27A5	HNF4A		JINK1/2,LDLR,NR1H4,NR1I2	IL6
vancomycin	biologic drug		1		0.707	0.000505	vancomycin	ASNS,FGA,GAS5,LCN2,MYC,SLC34A2,SPP1,UPP1	1				GPNMB,UPP1
Rbp	group		2	Activated	2.53	0.000525	JAK2,Rbp,RBP3,STAT5a/b	BCL6,CD36,CISH,CXCL10,IDI1,IL22RA1,MYC,PFN1,PIM1,THPO	3	cadmium	IL6		JAK2,STAT5a/b,STRA6
HSPH1	other	1.308	1		0	0.00053	HSPH1	BCL6,MYC	1	IL5
PPAR ligand-PPAR-Retinoic acid-RXRα	complex		1		-1.414	0.00053	PPAR ligand-PPAR-Retinoic acid-RXRα	CYP4A11,Cyp4a14	1
Usp17la (includes others)	peptidase	-1.17	1		1.414	0.00053	Usp17la (includes others)	CISH,MYC	1	Il3,JAK2			STAT5B
HNF4A	transcription regulator	1.047	1		-1.147	0.000536	HNF4A	ACMSD,ACSS2,APOM,Ces2c,CYP2B6,CYP7B1,FGA,FUT11,HSPA5,INHBA,LGR5,mir-122,mir-680,Mt2,MYC,NBEA,SPP1,SRSF3,UCP2	1	CSHL1,FOXA2,mediator,phenobarbital,STAT5B	diethylnitrosamine,JINK1/2,nitrofurantoin,okadaic acid,pirinixic acid		ABCC2,ATP7B,cholesterol,CYP,CYP1A1,CYP1A2,CYP27A1,CYP3A5,LDLR,MTTP,NFE2L2,NR1H3,NR1I3,SREBF1,SREBF2,XBP1	cholic acid,deoxycholate,IL6,LGR5,POR,ursodeoxycholic acid
RORA	ligand-dependent nuclear receptor	-1.096	1		-1.134	0.000541	RORA	APOA5,CD36,CXCL10,GOT1,NR1D2,RORC,UCP2	1	clofibrate,FYN,GW9662			cholesterol,IL22,PLIN2,SREBF1	CYP27A1,JUN/JUNB/JUND,reactive oxygen species
Tnf (family)	group		1		1.667	0.00058	Tnf (family)	ABCC3,CD72,CXCL10,CYP2B6,ESM1,INHBA,LCN2,MYC,SAA1	1	dextran sulfate,XBP1	IL13,simvastatin		IKK (complex),JAK2	CYP1A1,CYP1A2,CYP3A5
RPTOR	other	1.039	1	Activated	2.646	0.000596	RPTOR	CYP51A1,FDFT1,HMGCR,IDI1,MSMO1,MVD,MYC	1	HDL-cholesterol,JINK1/2	2-deoxyglucose,amiodarone		cholesterol,SREBF1,SREBF2,Srebp	IL6
thioacetamide	chemical toxicant		1		0.707	0.000597	thioacetamide	ASNS,FGA,GAS5,LCN2,MYC,SLC34A2,SPP1,UPP1	1				ABCC2,GPNMB,IL6,SPARC,UPP1	CYP1A2
XBP1	transcription regulator	1.295	1	Activated	3.464	0.000622	XBP1	ALG12,ALG2,DAD1,DNAJB9,GORASP2,GOSR2,HSPA13,HSPA5,MGAT2,SDF2L1,SEC23B,SYVN1	1	1,2-dithiol-3-thione,CD38,cholesterol,CSF1,DPP-23,HNF1A,HNF4A,IL5,NFE2L2,RARA,STAT6,thapsigargin,tunicamycin	ACOX1,CYB5R4,FOXP1,MTTP,SIRT1,SLC13A1		ALG2,ATP2A2,BHLHA15,CREB3L1,CYP1A2,diacylglycerol,NR1H3,PCYT1A,phosphatidylethanolamine,SPARC,Tnf (family)	ACACB
aminoglutethimide	chemical drug		1		-1.732	0.000624	aminoglutethimide	HMGCR,SPP1,SULT1E1	1				cholesterol ester	LDLR,reactive oxygen species
NR5A2	ligand-dependent nuclear receptor	-1.012	1		-0.378	0.000721	NR5A2	ABCC3,APOM,GADD45G,GLS2,HMGCR,MYC,SAA1	1	chenodeoxycholic acid,cholesterol,FOXP1,NR1H3,NR1H4,RXRA	ABCB4		cholic acid,FOS,FOXA2,HNF1A,MTORC1	IL6,LDLR,ursodeoxycholic acid
B4GALNT1	enzyme	-1.175	2	Activated	2.887	0.000764	B4GALNT1,JAK3,STAT5B	ACOT11,BCL6,CISH,CYP2B6,GJB1,MYC,PIM1,PPP1R3C,PRLR,RORC,SLC34A2,SOCS2	2	1,2-dithiol-3-thione,NFE2L2			FOS,STAT5B
tunicamycin	chemical - endogenous non-mammalian		1		1.732	0.000764	tunicamycin	ASNS,CD36,CREB3L2,DNAJB9,HSPA5,LONP1,MVD,MYC,PHLDA1,SDF2L1,SYVN1,TBCB	1				ATP2A2,CREB3L2,ERN1,glucose-6-phosphate,HSP90B1,IL6,NFE2L3,PARP16,PLIN2,reactive oxygen species,XBP1	ACOX1,CYP1A2,MTORC1,PPARA
HRG	other		1	Activated	2	0.000818	HRG	ARF3,CD74,FCGR3A/FCGR3B,SPP1	1				SPARC
IL22	cytokine	1.296	1		0.707	0.000821	IL22	CXCL10,CXCL13,FGA,GPT,HSPA5,LCN2,MYC,SAA1	1	HSP90B1,MTORC1,RORA	8-hydroxyeicosapentaenoic acid,RARA,SAR-20347		CYP1A2,HNF1A,STAT5a/b	IL13,IL5,reactive oxygen species
RXRA	ligand-dependent nuclear receptor	1.01	1		-1.508	0.00085	RXRA	ABCC3,Acot1,CD36,CXCL10,CYP4A11,EHHADH,GPT,INSIG1,LCN2,Orm1 (includes others),RNASE2	1	9,13-di-cis-retinoic acid,acitretin,JINK1/2,NCOA,pirinixic acid,Rar	okadaic acid,RARA		ACOX1,CSHL1,CYP1A2,EHHADH,EPO,HSD17B4,INSIG1,NR1I3,NR5A2,PPARA,SLC27A5,SREBF1	cholesterol,CYP3A5,IL13,IL5,IL6,NR1H4
STAT5B	transcription regulator	1.034	1	Activated	2.53	0.000863	STAT5B	ACOT11,CISH,CYP2B6,GJB1,MYC,PIM1,PPP1R3C,PRLR,SLC34A2,SOCS2	1	B4GALNT1,EPO,hexachlorobenzene,Il3,JAK2,Pdgf (complex),Usp17la (includes others)	TCR,ZMPSTE24		ATP2A2,CYP,FOS,HNF4A,THRSP	CYP2A6 (includes others),CYP3A5,IL6,PRLR
CYP1B1	enzyme	-1.12	1		0	0.000873	CYP1B1	ACOT11,CYP2B6,MID1,Mt2,NQO1,SOCS2	1	3-methylcholanthrene,beta-naphthoflavone,IL6,okadaic acid,phenobarbital	ketoconazole		4-hydroxyestradiol-17beta
phosphatidylethanolamine	chemical - endogenous mammalian		2		1.633	0.000873	ALOX5,CYP27A1,phosphatidylethanolamine	ATP6V0D2,CD36,CYP2B6,CYP7B1,HMGCR,MYC	2	ABCB4,amiodarone,clofibrate,XBP1			CYP27A1
CSF1	cytokine	1.018	1	Activated	2.887	0.000886	CSF1	CYP51A1,F2R,FCGR3A/FCGR3B,FDFT1,HMGCR,HSPA5,IDI1,MAFB,MSMO1,MVD,MYC,SLFN12L	1	mir-223,rifampin,vitamin K2	SU6656		FOS,FYN,HSP90B1,IL6,MAPK7,reactive oxygen species,RPS6KB2,STAT5a/b,XBP1	Il3
DAP3	other	1.012	1		-0.577	0.00092	DAP3	MT-ATP6,MT-ND3,MT-ND6	1
nicardipine	chemical drug		1		0.577	0.00092	nicardipine	CYP2B6,CYP4A11,Cyp4a14	1				CYP3A5,NR1I2
perchlorate	chemical reagent		1		-1	0.001	perchlorate	Akr1c19,GPD2,PHLDA1,UPP2	1
TCR	complex		1		0.535	0.00102	TCR	CISH,CXCL13,GADD45G,HSPA5,MYC,PIM1,RPL13A,RPL3,RPL7,RPS3,RPSA,SOCS2,SPP1,TSC22D1	1	CD8B			CD5,FOS,FYN,HSP90B1,IKK (complex),IL13,Il3,IL5,IL6,JINK1/2,JUN/JUNB/JUND,MAF,MAPK13,MAPK7,MTOR,MTORC1,REL	STAT5a/b,STAT5B,STAT6
simvastatin	chemical drug		1		0.632	0.00103	simvastatin	ACMSD,ASL,CYP2B6,FGA,GPT,HMGCR,LCN2,Ly6a (includes others),RORC,SPP1	1				ABCB4,LDLR,NR1I2,NR1I3,PPARA,STAT6	24-hydroxycholesterol,cholesterol,EPO,FOS,Gsk3,IL6,mir-223,NPPB,reactive oxygen species,Tnf (family)
captopril	chemical drug		1		0.378	0.00113	captopril	ASNS,FGA,GAS5,LCN2,SLC34A2,SPP1,UPP1	1				ABCC2,UPP1	EPO,IL6,reactive oxygen species,THBS4
Il3	cytokine	-1.101	1		0.816	0.0012	Il3	CISH,LCN2,MYC,PIM1,SPP1,TCP1	1	REL,TCR	CSF1		ATF5,FOS,IL5,IL6,JAK2,MTOR,PIM2,Rar,STAT5a/b,STAT5B,STAT6,Usp17la (includes others)	PLA2R1
cholesterol ester	chemical - endogenous mammalian		2		0	0.00122	cholesterol ester,LCAT	CD36,HMGCR,HSPA5,MYC	2	25-hydroxycholesterol,aminoglutethimide,cholesterol,cholic acid,MTTP	22(R)-hydroxycholesterol,CBS/CBSL,clofibrate,LEP			LDLR
miR-129-5p (and other miRNAs w/seed UUUUUGC)	mature microRNA		1		-1.732	0.00129	miR-129-5p (and other miRNAs w/seed UUUUUGC)	CAMTA1,ETV6,FNDC3B	1
Hbb-b2	other	1.039	1		1.342	0.00133	Hbb-b2	CD74,CXCL10,IL2RG,LY86,PRLR	1	CD38,EPO,IL5,MTOR			PRLR,reactive oxygen species
NR1H3	ligand-dependent nuclear receptor	1.107	1		-0.707	0.00137	NR1H3	CXCL10,FDFT1,GPT,Gsta4,HMGCR,Mt2,PTCH1,RPS14	1	(S)-mevalonic acid,22(R)-hydroxycholesterol,24(S),25-epoxycholesterol,24-hydroxycholesterol,25-hydroxycholesterol,cholic acid,HNF4A,orotic acid,oxysterol,XBP1	atorvastatin,bezafibrate,ciprofibrate,clofibrate,diethylnitrosamine,ERN1,fenofibrate,FOS,pirinixic acid		Gsta4,INSIG2,NR5A2,SREBF2,sterol	IL6,reactive oxygen species
fluticasone propionate	chemical drug		1		-0.632	0.00144	fluticasone propionate	ADAMDEC1,ANGPTL4,CD36,CD74,CXCL10,PHLDA1,RARRES1,RNASE2,SPP1,TSC22D1	1				CCL7,PLIN2	IL13,IL5,ST6GAL1
NCOR-LXR-Oxysterol-RXR-9 cis RA	complex		1		-1	0.00146	NCOR-LXR-Oxysterol-RXR-9 cis RA	APOA5,CD36,CYP51A1,FDFT1	1				SREBF1
coumermycin	chemical drug		2		0.905	0.0015	ciprofloxacin,coumermycin,JAK2	ATP6V1C1,CD36,CXCL10,DNAJC13,LONP1,MYC,PFN1,RBP1,RPL7A,SPP1,THPO	2				JAK2
carbenoxolone	chemical toxicant		2		0.447	0.00151	carbenoxolone,HSD11B1	ANGPTL4,FGA,HMGCR,SPP1,UCP2	2					SREBF1
2,2-dimethylbutyric acid	chemical drug		1		1.414	0.00156	2,2-dimethylbutyric acid	CISH,MYC	1				STAT5a/b
INHBC	growth factor	1.418	1		-1.414	0.00156	INHBC	INHBA,INHBE	1
NCOA5	other	-1.032	1		0	0.00156	NCOA5	GPT,MYC	1
UPP1	enzyme	-1.408	1		1.414	0.00156	UPP1	Acot1,EHHADH	1	2-bromoethylamine,allopurinol,captopril,carboplatin,cyclophosphamide,ethionine,fenamic acid,gentamicin C,hexachlorobenzene,IL5,lomustine,phenacetin,phenylbutazone,PPP2CA,thioacetamide,triamterene,vancomycin			ACOX1	EHHADH
apomine	chemical drug		1		0	0.00156	apomine	HMGCR,PITPNA	1				NR1H4,SREBF2
25-hydroxycholesterol	chemical reagent		1		0.816	0.00161	25-hydroxycholesterol	ACLY,ASNS,FDFT1,HMGCR,HSPA5,PTCH1	1		ezetimibe		cholesterol ester,FOS,IL6,MAFF,NR1H3	cholesterol,LDLR,SREBF1,SREBF2
JAK2	kinase	1.362	1		1.633	0.00161	JAK2	CD36,CXCL10,MYC,PFN1,RBP1,THPO	1	2-deoxyglucose,atorvastatin,CLC,coumermycin,CRLF1,CSF2 receptor,CSHL1,dimethyl sulfone,EPO,Ifnz (includes others),IL13,Il3,IL5,LEP,PLA2R1,Rbp,STRA6,TAPI,Tnf (family),TPOR dimer	AZD1480,CGP77675,CIMO,filgotinib,LY379196,momelotinib,MTOR,ruxolitinib,SAR-20347,sorafenib,tofacitinib,ZMPSTE24		FOS,Rar,STAT5B,STAT6,Usp17la (includes others)	PP2A,RARA
phenylbutazone	chemical drug		1		0.816	0.00161	phenylbutazone	ASNS,GAS5,LCN2,SLC34A2,SPP1,UPP1	1				ABCC2,GPNMB,UPP1
FOS	transcription regulator	-1.129	1		0.535	0.00164	FOS	ARPC5,ASL,C3AR1,FGA,GAS5,HSPA5,HTATIP2,NQO1,RBP1,RPS9,SEC23B,SNX3,SPP1,Uba52	1	17-alpha-ethinylestradiol,2-deoxyglucose,25-hydroxycholesterol,3-methylcholanthrene,B4GALNT1,CSF1,CSHL1,cyclophosphamide,di(2-ethylhexyl) phthalate,EPO,Fgfr,fluphenazine,GW9662,IL13,Il3,JAK2,LEP,MAPK13,MAPK7,mediator,metyrapone,NR5A2,okadaic acid,Pdgf (complex),PPARA,reserpine,SENP1,Srebp,STAT5B,TCF,TCR,thapsigargin,triclosan	BAPTA-AM,beta-naphthoflavone,diltiazem,droxidopa,FAAH,FYN,Gsk3,KCNA3,KDM2B,omeprazole,Plk,Rar,simvastatin,STAT5a/b,TCL1A,tranylcypromine		ERCC4,HSP90B1,NPPB	CTH,NFE2L2,NR1H3,STAT6
G0S2	other	-1.19	2		0.447	0.0017	G0S2,PNPLA2	Acot1,CD36,HSPA5,MYC,UCP2	2	IL13,pirinixic acid,PPARA,SLC13A1				PNPLA2
CRTC2	other	1.243	1		-1	0.00174	CRTC2	GOT1,GPT,MYC,SDS	1	okadaic acid	SIRT1		reactive oxygen species
HSD17B4	enzyme	1.019	1		1	0.00174	HSD17B4	CD36,CYP4A11,Cyp4a14,PTCH1	1	bezafibrate,CFTR,ciprofibrate,fenofibrate,NR1I3,pirinixic acid,PPARA,RXRA	acetaminophen,nitrofurantoin			ACOX1
LMNB1	other	-1.061	1		-1.732	0.00175	LMNB1	CYP51A1,HMGCR,MSMO1	1	IL5				LDLR
PEX5L	ion channel	1.021	1		-1.732	0.00175	PEX5L	FDFT1,HMGCR,IDI1	1				cholesterol	CYP27A1,SREBF2
ABCB4	transporter	1.041	2		0.816	0.00194	ABCB4,MMP2	ABCD2,CXCL10,GPT,IL2RG,MYC,SPP1	2	1,4-bis[2-(3,5-dichloropyridyloxy)]benzene,acetaminophen,atorvastatin,bezafibrate,chenodeoxycholic acid,cholic acid,ciprofibrate,fenofibrate,NFE2L2,NR1H4,phenobarbital,pirinixic acid,PPARA,simvastatin	amiodarone,clotrimazole,FOXA2,ketoconazole,miconazole,reserpine,troleandomycin		cholesterol,phosphatidylethanolamine	NR5A2,SPARC
ursodeoxycholic acid	chemical - endogenous mammalian		1		0	0.00194	ursodeoxycholic acid	ABCC3,CXCL10,CYP2B6,CYP4A11,GPT,SPP1	1		HNF4A,NR5A2		ABCC2,cholesterol,NR1H4,NR1I2,SPARC,sterol	ATP2A2,CYP1A1,MAF,reactive oxygen species,SREBF1
okadaic acid	chemical toxicant		1		1.89	0.00197	okadaic acid	BCL6,CYP2B6,MYC,PIM1,SAA1,SPP1,SRSF3	1				CRTC2,CYP1B1,FOS,IKK (complex),IL6,MAPK13	HNF4A,PP2A,PPP2CA,RXRA,THRSP
Cdk	group		1	Activated	2	0.00205	Cdk	CXCL10,GADD45G,MYC,PHLDA1	1				IL6
PRLR	transmembrane receptor	-1.433	1	Activated	2	0.00205	PRLR	GJB1,MYC,PIM1,SLC34A2	1	ERCC1,ERCC4,Hbb-b1,Hbb-b2,HNF1A,Prl7d1	STAT5B		LEP,STAT5a/b
dithiothreitol	chemical reagent		1	Activated	2	0.00205	dithiothreitol	HSPA5,MYC,PHLDA1,SYVN1	1				ATP2A2,glucose-6-phosphate,HSP90B1,IKK (complex)	NFE2L2,reactive oxygen species
CD38	enzyme	-1.029	1		1.897	0.00218	CD38	ASNS,CISH,CRELD2,GADD45G,GALK1,IL6R,PDLIM1,PIM1,SDF2L1,SOCS2	1	all-trans-4-Oxo-retinoic acid,RARA,SUMO3	niacinamide,STAT6		Hbb-b2,XBP1	SIRT1
8-hydroxyeicosapentaenoic acid	chemical - endogenous mammalian		1		-1.732	0.00229	8-hydroxyeicosapentaenoic acid	ANGPTL4,CYP4A11,EHHADH	1				EHHADH	IL22,IL6
Srebp	group		1		-0.577	0.00229	Srebp	ACLY,ACSS2,UCP2	1	oxysterol,RPTOR	cholesterol		FOS,LDLR
THBS4	other	-1.089	1	Activated	2	0.00239	THBS4	CRELD2,CXCL10,HSPA5,SDF2L1	1		captopril,metoprolol			ERN1
FOXO4	transcription regulator	1.072	1		-1.342	0.0024	FOXO4	BCL6,CYP51A1,FDFT1,HMGCR,IDI1	1	reactive oxygen species			RICTOR,TCF	SREBF2
STAT5a/b	group		1	Activated	2.449	0.00253	STAT5a/b	BCL6,CISH,IDI1,MYC,PIM1,RBP1	1	2,2-dimethylbutyric acid,alpha-methylhydrocinnamic acid,CSF1,CSHL1,EPO,Ifnz (includes others),IL22,Il3,IL6,LEP,Pdgf (complex),PP2A,PRLR,Rbp,STRA6,ZBTB17	AMG 714,KCNA3,NR1H4,PPARA,SIRT1,sorafenib,tandutinib,TCR,tofacitinib		IL13,Rar	FOS,RARA
cadmium	chemical toxicant		1		0	0.00275	cadmium	HSPA5,Mt2,MYC,PSMD6,RBP1,RETSAT	1				ERN1,HNRNPK,MTORC1,NFE2L2,Rbp,reactive oxygen species	EPO
ABCB4	transporter	1.041	1		0	0.00278	ABCB4	ABCD2,CXCL10,GPT,SPP1	1	1,4-bis[2-(3,5-dichloropyridyloxy)]benzene,acetaminophen,atorvastatin,bezafibrate,chenodeoxycholic acid,cholic acid,ciprofibrate,fenofibrate,NFE2L2,NR1H4,phenobarbital,pirinixic acid,PPARA,simvastatin	amiodarone,clotrimazole,FOXA2,ketoconazole,miconazole,reserpine,troleandomycin		cholesterol,phosphatidylethanolamine	NR5A2,SPARC
fructose-6-phosphate	chemical - endogenous mammalian		2		0	0.00278	ACLY,fructose-6-phosphate,HSD11B1	ACSS2,ANGPTL4,FGA,UCP2	2		PFKFB1
Hbb-b1	transporter		1		1.134	0.00282	Hbb-b1	CD74,CXCL10,IL2RG,LY86,NDUFA11,PRLR,UCP2	1	BET,EPO	mir-223		PRLR,reactive oxygen species
2-ethylhexanol	chemical reagent		3		-0.577	0.00292	2-ethylhexanol,CYP4A,Cyp4a14	CD36,CXCL10,CYP4A11	2
ACACB	enzyme	-1.256	1		-0.577	0.00292	ACACB	ACLY,HMGCR,MVD	1	ACSL3,bezafibrate,fenofibrate,pirinixic acid,SCAP	ATP2A2,INSIG1,RARA,XBP1		diacylglycerol,LEP,PPARA	cholesterol,SREBF2
TAF4B	transcription regulator	-1.052	1		0.577	0.00292	TAF4B	INHBA,SPP1,ZBTB16	1
oxysterol	chemical - endogenous mammalian		1		-0.577	0.00292	oxysterol	CAV1,HMGCR,MYC	1	cholesterol,cholic acid			NR1H3,Srebp
CTH	enzyme	-1.38	1		0	0.00308	CTH	ASNS,HSPA5	1	NR1I2,PPARA	FOS,SUMO3			reactive oxygen species
IL31RA	transmembrane receptor	-1.004	1		1.414	0.00308	IL31RA	CISH,SOCS2	1	IL13,STAT6
PDE8A	enzyme	1.093	1		-1.414	0.00308	PDE8A	CYP51A1,HMGCR	1					LDLR,SCAP,SREBF2
alpha-methylhydrocinnamic acid	chemical - endogenous mammalian		1		1.414	0.00308	alpha-methylhydrocinnamic acid	CISH,MYC	1				STAT5a/b
benoxaprofen	chemical drug		1		-1.414	0.00308	benoxaprofen	CYP4A11,EHHADH	1				CYP1A1,CYP1A2,EHHADH
nitrendipine	chemical drug		1		-1.414	0.00308	nitrendipine	CYP2B6,HMGCR	1				CYP3A5,LDLR	voltage-gated calcium channel
HNRNPK	transcription regulator	1.212	1		1	0.0032	HNRNPK	IL2RG,LILRB4,MYC,UCP2	1	cadmium			LDLR	reactive oxygen species
BAPTA-AM	chemical reagent		1		0.447	0.00329	BAPTA-AM	CISH,CXCL10,HSPA5,SOCS2,SPP1	1					CYP1A1,CYP3A5,FOS,IKK (complex),IL6,MAPK7,PPP2CA,reactive oxygen species,REL,SREBF1,SREBF2
ZBTB20	transcription regulator	1.226	1		-1.342	0.00329	ZBTB20	ACSS2,ADH4,CISH,CYP2B6,SOCS2	1				CYP1A2,IL6,LEP	CYP3A5
PFKFB1	kinase	-1.228	2		-0.577	0.00329	GCK,HNF1A,PFKFB1	ACLY,Akr1c19,APOM,FGA,FUT11,GLUL,HMGCR,HSPA5,mir-122,PRLR,SERPINA7,UCP2	2		PP2A			fructose-6-phosphate,glucose-6-phosphate,HNF1A
CD5	transmembrane receptor	-1.148	1		1.342	0.00363	CD5	CD72,IL2RG,MSMO1,PIM1,RORC	1	TCR			IL13,LDLR,PIM2,RARA
CSHL1	growth factor	1.03	1	Activated	2.236	0.00363	CSHL1	BCL6,CISH,CYP2B6,CYP4A11,SOCS2	1	RXRA	HNF1A,methimazole,RARA		cholesterol,FOS,FOXA2,HNF4A,JAK2,STAT5a/b	CYP,CYP3A5
methimazole	chemical drug		1		-1.342	0.00363	methimazole	Akr1c19,DIO1,GPD2,PHLDA1,UPP2	1	CYP			IL6	CSHL1,CYP1A2,CYP2A6 (includes others),THRSP
rifampin	chemical drug		1		-0.447	0.00363	rifampin	ABCC3,CD36,CXCL10,CYP2B6,SPP1	1				ABCC2,CSF1,CYP,CYP1A2,CYP2A6 (includes others),CYP3A5,NR1I2
24-hydroxycholesterol	chemical - endogenous mammalian		1		0.577	0.00366	24-hydroxycholesterol	HMGCR,HSPA5,PTCH1	1		CYP27A1,simvastatin		NR1H3	LDLR,SREBF1,SREBF2
PTPRE	phosphatase	1.039	1		0.577	0.00366	PTPRE	INHBA,SLFN12L,TSC22D1	1				Gsk3
ethoxyquin	chemical toxicant		1		-1.732	0.00366	ethoxyquin	CYP2B6,Gsta4,NQO1	1				CYP1A2,Gsta4
2-bromoethylamine	chemical reagent		1		1.342	0.004	2-bromoethylamine	LCN2,MYC,SLC34A2,SPP1,UPP1	1				ABCC2,GPNMB,UPP1
CBS/CBSL	enzyme	-1.199	2		-0.447	0.004	CBS/CBSL,LCAT,Nos	CD59,GOT1,HMGCR,HSPA5,MYC	3	HNF1A			LCAT	cholesterol,cholesterol ester
diethylnitrosamine	chemical toxicant		1		0	0.00409	diethylnitrosamine	CYP4A11,CYP7B1,LCN2,MYC,PHLDA1,UPP2	1				CYP,IL6,reactive oxygen species	HNF4A,NR1H3
3-methylcholanthrene	chemical toxicant		1		-1	0.00418	3-methylcholanthrene	CD36,Mt2,NQO1,Orm1 (includes others)	1				cholesterol,CYP,CYP1A1,CYP1A2,CYP1B1,FOS,reactive oxygen species	HNF1A
HOXC8	transcription regulator	-1.286	1		0	0.00418	HOXC8	CXCL10,Ly6a (includes others),NQO1,SPP1	1
NPPB	other		1	Inhibited	-2	0.00418	NPPB	FDFT1,HMGCR,IDI1,MSMO1	1	FOS,GW9662	fenofibrate,pirinixic acid,PPARA,simvastatin			FDX1,FDXR,LDLR
beta-naphthoflavone	chemical toxicant		1		-1	0.00418	beta-naphthoflavone	ABCC3,NQO1,SAA1,SOCS2	1				CYP1A1,CYP1A2,CYP1B1,NFE2L2,phenacetin,reactive oxygen species	cholesterol,FOS
EHHADH	enzyme	-1.605	1		1.732	0.0045	EHHADH	CD36,CYP4A11,Cyp4a14	1	8-hydroxyeicosapentaenoic acid,benoxaprofen,bezafibrate,ciprofibrate,clofibrate,di(2-ethylhexyl) phthalate,fenofibrate,LEP,pirinixic acid,RXRA,SCAP,SREBF1,uridine	cholic acid,methapyrilene,nitrofurantoin,UPP1
HNF1A	transcription regulator	1.136	1		0.302	0.00467	HNF1A	Akr1c19,APOM,FGA,FUT11,GLUL,HMGCR,HSPA5,mir-122,PRLR,SERPINA7,UCP2	1	FOXA2,IL22,NFE2L2,NR5A2	17-alpha-ethinylestradiol,3-methylcholanthrene,chenodeoxycholic acid,PFKFB1,phenobarbital		CBS/CBSL,CYP1A2,KDM2B,MTTP,NR1H4,PRLR,SLC26A1,XBP1	cholesterol,CSHL1,LCAT,LDLR
IFIH1	enzyme	1.157	1	Activated	2	0.00474	IFIH1	CISH,CXCL10,Ly6a (includes others),PHLDA1	1		PTGER4		IKK (complex),IL6
PCBP1	translation regulator	1.054	1		0	0.00506	PCBP1	INHBA,MYC	1	1,2-dithiol-3-thione,NFE2L2	2,4,5,2',4',5'-hexachlorobiphenyl
PLIN2	other	1.031	1		0	0.00506	PLIN2	Acot1,UCP2	1	ciprofibrate,fluticasone propionate,NFE2L2,pirinixic acid,RORA,tunicamycin	ACOX1,ERN1,GW9662,INSIG1
THRSP	other	-1.191	1		0	0.00506	THRSP	ACLY,DIO1	1	1,4-bis[2-(3,5-dichloropyridyloxy)]benzene,ATP7B,CITCO,NR1I3,phenobarbital,SREBF1,SREBF2,STAT5B,USF2	1,2-dithiol-3-thione,IL6,methimazole,NFE2L2,okadaic acid,thapsigargin
diltiazem	chemical drug		1		1.414	0.00506	diltiazem	CYP4A11,Cyp4a14	1					CYP3A5,FOS
SU6656	chemical toxicant		1		-1	0.00534	SU6656	INHBA,Mt2,MYC,PHLDA1	1					CSF1,FYN
CREB3L1	transcription regulator	1.123	1		1.732	0.00544	CREB3L1	HSPA5,SPP1,TFF3	1	thapsigargin,XBP1			HSP90B1
diallyl disulfide	chemical - endogenous non-mammalian		1		-1.732	0.00544	diallyl disulfide	ABCC3,CYP2B6,NQO1	1				NFE2L2,reactive oxygen species	CYP2A6 (includes others)
mir-223	microRNA		1		-0.707	0.00571	mir-223	CD36,FOXO3,Ly6a (includes others),LY96,MSMO1,Mt2,NQO1,SLC16A7	1		simvastatin		CSF1	Hbb-b1
LDLR	transporter	1.181	1		1	0.006	LDLR	CD36,CYP7B1,GPT,LCN2	1	17-alpha-ethinylestradiol,atorvastatin,ATP7B,CD5,chenodeoxycholic acid,deoxycholate,ezetimibe,fenofibrate,Gsk3,HNF4A,HNRNPK,isoquercitrin,methyl-beta-cyclodextrin,mevastatin,nitrendipine,Pdgf (complex),rosuvastatin,SCAP,simvastatin,SREBF2,Srebp,ZBTB17	22(R)-hydroxycholesterol,24-hydroxycholesterol,25-hydroxycholesterol,aminoglutethimide,amiodarone,cholesterol ester,clofibrate,HNF1A,INSIG1,INSIG2,LMNB1,mir-185,NPPB,NR5A2,PDE8A,pirinixic acid,POR,SIRT1,sterol		CYP27A1
sorafenib	chemical drug		1	Inhibited	-2	0.0067	sorafenib	CISH,CXCL10,HSPA5,PIM1	1				ERN1,reactive oxygen species	ABCC2,ATF5,IKK (complex),JAK2,STAT5a/b
PNPLA2	enzyme	1.065	1		-1	0.00746	PNPLA2	Acot1,CD36,HSPA5,UCP2	1	1,4-bis[2-(3,5-dichloropyridyloxy)]benzene,fenofibrate,PRKAA1	G0S2,STAT6		ACOX1,HDL-cholesterol,MTTP,SREBF1	diacylglycerol,LEP
ERCC1	enzyme	1.013	1		0	0.00747	ERCC1	DIO1,PRLR	1	MTOR			PRLR
ERCC4	enzyme	1.027	1		0	0.00747	ERCC4	DIO1,PRLR	1	FOS			PRLR
HIVEP3	transcription regulator	-1.29	1		1.414	0.00747	HIVEP3	ALG2,CREB3L2	1		PTGER4,SIRT1		ALG2,CREB3L2
TRPC4AP	transporter	1.027	1		0	0.00747	TRPC4AP	NOP56,SLC25A21	1
UACA	other	-1.028	1		0	0.00747	UACA	GPT,HSPA5	1				CAPN1,IL6	cholesterol
CYB5R4	enzyme	1.28	1		0.577	0.00766	CYB5R4	CD36,HSPA5,Mt2	1					ACSL3,XBP1
DPP-23	chemical reagent		1		1.732	0.00766	DPP-23	DNAJB9,HSPA5,SYVN1	1				ERN1,reactive oxygen species,XBP1
Fgfr	group		1		0.577	0.00766	Fgfr	HSPA5,LGR5,SPP1	1				diacylglycerol,FOS,LGR5,voltage-gated calcium channel
IKK (complex)	complex		1		0.577	0.00766	IKK (complex)	CXCL10,MYC,TCIM	1	CAPN1,dithiothreitol,IFIH1,okadaic acid,RBCK1,reactive oxygen species,TCR,thapsigargin,Tnf (family),Trolox C	BAPTA-AM,COG112 peptide,PPP2CA,sorafenib
cortistatin A	chemical reagent		2		-0.577	0.00766	CDK8,cortistatin A	DIO1,ETV6,MYC	2					CDK8
methyl-beta-cyclodextrin	chemical drug		1		0.577	0.00766	methyl-beta-cyclodextrin	FDFT1,HMGCR,MYC	1				Gsk3,LDLR	cholesterol,IL6
CYP27A1	enzyme	-1.08	1		1.732	0.00895	CYP27A1	CYP2B6,CYP7B1,HMGCR	1	1,4-bis[2-(3,5-dichloropyridyloxy)]benzene,atorvastatin,FDX1,FDXR,HNF4A,LDLR,phenobarbital,phosphatidylethanolamine	ciprofibrate,PEX5L,pirinixic acid,PPARA,RORA			24-hydroxycholesterol,ABCC2,CYP3A5,SREBF1,SREBF2
TPMT	enzyme	1.389	2		0.577	0.00895	6-mercaptopurine,azathioprine,thioguanine,TPMT	ACLY,CXCL10,MYC	3
ZMPSTE24	peptidase	1.332	1		0.577	0.00895	ZMPSTE24	CISH,DIO1,SOCS2	1					JAK2,STAT5B
HDL-cholesterol	complex		1	Inhibited	-2	0.00914	HDL-cholesterol	CYP51A1,FDFT1,IDI1,MSMO1	1	bezafibrate,ezetimibe,LCAT,PEMT,PNPLA2,rosuvastatin	1,4-bis[2-(3,5-dichloropyridyloxy)]benzene,clofibrate,UBIAD1		RPTOR
2,4,5,2',4',5'-hexachlorobiphenyl	chemical toxicant		1		-1.134	0.00929	2,4,5,2',4',5'-hexachlorobiphenyl	ABCC3,ATG13,Ces2c,CYP2B6,HMGCR,MYC,SULT1E1	1				CYP1A1,CYP1A2,CYP3A5,INSIG2,reactive oxygen species	ACSL3,PCBP1,SREBF1,SREBF2
SPARC	other	-1.155	1		-1.134	0.00929	SPARC	FOXQ1,NIPAL1,RFC4,SERPINA7,SLC34A2,UBLCP1,USP2	1	dimethyl sulfone,HRG,thioacetamide,ursodeoxycholic acid,XBP1	ABCB4,LEP			CYP1A1,IL6
2-amino-5-azotoluene	chemical toxicant		1		0	0.0103	2-amino-5-azotoluene	CYP2B6,MYC	1				ABCC2,CYP3A5
4-hydroxyestradiol-17beta	chemical - endogenous mammalian		1		0	0.0103	4-hydroxyestradiol-17beta	HSPA5,NQO1	1	CYP1B1			reactive oxygen species
ATF5	transcription regulator	1.253	1		-1.414	0.0103	ATF5	GAS5,SAA1	1	CREB3L2,Il3	RARA,sorafenib
CREB3L2	transcription regulator	1.614	1		1.414	0.0103	CREB3L2	HSPA5,SEC23B	1	ALG2,ERN1,HIVEP3,thapsigargin,tunicamycin			ATF5
PLA2G1B	enzyme	-1.079	1		0	0.0103	PLA2G1B	CD36,UCP2	1				cholesterol,LEP	PPARA
PNPLA8	enzyme	-1.021	1		1.414	0.0103	PNPLA8	HSPA5,NQO1	1				HSP90B1
PP2A	complex		1		0	0.0103	PP2A	FOXO3,PIM1	1	COG112 peptide,FYN,PRKAA1	JAK2,okadaic acid		STAT5a/b	PFKFB1
RPS6KB2	kinase	1.332	1		0	0.0103	RPS6KB2	CXCL10,EIF1AX	1	CSF1,MTOR,Pdgf (complex)				reactive oxygen species
WNT7B	other	-1.096	1		0	0.0103	WNT7B	MYC,PTCH1	1	FOXA2			MTORC1
clotrimazole	chemical drug		1		-1.414	0.0103	clotrimazole	ABCC3,CYP2B6	1				CYP3A5,NR1I2	ABCB4,CYP,CYP1A2,CYP2A6 (includes others),NR1I3
diacylglycerol	chemical - endogenous mammalian		1		0	0.0103	diacylglycerol	CD36,UCP2	1	ACACB,cholesterol,EPO,Fgfr,thapsigargin,XBP1	FAAH,LEP,MTTP,PNPLA2		ACOX1
tryptase	group		1		0	0.0103	tryptase	CXCL10,F2R	1					reactive oxygen species
LCAT	enzyme	1.069	1		-0.577	0.0103	LCAT	HMGCR,HSPA5,MYC	1	CBS/CBSL,cholic acid,IL6,NR1H4	acetaminophen,fenofibrate,HNF1A,methapyrilene,metoprolol,nitrofurantoin		cholesterol,HDL-cholesterol
MAT1A	enzyme	-1.196	1		-1.732	0.0103	MAT1A	CYP4A11,Cyp4a14,SAA1	1	SREBF1	ethionine,PCYT1A,reactive oxygen species
HOXA9	transcription regulator	-1.141	1		0.447	0.0107	HOXA9	LY86,NDUFB3,PIM1,SPP1,TSC22D1	1				KCNA3
WDR77	transcription regulator	1.26	1		-0.577	0.0135	WDR77	Defb1,SAA1,TFF3	1
CDK8	kinase	1.021	1		1.414	0.0135	CDK8	DIO1,MYC	1		cortistatin A
Trolox C	chemical drug		1		0	0.0135	Trolox C	GPT,UCP2	1				IKK (complex)	reactive oxygen species
mir-185	microRNA	-1.009	1		-1.414	0.0135	mir-185	FDFT1,HMGCR	1	SREBF1				LDLR,SREBF2
uridine	chemical - endogenous mammalian		1		-1.414	0.0135	uridine	Acot1,EHHADH	1				ACOX1,EHHADH
BHLHA15	transcription regulator	1.121	1		1.414	0.0171	BHLHA15	ARRDC3,CCPG1	1	XBP1
MAFF	transcription regulator	-1.185	1		-1.414	0.0171	MAFF	ABCC3,NQO1	1	1,4-bis[2-(3,5-dichloropyridyloxy)]benzene,25-hydroxycholesterol,NFE2L2,NR1I3	PTGER4
PEMT	enzyme	-1.007	1		-1.414	0.0171	PEMT	GPT,HSPA5	1		PCYT1A		cholesterol,ERN1,HDL-cholesterol
linalool	chemical - endogenous non-mammalian		1		0	0.0171	linalool	HMGCR,UCP2	1				ACOX1,PPARA
NFE2L1	transcription regulator	1.017	1		0.577	0.0192	NFE2L1	CYP4A11,Cyp4a14,NQO1	1	MTORC1			LEP	reactive oxygen species
GPR37	G-protein coupled receptor	-1.103	1		0	0.0211	GPR37	HSPA5,PTCH1	1
zeaxanthin	chemical drug		1		-1.414	0.0211	zeaxanthin	HTATIP2,SLC25A30	1				cholesterol	FYN
(13S)-hydroperoxyoctadecadienoic acid	chemical - endogenous mammalian		1		-1	0.023	(13S)-hydroperoxyoctadecadienoic acid	CD36	1
4,4'-diaminodiphenylmethane	chemical toxicant		1		1	0.023	4,4'-diaminodiphenylmethane	CXCL10	1
6beta-hydroxyestradiol-17beta	chemical - endogenous non-mammalian		1		-1	0.023	6beta-hydroxyestradiol-17beta	CYP2B6	1				NR1I3
A230072C01Rik	other		1		1	0.023	A230072C01Rik	UXT	1
ABCC2	transporter	1.109	1		1	0.023	ABCC2	ABCC3	1	1,4-bis[2-(3,5-dichloropyridyloxy)]benzene,2-amino-5-azotoluene,2-bromoethylamine,acetaminophen,allopurinol,atorvastatin,captopril,carboplatin,chenodeoxycholic acid,cholic acid,enalapril,fenamic acid,gentamicin C,HNF4A,lomustine,Ncoa-Nr1i3-Rxra,NFE2L2,nitrofurantoin,NR1H4,NR1I2,NR1I3,phenacetin,phenobarbital,phenylbutazone,rifampin,SIRT1,thioacetamide,ursodeoxycholic acid	17-alpha-ethinylestradiol,cyclophosphamide,CYP27A1,IL6,ketoconazole,sorafenib,sulfinpyrazone
AGL	enzyme	-1.037	1		1	0.023	AGL	GPT	1
ALG2	enzyme	1.441	1		1	0.023	ALG2	CREB3L2	1	HIVEP3,XBP1			CREB3L2
ALPL	phosphatase	1.021	1		-1	0.023	ALPL	SPP1	1
BPNT1	phosphatase	-1.055	1		1	0.023	BPNT1	GPT	1				cholesterol
CAV2	other	1.094	1		1	0.023	CAV2	CAV1	1	SUMO3	cholesterol
DKK2	other	-1.087	1		1	0.023	DKK2	SPP1	1
DPP3	peptidase	-1.055	1		-1	0.023	DPP3	NQO1	1	Co2+	IL6		NFE2L2
ENC1	peptidase	1.036	1		-1	0.023	ENC1	NQO1	1
FBXO11	enzyme	1.058	1		1	0.023	FBXO11	BCL6	1
FOLR1	transporter	-1.145	1		-1	0.023	FOLR1	CAV1	1
Fe3+	chemical - endogenous mammalian		1		-1	0.023	Fe3+	HMGCR	1
GJC2	transporter	-1.075	1		-1	0.023	GJC2	GJB1	1
GR 82334	biologic drug		1		-1	0.023	GR 82334	CXCL10	1
GSTZ1	enzyme		1		1	0.023	GSTZ1	NQO1	1	PPARA	MTOR
Gsta4	enzyme	-1.674	1		1	0.023	Gsta4	GPT	1	1,2-dithiol-3-thione,ethoxyquin,fenofibrate,IL6,NFE2L2,NR1H3,NR1H4,NR1I2,NR1I3	17-alpha-ethinylestradiol,PPARA,PRKAA1
IFITM3	other	1.187	1		-1	0.023	IFITM3	SPP1	1	IL6	6-aminopyrazolopyrimidine derivative compound II,SIRT1
KIF26B	other	-1.096	1		-1	0.023	KIF26B	NQO1	1
KLRC1	transmembrane receptor	-1.087	1		1	0.023	KLRC1	GPT	1
Kap	other	-1.018	1		1	0.023	Kap	Cyp4a14	1	ciprofibrate,SLC13A1	ACOX1
MAF1	other	1.025	1		-1	0.023	MAF1	NNMT	1	MTORC1
MCAT	enzyme	-1.314	1		1	0.023	MCAT	LY96	1
NFE2L3	transcription regulator	-1.067	1		1	0.023	NFE2L3	NQO1	1	tunicamycin	NFE2L2		reactive oxygen species
PACS2	other	-1.018	1		-1	0.023	PACS2	HSPA5	1
PAFAH2	enzyme	-1.034	1		1	0.023	PAFAH2	GPT	1
Prl7d1	cytokine	-1.162	1		-1	0.023	Prl7d1	PRLR	1				PRLR
RBP7	other	1.034	1		1	0.023	RBP7	RBP1	1
RPL19	other	-1.116	1		-1	0.023	RPL19	CXCL10	1
SLC26A1	transporter	-1.167	1		1	0.023	SLC26A1	GPT	1	HNF1A
SRXN1	enzyme	-1.027	1		1	0.023	SRXN1	GPT	1	1,2-dithiol-3-thione,NFE2L2
TENT2	enzyme	1.162	1		1	0.023	TENT2	mir-122	1
TLR4-IN-C34	chemical reagent		1		-1	0.023	TLR4-IN-C34	HSPA5	1
TYSND1	peptidase	-1.041	1		1	0.023	TYSND1	GPT	1
Til1	other		1		1	0.023	Til1	SPP1	1
UBIAD1	enzyme	1.11	1		1	0.023	UBIAD1	HMGCR	1					cholesterol,HDL-cholesterol
barbiturate	chemical drug		1		-1	0.023	barbiturate	CYP2B6	1				CYP1A1
chitosan	chemical - endogenous mammalian		1		1	0.023	chitosan	HMGCR	1				PPARA,reactive oxygen species	cholesterol
fumagillin	chemical - endogenous non-mammalian		1		1	0.023	fumagillin	CAV1	1
metabolite	chemical - endogenous mammalian		1		-1	0.023	metabolite	NQO1	1
miR-212-5p (miRNAs w/seed CCUUGGC)	mature microRNA		1		-1	0.023	miR-212-5p (miRNAs w/seed CCUUGGC)	PTCH1	1
nefazodone	chemical drug		1		1	0.023	nefazodone	GPT	1
pentachlorophenol	chemical toxicant		1		-1	0.023	pentachlorophenol	NQO1	1				CYP1A2
recombinant interferon alpha	biologic drug		1		1	0.023	recombinant interferon alpha	RNF213	1
rifamycin SV	chemical drug		1		-1	0.023	rifamycin SV	BCL6	1
sodium phosphate	chemical drug		1		1	0.023	sodium phosphate	SPP1	1
sulfinpyrazone	chemical drug		1		-1	0.023	sulfinpyrazone	CYP2B6	1				NR1I2	ABCC2
toluene	chemical - endogenous non-mammalian		1		-1	0.023	toluene	GPT	1
triparanol	chemical drug		1		-1	0.023	triparanol	PTCH1	1
(6S)-hydroxyhyoscyamine	chemical drug		1		-1	0.0456	(6S)-hydroxyhyoscyamine	HSPA5	1
DST	other		1		-1	0.0456	DST	HSPA5	1
NCEH1	enzyme	1.027	1		-1	0.0456	NCEH1	HSPA5	1					cholesterol
SRI	transporter	1.227	1		-1	0.0456	SRI	HSPA5	1	IL5,thapsigargin

## Sheet: Diseases and Bio Functions
Diseases and Bio Functions
Categories	Functions	Diseases or Functions Annotation	p-Value	Predicted Activation State	Activation z-score	Molecules	# Molecules
Lipid Metabolism, Small Molecule Biochemistry, Vitamin and Mineral Metabolism	metabolism	Metabolism of terpenoid	4.89e-07		0.368	RDH16,CYP7B1,RETSAT,HMGCR,ADH4,DPAGT1,APOM,SAA1,INHBA,CYP2B6,IDI1,Hsd3b4 (includes others),INSIG1,BCO2,CXCL10,RBP1,FDFT1,SULT1E1,MSMO1,CAV1,PRLR,ACLY,CYP51A1,UGT2B28,RORC,MVD	26
Protein Synthesis	expression	Expression of protein	2.69e-06	Increased	2.068	EIF4EBP2,RPL7A,SRSF3,RPL13A,MID1,THPO,NXF1,INHBA,RPL28,RPL3,MRPL12,RIDA,SPP1,EIF1AX,RPL11,RPS14,RPSA,RPS3,RPL7,MYC,CAV1,RPS9,PIM1,NCK2,HSPA5,FOXO3	26
Lipid Metabolism, Small Molecule Biochemistry, Vitamin and Mineral Metabolism	synthesis	Synthesis of terpenoid	2.94e-06		0.713	Hsd3b4 (includes others),INSIG1,RDH16,ALG2,CYP7B1,PROX1,CXCL10,HMGCR,RBP1,ADH4,DPAGT1,FDFT1,SULT1E1,MSMO1,CRY1,INHBA,CAV1,PRLR,IDI1,ALG3,ACLY,CYP51A1,ALG12,MVD	24
Protein Synthesis	translation	Translation of protein	2.99e-06		1.755	EIF4EBP2,EIF1AX,RPL7A,SRSF3,RPL13A,RPL11,MID1,RPS14,RPSA,RPS3,NXF1,RPL7,MYC,RPL28,RPS9,PIM1,NCK2,HSPA5,RPL3,MRPL12,RIDA,FOXO3	22
Protein Synthesis	translation	Initiation of translation of protein	5.6e-06			EIF4EBP2,EIF1AX,RPL7A,RPL13A,RPL11,RPS14,RPS3,RPSA,RPL7,MYC,RPL28,RPS9,RPL3	13
RNA Damage and Repair	decay	Decay of RNA	1.82e-05			RPL7A,RPL7,RPL28,RPS9,RPL13A,RPL11,RPL3,mir-122,RPS14,RPS3,RPSA	11
Lipid Metabolism, Small Molecule Biochemistry, Vitamin and Mineral Metabolism	metabolism	Steroid metabolism	1.89e-05		1.551	Hsd3b4 (includes others),INSIG1,RDH16,CYP7B1,CXCL10,HMGCR,FDFT1,SULT1E1,MSMO1,SAA1,INHBA,CAV1,PRLR,CYP2B6,IDI1,ACLY,CYP51A1,UGT2B28,RORC,MVD	20
Lipid Metabolism, Molecular Transport, Small Molecule Biochemistry	quantity	Quantity of steroid	4.22e-05		-0.309	HMGCR,ZBTB16,PITPNA,DIO1,EHHADH,ANGPTL4,APOM,SAA1,INHBA,Anp32b,APOA5,SPP1,ABCC3,LGR5,ACOT11,INSIG1,SERPINA12,BCO2,CACFD1,FDFT1,SULT1E1,LCN2,CRY1,CD36,CAV1,SLC34A2,PRLR,mir-122,FOXO3,GPD2	30
Carbohydrate Metabolism, Lipid Metabolism, Small Molecule Biochemistry, Vitamin and Mineral Metabolism	synthesis	Synthesis of oligosaccharide-diphosphodolichol	6.03e-05			ALG2,ALG3,DPAGT1,ALG12	4
RNA Damage and Repair	nonsense-mediated mRNA decay	Nonsense-mediated mRNA decay	6.05e-05			RPL7A,RPL7,RPL28,RPS9,RPL13A,RPL11,RPL3,RPS14,RPS3,RPSA	10
Gastrointestinal Disease, Hepatic System Disease, Metabolic Disease, Organismal Injury and Abnormalities	hepatic steatosis	Hepatic steatosis	6.92e-05		-1.641	UCP2,INSIG1,CYP4A11,HMGCR,PITPNA,EHHADH,UPP1,LCN2,PDGFC,CD36,MYC,CAV1,OBP2B,GPT,HSD17B13,mir-122,RORC,SPP1,FOXO3,ACOT11,GPD2	21
Lipid Metabolism, Small Molecule Biochemistry	conversion	Conversion of lipid	7.21e-05		-0.687	Hsd3b4 (includes others),RDH16,Cyp4a14,CYP4A11,ACSS2,HMGCR,Mt2,ADH4,ANGPTL4,HSD17B6,C3AR1,CYP2B6,ACLY	13
Cancer, Gastrointestinal Disease, Hepatic System Disease, Organismal Injury and Abnormalities	hepatocellular carcinoma	Hepatocellular carcinoma	7.42e-05		1.592	GJB1,GLUL,HTATIP2,SDS,ACSS2,HMGCR,Mt2,RNF213,NQO1,UPP1,HSD17B6,CRELD2,ARPC5,GALK1,PFN1,MS4A6A,GLS2,RFC4,SPP1,ATP1B3,LGR5,BCO2,PROX1,CXCL10,FGA,SOCS2,TCIM,ALDH4A1,RPSA,PDGFC,CSPP1,MYC,CLEC4M,HSPA5,TFCP2,mir-122,CKS1B,Ly6a (includes others),ECT2,RORC,TAOK1,FOXQ1,NNMT	43
Lipid Metabolism, Small Molecule Biochemistry	synthesis	Synthesis of lipid	7.91e-05		0.032	RDH16,ALG2,CYP7B1,Cyp4a14,MTMR9,CYP4A11,ACSS2,HMGCR,ADH4,DPAGT1,PLPP2,APOM,INHBA,F2R,IDI1,OBP2B,ALG3,APOA5,HSD17B13,ARF3,ALG12,MGAT2,MGST3,INSIG1,Hsd3b4 (includes others),PROX1,CD74,CXCL10,RBP1,FDFT1,SULT1E1,MSMO1,ETNPPL,CRY1,CD36,MYC,CAV1,PRLR,HSPA5,CYP51A1,ACLY,HACD2,MVD,FOXO3	44
Lipid Metabolism, Small Molecule Biochemistry	incorporation	Incorporation of palmitic acid	8.89e-05		-0.832	MYC,CD36,CAV1,ACLY	4
Lipid Metabolism, Molecular Transport, Small Molecule Biochemistry	concentration	Concentration of lipid	9.06e-05		0.049	RDH16,CD59,CYP4A11,ZBTB16,HMGCR,PITPNA,DIO1,NQO1,EHHADH,PLPP2,ANGPTL4,APOM,SAA1,INHBA,F2R,PPP1R3C,Anp32b,APOA5,SPP1,ABCC3,LGR5,ACOT11,UCP2,INSIG1,SERPINA12,BCO2,RBP1,CACFD1,FDFT1,SULT1E1,LCN2,CRY1,CD36,SLC34A2,MYC,CAV1,PRLR,HSPA5,ACLY,ABCD2,mir-122,EXTL1,FOXO3,NRBF2,GPD2	45
Lipid Metabolism, Small Molecule Biochemistry, Vitamin and Mineral Metabolism	metabolism	Metabolism of sterol	0.000113	Increased	2.216	INSIG1,SAA1,CAV1,CYP7B1,IDI1,CXCL10,HMGCR,ACLY,CYP51A1,FDFT1,MSMO1,MVD	12
Lipid Metabolism, Small Molecule Biochemistry, Vitamin and Mineral Metabolism	synthesis	Synthesis of sterol	0.000115		1.013	INSIG1,CAV1,CYP7B1,IDI1,HMGCR,CYP51A1,ACLY,FDFT1,MSMO1,MVD	10
Lipid Metabolism, Small Molecule Biochemistry, Vitamin and Mineral Metabolism	synthesis	Synthesis of cholesterol	0.000154			INSIG1,CAV1,IDI1,HMGCR,CYP51A1,ACLY,FDFT1,MSMO1,MVD	9
Energy Production, Lipid Metabolism, Small Molecule Biochemistry	oxidation	Oxidation of lipid	0.000166		-1.772	UCP2,RDH16,Cyp4a14,CYP4A11,RBP1,ADH4,BDH2,EHHADH,HSD17B6,MYC,CD36,CYP2B6,OBP2B,ABCD2,FOXO3,ACOT11	16
Lipid Metabolism, Small Molecule Biochemistry	homeostasis	Homeostasis of lipid	0.000178			INSIG1,CYP7B1,Cyp4a14,HMGCR,Mt2,RBP1,EHHADH,ANGPTL4,SAA1,CD36,CAV1,APOA5,NR1D2,ABCC3,GOT1	15
Cellular Development, Cellular Growth and Proliferation, Hematological System Development and Function	proliferation	Proliferation of B-lymphocyte derived cell lines	0.000188		1.793	MYC,F2R,CAV1,PRLR,CD74,IL6R,SOCS2,SPP1,ETV6,THPO,IL2RG	11
Lipid Metabolism, Small Molecule Biochemistry, Vitamin and Mineral Metabolism	metabolism	Metabolism of cholesterol	0.0002		1.98	INSIG1,SAA1,CAV1,CYP7B1,IDI1,HMGCR,ACLY,CYP51A1,FDFT1,MSMO1,MVD	11
Protein Synthesis	quantity	Quantity of protein lipid complex in blood	0.000231		-0.198	SERPINA12,CD36,CAV1,Anp32b,mir-122,ANGPTL4,LCN2,APOM,ACOT11	9
Lipid Metabolism, Molecular Transport, Small Molecule Biochemistry	concentration	Concentration of cholesterol	0.000251		-0.614	INSIG1,SERPINA12,BCO2,HMGCR,CACFD1,DIO1,FDFT1,ANGPTL4,LCN2,APOM,SAA1,CD36,CAV1,Anp32b,APOA5,mir-122,SPP1,FOXO3,ACOT11,GPD2	20
Protein Synthesis	synthesis	Synthesis of protein	0.0003		1.617	EIF4EBP2,SRSF3,RPL7A,RPL13A,MID1,THPO,NXF1,INHBA,RPL28,RPL3,MRPL12,RIDA,SPP1,NPR2,EIF1AX,RPL11,RPS14,RPSA,RPS3,RPL7,MYC,CAV1,RPS9,PIM1,HSPA5,NCK2,FOXO3	27
Organismal Functions	thermogenesis	Thermogenesis	0.000335		1.134	UCP2,INHBA,CD36,CAV1,LCN2,ACOT11,GADD45G,GPD2	8
Lipid Metabolism, Molecular Transport, Small Molecule Biochemistry	concentration	Concentration of triacylglycerol	0.000369		-1.163	UCP2,INSIG1,SERPINA12,BCO2,PITPNA,CACFD1,NQO1,ANGPTL4,LCN2,APOM,MYC,CD36,CAV1,PPP1R3C,APOA5,ACLY,mir-122,SPP1,FOXO3,ACOT11,GPD2	21
Metabolic Disease	glucose metabolism disorder	Glucose metabolism disorder	0.000379		0.009	BC023105,EIF4EBP2,CYP4A11,PSMD6,Gstp3,C3AR1,LILRB4,F2R,OBP2B,HSD17B13,MS4A6A,SPP1,MGAT2,TRIM13,CD74,Pira11,CXCL10,RBP1,SOCS2,LCN2,CCDC12,CD36,MYC,CA1,HACD2,mir-122,FOXO3,Art2b,DNAJB9,NNMT,LBX2,ZBTB16,HMGCR,PITPNA,NQO1,APOM,CA5B,RTP4,PPP1R3C,GPT,RIDA,UCP2,SERPINA12,PROX1,FDFT1,CISH,CRY1,CAMTA1,CAV1,PRLR,LY86,CXCL13,TFG,GBP6,HSPA5,Ly6a (includes others),CDC23,FCGR3A/FCGR3B,GPD2	59
Organismal Injury and Abnormalities	injury	Injury of mice	0.00039		1.414	SLC34A2,ZBTB16,Mt2,RNF213,TFF3,C6,CAPN8,SPP1,FCGR3A/FCGR3B	9
Lipid Metabolism, Molecular Transport, Small Molecule Biochemistry	accumulation	Accumulation of farnesyl pyrophosphate	0.000456			HMGCR,FDFT1	2
Amino Acid Metabolism, Small Molecule Biochemistry	accumulation	Accumulation of glutamine	0.000456			MYC,GLUL	2
Cancer, Gastrointestinal Disease, Hepatic System Disease, Organismal Injury and Abnormalities	growth	Initiation of growth of hepatocellular carcinoma	0.000456			MYC,HMGCR	2
Lipid Metabolism, Molecular Transport, Small Molecule Biochemistry	localization	Localization of lysophospholipids	0.000456			CAV1,RAB22A	2
Energy Production, Lipid Metabolism, Small Molecule Biochemistry, Vitamin and Mineral Metabolism	oxidation	Oxidation of vitamin A	0.000456			RDH16,ADH4	2
Cellular Development, Cellular Growth and Proliferation, Digestive System Development and Function, Hepatic System Development and Function, Organ Development, Tissue Development	proliferation	Proliferation of hepatic progenitor cells	0.000456			INHBA,PROX1	2
Digestive System Development and Function, Hepatic System Development and Function, Organ Morphology, Organismal Development, Tissue Morphology	size	Size of liver tissue	0.000456			GJB1,SPP1	2
Small Molecule Biochemistry	metabolism	Metabolism of dicarboxylic acid	0.000468			SDHB,ACMSD,ACLY,ACOT4,GOT1	5
Cell Death and Survival	apoptosis	Apoptosis of prostate cells	0.000501			MYC,USP2,GAS5	3
Connective Tissue Development and Function, Tissue Development	function	Function of adipose tissue	0.000528			CD36,CAV1,ANGPTL4,SPP1,GADD45G,ACOT11	6
Hematological System Development and Function, Tissue Morphology	quantity	Quantity of myeloid cells	0.000581		1.619	ZBTB16,Mt2,NQO1,C3AR1,THPO,IL2RG,LILRB4,PILRA,SPP1,CXCL10,RBP1,CISH,C6,TCIM,LCN2,SLC25A21,PDGFC,S1PR5,BCL6,MYC,CD36,CLEC4M,SLFN12L,USP2,PIM1,mir-122,Ly6a (includes others),ETV6	28
Hematological Disease, Infectious Diseases	viral hemorrhagic fever	Viral hemorrhagic fever	0.000631			CLEC4M,CXCL10,HSPA5,RPL3,FGA	5
Endocrine System Disorders, Gastrointestinal Disease, Immunological Disease, Metabolic Disease, Organismal Injury and Abnormalities	insulin-dependent diabetes mellitus	Insulin-dependent diabetes mellitus	0.00069			BC023105,UCP2,LBX2,Pira11,CD74,CXCL10,HMGCR,SOCS2,CISH,Gstp3,C3AR1,APOM,LILRB4,RTP4,LY86,CXCL13,GBP6,CA1,MS4A6A,mir-122,HACD2,Ly6a (includes others),RIDA,Art2b	24
Cellular Development, Cellular Growth and Proliferation, Hematological System Development and Function	cell proliferation	Cell proliferation of leukocyte cell lines	0.000922	Increased	2.145	CD74,CD72,IL6R,SOCS2,THPO,IL2RG,INHBA,MYC,F2R,CAV1,PRLR,PIM1,SPP1,ETV6,ATP1B3,GADD45G	16
Endocrine System Development and Function, Lipid Metabolism, Small Molecule Biochemistry	conversion	Conversion of dihydrotestosterone	0.00104			Hsd3b4 (includes others),RDH16,HSD17B6	3
Cancer, Organismal Injury and Abnormalities	tumorigenesis	Tumorigenesis of hepatoma cell lines	0.00111		1	TFCP2,mir-122,CKS1B,LGR5	4
Cancer, Gastrointestinal Disease, Hepatic System Disease, Organismal Injury and Abnormalities	growth	Growth of hepatocellular carcinoma	0.00132		1.931	MYC,PROX1,HMGCR,Ly6a (includes others)	4
Neurological Disease, Organismal Injury and Abnormalities, Psychological Disorders	bilateral striatal necrosis	Bilateral striatal necrosis	0.00135			MT-ATP6,MT-ND6	2
Cell Death and Survival, Hematological System Development and Function	cell survival	Cell survival of CD4+ T-lymphocytes	0.00135			PIM1,IL2RG	2
Lipid Metabolism, Small Molecule Biochemistry	hydroxylation	Hydroxylation of 11,12-epoxyeicosatrienoic acid	0.00135			Cyp4a14,CYP4A11	2
Lipid Metabolism, Small Molecule Biochemistry	hydroxylation	Hydroxylation of 14,15-epoxyeicosatrienoic acid	0.00135			Cyp4a14,CYP4A11	2
Lipid Metabolism, Small Molecule Biochemistry	hydroxylation	Hydroxylation of 8,9-epoxyeicosatrienoic acid	0.00135			Cyp4a14,CYP4A11	2
Cardiovascular Disease, Hematological Disease, Metabolic Disease	hyperlipoproteinemia type V	Hyperlipoproteinemia type V	0.00135			APOA5,HMGCR	2
Developmental Disorder, Hereditary Disorder, Metabolic Disease, Neurological Disease, Ophthalmic Disease, Organismal Injury and Abnormalities, Skeletal and Muscular Disorders	Lebers optic atrophy with dystonia	Lebers optic atrophy with dystonia	0.00135			MT-ND3,MT-ND6	2
Cancer, Connective Tissue Disorders, Hematological Disease, Immunological Disease, Organismal Injury and Abnormalities, Skeletal and Muscular Disorders	primary diffuse large B-cell lymphoma of bone	Primary diffuse large B-cell lymphoma of bone	0.00135			BCL6,MYC	2
Drug Metabolism, Lipid Metabolism, Molecular Transport, Small Molecule Biochemistry, Vitamin and Mineral Metabolism	quantity	Quantity of alitretinoin	0.00135			RDH16,RBP1	2
Carbohydrate Metabolism, Energy Production, Molecular Transport	transport	Transport of pyruvic acid	0.00135			MYC,SLC16A7	2
Developmental Disorder, Hereditary Disorder, Metabolic Disease, Organismal Injury and Abnormalities	Mitochondrial complex I deficiency	Mitochondrial complex I deficiency	0.00138			NDUFB3,MTFMT,MT-ND3,NDUFA11,MT-ND6	5
Lipid Metabolism, Small Molecule Biochemistry, Vitamin and Mineral Metabolism	synthesis	Synthesis of steroid	0.00141		0.975	Hsd3b4 (includes others),INSIG1,CYP7B1,PROX1,CXCL10,HMGCR,FDFT1,SULT1E1,MSMO1,CRY1,INHBA,CAV1,PRLR,IDI1,ACLY,CYP51A1,MVD	17
Connective Tissue Development and Function, Tissue Development	function	Function of brown adipose tissue	0.00141			CAV1,GADD45G,ACOT11	3
Developmental Disorder, Hereditary Disorder, Metabolic Disease, Neurological Disease, Ophthalmic Disease, Organismal Injury and Abnormalities, Skeletal and Muscular Disorders	Leber optic atrophy	Leber optic atrophy	0.00141			MT-ATP6,MT-ND3,MT-ND6	3
Hematological System Development and Function, Hematopoiesis, Lymphoid Tissue Structure and Development, Tissue Morphology	quantity	Quantity of megakaryocytes	0.00146		1.032	SLFN12L,PIM1,NQO1,Ly6a (includes others),THPO,IL2RG	6
Carbohydrate Metabolism	gluconeogenesis	Gluconeogenesis	0.00155			SERPINA12,CD36,CAV1,SDS,RBP1,NQO1,GOT1,CRY1,GPD2	9
Cellular Development	epithelial-mesenchymal transition	Epithelial-mesenchymal transition of colorectal cancer cell lines	0.00156		0.762	MYC,CAV1,FZD7,PDLIM1	4
Energy Production, Lipid Metabolism, Small Molecule Biochemistry	oxidation	Oxidation of fatty acid	0.00171		-1.224	UCP2,MYC,CD36,Cyp4a14,OBP2B,CYP4A11,RBP1,ADH4,ABCD2,BDH2,EHHADH,ACOT11	12
Cellular Movement	mobilization	Mobilization of cells	0.00173		1.212	PFN1,CXCL10,SULT1E1,LCN2,C3AR1,THPO,S1PR5	7
Endocrine System Disorders, Gastrointestinal Disease, Hepatic System Disease, Metabolic Disease, Organismal Injury and Abnormalities	nonalcoholic fatty liver disease	Nonalcoholic fatty liver disease	0.00174			UCP2,CYP4A11,HMGCR,GPT,HSD17B13,mir-122	6
Inflammatory Disease, Neurological Disease	chronic inflammatory demyelinating polyradiculoneuropathy	Chronic inflammatory demyelinating polyradiculoneuropathy	0.00185			CD59,S1PR5,FCGR3A/FCGR3B	3
Lipid Metabolism, Nucleic Acid Metabolism, Small Molecule Biochemistry	conversion	Conversion of acyl-coenzyme A	0.00185			ACSS2,HMGCR,ACLY	3
Cellular Movement	invasion	Invasion of lymphatic system cells	0.00185			CXCL10,NQO1,ETV6	3
Lipid Metabolism, Molecular Transport, Small Molecule Biochemistry, Vitamin and Mineral Metabolism	quantity	Quantity of retinyl ester	0.00185			RDH16,RBP1,LCN2	3
Amino Acid Metabolism, Small Molecule Biochemistry	synthesis	Synthesis of acidic amino acid	0.00185			GPT,GLS2,GOT1	3
Cell Morphology, Connective Tissue Development and Function, Connective Tissue Disorders, Organismal Injury and Abnormalities, Tissue Morphology	abnormal morphology	Abnormal morphology of adipocytes	0.00193			INSIG1,SERPINA12,CAV1,Ly6a (includes others),ACOT11	5
Cancer, Organismal Injury and Abnormalities	growth	Growth of tumor	0.00207		0.39	CD59,EFEMP1,SRSF3,GJB1,HTATIP2,PTCH1,ACSS2,HMGCR,IL6R,ANGPTL4,C3AR1,INHBA,F2R,ABI1,TFF3,mir-186,SPP1,LRG1,CBLL1,PROX1,FGA,LCN2,ARRDC3,PHLDA1,CAMTA1,CD36,MYC,CAV1,TFG,TSC22D1,HSPA5,PIM1,ACLY,mir-122,CKS1B,Ly6a (includes others),RORC,ETV6,FOXO3,MED15,FCGR3A/FCGR3B	41
Hematological System Development and Function, Hematopoiesis, Tissue Development	accumulation	Accumulation of hematopoietic cells	0.00212			MYC,ZBTB16,PIM1,LCN2	4
Lipid Metabolism, Small Molecule Biochemistry	hydroxylation	Hydroxylation of lipid	0.00212		-1.021	CYP7B1,Cyp4a14,CYP2B6,CYP4A11	4
Amino Acid Metabolism, Small Molecule Biochemistry	synthesis	Synthesis of glutamine family amino acid	0.00212		0.038	GLUL,MYC,GPT,GLS2	4
Post-Translational Modification	N-glycosylation	N-glycosylation of protein	0.00215			DAD1,DPAGT1,SYVN1,MGAT2,KRTCAP2	5
Connective Tissue Development and Function, Tissue Morphology	quantity	Quantity of connective tissue	0.00216		0.257	EFEMP1,CD59,UBL5,Mt2,NQO1,ANGPTL4,C3AR1,THPO,INHBA,F2R,PFN1,PILRA,SPP1,MGAT2,ACOT11,UCP2,INSIG1,PSTPIP2,TCIM,LCN2,CD36,MYC,CAV1,PRLR,CXCL13,CREB3L2,PIM1,HSPA5,Ly6a (includes others),FOXO3,GPD2	31
Amino Acid Metabolism, Small Molecule Biochemistry	metabolism	Metabolism of amino acids	0.00218		0.14	SLC3A1,MYC,GLUL,SDS,SLC7A8,GPT,ACMSD,GLS2,ASL,GOT1,ALDH4A1,ASNS	12
Cancer, Cell Death and Survival, Organismal Injury and Abnormalities, Tumor Morphology	cell death	Cell death of osteosarcoma cells	0.00225		1.667	NXF1,RPL7A,RPL7,RPL13A,RPL11,RPL3,PHF5A,RPS14,RPS3	9
Nervous System Development and Function, Neurological Disease, Organ Morphology, Organismal Development, Organismal Injury and Abnormalities	abnormal morphology	Abnormal morphology of hippocampal CA1 region	0.00236			EIF4EBP2,CAV1,NFIX	3
Lipid Metabolism, Nucleic Acid Metabolism, Small Molecule Biochemistry	synthesis	Synthesis of acetyl-coenzyme A	0.00236			MYC,ACSS2,ACLY	3
Lipid Metabolism, Nucleic Acid Metabolism, Small Molecule Biochemistry	metabolism	Metabolism of acyl-coenzyme A	0.00238			ACLY,EHHADH,ACOT4,Acot1,ACOT11	5
Immunological Disease	systemic autoimmune syndrome	Systemic autoimmune syndrome	0.00244		-0.152	BC023105,DPAGT1,MAFB,Gstp3,C3AR1,LILRB4,SAA1,TC2N,UXT,MS4A6A,SPP1,MRPS28,MT-ATP6,CD74,Pira11,RPL11,CXCL10,DAD1,SOCS2,LCN2,BCL6,CD36,SLFN12L,CA1,HACD2,mir-122,H1F0,FOXO3,Art2b,KRTCAP2,GLUL,LBX2,HMGCR,IL6R,CHD7,APOM,RTP4,CYP2B6,RIDA,UCP2,CISH,RPSA,RPS3,LY86,CXCL13,TFG,GBP6,ACLY,FRZB,Ly6a (includes others),RORC,RNASE2,FCGR3A/FCGR3B	53
Lipid Metabolism, Small Molecule Biochemistry	metabolism	Metabolism of long chain fatty acid	0.00245			CD36,CYP4A11,ACOT4,Acot1	4
Neurological Disease, Organismal Injury and Abnormalities, Psychological Disorders	disorder of basal ganglia	Disorder of basal ganglia	0.00255			CAMK2B,RPL13A,DNAJC13,SCOC,HMGCR,ZBTB16,IL6R,UPP1,NBEA,SDHB,PFN1,RPL3,USP24,SPP1,LGR5,ACOT11,MT-ND6,LRG1,MT-ATP6,CD74,NDUFB3,DAD1,GAS5,FDFT1,RPSA,ETNPPL,BCL6,CAV1,TM2D1,USP2,HSPA5,CYP51A1,ABCD2,PDLIM1,FOXO3,NDUFB2	36
Cell Death and Survival	apoptosis	Apoptosis of B-lymphocyte derived cell lines	0.00262		1.775	INHBA,MYC,PRLR,PIM1,SPP1,ETV6,FOXO3,LCN2,PDCD5	9
Neurological Disease	demyelination	Demyelination	0.00262		-0.424	GJB1,CAV1,CXCL10,HSPA5,PITPNA,ABCD2,SPP1,C3AR1,MT-ND6	9
Hematological System Development and Function, Inflammatory Response, Tissue Morphology	quantity	Quantity of monocytes	0.00262		-0.426	SLFN12L,CLEC4M,mir-122,Ly6a (includes others),TCIM,LCN2,IL2RG,SLC25A21,S1PR5	9
Dermatological Diseases and Conditions, Organismal Injury and Abnormalities	psoriasis	Psoriasis	0.00264			HMGCR,ZBTB16,IL6R,ADAMDEC1,UPP1,C3AR1,RTP4,PPP1R3C,PROX1,CXCL10,IL22RA1,SOCS2,SEC23B,LCN2,RARRES1,CD36,CAV1,HSPA5,NR1D2,SYVN1,FRZB,RORC,GOT1,MPHOSPH6,FCGR3A/FCGR3B	25
Dermatological Diseases and Conditions, Hair and Skin Development and Function, Organ Morphology, Organismal Injury and Abnormalities	abnormal morphology	Abnormal morphology of coarse hair	0.00266			EFEMP1,PRLR	2
Cell Cycle, Humoral Immune Response	cell cycle progression	Arrest in cell cycle progression of B lymphocytes	0.00266			BCL6,MYC	2
Cancer, Hematological Disease, Immunological Disease, Organismal Injury and Abnormalities	non-Hodgkin lymphoma	Malignant non-Hodgkin lymphoma	0.00266			MYC,LONP1	2
Cell Morphology	morphology	Morphology of brain cancer cell lines	0.00266			CD59,MYC	2
Amino Acid Metabolism, Small Molecule Biochemistry	synthesis	Synthesis of glutamine	0.00266			MYC,GLUL	2
Developmental Disorder, Hereditary Disorder, Metabolic Disease, Organismal Injury and Abnormalities	congenital disorder of glycosylation type 1	Congenital disorder of glycosylation type 1	0.00281			ALG2,ALG3,DPAGT1,ALG12	4
Cancer, Hematological Disease, Immunological Disease, Organismal Injury and Abnormalities	development	Development of T-cell non-Hodgkin lymphoma	0.00281			BCL6,MYC,PIM1,ETV6	4
Lipid Metabolism, Small Molecule Biochemistry, Vitamin and Mineral Metabolism	metabolism	Metabolism of retinol	0.00281			RDH16,RETSAT,RBP1,ADH4	4
Cell Signaling, Cell-To-Cell Signaling and Interaction	cytokine and chemokine mediated signaling pathway	Cytokine and chemokine mediated signaling pathway	0.00282			CXCL10,IL22RA1,IL6R,LCN2,IL2RG,BCL6,SAA1,MYC,CD36,CAV1,PIM1,RORC,FOXO3	13
Cellular Movement, Hematological System Development and Function	mobilization	Mobilization of blood cells	0.00283		0.728	PFN1,CXCL10,LCN2,C3AR1,THPO,S1PR5	6
Carbohydrate Metabolism, Molecular Transport	quantity	Quantity of glycogen	0.00295		-0.743	GJB1,MYC,CD36,CAV1,PPP1R3C,mir-122,NQO1,DNAJB9	8
Small Molecule Biochemistry	quantity	Quantity of ammonia in blood	0.00296			ASL,CA5B,GPD2	3
Drug Metabolism, Lipid Metabolism, Small Molecule Biochemistry, Vitamin and Mineral Metabolism	synthesis	Synthesis of tretinoin	0.00296			RDH16,RBP1,ADH4	3
Endocrine System Disorders, Metabolic Disease	insulin resistance	Insulin resistance	0.00305		0.213	EIF4EBP2,UCP2,SERPINA12,CYP4A11,HMGCR,NQO1,LCN2,C3AR1,CA5B,CD36,CAV1,PRLR,PPP1R3C,GPT,CA1,HSD17B13,mir-122,NNMT	18
Carbohydrate Metabolism	binding	Binding of carbohydrate	0.00316		0.617	LY96,MTMR9,CXCL10,APOA5,SPP1,Art2b,RPSA	7
Lipid Metabolism, Small Molecule Biochemistry, Vitamin and Mineral Metabolism	metabolism	Metabolism of retinoid	0.00316		-0.948	RDH16,BCO2,CYP2B6,RETSAT,RBP1,ADH4,APOM	7
Lipid Metabolism, Small Molecule Biochemistry	conversion	Conversion of fatty acid	0.00319		-1.342	Cyp4a14,CYP2B6,ACSS2,HMGCR,ACLY	5
Hematological System Development and Function	mean corpuscular hemoglobin concentration	Mean corpuscular hemoglobin concentration	0.00319		-0.447	TCIM,LCN2,FOXO3,SLC25A21,RPSA	5
Hematological Disease, Infectious Diseases	Ebola hemorrhagic fever	Ebola hemorrhagic fever	0.0032			CLEC4M,HSPA5,RPL3,FGA	4
Lipid Metabolism, Small Molecule Biochemistry	reduction	Reduction of lipid	0.0032			Hsd3b4 (includes others),HMGCR,ADH4,Gsta4	4
Cell Morphology, Organismal Injury and Abnormalities	swelling	Swelling of cells	0.00336			INHBA,ATP6V0D2,MYC,PIM1,IL6R,MT-ND6,TAOK1	7
Hematological System Development and Function, Inflammatory Response, Tissue Morphology	quantity	Quantity of macrophages	0.00346		0.42	CXCL10,Mt2,LCN2,C3AR1,IL2RG,PDGFC,LILRB4,CD36,SLFN12L,USP2,mir-122,PILRA,SPP1	13
Amino Acid Metabolism, Small Molecule Biochemistry	synthesis	Synthesis of alpha-amino acid	0.0035		-0.218	MYC,GPT,GLS2,GOT1,ASNS	5
Hematological System Development and Function, Inflammatory Response, Tissue Morphology	quantity	Quantity of phagocytes	0.00362		1.175	CXCL10,RBP1,Mt2,C6,NQO1,TCIM,LCN2,C3AR1,IL2RG,SLC25A21,PDGFC,S1PR5,LILRB4,BCL6,CD36,CLEC4M,SLFN12L,CXCL13,USP2,mir-122,PILRA,Ly6a (includes others),SPP1	23
Immunological Disease	abnormal quantity	Abnormal quantity of chemokine	0.00363			BCL6,CD36,CAV1,SPP1	4
Cancer, Organismal Injury and Abnormalities, Tissue Morphology, Tumor Morphology	mass	Mass of tumor	0.00363			F2R,MYC,mir-186,SPP1	4
Cellular Movement	dispersion	Dispersion of cells	0.00364			EFEMP1,CAV1,SPP1	3
Organismal Injury and Abnormalities	hematoma	Hematoma	0.00364			Anp32b,CXCL10,CYP51A1	3
Energy Production, Nucleic Acid Metabolism, Small Molecule Biochemistry	synthesis	Synthesis of ATP	0.00366		-1.706	UCP2,MT-ATP6,CAV1,PID1,LONP1,GLS2,FOXO3,NNMT	8
Gastrointestinal Disease, Hepatic System Disease	cholestasis	Cholestasis	0.00379			RDH16,GJB1,CYP7B1,HMGCR,ADH4,ABCC3,MGST3	7
Connective Tissue Development and Function, Tissue Morphology	quantity	Quantity of adipose tissue	0.00391		0	UCP2,INSIG1,EFEMP1,UBL5,Mt2,NQO1,ANGPTL4,LCN2,MYC,CD36,CAV1,PRLR,HSPA5,PILRA,ACOT11,GPD2	16
Cardiovascular Disease, Organismal Injury and Abnormalities	peripheral arterial disease	Peripheral arterial disease	0.00395			UCP2,HTATIP2,HMGCR,LAPTM5,MAFB,UST,C3AR1,CD36,F2R,TM2D1,SPP1,FCGR3A/FCGR3B,NNMT	13
Cancer, Immunological Disease, Organismal Injury and Abnormalities	hyperplasia	Hyperplasia of spleen	0.00409		-0.64	BCL6,Mt2,CISH,LCN2,IL2RG,GADD45G	6
Neurological Disease	demyelination	Demyelination of nerves	0.00419		-1.41	GJB1,CXCL10,HSPA5,PITPNA,C3AR1	5
Gastrointestinal Disease, Hepatic System Disease, Inflammatory Disease, Organismal Injury and Abnormalities	primary biliary cirrhosis	Primary biliary cirrhosis	0.00426			F2R,PTCH1,HMGCR,FRZB,NQO1,SPP1,ABCC3	7
Immunological Disease	abnormal quantity	Abnormal quantity of cytokine	0.00427			LILRB4,BCL6,F2R,CD36,CAV1,SPP1,RORC,C3AR1	8
Cell Cycle	G1 phase	Arrest in G1 phase of hematopoietic progenitor cells	0.00437			MYC,THPO	2
Endocrine System Development and Function, Small Molecule Biochemistry	catabolism	Catabolism of androgen	0.00437			SPP1,HSD17B6	2
Lipid Metabolism, Nucleic Acid Metabolism, Small Molecule Biochemistry	conversion	Conversion of acetyl-coenzyme A	0.00437			ACSS2,ACLY	2
Cell Morphology	conversion	Conversion of placental cells	0.00437			BCL6,MYC	2
Cancer, Cellular Development, Organismal Injury and Abnormalities, Tumor Morphology	differentiation	Differentiation of erythroleukemia cells	0.00437			INHBA,MYC	2
Lipid Metabolism, Small Molecule Biochemistry, Vitamin and Mineral Metabolism	formation	Formation of 9-cis-retinol	0.00437			RDH16,ADH4	2
Free Radical Scavenging	hyperproduction	Hyperproduction of reactive oxygen species	0.00437			UCP2,FOXO3	2
Cellular Movement	migration	Migration of multiple myeloma cells	0.00437			CAV1,SPP1	2
Gastrointestinal Disease, Inflammatory Disease, Organismal Injury and Abnormalities	sialadenitis	Sialadenitis	0.00437			CXCL13,RORC	2
Hematological Disease, Hereditary Disorder, Infectious Diseases, Organismal Injury and Abnormalities	susceptibility to malaria	Susceptibility to malaria	0.00437			CD36,CISH	2
Cancer, Organismal Injury and Abnormalities, Tumor Morphology	transformation	Transformation of cancer cells	0.00437			MYC,TFF3	2
Protein Synthesis	quantity	Quantity of hdl cholesterol in blood	0.00438		0.896	CD36,Anp32b,mir-122,ANGPTL4,APOM,ACOT11	6
Vitamin and Mineral Metabolism	metabolism	Metabolism of vitamin	0.0044		-0.469	RDH16,BCO2,CYP2B6,RETSAT,CXCL10,ACMSD,RBP1,ADH4,APOM	9
Cellular Development, Cellular Growth and Proliferation, Lymphoid Tissue Structure and Development, Tissue Development	proliferation	Proliferation of bone marrow cells	0.0044		0.669	F2R,CXCL10,TSC22D1,PIM1,MAFB,SPP1,FOXO3,LCN2,THPO	9
Lipid Metabolism, Small Molecule Biochemistry	incorporation	Incorporation of monounsaturated fatty acids	0.00441			CAV1,CD36,ACLY	3
Developmental Disorder, Hereditary Disorder, Metabolic Disease, Neurological Disease, Organismal Injury and Abnormalities, Skeletal and Muscular Disorders	Leigh syndrome with complex I deficiency	Leigh syndrome with complex I deficiency	0.00441			MTFMT,MT-ND3,MT-ND6	3
Gastrointestinal Disease, Hepatic System Disease, Organismal Injury and Abnormalities	bleeding	Bleeding of liver	0.00461		0.152	Mt2,FGA,PILRA,TDG	4
Hereditary Disorder, Metabolic Disease, Neurological Disease, Organismal Injury and Abnormalities, Skeletal and Muscular Disorders	Leigh syndrome	Leigh syndrome	0.00461			MT-ATP6,MTFMT,MT-ND3,MT-ND6	4
Drug Metabolism, Lipid Metabolism, Small Molecule Biochemistry, Vitamin and Mineral Metabolism	metabolism	Metabolism of tretinoin	0.00461		-0.97	RDH16,CYP2B6,RBP1,ADH4	4
Cardiovascular Disease, Organismal Injury and Abnormalities	venoocclusion	Venoocclusion	0.00461			F2R,HMGCR,FGA,NNMT	4
Endocrine System Disorders, Gastrointestinal Disease, Metabolic Disease, Organismal Injury and Abnormalities	diabetes mellitus	Diabetes mellitus	0.00494		1.091	BC023105,LBX2,ZBTB16,HMGCR,PSMD6,Gstp3,C3AR1,APOM,CA5B,LILRB4,RTP4,F2R,HSD17B13,MS4A6A,RIDA,SPP1,UCP2,TRIM13,PROX1,CD74,Pira11,CXCL10,FDFT1,SOCS2,CISH,LCN2,CCDC12,CAMTA1,CD36,MYC,CAV1,LY86,CXCL13,TFG,GBP6,HSPA5,CA1,HACD2,mir-122,Ly6a (includes others),CDC23,Art2b,FCGR3A/FCGR3B,GPD2,NNMT	45
Lymphoid Tissue Structure and Development, Tissue Morphology	quantity	Quantity of bone marrow cells	0.00509		0.121	BCL6,MYC,SLFN12L,ZBTB16,PIM1,NQO1,Ly6a (includes others),SPP1,LCN2,THPO,IL2RG	11
Connective Tissue Disorders, Inflammatory Response, Organismal Injury and Abnormalities, Tissue Development	inflammation	Inflammation of adipose tissue	0.00516			LY96,CD36,SPP1,ACOT11	4
Cancer, Organismal Injury and Abnormalities	cancer	Delay in cancer	0.00528			MYC,ETV6,LCN2	3
Cellular Development, Cellular Growth and Proliferation, Connective Tissue Development and Function, Hematological System Development and Function, Hematopoiesis, Organismal Development, Tissue Development	differentiation	Differentiation of erythroid precursor cells	0.00534		0.346	INHBA,MYC,IL6R,ETV6,LCN2,RPS14,THPO	7
RNA Post-Transcriptional Modification	processing	Processing of rRNA	0.00534			RPL7,RPS9,RPL11,NOP56,TRMT112,MPHOSPH6,RPS14	7
Cell Morphology	conversion	Conversion of cells	0.00535		0.218	BCL6,MYC,PRLR,EFNA3,RORC,LCN2	6
Developmental Disorder, Hereditary Disorder, Metabolic Disease, Organismal Injury and Abnormalities	mitochondrial respiratory chain deficiency	Mitochondrial respiratory chain deficiency	0.00535			NDUFB3,COX6B1,MTFMT,MT-ND3,NDUFA11,MT-ND6	6
Cellular Development, Cellular Growth and Proliferation, Connective Tissue Development and Function, Hematological System Development and Function, Hematopoiesis, Organismal Development, Tissue Development	differentiation	Differentiation of erythroid cells	0.00538		0.179	INHBA,MYC,IL6R,ETV6,RPS14	5
Organismal Functions	thermoregulation	Thermoregulation	0.00546		0.216	UCP2,INHBA,CD36,CAV1,PRLR,LCN2,Ces1b/Ces1c,ACOT11,GADD45G,ARRDC3,GPD2	11
Connective Tissue Development and Function, Hematological System Development and Function, Hematopoiesis, Organismal Development, Tissue Morphology	quantity	Quantity of erythroid precursor cells	0.0057		-0.594	INHBA,CD59,MYC,NQO1,TCIM,LCN2,MGAT2,FOXO3,THPO	9
Cellular Growth and Proliferation, Lymphoid Tissue Structure and Development	proliferation	Proliferation of lymphatic system cells	0.00577		1.106	CD59,CD72,ZBTB16,IL6R,MAFB,THPO,IL2RG,LILRB4,INHBA,F2R,LY96,ABI1,SPP1,CD74,CXCL10,LAPTM5,CISH,LCN2,RPS3,BCL6,CD36,MYC,CAV1,LY86,CLEC4M,TSC22D1,HSPA5,PIM1,NCK2,ACLY,Ly6a (includes others),RORC,EXTL1,FOXO3,Art2b,FCGR3A/FCGR3B	36
Cell-To-Cell Signaling and Interaction, Cellular Function and Maintenance, Hematological System Development and Function, Inflammatory Response	phagocytosis	Phagocytosis of neutrophils	0.00583		1.71	SAA1,CD36,CXCL10,LCN2,FCGR3A/FCGR3B	5
Nucleic Acid Metabolism	metabolism	Metabolism of nucleic acid component or derivative	0.00615		-0.089	MT-ATP6,UCP2,CXCL10,DPAGT1,NQO1,EHHADH,UPP1,RPSA,CRY1,INHBA,MYC,CAV1,UPRT,ACLY,PID1,LONP1,GLS2,ACOT4,SPP1,Acot1,FOXO3,NPR2,ACOT11,NNMT	24
Cardiovascular Disease, Organismal Injury and Abnormalities	peripheral arterial disease	Advanced stage peripheral arterial disease	0.0062			UCP2,CD36,HTATIP2,TM2D1,LAPTM5,MAFB,SPP1,UST,C3AR1	9
Cell Cycle	cell cycle progression	Arrest in cell cycle progression of lymphocytes	0.00623			BCL6,MYC,Ly6a (includes others)	3
Amino Acid Metabolism, Small Molecule Biochemistry	catabolism	Catabolism of glutamine family amino acid	0.00623			GLUL,MYC,ALDH4A1	3
Hematological Disease, Infectious Diseases	infection	Infection by Zaire ebolavirus	0.00623			CLEC4M,HSPA5,RPL3	3
Endocrine System Development and Function, Energy Production, Small Molecule Biochemistry	oxidation	Oxidation of hormone	0.00623			RDH16,CYP2B6,HSD17B6	3
Cell-To-Cell Signaling and Interaction	response	Response of endothelial cells	0.00623			F2R,CD36,SPP1	3
Endocrine System Development and Function, Molecular Transport, Small Molecule Biochemistry	quantity	Quantity of adiponectin	0.00638		1	UCP2,CD36,CAV1,LCN2	4
Organismal Injury and Abnormalities, Renal and Urological Disease	acute tubular necrosis	Acute tubular necrosis	0.00646			SPP1,LCN2	2
Cell Death and Survival, Organismal Injury and Abnormalities	apoptosis	Apoptosis of PrEC cells	0.00646			MYC,USP2	2
Amino Acid Metabolism, Small Molecule Biochemistry	catabolism	Catabolism of acidic amino acid	0.00646			GLUL,GOT1	2
Lipid Metabolism, Molecular Transport, Nucleic Acid Metabolism, Small Molecule Biochemistry	concentration	Concentration of acetyl-coenzyme A	0.00646			MYC,ACLY	2
Cell Morphology	conversion	Conversion of chondrocytes	0.00646			BCL6,MYC	2
Gastrointestinal Disease, Hepatic System Disease, Organismal Injury and Abnormalities	experimentally-induced hepatic fibrosis	Experimentally-induced hepatic fibrosis	0.00646			mir-122,SPP1	2
Lipid Metabolism, Small Molecule Biochemistry	generation	Generation of 20-hydroxyeicosatetraenoic acid	0.00646			Cyp4a14,CYP4A11	2
Lipid Metabolism, Small Molecule Biochemistry	incorporation	Incorporation of arachidonic acid	0.00646			CAV1,ACLY	2
Gastrointestinal Disease, Hepatic System Disease	obstructive cholestasis	Obstructive cholestasis	0.00646			GJB1,ABCC3	2
Molecular Transport, Nucleic Acid Metabolism, Small Molecule Biochemistry	quantity	Quantity of NADH	0.00646			UCP2,NQO1	2
Lipid Metabolism, Small Molecule Biochemistry	translocation	Translocation of fatty acid	0.00646			CD36,CAV1	2
Cell Cycle	polyploidy	Polyploidy	0.00706			Anp32b,PIM1,CKS1B,THPO	4
Connective Tissue Disorders, Organismal Injury and Abnormalities	abnormality	Abnormality of adipose tissue	0.00728		0	INSIG1,SERPINA12,CD36,LY96,CAV1,HSPA5,Ly6a (includes others),SPP1,ACOT11	9
Cancer, Cellular Development, Cellular Growth and Proliferation, Hematological Disease, Immunological Disease, Organismal Injury and Abnormalities, Tumor Morphology	proliferation	Proliferation of lymphoma cells	0.00728			MYC,HMGCR,RORC	3
Endocrine System Disorders, Immunological Disease, Organismal Injury and Abnormalities	autoimmune thyroid disease	Autoimmune thyroid disease	0.00733			CXCL10,HMGCR,IL6R,DIO1,RORC	5
Cell Death and Survival	apoptosis	Apoptosis of lymphatic system cells	0.00738		0.004	CD59,ZBTB16,IL6R,Mt2,NQO1,LCN2,C3AR1,THPO,IL2RG,MYC,CAV1,PIM1,HSPA5,SYVN1,RORC,SPP1,FOXO3,Art2b,FCGR3A/FCGR3B	19
Gastrointestinal Disease, Hepatic System Disease, Organismal Injury and Abnormalities	fibrosis	Fibrosis of liver	0.00758		0.314	F2R,CD74,mir-122,SYVN1,PILRA,SPP1,RORC,IL2RG,PDGFC	9
Cardiovascular Disease, Neurological Disease	ischemia	Ischemia of central nervous system	0.00758			UCP2,BCL6,CD36,F2R,LY96,CAV1,HMGCR,LCN2,RNASE2	9
Gene Expression	transcription	Initiation of transcription of RNA	0.00762			MED4,TAF1D,MYC,RRN3,POLR2E,TAF1B,NR1D2,RORC,NRBF2,MED15	10
Hematological Disease, Metabolic Disease	dysglycemia	Dysglycemia	0.00771		-0.68	UCP2,PITPNA,RBP1,MYC,CD36,CAV1,PRLR,OBP2B,CA1,mir-122,FOXO3,MGAT2,DNAJB9,GPD2	14
Neurological Disease	movement disorder	Movement Disorders	0.00774		-0.159	CAMK2B,GJB1,RPL13A,DNAJC13,SCOC,NOP56,ZBTB16,HMGCR,PITPNA,MT-ND3,CA5B,NBEA,SDHB,PFN1,RPL3,USP24,SPP1,MGAT2,GOSR2,MT-ND6,LRG1,LGR5,ACOT11,MT-ATP6,CD74,NDUFB3,DAD1,GAS5,FDFT1,LCN2,RPSA,ETNPPL,CAMTA1,BCL6,MYC,CAV1,TM2D1,USP2,HSPA5,NFIX,CA1,CYP51A1,ABCD2,PDLIM1,FOXO3,NDUFB2,FCGR3A/FCGR3B	47
Cell Morphology, Cellular Assembly and Organization	morphology	Morphology of actin cytoskeleton	0.00788			CAV1,NCK2,ABI1,ECT2,PDLIM1	5
Digestive System Development and Function, Hepatic System Development and Function, Organ Morphology, Organismal Development	morphology	Morphology of liver	0.00791			RDH16,EFEMP1,SERPINA12,GJB1,PITPNA,RBP1,Mt2,FGA,FDFT1,NQO1,LCN2,INHBA,MYC,CAV1,mir-122,PILRA,SPP1,LGR5	18
Endocrine System Disorders, Metabolic Disease	metabolic syndrome X	Metabolic syndrome X	0.00819			UCP2,CYP4A11,HMGCR,GPT,CA1,HSD17B13,mir-122,CA5B,NNMT	9
Cell Death and Survival	apoptosis	Apoptosis of bone marrow cells	0.00847		-0.818	PIM1,NQO1,SPP1,LCN2,THPO	5
Organismal Functions, Organismal Injury and Abnormalities, Tissue Morphology	closure	Closure of wound	0.00847			CAV1,IL6R,TFF3,FGA,SPP1	5
Hematological System Development and Function	mean corpuscular volume	Mean corpuscular volume	0.00847		0.555	PIM1,TCIM,MGAT2,FOXO3,SLC25A21	5
Immunological Disease	graft-vs-host disease	Graft-vs-host disease	0.00871			LILRB4,HMGCR,CYP51A1,C3AR1,IL2RG,FCGR3A/FCGR3B	6
Cancer, Hematological Disease, Immunological Disease, Organismal Injury and Abnormalities	B-cell lymphomagenesis	B-cell lymphomagenesis	0.00892			BCL6,MYC	2
Cell-mediated Immune Response, Cellular Movement, Hematological System Development and Function, Immune Cell Trafficking	invasion	Invasion of T lymphocytes	0.00892			CXCL10,ETV6	2
Cell Death and Survival, Cell Morphology, Organ Morphology	loss	Loss of exocrine cells	0.00892			MYC,CAV1	2
Endocrine System Development and Function, Energy Production, Lipid Metabolism, Small Molecule Biochemistry	oxidation	Oxidation of dihydrotestosterone	0.00892			RDH16,HSD17B6	2
Connective Tissue Development and Function, Skeletal and Muscular System Development and Function	stiffness	Stiffness of bone	0.00892			Ly6a (includes others),SPP1	2
Cardiovascular Disease, Organismal Injury and Abnormalities	aortic occlusive disease	Aortic occlusive disease	0.00893			SAA1,CD59,F2R,HMGCR,CA1,APOM,NPR2,CA5B	8
Nutritional Disease	obesity	Obesity	0.00922		0.988	EIF4EBP2,Snord116,RETSAT,HMGCR,IL6R,Mt2,ANGPTL4,CA5B,TXNDC9,OBP2B,GPT,SPP1,ACOT11,UCP2,PROX1,CXCL10,RBP1,DAD1,LCN2,MYC,CAV1,PRLR,CA1,CYP51A1,RORC	25
Cellular Movement	migration	Migration of colorectal cancer cell lines	0.00931		1.4	PHLDA1,EFEMP1,MYC,CAV1,CXCL10,FZD7,PDLIM1,CRY1	8
Hematological System Development and Function, Tissue Morphology	quantity	Quantity of leukocytes	0.00959		0.805	CD72,CYP4A11,ZBTB16,IL6R,Mt2,CHD7,NQO1,C3AR1,THPO,IL2RG,LILRB4,SAA1,INHBA,PILRA,SPP1,MGAT2,GADD45G,CD74,CXCL10,RBP1,CISH,C6,TCIM,LCN2,SLC25A21,PDGFC,S1PR5,BCL6,CD36,MYC,CAV1,SLFN12L,CLEC4M,CXCL13,USP2,PIM1,mir-122,Ly6a (includes others),RORC,ETV6,FOXO3	41
Cell Morphology, Hematological System Development and Function, Immunological Disease, Inflammatory Response, Nervous System Development and Function, Neurological Disease	abnormal morphology	Abnormal morphology of microglia	0.00969			Mt2,ABCD2,SPP1	3
Lipid Metabolism, Molecular Transport, Small Molecule Biochemistry, Vitamin and Mineral Metabolism	concentration	Concentration of retinol	0.00969			RDH16,RBP1,LCN2	3
Cell Cycle	polyploidy	Polyploidy of cells	0.00969			PIM1,CKS1B,THPO	3
Developmental Disorder, Hereditary Disorder, Metabolic Disease, Organismal Injury and Abnormalities	congenital disorders of glycosylation	Congenital disorders of glycosylation	0.00972			ALG2,ALG3,DPAGT1,ALG12,MGAT2	5
Connective Tissue Development and Function, Tissue Morphology	quantity	Quantity of brown adipose tissue	0.00972		-1.109	CD36,CAV1,HSPA5,LCN2,ACOT11	5
Lipid Metabolism, Small Molecule Biochemistry, Vitamin and Mineral Metabolism	homeostasis	Homeostasis of cholesterol	0.00983			INSIG1,SAA1,CD36,CAV1,CYP7B1,APOA5,HMGCR	7
Infectious Diseases, Inflammatory Disease, Organismal Injury and Abnormalities, Respiratory Disease	severe acute respiratory syndrome	Severe acute respiratory syndrome	0.00983			GLUL,LCN2,FOXO3,C3AR1,RNASE2,FCGR3A/FCGR3B,PDGFC	7
Metabolic Disease	metabolism	Abnormal metabolism	0.0101		-1.091	INSIG1,HMGCR,PITPNA,DIO1,FDFT1,NQO1,UPP1,ANGPTL4,Gsta4,CD36,CAV1,CLEC4M,PPP1R3C,APOA5,HSPA5,ASL,FOXO3,FOXQ1,NNMT	19
Protein Synthesis	quantity	Quantity of alkaline phosphatase in blood	0.0102		-1.067	Mt2,PITPNA,mir-122,GPD2	4
Cancer, Hematological Disease, Immunological Disease, Organismal Injury and Abnormalities	lymphocytic leukemia	Lymphocytic leukemia	0.0103			ATP6V0D2,SYTL5,ZBTB16,IL6R,ATXN7L1,DIO1,NQO1,FZD7,F2R,ACOT11,GADD45G,CD74,CXCL10,DAD1,MSMO1,SEC23B,CAMTA1,BCL6,MYC,CD36,CXCL13,SLC16A7,PIM1,HSPA5,LONP1,ICK,ETV6,ZNF395,FOXO3,CCPG1	30
Cellular Movement, Hematological System Development and Function, Immune Cell Trafficking, Inflammatory Response	chemotaxis	Chemotaxis of macrophages	0.0108			SAA1,PFN1,RPL13A,CD74,CXCL10,SPP1,C3AR1	7
Gastrointestinal Disease, Hepatic System Disease, Organismal Injury and Abnormalities	damage	Damage of liver	0.0108		-0.686	CXCL10,HMGCR,Mt2,IL6R,SULT1E1,C3AR1,THPO,IL2RG,SAA1,INHBA,F2R,HSPA5,RORC,SPP1	14
Cellular Movement, Hematological System Development and Function, Immune Cell Trafficking, Inflammatory Response	chemotaxis	Chemotaxis of antigen presenting cells	0.011		1.732	SAA1,RPL13A,PFN1,CD74,CXCL10,Ear2 (includes others),SPP1,RNASE2,C3AR1	9
Auditory and Vestibular System Development and Function, Embryonic Development, Organ Development, Organismal Development, Tissue Development	development	Development of inner ear	0.011			INSIG1,MYC,PROX1,Anp32b,CHD7,MAFB,FRZB,LGR5,GRXCR1	9
Lipid Metabolism, Molecular Transport, Small Molecule Biochemistry	accumulation	Accumulation of cholesterol ester	0.011			INSIG1,PITPNA,SULT1E1	3
Cell Death and Survival	apoptosis	Apoptosis of lung cancer cell lines	0.0113		-1.037	HTATIP2,ZBTB16,LCN2,MYC,CAV1,COX6B1,PIM1,HSPA5,mir-186,GLS2,SPP1,FOXO3,ATP1B3	13
Neurological Disease, Skeletal and Muscular Disorders	neuromuscular disease	Neuromuscular disease	0.0113			CAMK2B,ALG2,RPL13A,DNAJC13,SCOC,ZBTB16,HMGCR,IL6R,DPAGT1,NBEA,SDHB,PFN1,RPL3,USP24,SPP1,MT-ND6,LRG1,LGR5,ACOT11,CD74,NDUFB3,DAD1,GAS5,FDFT1,RPSA,S1PR5,ETNPPL,BCL6,CXCL13,TM2D1,USP2,HSPA5,CYP51A1,RORC,PDLIM1,FOXO3,NDUFB2,FCGR3A/FCGR3B	38
Cancer, Hematological Disease, Immunological Disease, Organismal Injury and Abnormalities	natural killer cell neoplasm	Natural killer cell neoplasm	0.0114			MYC,CXCL10,FNDC3B,IL6R,MAFB,mir-186,FOXO3,PDGFC	8
Neurological Disease	tremor	Tremor	0.0114		0.393	GJB1,MYC,DNAJC13,HSPA5,PITPNA,CA1,ABCD2,MGAT2,CA5B	9
Digestive System Development and Function, Hepatic System Development and Function, Organ Morphology	regeneration	Regeneration of liver	0.0114		0.243	CAV1,IL6R,Mt2,C3AR1,LGR5,THPO	6
Cell Death and Survival	cell death	Cell death of lymphatic system cells	0.0115		0.208	CD59,CXCL10,ZBTB16,IL6R,Mt2,NQO1,LCN2,C3AR1,THPO,IL2RG,MYC,CAV1,PIM1,HSPA5,SYVN1,RORC,SPP1,FOXO3,Art2b,FCGR3A/FCGR3B	20
Cell Death and Survival	cell death	Cell death of leukocyte cell lines	0.0115		1.577	INHBA,MYC,PRLR,PIM1,HSPA5,RORC,SPP1,ETV6,LCN2,PDCD5,FOXO3	11
Cellular Movement, Hematological System Development and Function, Immune Cell Trafficking	homing	Homing of leukocytes	0.0116	Increased	3.21	RPL13A,CD74,CD72,CXCL10,IL6R,NQO1,MOSPD2,LCN2,C3AR1,SAA1,INHBA,MYC,F2R,PFN1,CXCL13,Ear2 (includes others),SPP1,RNASE2	18
Hematological Disease	hemorrhagic disease	Hemorrhagic disease	0.0116		-1.195	CXCL10,CHD7,FGA,LCN2,THPO,BCL6,F2R,CLEC4M,CXCL13,HSPA5,RPL3,Ly6a (includes others),ETV6,FCGR3A/FCGR3B	14
Connective Tissue Disorders, Organismal Injury and Abnormalities	abnormal morphology	Abnormal morphology of inguinal fat pad	0.0117			RETSAT,PITPNA	2
Lipid Metabolism, Molecular Transport, Small Molecule Biochemistry, Vitamin and Mineral Metabolism	abnormal quantity	Abnormal quantity of retinol	0.0117			RDH16,RBP1	2
Carbohydrate Metabolism	activation	Activation of polysaccharide	0.0117			LY96,HTATIP2	2
Hematological Disease, Immunological Disease	B- and T-/NK-cell type monomorphic post-transplant lymphoproliferative disorder	B- and T-/NK-cell type monomorphic post-transplant lymphoproliferative disorder	0.0117			BCL6,MYC	2
Cancer, Neurological Disease, Organismal Injury and Abnormalities	choroid plexus carcinoma	Choroid plexus carcinoma	0.0117			PTCH1,FOXO3	2
Cellular Growth and Proliferation	cloning	Cloning of cells	0.0117			PHLDA1,MYC	2
Cancer, Gastrointestinal Disease, Hereditary Disorder, Organismal Injury and Abnormalities	Cowden syndrome	Cowden syndrome	0.0117			SDHB,SEC23B	2
Inflammatory Disease, Inflammatory Response, Organismal Injury and Abnormalities, Renal and Urological Disease	diffuse proliferative lupus nephritis	Diffuse proliferative lupus nephritis	0.0117			SPP1,PDLIM1	2
Neurological Disease	hypomyelination	Hypomyelination of sciatic nerve	0.0117			HSPA5,FDFT1	2
Small Molecule Biochemistry	inactivation	Inactivation of hormone	0.0117			DIO1,SULT1E1	2
Neurological Disease, Organismal Injury and Abnormalities, Psychological Disorders	amyotrophic lateral sclerosis	Preclinical stage amyotrophic lateral sclerosis	0.0117			CD36,HMGCR	2
Cellular Function and Maintenance, Connective Tissue Development and Function, Skeletal and Muscular System Development and Function	regulation	Regulation of osteoblasts	0.0117			FNDC3B,MN1	2
Gastrointestinal Disease, Hepatic System Disease, Metabolic Disease, Organismal Injury and Abnormalities	hepatic steatosis	Severe hepatic steatosis	0.0117			UCP2,HMGCR	2
Cardiovascular Disease, Ophthalmic Disease, Organismal Injury and Abnormalities	venous retinal branch occlusion	Venous retinal branch occlusion	0.0117			HMGCR,NNMT	2
Cell Death and Survival	apoptosis	Apoptosis of leukocyte cell lines	0.0118		1.866	INHBA,MYC,PRLR,PIM1,RORC,SPP1,ETV6,LCN2,PDCD5,FOXO3	10
Gastrointestinal Disease, Hepatic System Disease, Organismal Injury and Abnormalities	intrahepatic cholestasis	Intrahepatic cholestasis	0.0118			RDH16,GJB1,HMGCR,ADH4,MGST3	5
Inflammatory Disease, Inflammatory Response, Organismal Injury and Abnormalities, Respiratory Disease	inflammation	Inflammation of lung	0.012		-0.967	INSIG1,CD72,HMGCR,IL6R,Mt2,SOCS2,CISH,NQO1,C3AR1,IL2RG,BCL6,CD36,CAV1,LY96,HSPA5,CYP51A1,mir-186,RORC,FOXO3	19
Connective Tissue Disorders, Immunological Disease, Inflammatory Disease, Inflammatory Response, Organismal Injury and Abnormalities, Skeletal and Muscular Disorders	rheumatoid arthritis	Early stage rheumatoid arthritis	0.0121			CYP2B6,TFG,IL6R,C3AR1,MRPS28,RPS3	6
Vitamin and Mineral Metabolism	quantity	Quantity of vitamin	0.0121		0.774	RDH16,SLC34A2,RBP1,NQO1,ABCC3,LCN2	6
Endocrine System Disorders, Immunological Disease, Metabolic Disease, Organismal Injury and Abnormalities	Graves disease	Graves disease	0.0121			HMGCR,IL6R,DIO1,RORC	4
Cell Death and Survival, Cellular Development, Cellular Function and Maintenance	self-renewal	Self-renewal of blood cells	0.0121			BCL6,ZBTB16,FOXO3,THPO	4
Cellular Development	epithelial-mesenchymal transition	Epithelial-mesenchymal transition of tumor cell lines	0.0123		0.805	EFEMP1,CAV1,MYC,HTATIP2,SPP1,FZD7,FOXO3,PDLIM1	8
Cardiovascular Disease, Organismal Injury and Abnormalities, Renal and Urological Disease	cardiorenal syndrome	Cardiorenal syndrome	0.0125			CA1,CA5B,NPR2	3
Cancer, Connective Tissue Disorders, Organismal Injury and Abnormalities	hyperplasia	Hyperplasia of connective tissue	0.0125			MYC,CAV1,IL6R	3
Cancer, Organismal Injury and Abnormalities	formation	Onset of formation of tumor	0.0125			MYC,CAV1,HTATIP2	3
Carbohydrate Metabolism	binding	Binding of polysaccharide	0.0126		-0.246	LY96,CXCL10,APOA5,SPP1,RPSA	5
Cardiovascular Disease, Hematological Disease, Metabolic Disease	hypertriglyceridemia	Hypertriglyceridemia	0.0126			APOA5,HMGCR,ANGPTL4,FOXO3,NNMT	5
Lipid Metabolism, Small Molecule Biochemistry	storage	Storage of lipid	0.0127		-1.067	EIF4EBP2,CD36,CAV1,RBP1,MGAT2,CRY1	6
Cell Death and Survival	apoptosis	Apoptosis of lymphoid cells	0.0128		0.072	CD59,ZBTB16,Mt2,IL6R,NQO1,LCN2,C3AR1,IL2RG,MYC,CAV1,HSPA5,SYVN1,RORC,SPP1,FOXO3,Art2b,FCGR3A/FCGR3B	17
Cancer, Organismal Injury and Abnormalities	carcinoma in situ of breast and genitourinary system	Carcinoma in situ of breast and genitourinary system	0.0129			EFEMP1,GJB1,CXCL10,IL22RA1,TIFA,UPP1,FOXO3	7
Cell-To-Cell Signaling and Interaction, Cellular Movement, Hematological System Development and Function, Immune Cell Trafficking, Inflammatory Response	recruitment	Recruitment of macrophages	0.0129		0.186	UCP2,CD36,CD74,SLFN12L,CXCL10,SPP1,C3AR1	7
Gene Expression	expression	Initiation of expression of RNA	0.013			EIF4EBP2,MED4,TAF1D,MYC,RRN3,POLR2E,TAF1B,NR1D2,RORC,NRBF2,MED15	11
Connective Tissue Development and Function, Skeletal and Muscular System Development and Function	strength	Strength of bone	0.0132		-1	CAV1,Ly6a (includes others),FRZB,SPP1	4
Amino Acid Metabolism, Small Molecule Biochemistry	synthesis	Synthesis of L-amino acid	0.0132			MYC,GPT,GLS2,GOT1	4
Hematological System Development and Function, Tissue Morphology	quantity	Quantity of antigen presenting cells	0.0132		0.55	CXCL10,Mt2,LCN2,C3AR1,IL2RG,PDGFC,LILRB4,BCL6,CD36,SLFN12L,CXCL13,USP2,mir-122,PILRA,SPP1	15
Humoral Immune Response, Protein Synthesis	quantity	Quantity of IgM	0.0133		-0.647	BCL6,CD36,LY86,CD74,CD72,Mt2,IL2RG,GADD45G	8
Cellular Development, Cellular Growth and Proliferation, Hematological System Development and Function, Hematopoiesis	expansion	Expansion of hematopoietic cells	0.0134		0.128	INHBA,MYC,ZBTB16,IL6R,FOXO3,THPO	6
Amino Acid Metabolism, Small Molecule Biochemistry	synthesis	Synthesis of amino acids	0.0134		0.394	MYC,GLUL,GPT,GLS2,GOT1,ASNS	6
Cellular Function and Maintenance	homeostasis	Cellular homeostasis	0.0139		0.563	TBC1D7,CD72,CYP4A11,Mt2,MAFB,ANGPTL4,C3AR1,THPO,IL2RG,LILRB4,SAA1,SDHB,INHBA,F2R,PCGF1,TP53INP2,PID1,SPP1,ABCC3,ATP1B3,TRIM13,CD74,CXCL10,SOCS2,TMEM38B,TCIM,LCN2,BCL6,CD36,MYC,LONP1,FOXO3,NRBF2,WDFY3,SCOC,MTMR9,PTCH1,ZBTB16,IL6R,CHD7,NQO1,FZD7,Gsta4,ATG13,TRDN,PPP1R3C,TBC1D17,GADD45G,ACOT11,UCP2,BCO2,CISH,BDH2,CRY1,SLC34A2,CAV1,CXCL13,HSPA5,PIM1,ACLY,RORC,FCGR3A/FCGR3B,TAOK1,GPD2	64
Cell Death and Survival	cell death	Cell death of blood cells	0.0141		0.93	CD59,ZBTB16,IL6R,Mt2,NQO1,C3AR1,THPO,IL2RG,INHBA,F2R,PFN1,SPP1,CD74,CXCL10,CISH,LCN2,PDCD5,PDGFC,BCL6,MYC,CAV1,PRLR,HSPA5,PIM1,SYVN1,RORC,ETV6,FOXO3,Art2b,FCGR3A/FCGR3B	30
Hematological System Development and Function, Hematopoiesis, Tissue Development	accumulation	Accumulation of hematopoietic progenitor cells	0.0141			MYC,ZBTB16,LCN2	3
Cellular Development, Reproductive System Development and Function	differentiation	Differentiation of germ cells	0.0141			Sly (includes others),ARPC5,LGR5	3
Organ Development, Reproductive System Development and Function	function	Function of uterus	0.0141			CAV1,PRLR,FGA	3
Cell Death and Survival	apoptosis	Apoptosis of synovial cells	0.0142		-1.693	SAA1,MYC,HSPA5,SYVN1	4
Cell-To-Cell Signaling and Interaction, Hematological System Development and Function, Hematopoiesis	binding	Binding of hematopoietic progenitor cells	0.0142		1.953	F2R,CXCL10,Ly6a (includes others),THPO	4
Cancer, Gastrointestinal Disease, Hepatic System Disease, Organismal Injury and Abnormalities	hepatitis B virus-related hepatocellular carcinoma	Hepatitis B virus-related hepatocellular carcinoma	0.0142			GALK1,HSPA5,ALDH4A1,RPSA	4
Protein Synthesis	metabolism	Metabolism of protein	0.0144		1.419	SNX3,EIF4EBP2,SRSF3,RPL7A,RPL13A,MTMR9,RNF213,MID1,APOM,THPO,NXF1,SAA1,INHBA,TP53INP2,RPL28,PFN1,APOA5,RPL3,MRPL12,RIDA,SPP1,NPR2,ATP1B3,EIF1AX,RPL11,TCP1,FGA,SOCS2,RPS14,RPSA,RPS3,SLC34A2,RPL7,MYC,CAV1,RPS9,USP2,STXBP4,HSPA5,PIM1,NCK2,LONP1,SYVN1,FOXO3,CDC23	45
Post-Translational Modification, Protein Trafficking	binding	Binding of protein fragment	0.0149			CD74,HSPA5	2
Cell-mediated Immune Response, Cellular Movement, Hematological System Development and Function, Immune Cell Trafficking	cellular infiltration	Cellular infiltration by cytotoxic T cells	0.0149			CXCL10,Ly6a (includes others)	2
Cardiovascular Disease, Hematological Disease, Ophthalmic Disease, Organismal Injury and Abnormalities	central retinal vein occlusion	Central retinal vein occlusion	0.0149			HMGCR,NNMT	2
Cell Death and Survival, Cellular Function and Maintenance	clearance	Clearance of Streptococcus pneumoniae	0.0149			CD36,CLEC4M	2
Lipid Metabolism, Small Molecule Biochemistry, Vitamin and Mineral Metabolism	conversion	Conversion of retinol	0.0149			RDH16,ADH4	2
Cancer, Cell Death and Survival, Organismal Injury and Abnormalities, Tumor Morphology	cytolysis	Cytolysis of cancer cells	0.0149			CD59,MYC	2
Cellular Development, Connective Tissue Development and Function, Tissue Development	differentiation	Differentiation of fibrocytes	0.0149			F2R,CLEC4M	2
Cellular Development, Renal and Urological System Development and Function	differentiation	Differentiation of podocytes	0.0149			MAFB,SPP1	2
Endocrine System Development and Function, Small Molecule Biochemistry	hydroxylation	Hydroxylation of hormone	0.0149			CYP7B1,CYP2B6	2
Infectious Diseases	infection	Infection by Marburg virus	0.0149			HSPA5,RPL3	2
Cellular Movement, Connective Tissue Development and Function	migration	Migration of cardiac fibroblasts	0.0149			CXCL10,SPP1	2
Cancer, Organismal Injury and Abnormalities, Reproductive System Disease	tumorigenesis	Onset of tumorigenesis of mammary tumor	0.0149			CAV1,HTATIP2	2
Cell-To-Cell Signaling and Interaction	recognition	Recognition of bacteria	0.0149			CD36,CLEC4M	2
Amino Acid Metabolism, Small Molecule Biochemistry	synthesis	Synthesis of L-glutamic acid	0.0149			GPT,GLS2	2
Cancer, Endocrine System Disorders, Organismal Injury and Abnormalities, Reproductive System Disease	primary ovarian cancer	Primary ovarian cancer	0.0151			SLC34A2,TFF3,ECT2,SPP1,LCN2	5
Digestive System Development and Function	morphology	Morphology of digestive system	0.0153			RDH16,EFEMP1,GJB1,PITPNA,Mt2,NQO1,ANGPTL4,C3AR1,IL2RG,INHBA,TFF3,PILRA,SPP1,NPR2,LGR5,SERPINA12,RBP1,FGA,FDFT1,CISH,LCN2,RPSA,CD36,MYC,CAV1,PRLR,CREB3L2,NFIX,CYP51A1,mir-122,RORC,DNAJB9	32
Cardiovascular Disease, Neurological Disease, Organismal Injury and Abnormalities	cerebral ischemia	Cerebral ischemia	0.0153			BCL6,CD36,F2R,LY96,HMGCR,LCN2,RNASE2	7
Digestive System Development and Function, Gastrointestinal Disease	abnormal morphology	Abnormal morphology of digestive system	0.0153			GJB1,PITPNA,Mt2,NQO1,ANGPTL4,C3AR1,IL2RG,INHBA,TFF3,PILRA,SPP1,NPR2,RBP1,FGA,FDFT1,CISH,RPSA,MYC,CD36,CAV1,PRLR,CREB3L2,NFIX,CYP51A1,mir-122,RORC,DNAJB9	27
Lipid Metabolism, Molecular Transport, Small Molecule Biochemistry	accumulation	Accumulation of fatty acid	0.0154			SDHB,CD36,PITPNA,ABCD2	4
Cardiovascular System Development and Function, Organismal Development	sprouting angiogenesis	Sprouting angiogenesis	0.0154			CYP4A11,RNF213,ESM1,ECT2	4
Cell Cycle	cell cycle progression	Cell cycle progression of leukocyte cell lines	0.0157			INHBA,MYC,THPO	3
Lipid Metabolism, Molecular Transport, Small Molecule Biochemistry	concentration	Concentration of bile salt	0.0157			mir-122,EHHADH,ABCC3	3
Nervous System Development and Function, Organ Morphology, Tissue Morphology	morphology	Morphology of white matter	0.0157			MYC,PITPNA,UPP1	3
Tissue Morphology	quantity	Quantity of hematopoietic cell lines	0.0157			INHBA,PIM1,THPO	3
Cell Death and Survival	apoptosis	Apoptosis of T lymphocytes	0.0158		0.57	CD59,ZBTB16,Mt2,IL6R,NQO1,LCN2,C3AR1,IL2RG,MYC,CAV1,RORC,SPP1,FOXO3,Art2b	14
Cellular Development, Cellular Growth and Proliferation, Hematological System Development and Function, Hematopoiesis	proliferation	Proliferation of hematopoietic cells	0.0158		0.462	CXCL10,ZBTB16,IL6R,MAFB,SOCS2,THPO,IL2RG,LILRB4,INHBA,MYC,PIM1,SPP1,ETV6,FOXO3	14
Cellular Compromise	stress response	Stress response of cells	0.016		-0.277	EFEMP1,MYC,CREB3L2,HSPA5,Mt2,NQO1,MGAT2,DNAJB9	8
Cell Morphology, Connective Tissue Development and Function, Tissue Morphology	morphology	Morphology of adipocytes	0.0161			INSIG1,SERPINA12,CAV1,Mt2,ABCD2,SULT1E1,Ly6a (includes others),LCN2,ACOT11	9
Cancer, Organismal Injury and Abnormalities	neoplasia	Neoplasia of tumor cell lines	0.0161		1.161	EFEMP1,CD59,HTATIP2,ANGPTL4,ARRDC3,INHBA,MYC,F2R,CAV1,PRLR,PIM1,TFCP2,mir-122,CKS1B,ECT2,SPP1,PDLIM1,LGR5	18
Immunological Disease, Neurological Disease, Skeletal and Muscular Disorders	myasthenia gravis	Myasthenia gravis	0.0162			ALG2,CD74,CXCL13,IL6R,DPAGT1,FCGR3A/FCGR3B	6
Amino Acid Metabolism, Small Molecule Biochemistry	catabolism	Catabolism of L-amino acid	0.0166			GLUL,SDS,GOT1,ALDH4A1	4
Cancer, Hematological Disease, Organismal Injury and Abnormalities	myelodysplastic syndrome	Myelodysplastic syndrome	0.0168			MT-ATP6,RPL13A,THPO,IL2RG,RPS14,RPL7,MYC,CD36,RPL28,FNDC3B,CYP51A1,RPL3,RORC,ETV6,FOXO3	15
Cell Death and Survival	cell death	Cell death of lymphoid cells	0.0174		0.281	CD59,CXCL10,ZBTB16,IL6R,Mt2,NQO1,LCN2,C3AR1,IL2RG,MYC,CAV1,HSPA5,SYVN1,RORC,SPP1,FOXO3,Art2b,FCGR3A/FCGR3B	18
Carbohydrate Metabolism	catabolism	Catabolism of glycogen	0.0175			PPP1R3C,PITPNA,PPP1R3B	3
Cancer, Cell Death and Survival, Organismal Injury and Abnormalities, Tumor Morphology	cytolysis	Cytolysis of tumor cells	0.0175			CD59,MYC,FGA	3
Cardiovascular System Development and Function, Organ Morphology	dilation	Dilation of left ventricle	0.0175			F2R,CAV1,SPP1	3
Cell Cycle	interphase	Exit from interphase	0.0175			MYC,CAV1,FOXO3	3
Endocrine System Disorders, Immunological Disease, Metabolic Disease, Organismal Injury and Abnormalities	Graves ophthalmopathy	Graves ophthalmopathy	0.0175			HMGCR,IL6R,RORC	3
Cardiovascular System Development and Function, Cellular Development, Cellular Function and Maintenance, Cellular Growth and Proliferation, Organismal Development, Tissue Development	proliferation	Proliferation of endothelial cells	0.0176		1.524	CBLL1,PROX1,CXCL10,ANGPTL4,PDGFC,SAA1,INHBA,MYC,CD36,F2R,CAV1,PIM1,HSPA5,SPP1,FOXO3,LRG1	16
Cell Death and Survival	cell death	Cell death of lung cancer cell lines	0.0177		-1.306	HTATIP2,ZBTB16,NQO1,LCN2,MYC,CAV1,COX6B1,PIM1,HSPA5,mir-186,GLS2,SPP1,FOXO3,ATP1B3	14
Cellular Development, Cellular Growth and Proliferation	proliferation	Proliferation of lung cancer cell lines	0.0177		1.155	ZBTB16,LCN2,RPS14,PDGFC,MYC,CAV1,PIM1,ACLY,RMRP,RFC4,GLS2,ECT2,SPP1,FOXO3	14
Cancer, Cell Death and Survival, Organismal Injury and Abnormalities, Tumor Morphology	cell death	Cell death of cancer cells	0.0177	Increased	2.259	CD59,RPL7A,RPL13A,CD74,RPL11,TAF1B,PHF5A,RPS14,RPS3,NXF1,PHLDA1,INHBA,RPL7,MYC,TSC22D1,ACLY,RPL3,RORC	18
Endocrine System Development and Function, Endocrine System Disorders, Organ Morphology, Organismal Development, Organismal Injury and Abnormalities	abnormal morphology	Abnormal morphology of thyroid gland	0.0178			CAV1,PRLR,RNU2-1,TFF3	4
Cellular Development, Cellular Growth and Proliferation	expansion	Expansion of myeloid cells	0.0178		-1.172	IL6R,SPP1,FOXO3,THPO	4
Cancer, Organismal Injury and Abnormalities, Reproductive System Disease	prostatic intraepithelial neoplasia	Prostatic intraepithelial tumor	0.018			MYC,CD74,PIM1,TFF3,HSD17B6,SLC16A5,FCGR3A/FCGR3B	7
Protein Degradation, Protein Synthesis	stabilization	Stabilization of protein	0.0181			PFN1,MTMR9,USP2,RPL11,PIM1,HSPA5,STXBP4,TCP1,SYVN1,ATP1B3	10
Carbohydrate Metabolism	quantity	Quantity of carbohydrate	0.0181	Increased	2.051	GJB1,Mt2,RNF213,NQO1,PLPP2,CA5B,INHBA,F2R,PPP1R3C,OBP2B,SPP1,ACOT11,UCP2,INSIG1,PROX1,CD36,MYC,CAV1,PRLR,HSPA5,mir-122,FOXO3,NRBF2,DNAJB9,GPD2	25
Cell Death and Survival	cell death	Cell death of immune cells	0.0181		1.009	CD59,ZBTB16,IL6R,Mt2,NQO1,C3AR1,IL2RG,INHBA,F2R,SPP1,CD74,CXCL10,CISH,LCN2,PDCD5,PDGFC,BCL6,MYC,CAV1,PRLR,HSPA5,PIM1,SYVN1,RORC,ETV6,FOXO3,Art2b,FCGR3A/FCGR3B	28
Neurological Disease, Organismal Injury and Abnormalities, Psychological Disorders	abnormal involuntary movement	Abnormal involuntary movement	0.0183			CAV1,ABCD2	2
Cell Morphology, Connective Tissue Development and Function, Connective Tissue Disorders, Organismal Injury and Abnormalities, Tissue Morphology	abnormal morphology	Abnormal morphology of brown adipocytes	0.0183			CAV1,ACOT11	2
Cell-To-Cell Signaling and Interaction, Hematological System Development and Function, Hematopoiesis	binding	Binding of megakaryocytes	0.0183			F2R,THPO	2
Amino Acid Metabolism, Small Molecule Biochemistry	biosynthesis	Biosynthesis of aspartate family amino acids	0.0183			GOT1,ASNS	2
Connective Tissue Disorders, Developmental Disorder, Gastrointestinal Disease, Organismal Development, Organismal Injury and Abnormalities, Skeletal and Muscular Disorders	cleft face	Cleft face	0.0183			INSIG1,PDGFC	2
Lipid Metabolism, Molecular Transport, Small Molecule Biochemistry	concentration	Concentration of dinoprost	0.0183			MYC,CD36	2
Carbohydrate Metabolism, Molecular Transport	depletion	Depletion of glycogen	0.0183			CD36,PPP1R3C	2
Lipid Metabolism, Small Molecule Biochemistry	elongation	Elongation of fatty acid	0.0183			HACD2,ABCD2	2
Cellular Compromise, Cellular Function and Maintenance	endoplasmic reticulum stress response	Endoplasmic reticulum stress response of epithelial cell lines	0.0183			EFEMP1,MGAT2	2
Cell Cycle	S phase	Exit from S phase	0.0183			CAV1,FOXO3	2
Connective Tissue Development and Function, Embryonic Development, Organ Development, Organismal Development, Skeletal and Muscular System Development and Function, Tissue Development	formation	Formation of calvaria	0.0183			ALG2,FNDC3B	2
Carbohydrate Metabolism, Cellular Function and Maintenance	glycolysis	Glycolysis of leukocyte cell lines	0.0183			MYC,FOXO3	2
Cancer, Connective Tissue Disorders, Organismal Injury and Abnormalities, Skeletal and Muscular Disorders	hyperplasia	Hyperplasia of synovial membrane	0.0183			MYC,IL6R	2
Energy Production, Small Molecule Biochemistry	oxidation	Oxidation of ethanol	0.0183			ACSS2,ADH4	2
Lipid Metabolism, Molecular Transport, Small Molecule Biochemistry	release	Release of prostaglandin D2	0.0183			UCP2,LILRB4	2
Drug Metabolism, Lipid Metabolism, Small Molecule Biochemistry, Vitamin and Mineral Metabolism	synthesis	Synthesis of alitretinoin	0.0183			RDH16,ADH4	2
Hematological Disease, Organismal Injury and Abnormalities, Renal and Urological Disease	uremia	Uremia	0.0183			MYC,LCN2	2
Cardiovascular Disease, Hereditary Disorder, Neurological Disease, Organismal Injury and Abnormalities	ischemic stroke	Ischemic stroke	0.0186			BCL6,F2R,CD36,LY96,HMGCR,RNASE2	6
Carbohydrate Metabolism, Small Molecule Biochemistry	synthesis	Synthesis of D-glucose	0.0186		-1.446	MYC,CD36,PPP1R3C,OBP2B,USP2,RORC	6
Embryonic Development, Organ Development, Organ Morphology, Organismal Development, Renal and Urological System Development and Function, Tissue Development	mass	Mass of kidney	0.0189			EFEMP1,RDH16,CAV1,TSC22D1,LCN2	5
Lipid Metabolism, Small Molecule Biochemistry	metabolism	Fatty acid metabolism	0.019		-0.622	Cyp4a14,PTCH1,CYP4A11,ACSS2,PITPNA,NQO1,EHHADH,APOM,SDHB,SAA1,APOA5,ACOT4,Acot1,ABCC3,MGST3,ACOT11,INSIG1,CD74,MSMO1,CD36,MYC,CAV1,ACLY,ABCD2,HACD2,FOXO3	26
Cell-To-Cell Signaling and Interaction, Inflammatory Response	immune response	Immune response of phagocytes	0.0191		0.888	UCP2,SAA1,CD36,F2R,LY96,CLEC4M,CXCL10,IL6R,LCN2,C3AR1,FCGR3A/FCGR3B	11
Cell Cycle	G1 phase	G1 phase of carcinoma cell lines	0.0191			RPL7A,MYC,SSH2,SPP1	4
Cell Death and Survival	apoptosis	Apoptosis of natural killer cells	0.0194			ZBTB16,FOXO3,FCGR3A/FCGR3B	3
Cellular Development, Embryonic Development, Organ Development, Organismal Development, Reproductive System Development and Function, Tissue Development	differentiation	Differentiation of mammary gland	0.0194			PRLR,CISH,SPP1	3
Cell-To-Cell Signaling and Interaction, Cellular Function and Maintenance, Hematological System Development and Function, Inflammatory Response	phagocytosis	Phagocytosis by peritoneal macrophages	0.0194			SAA1,CD36,CLEC4M	3
Gene Expression	transcription	Transcription of RNA	0.0195	Increased	2.594	SLC3A1,MN1,MAFB,Rsl1 (includes others),INHBA,F2R,PCGF1,TP53INP2,UXT,PID1,SPP1,TRIM13,RRN3,RAD54L2,FAM220A,CD74,RPL11,CXCL10,POLR2E,SOCS2,BCL6,CD36,MYC,CREB3L2,NFIX,NCK2,NR1D2,CKS1B,ZNF395,PDLIM1,H1F0,FOXO3,NRBF2,CCPG1,TAF1D,EFEMP1,HTATIP2,PBRM1,PTCH1,ZBTB16,TAF1B,IL6R,CHD7,PHF5A,FZD7,MED4,LY96,PFN1,MRPL12,TDG,GADD45G,PROX1,CISH,RPS14,CTDSP1,CRY1,ZNF559-ZNF177,CAV1,PRLR,GBP6,TFG,TSC22D1,USP2,PIM1,…	70
Cancer, Organismal Injury and Abnormalities	neoplasia	Neoplasia of carcinoma cell lines	0.0195		1.501	CD59,CAV1,HTATIP2,TFCP2,ECT2,SPP1	6
Cardiovascular Disease, Neurological Disease, Organismal Injury and Abnormalities	ischemia	Ischemia of brain	0.0198			UCP2,BCL6,CD36,F2R,LY96,HMGCR,LCN2,RNASE2	8
Digestive System Development and Function, Hepatic System Development and Function, Organ Morphology, Organismal Development	mass	Mass of liver	0.0198			INHBA,EFEMP1,RDH16,SERPINA12,CAV1,FDFT1,LCN2,LGR5	8
Cancer, Organismal Injury and Abnormalities	primary neoplasm	Primary neoplasm	0.02			EFEMP1,SRSF3,TSPYL2,PTCH1,FGA,SEC23B,LCN2,PDGFC,SDHB,BCL6,MYC,F2R,SLC34A2,PRLR,PIM1,TFF3,mir-122,ECT2,SPP1,LGR5,MT-ND6	21
Embryonic Development, Organ Development, Organismal Development, Reproductive System Development and Function, Tissue Development	lactation	Lactation	0.02			CAV1,PRLR,SOCS2,CISH,SPP1	5
Cell Death and Survival	cell viability	Cell viability of lymphatic system cells	0.0201		0.555	BCL6,MYC,F2R,CD74,PIM1,CISH,RORC,FOXO3,THPO,IL2RG,FCGR3A/FCGR3B	11
Organismal Functions	energy homeostasis	Energy homeostasis	0.0201		1	UCP2,INHBA,CD36,BCO2,CAV1,PPP1R3C,NR1D2,LCN2,ACOT11,GADD45G,GPD2	11
Cellular Movement, Hematological System Development and Function, Immune Cell Trafficking, Inflammatory Response	chemotaxis	Chemotaxis of phagocytes	0.0202	Increased	3.242	RPL13A,CD74,CD72,CXCL10,MOSPD2,LCN2,C3AR1,SAA1,INHBA,F2R,PFN1,Ear2 (includes others),SPP1,RNASE2	14
Cell Death and Survival, Hematological System Development and Function	cell viability	Cell viability of T lymphocytes	0.0202		0.37	F2R,MYC,PIM1,CISH,RORC,FOXO3,IL2RG	7
Cellular Development, Connective Tissue Development and Function, Tissue Development	differentiation	Differentiation of connective tissue cells	0.0202		-0.298	ATP6V0D2,EFEMP1,PTCH1,ZBTB16,IL6R,MN1,MAFB,C3AR1,LILRB4,INHBA,F2R,TP53INP2,FNDC3B,MRPS18B,Wfdc21,SPP1,LRG1,INSIG1,TMEM120A,SULT1E1,BCL6,MYC,CLEC4M,CREB3L2,FRZB,Ly6a (includes others),RORC,FOXO3	28
Cellular Function and Maintenance	uptake	Uptake of cells	0.0205			SNX3,CD36,CAV1,RPSA	4
Inflammatory Disease	chronic inflammatory disorder	Chronic inflammatory disorder	0.0205			CD59,GLUL,PBRM1,HMGCR,IL6R,DPAGT1,MAFB,C3AR1,APOM,CA5B,IL2RG,SAA1,CYP2B6,MS4A6A,SPP1,MRPS28,CD74,RPL11,CXCL10,PSTPIP2,FGA,FDFT1,MSMO1,LCN2,RPSA,RPS3,S1PR5,BCL6,CD36,SLFN12L,CXCL13,TFG,GBP6,HSPA5,CA1,CYP51A1,ACLY,FRZB,RORC,PDLIM1,FOXO3,WDFY3,FCGR3A/FCGR3B	43
Cancer, Organismal Injury and Abnormalities, Reproductive System Disease	HER2 negative hormone receptor negative breast cancer	HER2 negative hormone receptor negative breast cancer	0.0207			BCL6,MYC,CAV1,PIM1,NQO1,FRZB,SPP1,THPO,FOXQ1	9
Cell Death and Survival	cell death	Cell death of T lymphocytes	0.0207		0.781	CD59,CXCL10,ZBTB16,Mt2,IL6R,NQO1,LCN2,C3AR1,IL2RG,MYC,CAV1,RORC,SPP1,FOXO3,Art2b	15
Amino Acid Metabolism, Post-Translational Modification, Small Molecule Biochemistry	ADP ribosylation	ADP ribosylation of arginine	0.0214			Art2b	1
Cardiovascular Disease, Cardiovascular System Development and Function, Cell Morphology, Connective Tissue Development and Function, Digestive System Development and Function, Gastrointestinal Disease, Hepatic System Development and Function, Hepatic System Disease, Organ Morphology, Organismal Development, Organismal Injury and Abnormalities, Tissue Morphology	abnormal morphology	Abnormal morphology of hepatic stellate cells	0.0214			mir-122	1
Nervous System Development and Function, Neurological Disease, Organ Morphology, Organismal Development, Organismal Injury and Abnormalities	abnormal morphology	Abnormal morphology of lobule I	0.0214			MID1	1
Organ Morphology, Organismal Development, Organismal Injury and Abnormalities, Reproductive System Development and Function, Reproductive System Disease	abnormal morphology	Abnormal morphology of metrial gland	0.0214			IL2RG	1
Hematological System Development and Function, Hematopoiesis, Tissue Development	accumulation	Accumulation of erythroid cells	0.0214			LCN2	1
Hematological System Development and Function, Immune Cell Trafficking, Inflammatory Response, Tissue Development	accumulation	Accumulation of memory precursor T lymphocytes	0.0214			FOXO3	1
Drug Metabolism	activation	Activation of cyclophosphamide	0.0214			CYP2B6	1
Carbohydrate Metabolism, Small Molecule Biochemistry	activation	Activation of hyaluronic acid	0.0214			HTATIP2	1
Gastrointestinal Disease, Immunological Disease, Ophthalmic Disease, Organismal Injury and Abnormalities	primary Sjögren syndrome	Active stage primary Sjögren syndrome	0.0214			RORC	1
Tissue Development	adhesion	Adhesion of mesothelium	0.0214			FGA	1
Tissue Development	adhesion	Adhesion of retinal pigment epithelium	0.0214			CAV1	1
Cancer, Hematological Disease, Immunological Disease, Organismal Injury and Abnormalities	adult de novo leukemia	Adult de novo leukemia	0.0214			NQO1	1
Neurological Disease	adult-onset ataxia and polyneuropathy	Adult-onset ataxia and polyneuropathy	0.0214			MT-ATP6	1
Gastrointestinal Disease, Hepatic System Disease	cholestasis	Advanced stage cholestasis	0.0214			CYP7B1	1
Developmental Disorder, Endocrine System Disorders, Gastrointestinal Disease, Hereditary Disorder, Neurological Disease, Ophthalmic Disease, Organismal Injury and Abnormalities	alacrima, achalasia, and mental retardation syndrome	Alacrima, achalasia, and mental retardation syndrome	0.0214			GMPPA	1
Cellular Assembly and Organization	alignment	Alignment of fibronectin fiber	0.0214			CAV1	1
Hereditary Disorder, Neurological Disease, Organismal Injury and Abnormalities, Psychological Disorders	amyotrophic lateral sclerosis type 18	Amyotrophic lateral sclerosis type 18	0.0214			PFN1	1
Cell-To-Cell Signaling and Interaction	anchoring	Anchoring of osteoclasts	0.0214			SPP1	1
Nutritional Disease, Organismal Injury and Abnormalities, Psychological Disorders	anorexia-cachexia syndrome	Anorexia-cachexia syndrome	0.0214			MYC	1
Cancer, Cell Death and Survival, Organismal Injury and Abnormalities, Tumor Morphology	apoptosis	Apoptosis of cervical cancer cells	0.0214			TSC22D1	1
Cell Death and Survival	apoptosis	Apoptosis of tumor-associated macrophages	0.0214			PDGFC	1
Developmental Disorder, Hereditary Disorder, Metabolic Disease, Organismal Injury and Abnormalities	argininosuccinate lyase deficiency	Argininosuccinate lyase deficiency	0.0214			ASL	1
Developmental Disorder, Hereditary Disorder, Metabolic Disease, Organismal Injury and Abnormalities, Renal and Urological Disease	argininosuccinic aciduria	Argininosuccinic aciduria	0.0214			ASL	1
Cell Cycle	G1 phase	Arrest in G1 phase of megakaryocyte/erythrocyte lineage-restricted progenitor cells	0.0214			THPO	1
Cell Cycle, Reproductive System Development and Function	G1/S phase transition	Arrest in G1/S phase transition of breast cell lines	0.0214			MYC	1
Cardiovascular System Development and Function, Cell Cycle	G1/S phase transition	Arrest in G1/S phase transition of endothelial cell lines	0.0214			MYC	1
Cell Cycle	G2 phase	Arrest in G2 phase of megakaryocyte/erythrocyte lineage-restricted progenitor cells	0.0214			THPO	1
Cell Cycle, Humoral Immune Response	cell cycle progression	Arrest in cell cycle progression of germinal center B lymphocytes	0.0214			BCL6	1
Cell Cycle, Cellular Movement	cytokinesis	Arrest in cytokinesis of bone cancer cell lines	0.0214			ECT2	1
Cell Cycle, Cellular Movement	cytokinesis	Arrest in cytokinesis of sarcoma cell lines	0.0214			ECT2	1
Cell-mediated Immune Response, Cellular Development, Cellular Function and Maintenance, Cellular Growth and Proliferation, Embryonic Development, Hematological System Development and Function, Hematopoiesis, Lymphoid Tissue Structure and Development, Organ Development, Organismal Development, Tissue Development	development	Arrest in development of natural killer precursor cells	0.0214			RORC	1
Cell Cycle, Reproductive System Development and Function	metaphase I	Arrest in metaphase I of oocytes	0.0214			ECT2	1
Cellular Movement, Nervous System Development and Function	migration	Arrest in migration of facial branchiomotor neurons	0.0214			MAFB	1
Cell Cycle, Hematopoiesis	mitosis	Arrest in mitosis of erythroid cells	0.0214			FOXO3	1
Developmental Disorder, Hereditary Disorder, Neurological Disease, Organismal Injury and Abnormalities	asparagine synthetase deficiency	Asparagine synthetase deficiency	0.0214			ASNS	1
Developmental Disorder, Hereditary Disorder, Metabolic Disease, Organismal Injury and Abnormalities	attenuated cholesterol lowering by statins	Attenuated cholesterol lowering by statins	0.0214			HMGCR	1
Cell-To-Cell Signaling and Interaction, Cellular Movement, Hematological System Development and Function, Immune Cell Trafficking	attraction	Attraction of Th0 lymphocytes	0.0214			CXCL10	1
Cell-To-Cell Signaling and Interaction, Cellular Movement, Immune Cell Trafficking	attraction	Attraction of plasmacytoid dendritic cells	0.0214			CXCL10	1
Cell Death and Survival	autolysis	Autolysis of adipocytes	0.0214			CAV1	1
Connective Tissue Disorders, Developmental Disorder, Hereditary Disorder, Organismal Injury and Abnormalities, Skeletal and Muscular Disorders	autosomal dominant primary microcephaly 18	Autosomal dominant primary microcephaly 18	0.0214			WDFY3	1
Connective Tissue Disorders, Developmental Disorder, Hereditary Disorder, Organismal Injury and Abnormalities, Skeletal and Muscular Disorders	Maroteaux type acromesomelic dysplasia	Autosomal recessive Maroteaux type acromesomelic dysplasia	0.0214			NPR2	1
Auditory Disease, Hereditary Disorder, Neurological Disease, Organismal Injury and Abnormalities	autosomal recessive deafness type 25	Autosomal recessive deafness type 25	0.0214			GRXCR1	1
Connective Tissue Disorders, Hereditary Disorder, Organismal Injury and Abnormalities, Respiratory Disease	pulmonary alveolar microlithiasis	Autosomal recessive pulmonary alveolar microlithiasis	0.0214			SLC34A2	1
Hereditary Disorder, Neurological Disease, Organismal Injury and Abnormalities, Skeletal and Muscular Disorders	autosomal recessive spastic paraplegia type 57	Autosomal recessive spastic paraplegia type 57	0.0214			TFG	1
Hematological Disease, Organismal Injury and Abnormalities, Renal and Urological Disease	azotemia	Azotemia	0.0214			LCN2	1
Cancer, Hematological Disease, Immunological Disease, Neurological Disease, Organismal Injury and Abnormalities	B-cell non-Hodgkin central nervous system lymphoma	B-cell non-Hodgkin central nervous system lymphoma	0.0214			CXCL13	1
Neurological Disease, Organismal Injury and Abnormalities, Psychological Disorders	bilateral striatal necrosis with dystonia	Bilateral striatal necrosis with dystonia	0.0214			MT-ND6	1
Carbohydrate Metabolism, Nucleic Acid Metabolism, Small Molecule Biochemistry	binding	Binding of ADP-D-ribose	0.0214			Art2b	1
Lipid Metabolism, Small Molecule Biochemistry	binding	Binding of U46619	0.0214			F2R	1
Carbohydrate Metabolism, Lipid Metabolism, Small Molecule Biochemistry	binding	Binding of phosphatidylinositol 4-phosphate	0.0214			MTMR9	1
Carbohydrate Metabolism, Lipid Metabolism, Small Molecule Biochemistry	binding	Binding of phosphtidylinositol 5-phosphate	0.0214			MTMR9	1
Amino Acid Metabolism, Small Molecule Biochemistry	biosynthesis	Biosynthesis of asparagine	0.0214			ASNS	1
Protein Synthesis	biosynthesis	Biosynthesis of siderophore	0.0214			BDH2	1
Dermatological Diseases and Conditions, Infectious Diseases, Organismal Injury and Abnormalities	blastomycosis	Blastomycosis	0.0214			CYP51A1	1
Hematological Disease, Hereditary Disorder, Organismal Injury and Abnormalities	CD36 deficiency	CD36 deficiency	0.0214			CD36	1
Cardiovascular Disease, Cell Death and Survival, Connective Tissue Disorders, Hematological Disease, Hereditary Disorder, Immunological Disease, Neurological Disease, Organismal Injury and Abnormalities	CD59-mediated hemolytic anemia with immune-mediated polyneuropathy	CD59-mediated hemolytic anemia with immune-mediated polyneuropathy	0.0214			CD59	1
Dental Disease, Developmental Disorder, Gastrointestinal Disease, Hereditary Disorder, Neurological Disease, Ophthalmic Disease, Organismal Injury and Abnormalities, Skeletal and Muscular Disorders	CODAS syndrome	CODAS syndrome	0.0214			LONP1	1
Infectious Diseases, Inflammatory Disease, Inflammatory Response, Organismal Injury and Abnormalities, Respiratory Disease	candidiasis of lung	Candidiasis of lung	0.0214			CYP51A1	1
Connective Tissue Disorders, Developmental Disorder, Hereditary Disorder, Organismal Injury and Abnormalities	cartilage-hair hypoplasia	Cartilage-hair hypoplasia	0.0214			RMRP	1
Cardiovascular Disease, Hereditary Disorder, Organismal Injury and Abnormalities	catecholaminergic polymorphic ventricular tachycardia type 5	Catecholaminergic polymorphic ventricular tachycardia type 5	0.0214			TRDN	1
Cell Cycle	cell cycle progression	Cell cycle progression of megakaryocyte/erythrocyte lineage-restricted progenitor cells	0.0214			THPO	1
Cell Cycle, Skeletal and Muscular System Development and Function	cell cycle progression	Cell cycle progression of neointimal cells	0.0214			PIM1	1
Cell Cycle	cell division	Cell division of lymphoma cell lines	0.0214			MYC	1
Cellular Development, Cellular Growth and Proliferation	cell proliferation	Cell proliferation of bladder cancer cell lines	0.0214			GAS5	1
Cell Death and Survival, Hematological System Development and Function	cell survival	Cell survival of gamma-delta T lymphocytes	0.0214			IL2RG	1
Cell Death and Survival, Hematological System Development and Function	cell survival	Cell survival of natural killer T lymphocytes	0.0214			IL2RG	1
Cell Death and Survival, Hematological System Development and Function	cell survival	Cell survival of regulatory T lymphocytes	0.0214			IL2RG	1
Cell Death and Survival	cell viability	Cell viability of bone marrow cell lines	0.0214			SOCS2	1
Cell-To-Cell Signaling and Interaction, Cellular Assembly and Organization	cell-cell contact	Cell-cell contact of pancreatic cancer cells	0.0214			CAV1	1
Cellular Movement	cellular infiltration	Cellular infiltration by alpha islet cells	0.0214			RBP1	1
Hereditary Disorder, Neurological Disease, Organismal Injury and Abnormalities, Skeletal and Muscular Disorders	Charcot-Marie-Tooth disease X-linked type 1	Charcot-Marie-Tooth disease X-linked type 1	0.0214			GJB1	1
Cell-To-Cell Signaling and Interaction, Cell-mediated Immune Response, Cellular Movement, Hematological System Development and Function, Immune Cell Trafficking, Inflammatory Response, Lymphoid Tissue Structure and Development	chemoattraction	Chemoattraction of Th1 cells	0.0214			CXCL10	1
Cellular Movement, Hematological System Development and Function, Humoral Immune Response, Immune Cell Trafficking, Inflammatory Response, Lymphoid Tissue Structure and Development	chemotaxis	Chemotaxis of B-1 lymphocytes	0.0214			CXCL13	1
Cellular Growth and Proliferation	cloning	Cloning of melanoma cell lines	0.0214			MYC	1
Infectious Diseases	coccidioidomycosis	Coccidioidomycosis	0.0214			CYP51A1	1
Cancer, Cellular Development, Cellular Growth and Proliferation, Organismal Injury and Abnormalities, Tumor Morphology	colony formation	Colony formation of non-small-cell lung cancer cells	0.0214			CAV1	1
Cancer, Cellular Development, Cellular Growth and Proliferation, Organismal Injury and Abnormalities, Tumor Morphology	colony formation	Colony formation of small cell lung cancer cells	0.0214			CAV1	1
Hereditary Disorder, Metabolic Disease, Neurological Disease, Organismal Injury and Abnormalities, Skeletal and Muscular Disorders	combined oxidative phosphorylation deficiency 15	Combined oxidative phosphorylation deficiency 15	0.0214			MTFMT	1
Cell-To-Cell Signaling and Interaction, Endocrine System Development and Function	communication	Communication of acinar gland cells	0.0214			GJB1	1
Lipid Metabolism, Molecular Transport, Small Molecule Biochemistry	concentration	Concentration of 20-hydroxyeicosatetraenoic acid	0.0214			CYP4A11	1
Lipid Metabolism, Molecular Transport, Small Molecule Biochemistry, Vitamin and Mineral Metabolism	concentration	Concentration of 9-cis-retinol	0.0214			RBP1	1
Lipid Metabolism, Molecular Transport, Small Molecule Biochemistry	concentration	Concentration of linoleic acid	0.0214			HSPA5	1
Lipid Metabolism, Molecular Transport, Small Molecule Biochemistry, Vitamin and Mineral Metabolism	concentration	Concentration of vitamin A	0.0214			RBP1	1
Developmental Disorder, Gastrointestinal Disease, Hepatic System Disease, Hereditary Disorder, Metabolic Disease, Organismal Injury and Abnormalities	congenital bile acid synthesis defect type 3	Congenital bile acid synthesis defect type 3	0.0214			CYP7B1	1
Developmental Disorder, Hereditary Disorder, Metabolic Disease, Organismal Injury and Abnormalities	congenital disorder of glycosylation type 1d	Congenital disorder of glycosylation type 1d	0.0214			ALG3	1
Developmental Disorder, Hereditary Disorder, Metabolic Disease, Organismal Injury and Abnormalities	congenital disorder of glycosylation type 1g	Congenital disorder of glycosylation type 1g	0.0214			ALG12	1
Developmental Disorder, Hereditary Disorder, Metabolic Disease, Organismal Injury and Abnormalities	congenital disorder of glycosylation type 1i	Congenital disorder of glycosylation type 1i	0.0214			ALG2	1
Developmental Disorder, Hereditary Disorder, Metabolic Disease, Organismal Injury and Abnormalities	congenital disorder of glycosylation type 1j	Congenital disorder of glycosylation type 1j	0.0214			DPAGT1	1
Developmental Disorder, Hereditary Disorder, Metabolic Disease, Organismal Injury and Abnormalities	congenital disorders of glycosylation type 2a	Congenital disorders of glycosylation type 2a	0.0214			MGAT2	1
Connective Tissue Disorders, Developmental Disorder, Hereditary Disorder, Metabolic Disease, Organismal Injury and Abnormalities	congenital generalized lipodystrophy type 3	Congenital generalized lipodystrophy type 3	0.0214			CAV1	1
Developmental Disorder, Hereditary Disorder, Immunological Disease, Neurological Disease, Organismal Injury and Abnormalities, Skeletal and Muscular Disorders	congenital myasthenic syndrome type 14	Congenital myasthenic syndrome type 14	0.0214			ALG2	1
Developmental Disorder, Hereditary Disorder, Immunological Disease, Neurological Disease, Organismal Functions, Organismal Injury and Abnormalities, Skeletal and Muscular Disorders	congenital myasthenic syndrome with tubular aggregates 2	Congenital myasthenic syndrome with tubular aggregates 2	0.0214			DPAGT1	1
Lipid Metabolism, Small Molecule Biochemistry	conversion	Conversion of 20-hydroxyeicosatetraenoic acid	0.0214			Cyp4a14	1
Lipid Metabolism, Nucleic Acid Metabolism, Small Molecule Biochemistry	conversion	Conversion of 3-hydroxy-3-methylglutaryl-coenzyme A	0.0214			HMGCR	1
Lipid Metabolism, Small Molecule Biochemistry, Vitamin and Mineral Metabolism	conversion	Conversion of 9-cis-retinal	0.0214			RDH16	1
Lipid Metabolism, Small Molecule Biochemistry, Vitamin and Mineral Metabolism	conversion	Conversion of 9-cis-retinol	0.0214			RDH16	1
Amino Acid Metabolism, Post-Translational Modification, Small Molecule Biochemistry	conversion	Conversion of L-aspartic acid	0.0214			ASNS	1
Cell Morphology	conversion	Conversion of breast cancer cell lines	0.0214			LCN2	1
Nucleic Acid Metabolism, Small Molecule Biochemistry	conversion	Conversion of coenzyme A	0.0214			ACLY	1
Tissue Morphology	conversion	Conversion of epithelial tissue	0.0214			LCN2	1
Cell Morphology	conversion	Conversion of progenitor cells	0.0214			LCN2	1
Cell-To-Cell Signaling and Interaction	coupling	Coupling of hepatoma cell lines	0.0214			GJB1	1
Cancer, Gastrointestinal Disease, Hereditary Disorder, Organismal Injury and Abnormalities	Cowden disease type 2	Cowden disease type 2	0.0214			SDHB	1
Cancer, Gastrointestinal Disease, Hereditary Disorder, Organismal Injury and Abnormalities	Cowden disease type 7	Cowden disease type 7	0.0214			SEC23B	1
Cell Death and Survival	cytolysis	Cytolysis of brain cancer cell lines	0.0214			CD59	1
Cell Death and Survival	cytolysis	Cytolysis of gonadal cell lines	0.0214			CD59	1
Cell-To-Cell Signaling and Interaction, Inflammatory Response	cytotoxic reaction	Cytotoxic reaction of B-lymphocyte derived cell lines	0.0214			CD59	1
Cancer, Cell-To-Cell Signaling and Interaction, Inflammatory Response, Organismal Injury and Abnormalities, Tumor Morphology	cytotoxic reaction	Cytotoxic reaction of chronic lymphocytic leukemia cells	0.0214			CD59	1
Cellular Compromise, Connective Tissue Disorders, Organismal Injury and Abnormalities	damage	Damage of red blood cells	0.0214			FOXO3	1
Drug Metabolism	dechloroethylation	Dechloroethylation of ifosfamide	0.0214			CYP2B6	1
Hereditary Disorder, Metabolic Disease, Organismal Injury and Abnormalities	deficiency of galactokinase	Deficiency of galactokinase	0.0214			GALK1	1
Developmental Disorder, Hematological Disease, Hereditary Disorder, Metabolic Disease, Organismal Injury and Abnormalities	deficiency of pyrroline-5-carboxylate reductase	Deficiency of pyrroline-5-carboxylate reductase	0.0214			ALDH4A1	1
Cellular Compromise	deformation	Deformation of mitotic spindle	0.0214			PIM1	1
Neurological Disease	degradation	Degradation of axons	0.0214			C6	1
Neurological Disease, Organismal Injury and Abnormalities	Wallerian degeneration	Delay in Wallerian degeneration of sciatic nerve	0.0214			C6	1
Antimicrobial Response	clearance	Delay in clearance of murine hepatitis virus	0.0214			CXCL10	1
Cell Cycle, Cellular Movement	cytokinesis	Delay in cytokinesis of epithelial cells	0.0214			PIM1	1
Cell Death and Survival, Cellular Function and Maintenance	clearance	Delay in initiation of clearance of pneumocytes	0.0214			CD36	1
Cellular Function and Maintenance, Cellular Growth and Proliferation	production	Delay in production of endocrine cells	0.0214			MAFB	1
Cancer, Gastrointestinal Disease, Hepatic System Disease, Organismal Injury and Abnormalities	tumorigenesis	Delay in tumorigenesis of liver	0.0214			MYC	1
Small Molecule Biochemistry	demethylation	Demethylation of benzphetamine	0.0214			CYP2B6	1
Neurological Disease	demyelinating peripheral neuropathy	Demyelinating peripheral neuropathy of femoral nerve	0.0214			GJB1	1
Tissue Morphology	density	Density of cervical cancer cell lines	0.0214			TSPYL2	1
Nucleic Acid Metabolism, Small Molecule Biochemistry	dephosphorylation	Dephosphorylation of ADP	0.0214			MT-ATP6	1
Cellular Compromise	depletion	Depletion of neutrophils	0.0214			Ly6a (includes others)	1
Cell Morphology, Cellular Function and Maintenance	depolarization	Depolarization of intrecalated cells	0.0214			ATP6V0D2	1
Free Radical Scavenging	detoxification	Detoxification of monohydroperoxy-linoleic acid	0.0214			Gsta4	1
Cardiovascular System Development and Function, Embryonic Development, Hematological System Development and Function, Lymphoid Tissue Structure and Development, Organ Development, Organismal Development, Tissue Development	development	Development of lymphovenous junction	0.0214			PROX1	1
Embryonic Development, Organ Development, Organismal Development, Reproductive System Development and Function, Tissue Development	development	Development of mammary gland tissue	0.0214			PRLR	1
Embryonic Development, Hematological System Development and Function, Lymphoid Tissue Structure and Development, Organ Development, Organismal Development, Tissue Development	development	Development of milky spot	0.0214			CXCL13	1
Cell Morphology, Cellular Assembly and Organization, Cellular Development, Cellular Function and Maintenance, Cellular Growth and Proliferation, Nervous System Development and Function, Organismal Development, Tissue Development	development	Development of mossy fibers	0.0214			RORC	1
Cardiovascular System Development and Function, Organ Morphology, Organismal Development	diameter	Diameter of left ventricle	0.0214			CAV1	1
Cancer, Cardiovascular Disease, Developmental Disorder, Hematological Disease, Hereditary Disorder, Organismal Injury and Abnormalities	diamond-blackfan anemia type 7	Diamond-blackfan anemia type 7	0.0214			RPL11	1
Cell-mediated Immune Response, Cellular Development, Cellular Function and Maintenance, Cellular Growth and Proliferation, Embryonic Development, Hematological System Development and Function, Hematopoiesis, Lymphoid Tissue Structure and Development, Organ Development, Organismal Development, Tissue Development	differentiation	Differentiation of suppressor T lymphocytes	0.0214			LILRB4	1
Cellular Development, Tissue Development	differentiation	Differentiation of thymic cortical epitheliial cells	0.0214			IL2RG	1

## Sheet: Tox Functions
Tox Functions
Categories	Functions	Diseases or Functions Annotation	p-Value	Predicted Activation State	Activation z-score	Molecules	# Molecules
Liver Steatosis	hepatic steatosis	Hepatic steatosis	6.92e-05		-1.641	UCP2,INSIG1,CYP4A11,HMGCR,PITPNA,EHHADH,UPP1,LCN2,PDGFC,CD36,MYC,CAV1,OBP2B,GPT,HSD17B13,mir-122,RORC,SPP1,FOXO3,ACOT11,GPD2	21
Hepatocellular Carcinoma, Liver Hyperplasia/Hyperproliferation	hepatocellular carcinoma	Hepatocellular carcinoma	7.42e-05		1.592	GJB1,GLUL,HTATIP2,SDS,ACSS2,HMGCR,Mt2,RNF213,NQO1,UPP1,HSD17B6,CRELD2,ARPC5,GALK1,PFN1,MS4A6A,GLS2,RFC4,SPP1,ATP1B3,LGR5,BCO2,PROX1,CXCL10,FGA,SOCS2,TCIM,ALDH4A1,RPSA,PDGFC,CSPP1,MYC,CLEC4M,HSPA5,TFCP2,mir-122,CKS1B,Ly6a (includes others),ECT2,RORC,TAOK1,FOXQ1,NNMT	43
Hepatocellular Carcinoma, Liver Hyperplasia/Hyperproliferation	growth	Initiation of growth of hepatocellular carcinoma	0.000456			MYC,HMGCR	2
Liver Proliferation	proliferation	Proliferation of hepatic progenitor cells	0.000456			INHBA,PROX1	2
Hepatocellular Carcinoma, Liver Hyperplasia/Hyperproliferation	growth	Growth of hepatocellular carcinoma	0.00132		1.931	MYC,PROX1,HMGCR,Ly6a (includes others)	4
Liver Steatosis	nonalcoholic fatty liver disease	Nonalcoholic fatty liver disease	0.00174			UCP2,CYP4A11,HMGCR,GPT,HSD17B13,mir-122	6
Liver Cholestasis	cholestasis	Cholestasis	0.00379			RDH16,GJB1,CYP7B1,HMGCR,ADH4,ABCC3,MGST3	7
Liver Cirrhosis	primary biliary cirrhosis	Primary biliary cirrhosis	0.00426			F2R,PTCH1,HMGCR,FRZB,NQO1,SPP1,ABCC3	7
Liver Hemorrhaging	bleeding	Bleeding of liver	0.00461		0.152	Mt2,FGA,PILRA,TDG	4
Kidney Failure	acute tubular necrosis	Acute tubular necrosis	0.00646			SPP1,LCN2	2
Liver Fibrosis	experimentally-induced hepatic fibrosis	Experimentally-induced hepatic fibrosis	0.00646			mir-122,SPP1	2
Liver Cholestasis	obstructive cholestasis	Obstructive cholestasis	0.00646			GJB1,ABCC3	2
Liver Fibrosis	fibrosis	Fibrosis of liver	0.00758		0.314	F2R,CD74,mir-122,SYVN1,PILRA,SPP1,RORC,IL2RG,PDGFC	9
Liver Damage	damage	Damage of liver	0.0108		-0.686	CXCL10,HMGCR,Mt2,IL6R,SULT1E1,C3AR1,THPO,IL2RG,SAA1,INHBA,F2R,HSPA5,RORC,SPP1	14
Liver Regeneration	regeneration	Regeneration of liver	0.0114		0.243	CAV1,IL6R,Mt2,C3AR1,LGR5,THPO	6
Renal Inflammation, Renal Nephritis	diffuse proliferative lupus nephritis	Diffuse proliferative lupus nephritis	0.0117			SPP1,PDLIM1	2
Liver Steatosis	hepatic steatosis	Severe hepatic steatosis	0.0117			UCP2,HMGCR	2
Liver Cholestasis	intrahepatic cholestasis	Intrahepatic cholestasis	0.0118			RDH16,GJB1,HMGCR,ADH4,MGST3	5
Heart Failure	cardiorenal syndrome	Cardiorenal syndrome	0.0125			CA1,CA5B,NPR2	3
Hepatocellular Carcinoma, Liver Hyperplasia/Hyperproliferation	hepatitis B virus-related hepatocellular carcinoma	Hepatitis B virus-related hepatocellular carcinoma	0.0142			GALK1,HSPA5,ALDH4A1,RPSA	4
Cardiac Dilation	dilation	Dilation of left ventricle	0.0175			F2R,CAV1,SPP1	3
Liver Cholestasis	cholestasis	Advanced stage cholestasis	0.0214			CYP7B1	1
Cardiac Arrythmia, Tachycardia	catecholaminergic polymorphic ventricular tachycardia type 5	Catecholaminergic polymorphic ventricular tachycardia type 5	0.0214			TRDN	1
Decreased Levels of Albumin	accumulation	Decreased accumulation of albumin	0.0214			CAV1	1
Liver Hyperplasia/Hyperproliferation	tumorigenesis	Delay in tumorigenesis of liver	0.0214			MYC	1
Cardiac Dysplasia	dysplasia	Dysplasia of right ventricle	0.0214			RPSA	1
Glomerular Injury	Fanconi renotubular syndrome type 1	Fanconi renotubular syndrome type 1	0.0214			EHHADH	1
Glomerular Injury	Fanconi renotubular syndrome type 3	Fanconi renotubular syndrome type 3	0.0214			EHHADH	1
Pulmonary Hypertension	hypertension	Hypertension of pulmonary artery	0.0214			CAV1	1
Cardiac Damage	injury	Injury of left ventricle	0.0214			PIM1	1
Kidney Failure	septic acute kidney injury	Septic acute kidney injury	0.0214			LCN2	1
Hepatocellular Carcinoma, Liver Hyperplasia/Hyperproliferation	hepatocellular carcinoma	Stage 0 hepatocellular carcinoma	0.0214			HMGCR	1
Liver Cholestasis	progressive familial intrahepatic cholestasis type 1	Progressive familial intrahepatic cholestasis type 1	0.0234			RDH16,HMGCR,ADH4,MGST3	4
Liver Hyperbilirubinemia	hyperbilirubinemia	Hyperbilirubinemia	0.0261			ABCC3,FCGR3A/FCGR3B	2
Liver Hyperplasia/Hyperproliferation	quantity	Quantity of liver tumor	0.0329			GJB1,Mt2,PDLIM1	3
Liver Cirrhosis	cirrhosis	Cirrhosis of liver	0.0343			F2R,CYP7B1,PTCH1,HMGCR,SYVN1,NQO1,FRZB,SPP1,ABCC3	9
Renal Damage, Renal Tubule Injury	proximal tubular toxicity	Proximal tubular toxicity	0.0371			SLC34A2,SLC16A7,FGA,NQO1,SPP1	5
Liver Damage	chronic liver disease	Chronic liver disease	0.0376			F2R,CXCL10,HMGCR,HSPA5,SPP1,RORC,IL2RG	7
Liver Hyperplasia/Hyperproliferation	beta-catenin activating mutation positive hepatocellular adenoma	Beta-catenin activating mutation positive hepatocellular adenoma	0.0423			GLUL	1
Liver Hyperbilirubinemia	Dubin-Johnson syndrome	Dubin-Johnson syndrome	0.0423			ABCC3	1
Liver Cholestasis	ethynylestradiol hepatocellular cholestasis	Ethynylestradiol hepatocellular cholestasis	0.0423			GJB1	1
Biliary Hyperplasia	hyperplasia	Hyperplasia of biliary epithelial cells	0.0423			MYC	1
Cardiac Enlargement	hypertrophy	Hypertrophy of ventricular myocardium	0.0423			IL6R	1
Renal Damage	ischemic injury	Ischemic injury of kidney	0.0423			LCN2	1
Pulmonary Hypertension	primary pulmonary hypertension 3	Primary pulmonary hypertension 3	0.0423			CAV1	1
Cardiac Arteriopathy	spontaneous coronary artery dissection	Spontaneous coronary artery dissection	0.0423			HMGCR	1
Cardiac Infarction	infarction	Infarction of heart	0.0452		-1	CD36,F2R,CAV1,HMGCR,PIM1,IL6R,CA1,C6,FOXO3,CA5B,FCGR3A/FCGR3B	11
Liver Hyperplasia/Hyperproliferation	cancer	Liver cancer	0.052		1.294	CAMK2B,SLC3A1,CYP7B1,SDS,TBC1D7,MOXD1,DPAGT1,MN1,C3AR1,NBEA,ARPC5,INHBA,APOA5,MS4A6A,mir-186,RFC4,SPP1,ABCC3,LRG1,LGR5,WDFY1,RRN3,MTFMT,CACFD1,FGA,SOCS2,OR5M11,SLC25A21,CSPP1,BCL6,CREB3L2,NFIX,mir-122,LONP1,CKS1B,PDLIM1,NNMT,RDH16,EFEMP1,TSPYL2,HTATIP2,MTMR9,PBRM1,PTCH1,ZBTB16,ACSS2,HMGCR,IL6R,RNF213,UPP2,CRELD2,TRDN,GALK1,PPP1R3C,PFN1,ALG3,FNDC3B,NPR2,UCP2,EIF1AX,ARHGAP6,PCDH20,PROX1,PSTPIP2,ALD…	139
Heart Failure	chronic heart failure	Chronic heart failure	0.0535			CA1,CA5B,NPR2	3
Liver Proliferation	proliferation	Proliferation of liver cells	0.057		1.242	INHBA,MYC,CAV1,PROX1,Mt2,IL6R,GAS5,SPP1,C3AR1	9
Renal Necrosis/Cell Death	cell death	Cell death of renal tubule	0.0602		-1	Mt2,MAFB,SPP1,LCN2	4
Heart Failure	acute heart failure	Acute heart failure	0.0603			CA1,CA5B,NPR2	3
Liver Steatosis	hepatic steatosis	Advanced stage hepatic steatosis	0.0628			SPP1	1
Liver Fibrosis	carbon tetrachloride-induced liver fibrosis	Carbon tetrachloride-induced liver fibrosis	0.0628			SYVN1	1
Renal Inflammation, Renal Nephritis	Goodpasture syndrome	Goodpasture syndrome	0.0628			ASNS	1
Liver Cholestasis	obstruction	Obstruction of bile duct	0.0628			GJB1	1
Liver Damage	hepatic injury	Hepatic injury	0.0643		-0.277	SAA1,INHBA,F2R,CXCL10,HMGCR,HSPA5,SULT1E1,RORC,SPP1,IL2RG	10
Liver Damage, Liver Inflammation/Hepatitis	chronic viral hepatitis	Chronic viral hepatitis	0.0678			CXCL10,HMGCR,HSPA5,SPP1,IL2RG	5
Liver Damage, Liver Inflammation/Hepatitis	chronic hepatitis C	Chronic hepatitis C	0.0768			CXCL10,HMGCR,HSPA5,SPP1	4
Hepatocellular Carcinoma, Liver Hyperplasia/Hyperproliferation	development	Development of hepatocellular carcinoma	0.0771			MYC,HTATIP2,Mt2,mir-122,PDGFC	5
Hepatocellular Carcinoma, Liver Hyperplasia/Hyperproliferation	hepatitis C virus-related hepatocellular carcinoma	Hepatitis C virus-related hepatocellular carcinoma	0.0795			GALK1,HSPA5	2
Hepatocellular Carcinoma, Liver Hyperplasia/Hyperproliferation	hepatocellular carcinoma	Primary hepatocellular carcinoma	0.0795			mir-122,LGR5	2
Cardiac Infarction	myocardial infarction	Myocardial infarction	0.0806			CD36,F2R,HMGCR,PIM1,IL6R,CA1,C6,FOXO3,CA5B,FCGR3A/FCGR3B	10
Liver Dysfunction	dysfunction	Dysfunction of liver	0.0828			FDFT1	1
Liver Inflammation/Hepatitis	hepatitis A	Hepatitis A	0.0828			IL2RG	1
Liver Cholestasis	lipopolysaccharide hepatocellular cholestasis	Lipopolysaccharide hepatocellular cholestasis	0.0828			GJB1	1
Liver Damage, Liver Inflammation/Hepatitis	chronic hepatitis	Chronic hepatitis	0.0868			CXCL10,HMGCR,HSPA5,SPP1,RORC,IL2RG	6
Liver Steatosis	microvesicular hepatic steatosis	Microvesicular hepatic steatosis	0.0925			MYC,UPP1	2
Renal Necrosis/Cell Death	apoptosis	Apoptosis of renal tubule	0.0954			Mt2,MAFB,LCN2	3
Renal Inflammation, Renal Nephritis	experimental crescentic glomerulonephritis	Experimental crescentic glomerulonephritis	0.102			SPP1	1
Liver Damage	histopathological change	Histopathological change of liver	0.102			IL2RG	1
Cardiac Arrythmia	paroxysmal atrial fibrillation	Paroxysmal atrial fibrillation	0.102			HMGCR	1
Liver Fibrosis	activation	Activation of hepatic stellate cells	0.104			IL6R,GAS5,PDGFC	3
Liver Fibrosis, Liver Proliferation	proliferation	Proliferation of hepatic stellate cells	0.104			IL6R,GAS5,SPP1	3
Liver Cirrhosis	cirrhosis	Cirrhosis	0.104			F2R,CYP7B1,PTCH1,HMGCR,SYVN1,NQO1,FRZB,SPP1,ABCC3,THPO	10
Liver Inflammation/Hepatitis	viral hepatitis	Viral hepatitis	0.111			CXCL10,HMGCR,HSPA5,SPP1,IL2RG,FCGR3A/FCGR3B	6
Liver Hyperplasia/Hyperproliferation	liver tumor	Liver tumor	0.114		0.943	CAMK2B,SLC3A1,CYP7B1,SDS,TBC1D7,MOXD1,DPAGT1,MN1,C3AR1,NBEA,ARPC5,INHBA,APOA5,MS4A6A,mir-186,RFC4,SPP1,ABCC3,LRG1,LGR5,WDFY1,RRN3,RAD54L2,MTFMT,CACFD1,FGA,SOCS2,OR5M11,SULT1E1,SLC25A21,CSPP1,BCL6,CREB3L2,NFIX,mir-122,LONP1,CKS1B,PDLIM1,NNMT,RDH16,EFEMP1,SRSF3,TSPYL2,HTATIP2,MTMR9,PBRM1,PTCH1,ZBTB16,ACSS2,HMGCR,IL6R,RNF213,UPP2,CRELD2,TRDN,GALK1,PPP1R3C,PFN1,ALG3,FNDC3B,TDG,ASNS,NPR2,UCP2,EIF1AX,A…	153
Cardiac Dysfunction	diastolic dysfunction	Diastolic dysfunction	0.12			HMGCR,NPR2	2
Decreased Levels of Albumin	uptake	Increased uptake of albumin	0.122			CAV1	1
Liver Inflammation/Hepatitis	infection	Infection by hepatitis B virus	0.122			CXCL10,IL2RG,FCGR3A/FCGR3B	3
Liver Necrosis/Cell Death	apoptosis	Apoptosis of hepatocytes	0.124		1	INHBA,SAA1,MYC,USP2,CXCL10,IL6R	6
Cardiac Infarction	acute myocardial infarction	Acute myocardial infarction	0.124			F2R,HMGCR,PIM1,IL6R,FCGR3A/FCGR3B	5
Pulmonary Hypertension	primary pulmonary hypertension	Primary pulmonary hypertension	0.127			CAV1,PIM1	2
Cardiac Dysfunction, Heart Failure	diastolic heart failure	Diastolic heart failure	0.14			NPR2	1
Renal Proliferation	proliferation	Proliferation of renal tubular epithelial cells	0.14			LCN2	1
Pulmonary Hypertension	pulmonary arterial hypertension associated with congenital heart disease	Pulmonary arterial hypertension associated with congenital heart disease	0.14			CAV1	1
Renal Necrosis/Cell Death	necrosis	Necrosis of renal tubule	0.147			MAFB,SPP1,LCN2	3
Cardiac Arteriopathy	disorder of coronary artery	Disorder of coronary artery	0.149			CAMTA1,CD36,F2R,APOA5,HMGCR,CA1,TDG,NPR2,CA5B,SLC25A21,NNMT	11
Liver Hyperplasia/Hyperproliferation	liver tumor	Metastatic liver tumor	0.156			mir-122,SULT1E1	2
Heart Failure	acute decompensated heart failure	Acute decompensated heart failure	0.159			NPR2	1
Liver Fibrosis	chemotaxis	Chemotaxis of hepatic stellate cells	0.159			CXCL10	1
Increased Levels of Albumin	localization	Increased localization of albumin	0.159			INHBC	1
Increased Levels of ALT	release	Increased release of ALT	0.159			SPP1	1
Liver Necrosis/Cell Death	apoptosis	Apoptosis of liver cell lines	0.164			MYC,FOXO3	2
Increased Levels of Red Blood Cells	quantity	Increased Levels of Red Blood Cells	0.17	Increased	2	INHBA,CD59,FOXO3,THPO	4
Liver Degeneration	degeneration	Degeneration of liver	0.172			EFEMP1,Mt2	2
Congenital Heart Anomaly	bicuspid aortic valve	Bicuspid aortic valve	0.177			HMGCR	1
Cardiac Stenosis	calcific aortic valve stenosis	Calcific aortic valve stenosis	0.177			SPP1	1
Kidney Failure, Renal Damage	ischemic acute renal failure	Ischemic acute renal failure	0.177			LCN2	1
Heart Failure	cardiac death	Cardiac death	0.178			HMGCR,CA1,CA5B	3
Renal Inflammation, Renal Nephritis	nephritis	Nephritis	0.179		-0.239	CYP2B6,CD72,PIM1,Mt2,SPP1,FOXO3,PDLIM1,MGAT2,ASNS,GADD45G,FCGR3A/FCGR3B	11
Liver Proliferation	proliferation	Proliferation of hepatocytes	0.182		0.742	INHBA,MYC,CAV1,PROX1,Mt2,IL6R	6
Liver Hyperplasia/Hyperproliferation	liver carcinoma	Liver carcinoma	0.185		1.592	CAMK2B,SLC3A1,CYP7B1,SDS,TBC1D7,MOXD1,DPAGT1,MN1,C3AR1,NBEA,ARPC5,INHBA,MS4A6A,RFC4,SPP1,ABCC3,LGR5,WDFY1,RRN3,MTFMT,CACFD1,FGA,SOCS2,OR5M11,SLC25A21,CSPP1,CREB3L2,NFIX,mir-122,LONP1,CKS1B,NNMT,EFEMP1,TSPYL2,HTATIP2,MTMR9,PBRM1,PTCH1,ZBTB16,ACSS2,HMGCR,IL6R,RNF213,UPP2,CRELD2,TRDN,GALK1,PPP1R3C,PFN1,ALG3,FNDC3B,NPR2,UCP2,ARHGAP6,PCDH20,PROX1,PSTPIP2,ALDH4A1,CRY1,PHLDA1,CAMTA1,TFG,CYP51A1,TFCP2,SY…	129
Cardiac Arteriopathy	coronary artery disease	Coronary artery disease	0.189			CAMTA1,CD36,F2R,APOA5,HMGCR,CA1,NPR2,CA5B,SLC25A21,NNMT	10
Kidney Failure	chronic renal failure	Chronic renal failure	0.192			F2R,CYP2B6,HMGCR,Mt2,CYP51A1,FCGR3A/FCGR3B	6
Congenital Heart Anomaly	congenital heart block	Congenital heart block	0.194			FCGR3A/FCGR3B	1
Decreased Levels of Hematocrit	hematocrit	Decreased hematocrit of organism	0.194			THPO	1
Renal Inflammation, Renal Nephritis	nephrotoxic nephritis	Nephrotoxic nephritis	0.194			FCGR3A/FCGR3B	1
Renal Inflammation, Renal Nephritis	pyelonephritis	Pyelonephritis	0.194			PIM1	1
Renal Necrosis/Cell Death	apoptosis	Apoptosis of tubular cells	0.195			MAFB,LCN2	2
Increased Levels of ALT	quantity	Increased Levels of ALT	0.195			SAA1,SPP1	2
Liver Necrosis/Cell Death	necrosis	Necrosis of liver	0.202		1.725	SAA1,INHBA,MYC,USP2,CXCL10,Mt2,IL6R,FGA,FOXO3	9
Cardiac Damage	injury	Injury of heart	0.203			INHBA,PIM1	2
Cardiac Damage	damage	Damage of heart	0.205			INHBA,CAV1,PIM1	3
Kidney Failure	failure	Failure of kidney	0.207			F2R,CYP2B6,HMGCR,Mt2,CYP51A1,SPP1,LCN2,NPR2,FCGR3A/FCGR3B	9
Nephrosis	steroid dependent nephrotic syndrome	Steroid dependent nephrotic syndrome	0.212			FCGR3A/FCGR3B	1
Cardiac Inflammation	myocarditis	Myocarditis	0.226			BCL6,F2R	2
Liver Damage, Liver Inflammation/Hepatitis	chronic autoimmune hepatitis	Chronic autoimmune hepatitis	0.229			RORC	1
Cardiac Infarction	nonfatal myocardial infarction	Nonfatal myocardial infarction	0.229			HMGCR	1
Cardiac Congestive Cardiac Failure, Heart Failure	congestive heart failure	Congestive heart failure	0.23			CAV1,HMGCR,CA1,NPR2,CA5B	5
Pulmonary Hypertension	pulmonary hypertension	Pulmonary Hypertension	0.234			CAV1,PIM1,CA1,NPR2,CA5B	5
Cardiac Infarction	non-ST elevation myocardial infarction	Non-ST elevation myocardial infarction	0.245			HMGCR	1
Liver Hyperplasia/Hyperproliferation	size	Size of liver tumor	0.245			Mt2	1
Kidney Failure	end stage renal disease	End stage renal disease	0.246			F2R,CYP2B6,HMGCR,Mt2,FCGR3A/FCGR3B	5
Liver Inflammation/Hepatitis	inflammation	Inflammation of liver	0.246		0.958	BCL6,CXCL10,GPT,HSPA5,HMGCR,IL6R,mir-122,RORC,SPP1,IL2RG,FCGR3A/FCGR3B	11
Cardiac Inflammation	inflammation	Inflammation of heart	0.25			BCL6,CAV1	2
Kidney Failure	acute renal failure	Acute renal failure	0.256			SPP1,LCN2,NPR2	3
Renal Inflammation, Renal Nephritis	glomerulonephritis	Glomerulonephritis	0.257			CYP2B6,CD72,SPP1,PDLIM1,MGAT2,ASNS,GADD45G,FCGR3A/FCGR3B	8
Cardiac Enlargement	ventricular hypertrophy	Ventricular hypertrophy	0.258			INHBA,F2R,CAV1,HMGCR,IL6R	5
Glutathione Depletion In Liver	conjugation	Conjugation of glutathione	0.261			Gsta4	1
Cardiac Damage, Cardiac Degeneration	degeneration	Degeneration of cardiomyocytes	0.261			CAV1	1
Cardiac Enlargement	hypertrophy	Hypertrophy of heart	0.265			INHBA,CD36,MYC,F2R,CAV1,PFN1,HMGCR,PIM1,IL6R,FOXO3,NPR2,PDGFC	12
Renal Damage	acute kidney injury	Acute kidney injury	0.268			HMGCR,SPP1,LCN2	3
Liver Necrosis/Cell Death	cell death	Cell death of liver cells	0.271		1.095	SAA1,INHBA,MYC,USP2,CXCL10,IL6R,FOXO3	7
Renal Atrophy	atrophy of kidney	Atrophy of kidney	0.274			EFEMP1,Mt2	2
Cardiac Arteriopathy	abnormal morphology	Abnormal morphology of coronary artery	0.277			TDG	1
Cardiac Damage	damage	Damage of myocardium	0.277			CAV1	1
Cardiac Hypoplasia	hypoplasia	Hypoplasia of myocardium	0.277			TDG	1
Renal Necrosis/Cell Death	cell viability	Cell viability of kidney cell lines	0.279			BCL6,CAV1,ABCC3	3
Liver Hyperplasia/Hyperproliferation	hepatoblastoma	Hepatoblastoma	0.282			MYC,MN1	2
Nephrosis	nephrosis	Nephrosis	0.288			CA1,PDLIM1,CA5B,FCGR3A/FCGR3B	4
Hepatocellular Carcinoma, Liver Hyperplasia/Hyperproliferation	hepatocellular carcinoma	Child-Pugh class A hepatocellular carcinoma	0.292			HMGCR	1
Increased Levels of Bilirubin	quantity	Increased Levels of Bilirubin	0.292			Anp32b	1
Liver Regeneration	regeneration	Regeneration of liver cells	0.292			IL6R	1
Cardiac Arteriopathy	variant angina	Variant angina	0.292			HMGCR	1
Cardiac Stenosis	stenosis	Stenosis of aortic valve	0.306			HMGCR,SPP1	2
Increased Levels of Potassium	excretion	Increased excretion of K+	0.308			CYP4A11	1
Renal Proliferation	cell proliferation	Cell proliferation of kidney cell lines	0.312		-1.293	SDHB,CBLL1,PTCH1,Mt2,ESM1,FOXO3	6
Cardiac Hypoplasia	hypoplasia	Hypoplasia of heart ventricle	0.314			PBRM1,CYP51A1	2
Liver Enlargement	hepatomegaly	Hepatomegaly	0.32			Mt2,FDFT1,PILRA	3
Cardiac Dysfunction	cardiomyopathy	Cardiomyopathy of left ventricle	0.322			CAV1	1
Liver Necrosis/Cell Death	focal necrosis	Focal necrosis of liver	0.322			FGA	1
Increased Levels of AST	localization	Increased localization of AST	0.322			SAA1	1
Hepatocellular Carcinoma, Liver Hyperplasia/Hyperproliferation	metastatic hepatocellular carcinoma	Metastatic hepatocellular carcinoma	0.322			mir-122	1
Hepatocellular Carcinoma, Liver Hyperplasia/Hyperproliferation	quantity	Quantity of hepatocellular carcinoma	0.322			GJB1	1
Cardiac Fibrosis	fibrosis	Fibrosis of heart	0.324		0.762	BCL6,CAV1,TRDN,TSC22D1,SPP1,PDGFC	6
Increased Levels of Hematocrit	hematocrit	Increased Levels of Hematocrit	0.326			CD59,FRZB,SPP1	3
Increased Levels of Blood Urea Nitrogen	quantity	Increased Levels of Blood Urea Nitrogen	0.337			CLEC4M	1
Renal Necrosis/Cell Death	apoptosis	Apoptosis of renal tubular epithelial cells	0.351			LCN2	1
Liver Fibrosis	migration	Migration of hepatic stellate cells	0.351			SPP1	1
Nephrosis	minimal change nephrotic syndrome	Minimal change nephrotic syndrome	0.351			PDLIM1	1
Renal Degeneration	degeneration	Degeneration of kidney	0.365			Mt2	1
Cardiac Pulmonary Embolism	pulmonary embolism	Pulmonary embolism	0.405			HMGCR	1
Renal Inflammation, Renal Nephritis	autoimmune glomerulonephritis	Autoimmune glomerulonephritis	0.414			PDLIM1,ASNS	2
Renal Hyperplasia/Hyperproliferation	hyperplasia	Hyperplasia of kidney	0.418			MYC	1
Cardiac Enlargement	hypertrophy	Hypertrophy of ventricular myocytes	0.418			INHBA	1
Renal Inflammation, Renal Nephritis	membranous glomerulonephritis	Membranous glomerulonephritis	0.418			PDLIM1	1
Renal Necrosis/Cell Death	apoptosis	Apoptosis of kidney cell lines	0.433		-0.132	BCL6,MYC,UXT,PTCH1,HSPA5,SYVN1,SPP1	7
Cardiac Necrosis/Cell Death	cell death	Cell death of cardiomyocytes	0.442		-0.714	INHBA,PIM1,SPP1,LCN2,FOXO3,RPSA	6
Increased Levels of ALT	localization	Increased localization of ALT	0.442			SAA1	1
Renal Inflammation, Renal Nephritis	lupus nephritis	Lupus nephritis	0.447			CYP2B6,SPP1,PDLIM1	3
Cardiac Enlargement	right ventricular hypertrophy	Right ventricular hypertrophy	0.454			CAV1	1
Cardiac Dysfunction	dysfunction	Dysfunction of left ventricle	0.466			ANGPTL4	1
Glomerular Injury	effacement	Effacement of pedicels	0.466			ANGPTL4	1
Cardiac Dilation, Cardiac Enlargement	idiopathic dilated cardiomyopathy	Idiopathic dilated cardiomyopathy	0.466			SDHB	1
Cardiac Necrosis/Cell Death	apoptosis	Apoptosis of cardiomyocytes	0.48		-0.679	INHBA,PIM1,SPP1,FOXO3,LCN2	5
Glomerular Injury	focal segmental glomerulosclerosis	Focal segmental glomerulosclerosis	0.5			PDLIM1	1
Cardiac Enlargement	hypertrophy	Hypertrophy of heart cells	0.503			INHBA,CAV1,PIM1,FOXO3	4
Renal Necrosis/Cell Death	cell death	Cell death of kidney cells	0.504		-1.035	BCL6,MYC,UXT,PTCH1,HSPA5,MAFB,SYVN1,FDFT1,SPP1,LCN2	10
Liver Inflammation/Hepatitis	alcoholic hepatitis	Alcoholic hepatitis	0.51			CXCL10	1
Renal Damage	injury	Injury of kidney	0.517			HMGCR,SPP1,LCN2,C3AR1	4
Renal Proliferation	proliferation	Proliferation of kidney cells	0.519			CXCL10,LCN2	2
Renal Inflammation, Renal Nephritis	IgA nephropathy	IgA nephropathy	0.521			PDLIM1	1
Liver Damage	hepatotoxicity	Hepatotoxicity	0.531			mir-122	1
Renal Damage	reperfusion injury	Reperfusion injury of kidney	0.531			C3AR1	1
Liver Damage, Liver Inflammation/Hepatitis	chronic hepatitis B	Chronic hepatitis B	0.541			IL2RG	1
Liver Inflammation/Hepatitis, Liver Steatosis	nonalcoholic steatohepatitis	Nonalcoholic steatohepatitis	0.551			GPT	1
Cardiac Enlargement	hypertrophy	Hypertrophy of cardiac muscle	0.556			INHBA,CAV1,IL6R,FOXO3	4
Glomerular Injury	abnormal morphology	Abnormal morphology of renal glomerulus	1			Mt2,ANGPTL4	2
Renal Necrosis/Cell Death	cell death	Cell death of kidney cell lines	1		-0.585	BCL6,MYC,UXT,PTCH1,HSPA5,SYVN1,FDFT1,SPP1	8
Congenital Heart Anomaly	congenital heart disease	Congenital heart disease	1			PTCH1,HMGCR,CYP51A1,CHD7,FCGR3A/FCGR3B	5
Cardiac Dysfunction	dysfunction	Dysfunction of heart	1			CD36,F2R,CAV1,ANGPTL4	4
Cardiac Enlargement	enlargement	Enlargement of heart	1			PROX1,HMGCR,IL6R,PDGFC,SDHB,INHBA,CD36,MYC,F2R,CAV1,PFN1,PIM1,FOXO3,NPR2	14
Heart Failure	failure	Failure of heart	1			CD36,CAV1,HMGCR,CA1,CYP51A1,NPR2,CA5B	7
Glomerular Injury, Kidney Failure, Renal Fibrosis	interstitial fibrosis	Interstitial fibrosis of kidney	1			Mt2	1
Cardiac Dysfunction	ventricular dysfunction	Ventricular dysfunction	1			F2R,CAV1,ANGPTL4	3

## Sheet: Regulator Effects
Regulator Effects
Consistency Score	Node Total	Regulator Total	Regulators	Target Total	Target Molecules in Dataset	Disease & Function Total	Diseases & Functions	Known Regulator-Disease/Function Relationships
9.238	24	11	BCL6,CTNNB1,HGF,Ifn,IL15,IL1B,IL27,LIF,MYD88,TGFB1,TNF	12	C3AR1,CD72,CD74,CXCL10,Ear2 (includes others),F2R,INHBA,LCN2,PFN1,RNASE2,SAA1,SPP1	1	Chemotaxis of phagocytes	36% (4/11)
4.75	23	4	AR,IL27,MYD88,STAT5a/b	16	CA5B,CAV1,CD36,CD74,CXCL10,CXCL13,DNAJB9,Ear2 (includes others),HSPA5,INHBA,MYC,PROX1,RORC,SAA1,SPP1,TSC22D1	3	Cell death of cancer cells,Homing of leukocytes,Quantity of carbohydrate	17% (2/12)
2.858	11	4	CSF1,HDL-cholesterol,INSR,SIRT2	6	CYP51A1,FDFT1,HMGCR,IDI1,MSMO1,MVD	1	Metabolism of sterol	0% (0/4)
2.268	10	1	MYD88	7	CXCL10,CXCL13,Ear2 (includes others),INHBA,MYC,SAA1,SPP1	2	Cell proliferation of leukocyte cell lines,Homing of leukocytes	50% (1/2)
0.707	10	1	RICTOR	8	RPL11,RPL13A,RPL28,RPL7,RPL7A,RPS3,RPS9,RPSA	1	Expression of protein	0% (0/1)
0	8	1	IL3	6	MYC,RPL11,RPL3,RPL7,RPS14,RPS3	1	Cell death of cancer cells	100% (1/1)
-3.78	9	1	IFNG	7	CD72,CD74,CXCL10,F2R,INHBA,LCN2,SPP1	1	Chemotaxis of phagocytes	100% (1/1)
-4.491	8	1	IL12 (complex)	6	CISH,CXCL10,GADD45G,MYC,PIM1,SOCS2	1	Transcription of RNA	0% (0/1)
-4.491	8	1	LIF	6	CISH,CXCL10,MYC,PIM1,SOCS2,SPP1	1	Transcription of RNA	100% (1/1)
-4.536	9	1	CD38	7	BCL6,CISH,GADD45G,IL6R,PDLIM1,PIM1,SOCS2	1	Transcription of RNA	100% (1/1)
-5.307	8	1	MYC	6	CXCL10,Ear2 (includes others),F2R,INHBA,NQO1,SPP1	1	Homing of leukocytes	100% (1/1)
-5.814	7	1	IGF1	5	GPD2,HSPA5,MYC,PRLR,SPP1	1	Quantity of carbohydrate	100% (1/1)
-6	6	1	PRKCE	4	CAV1,HSPA5,MYC,PIM1	1	Expression of protein	0% (0/1)
-6	6	1	PRKCE	4	CAV1,IL2RG,MYC,PIM1	1	Cell proliferation of leukocyte cell lines	0% (0/1)
-6	6	1	EPO	4	MYC,PIM1,SOCS2,SPP1	1	Cell proliferation of leukocyte cell lines	100% (1/1)
-6.261	7	1	IL2	5	CD59,CD74,MYC,PHLDA1,RORC	1	Cell death of cancer cells	100% (1/1)
-8.083	5	1	BCR (complex)	3	HSPA5,MYC,PIM1	1	Expression of protein	0% (0/1)
-9.192	4	1	PRLR	2	MYC,PIM1	1	Cell proliferation of leukocyte cell lines	100% (1/1)
-17.146	8	1	IL5	6	GADD45G,IL2RG,IL6R,MYC,PIM1,SOCS2	1	Cell proliferation of leukocyte cell lines	100% (1/1)
-17.963	8	1	STAT5B	6	ACOT11,GJB1,MYC,NQO1,PPP1R3C,PRLR	1	Quantity of carbohydrate	0% (0/1)

## Sheet: Analysis Ready Molecules
Analysis Ready Molecules
ID	Symbol	Expr Fold Change	Expr p-value	Expr False Discovery Rate (q-value)
10419119	1700001F09Rik (includes others)	1.5206	0.00017139	0.00469477
10590433	1700048O20Rik	1.66647	1.34866e-06	0.000164806
10405820	1810034E14Rik	1.45516	0.0017984	0.0206194
10453555	2610044O15Rik8	1.40075	0.00262034	0.0261273
10579060	4930467E23Rik (includes others)	1.41344	0.0023183	0.0244092
10504148	4933409K07Rik	-1.41351	8.56964e-05	0.00296464
10465831	5730408K05Rik	-2.86309	3.89383e-07	6.83048e-05
10429588	9030619P08Rik	1.54289	0.0335417	0.129014
10532315	AB010352	1.5721	0.00654737	0.0465276
10389894	ABCC3	-1.46416	2.55132e-06	0.000265452
10431697	ABCD2	-2.91073	0.000131554	0.00395521
10554269	ABHD2	-1.57231	0.00100318	0.0143317
10480423	ABI1	1.4326	3.53795e-07	6.52244e-05
10597592	Acaa1b	-1.55446	4.00974e-05	0.00183346
10391146	ACLY	-1.56818	0.000179197	0.00478034
10349431	ACMSD	-1.60516	0.00176546	0.0203827
10397148	Acot1	-1.50873	5.08533e-06	0.000439373
10514865	ACOT11	1.58347	1.61092e-05	0.000957424
10397153	ACOT4	-1.46933	0.000391401	0.0076442
10477649	ACSS2	-1.42662	0.000292837	0.00656536
10421128	ADAMDEC1	1.46971	0.000588388	0.00997091
10496466	ADH4	1.48489	2.96471e-06	0.00029439
10451559	AI661453	1.4566	5.66249e-05	0.00228646
10403312	Akr1c19	-1.57469	0.000339677	0.00714506
10509790	ALDH4A1	-1.42466	5.42624e-08	1.92002e-05
10431300	ALG12	1.71752	1.15232e-06	0.000150918
10512847	ALG2	1.44072	2.07393e-06	0.000231768
10438517	ALG3	1.47821	3.29564e-06	0.000320565
10502042	ALPK1	1.49095	0.000371301	0.00754284
10549536	AMN1	1.67669	3.77715e-06	0.00035611
10450038	ANGPTL4	-1.58198	0.00266986	0.0264554
10535497	ANKRD61	-1.49504	0.00356236	0.0317845
10385081	Anp32-ps	1.54903	0.000308787	0.00676061
10504730	Anp32b	1.61743	1.74655e-07	4.04418e-05
10414449	AP5M1	1.43907	1.88099e-05	0.00107172
10585015	APOA5	-1.44277	7.36676e-08	2.47934e-05
10450444	APOM	-1.4686	2.10252e-05	0.00116358
10432256	ARF3	1.46871	4.31611e-08	1.60161e-05
10603182	ARHGAP6	-1.47198	0.00495976	0.0391125
10350684	ARPC5	1.45358	9.46815e-05	0.00317919
10406407	ARRDC3	1.68871	2.22334e-05	0.00119837
10565994	Art2b	1.68329	2.1246e-05	0.0011691
10564448	ASB7	1.53337	3.30046e-06	0.000320565
10534120	ASL	-1.44157	1.77577e-06	0.000204773
10543067	ASNS	1.69232	0.0309635	0.123038
10485048	ATG13	1.61019	8.74702e-09	5.06347e-06
10598994	ATP1B3	1.41095	0.000167196	0.00463092
10511779	ATP6V0D2	-1.5941	0.000296098	0.00661023
10423805	ATP6V1C1	1.47247	0.000429431	0.00812382
10395293	ATXN7L1	1.49504	0.000170175	0.00469101
10450920	AY036118	-1.415	0.0884454	0.2351
10455970	BC023105	1.76607	1.07431e-06	0.000144627
10438738	BCL6	-1.569	0.175675	0.359777
10593332	BCO2	1.41261	0.00027053	0.0062194
10496251	BDH2	-1.60751	1.72955e-08	8.14069e-06
10460582	C11orf68	1.42199	0.000322816	0.00694202
10547789	C12orf57	-1.46749	3.95204e-08	1.54704e-05
10551314	C19orf54	1.43264	1.89394e-06	0.000214134
10507551	C1orf210	1.44049	8.55609e-06	0.000611531
10547657	C3AR1	1.51664	0.000308759	0.00676061
10422635	C6	1.42599	2.11048e-06	0.000234945
10497337	CA1	1.733	1.59745e-05	0.000954317
10607738	CA5B	1.6446	4.62764e-05	0.00199616
10470388	CACFD1	1.57961	4.16848e-07	7.26821e-05
10384064	CAMK2B	1.57693	5.08397e-09	3.19892e-06
10518837	CAMTA1	1.97774	4.38122e-08	1.60519e-05
10352416	CAPN8	1.74225	8.61653e-05	0.0029761
10536499	CAV1	1.5124	0.00554923	0.0420463
10399841	CBLL1	1.40763	0.000204178	0.00517035
10466818	CBWD1	1.44086	5.17407e-05	0.00214553
10419551	CCDC12	-1.69117	0.000123521	0.00381965
10406193	CCDC127	1.43647	2.89971e-05	0.00144526
10587012	CCPG1	1.47497	1.09987e-06	0.000146703
10528207	CD36	-1.4305	0.00130657	0.0169443
10474223	CD59	1.56509	7.44055e-06	0.000552203
10512470	CD72	1.51964	8.50851e-07	0.000121315
10456005	CD74	1.61526	3.07125e-07	5.90429e-05
10454731	CDC23	-4.09956	2.10019e-08	9.35198e-06
10580622	Ces1b/Ces1c	-1.62608	2.17307e-05	0.00118228
10574524	Ces2c	1.41113	0.0182998	0.0881608
10413014	CHCHD1	-1.4661	1.28503e-05	0.000826533
10503166	CHD7	1.40206	2.60318e-05	0.00134547
10601303	CHIC1	1.62463	1.03692e-06	0.000140904
10588577	CISH	2.00692	0.000402282	0.00779874
10499639	CKS1B	1.73413	1.54168e-08	7.69349e-06
10576795	CLEC4M	-1.62133	1.27771e-06	0.000160775
10356677	COPS9	-1.53659	1.02335e-07	3.02243e-05
10562059	COX6B1	-1.69563	1.63651e-08	8.02835e-06
10544002	CREB3L2	1.61387	1.39297e-07	3.50592e-05
10426098	CRELD2	1.72495	3.85017e-07	6.79508e-05
10371400	CRY1	-1.72433	6.37948e-07	0.000102781
10344807	CSPP1	1.58083	1.52449e-07	3.77136e-05
10347351	CTDSP1	-1.44092	2.62385e-05	0.00135133
10531415	CXCL10	1.46182	0.000148574	0.00426197
10523359	CXCL13	2.17436	1.47506e-08	7.62397e-06
10551197	CYP2B6	-4.40974	1.1518e-06	0.000150918
10507163	CYP4A11	-2.74716	1.43158e-08	7.53373e-06
10515187	Cyp4a14	-13.0587	4.95517e-12	2.86845e-08
10527920	CYP51A1	1.58871	0.000855748	0.0128675
10497381	CYP7B1	1.58055	4.95315e-06	0.000430522
10419736	DAD1	1.45083	7.47561e-07	0.000110395
10604337	Dcaf12l1	1.74437	0.000102843	0.00335959
10570741	Defb1	-1.73328	4.8604e-05	0.00205372
10577444	Defb10/Defb11	-1.45206	0.00627838	0.0452607
10477125	Defb28	-1.40407	0.00129204	0.0168076
10514912	DIO1	1.48333	0.0103471	0.0621824
10420670	Dleu2	1.52221	0.00230928	0.0243711
10400137	DNAJB9	1.60446	5.4268e-06	0.000449589
10596279	DNAJC13	1.56337	0.00144724	0.0180946
10584700	DPAGT1	1.40056	5.34783e-06	0.000447394
10419156	Ear2 (includes others)	1.5575	2.61861e-06	0.000270689
10497520	ECT2	-1.42627	0.000302818	0.00668047
10374777	EFEMP1	1.43647	2.75253e-07	5.45679e-05
10493494	EFNA3	1.46587	6.78346e-07	0.000103983
10438575	EHHADH	-1.60542	1.74994e-08	8.14069e-06
10401829	EIF1AX	1.51604	2.67137e-05	0.00136857
10369474	EIF4EBP2	1.64804	3.6032e-07	6.55883e-05
10407281	ESM1	-1.51005	0.00216045	0.023203
10496077	ETNPPL	-1.60505	0.00307568	0.0289975
10542275	ETV6	1.42414	0.0066531	0.0470006
10517250	EXTL1	1.82832	5.4521e-06	0.000449589
10411229	F2R	1.53331	2.4515e-06	0.000258964
10600947	FAM155B	1.60001	0.000110896	0.00353637
10555425	FAM168A	1.63107	6.91153e-09	4.16765e-06
10505109	FAM206A	1.44017	4.2739e-05	0.0018973
10527229	FAM220A	1.48912	5.94076e-06	0.000477637
10347910	FBXO36	1.59838	2.64573e-06	0.00027252
10351509	FCGR3A/FCGR3B	1.51294	9.79124e-07	0.000134312
10420730	FDFT1	1.61222	7.87324e-06	0.00057257
10492755	FGA	-1.66205	9.34477e-08	2.90833e-05
10397364	FLVCR2	-1.5674	0.00239258	0.0247041
10497548	FNDC3B	1.71664	2.83827e-08	1.17358e-05
10368886	FOXO3	1.64832	8.27861e-06	0.00059606
10404402	FOXQ1	1.79897	2.30162e-06	0.000246733
10484307	FRZB	1.41158	6.38534e-05	0.00244144
10413012	FUT11	2.20027	0.0197999	0.0927328
10346607	FZD7	1.59016	1.34236e-07	3.44688e-05
10607950	G530011O06Rik	1.45829	0.000154383	0.004368
10405211	GADD45G	1.92588	3.86786e-06	0.000362302
10393047	GALK1	-1.54754	5.52296e-06	0.000452851
10351035	GAS5	-1.41874	0.017141	0.0845741
10532019	GBP6	1.97592	2.1455e-05	0.00117652
10554392	GDPGP1	1.40052	9.64178e-05	0.00320605
10601161	GJB1	1.42985	2.1873e-06	0.000239807
10367154	GLS2	-1.50505	5.40919e-06	0.000449589
10413657	GLT8D1	1.42077	7.57872e-05	0.00270857
10377847	GLTPD2	1.53557	0.00237655	0.0247041
10374453	GLUL	1.51757	0.000137578	0.00403713
10579052	Gm10033	1.56854	0.000178566	0.00476837
10417371	Gm10408 (includes others)	2.20327	0.000641435	0.0106394
10463343	Gm10768	1.68044	1.2264e-05	0.000796607
10436890	Gm10785	1.4207	0.110939	0.270948
10469609	Gm13375	1.47464	3.02949e-07	5.90429e-05
10401820	Gm16381/Gm2001	1.41772	5.93272e-05	0.00234078
10395682	Gm5785	1.45058	8.46073e-05	0.00293983
10565341	Gm6155	1.4807	0.00130484	0.0169392
10553533	Gm6181	1.58453	6.62294e-07	0.000103983
10592160	Gm6762	1.44973	2.96994e-06	0.00029439
10347639	GMPPA	1.69072	2.25068e-07	4.78448e-05
10461856	GNA14	1.56066	5.1986e-06	0.000441431
10472724	GORASP2	1.6372	1.96629e-07	4.31155e-05
10391949	GOSR2	1.40013	0.000255278	0.00599737
10467842	GOT1	-1.55951	0.00155073	0.018859
10472162	GPD2	1.51585	9.57413e-08	2.9472e-05
10424979	GPT	-1.50304	1.22979e-07	3.23592e-05
10522301	GRXCR1	1.51717	0.00106658	0.0148752
10587315	Gsta4	-1.67427	1.50572e-08	7.64591e-06
10464594	Gstp3	1.54056	5.8422e-06	0.000472337
10425207	H1F0	1.67336	1.77192e-08	8.14069e-06
10429387	HACD2	1.48371	1.15464e-07	3.13198e-05
10405287	HIGD2A	1.4015	5.37133e-06	0.000448034
10411332	HMGCR	1.48294	0.00444934	0.0366188
10369704	HNRNPH3	-1.50697	2.84008e-05	0.00142714
10531910	HSD17B13	-1.56673	1.0888e-06	0.0001459
10373334	HSD17B6	-1.58784	0.00515784	0.0398883
10500545	Hsd3b4 (includes others)	1.71085	3.35224e-07	6.25981e-05
10440388	HSPA13	1.44771	3.08025e-07	5.90429e-05
10471586	HSPA5	1.41823	1.24728e-05	0.000805833
10553403	HTATIP2	-1.43375	4.99513e-05	0.00208929
10587299	ICK	1.54467	7.3217e-06	0.000546557
10482762	IDI1	1.46188	4.94061e-05	0.00207351
10405619	IDNK	1.59005	8.08193e-07	0.000115804
10567580	IGSF6	1.46618	7.05553e-07	0.000106919
10509063	IL22RA1	1.46174	2.12398e-05	0.0011691
10606016	IL2RG	1.41612	0.000146385	0.00422429
10499655	IL6R	-1.55064	0.000215941	0.00537421
10403743	INHBA	1.42704	0.00739162	0.0504464
10373197	INHBC	1.41848	5.43954e-08	1.92002e-05
10373192	INHBE	1.5948	0.0063382	0.0455213
10544932	INMT	-1.88935	1.64026e-11	3.95631e-08
10520362	INSIG1	1.53107	1.9258e-07	4.31155e-05
10493484	KRTCAP2	2.01295	3.01762e-11	6.23872e-08
10508663	LAPTM5	1.61089	3.61379e-09	2.68199e-06
10539316	LBX2	-1.40921	0.000761053	0.011907
10481627	LCN2	6.18047	4.12236e-05	0.00185276
10372503	LGR5	1.6782	1.66595e-05	0.000984067
10363082	LILRB4	1.42046	9.87295e-05	0.00326822
10515293	LLPH	1.52781	7.4406e-05	0.00267529
10452118	LONP1	-1.40042	7.4365e-07	0.000110381
10451953	LRG1	1.88097	0.0243212	0.105933
10429564	Ly6a (includes others)	1.72674	1.26588e-06	0.000160775
10404606	LY86	1.5319	2.09998e-05	0.00116358
10344966	LY96	1.84798	1.90296e-07	4.31155e-05
10489246	MAFB	1.45986	3.45597e-07	6.41215e-05
10414355	MAPK1IP1L	1.45353	1.95226e-07	4.31155e-05
10438198	MED15	1.40645	1.88036e-07	4.31155e-05
10603706	MED4	1.44008	0.000323121	0.00694314
10396074	MGAT2	1.56198	4.15336e-08	1.58178e-05
10359861	MGST3	-1.72355	7.98424e-08	2.65627e-05
10603208	MID1	2.91122	1.4026e-10	2.25538e-07
10456291	mir-122	1.55645	0.0808202	0.221815
10497077	mir-186	1.42562	0.000493546	0.00899372
10398438	mir-412	-1.54983	7.71448e-07	0.000111649
10398338	mir-665	1.41956	0.00078774	0.0121811
10542221	mir-680	1.6661	6.49451e-05	0.00246442
10447617	mir-692	1.56255	5.80997e-05	0.0023227
10532954	MLEC	1.64254	3.22628e-09	2.66804e-06
10524327	MN1	1.40897	1.07675e-05	0.000726466
10607774	MOSPD2	1.43877	0.000823844	0.0125454
10362186	MOXD1	7.51026	1.81283e-06	0.000206717
10478283	MPHOSPH6	-1.42264	0.0377135	0.138493
10383389	MRPL12	-1.48898	1.34569e-07	3.44688e-05
10450640	MRPS18B	1.49464	6.73085e-05	0.00252028
10497209	MRPS28	-1.46623	1.46403e-05	0.000903516
10466210	MS4A6A	1.54616	4.84032e-05	0.00204822
10578916	MSMO1	1.51062	8.7942e-05	0.00301945
10598085	MT-ATP6	-1.85129	0.00614998	0.044695
10598055	MT-ND3	1.46209	4.3504e-05	0.00191948
10598087	MT-ND6	-1.60117	0.0419911	0.148128
10574023	Mt2	-1.43059	0.417971	0.608953
10586397	MTFMT	1.52047	7.29377e-05	0.00263889
10517263	MTFR1L	1.40591	0.000137611	0.00403713
10420785	MTMR9	1.55018	4.31792e-07	7.43916e-05
10582310	MVD	1.46899	0.00025973	0.00604798
10424400	MYC	1.53741	2.99768e-05	0.00147559
10582580	n-R5s136	-2.08602	0.000810443	0.0124114
10588696	NAA80	1.44465	4.24897e-05	0.00189203
10498210	NBEA	1.53151	1.38259e-05	0.000871845
10563891	NCK2	-1.49507	0.00109232	0.0150841
10434664	NDUFA11	-1.64627	2.34258e-07	4.87795e-05
10537452	NDUFB2	-1.42491	4.57208e-06	0.000407942
10346544	NDUFB3	1.52566	2.70631e-06	0.000274847
10580191	NFIX	1.54213	2.73703e-07	5.45679e-05
10522368	NIPAL1	-2.3289	0.000224254	0.00553971
10593219	NNMT	-1.66578	0.000377632	0.00759968
10476102	NOP56	-1.62357	3.64544e-07	6.55883e-05
10504375	NPR2	1.52716	0.000828832	0.0125864
10581538	NQO1	-1.43859	0.000277747	0.006345
10417734	NR1D2	1.48494	3.95525e-08	1.54704e-05
10419731	NRBF2	-1.41412	1.67959e-07	3.98476e-05
10461191	NXF1	1.44028	8.37791e-06	0.000601713
10593198	NXPE2	1.64787	0.00196756	0.0218866
10592719	OAF	-1.40425	0.000125574	0.00386249
10470175	OBP2B	1.61196	0.000499034	0.00901556
10584496	Olfr960	-1.53103	0.0184103	0.0884893
10373610	OR2AP1	-1.58411	0.0117767	0.0677932
10566624	OR2D2	1.53446	0.0158554	0.0804432
10473483	OR5M11	1.51971	0.00509612	0.0396298
10505451	Orm1 (includes others)	2.94427	0.000891178	0.0132414
10413695	PBRM1	1.44018	2.79355e-05	0.00141111
10421911	PCDH20	-1.4096	0.0041677	0.0351281
10539310	PCGF1	1.66224	1.51063e-05	0.000921584
10360983	PDCD5	1.4369	0.000410625	0.00787617
10492689	PDGFC	1.53514	2.27892e-05	0.00121699
10567394	PDILT	1.60264	1.7417e-05	0.00100824
10520950	PDLIM1	1.46807	2.54116e-06	0.000265452
10387932	PFN1	1.42432	0.000197347	0.00507107
10430778	PHF5A	1.69206	4.52688e-06	0.000406914
10366346	PHLDA1	3.32633	6.30238e-11	1.21611e-07
10356172	PID1	1.43091	1.70756e-06	0.000199613
10534927	PILRA	1.46767	1.71399e-05	0.00100155
10443527	PIM1	1.41159	0.000574526	0.00982226
10559467	Pira11	1.40821	7.57996e-05	0.00270857
10378668	PITPNA	1.40992	2.71792e-05	0.00138013
10370552	PLPP2	-1.49931	4.05921e-05	0.00184732
10390299	PNPO	-1.47543	2.51516e-08	1.08655e-05
10370708	POLR2E	1.40889	0.000182328	0.00483712
10523128	Ppbp	2.32414	1.62812e-09	1.62498e-06
10571321	PPP1R3B	-1.47132	1.55977e-05	0.00094453
10467206	PPP1R3C	-1.5959	1.1547e-05	0.000758419
10423049	PRLR	-1.43345	0.00884129	0.0563041
10361023	PROX1	-1.42929	0.00258592	0.0259222
10417689	PSMD6	1.43998	8.55687e-06	0.000611531
10456904	PSTPIP2	1.61116	2.49431e-05	0.00129958
10410039	PTCH1	1.4391	2.89911e-06	0.000290352
10479063	RAB22A	1.4029	0.00109178	0.0150841
10596543	RAD54L2	1.45759	0.00137754	0.0174492
10498584	RARRES1	1.95023	0.000244643	0.00583275
10503359	RBM12B	1.40178	0.00479832	0.038323
10588037	RBP1	-1.93499	0.000992745	0.0142601
10367059	RDH16	-1.78242	1.42864e-06	0.000172294
10539143	RETSAT	-1.54604	5.15306e-07	8.67152e-05
10438690	RFC4	1.40062	0.000223919	0.00553941
10428081	RIDA	-1.4263	4.987e-06	0.000432167
10512487	RMRP	-2.16816	1.21803e-08	6.52867e-06
10419568	RNASE2	2.18554	5.64467e-05	0.00228503
10387816	RNASEK	1.95173	2.31288e-11	5.14954e-08
10383208	RNF213	1.4133	0.000273355	0.0062694
10425799	RNU12	-1.62606	1.19124e-06	0.000154616
10578688	RNU2-1	-2.09612	2.16449e-05	0.00118102
10362674	Rnu3a	-2.43569	9.77086e-12	3.43922e-08
10594515	Rnu5g	-1.77502	4.60903e-05	0.00199443
10499130	Rnu73b	-1.96375	3.28301e-06	0.000320565
10494023	RORC	-1.61614	1.15555e-05	0.000758419
10594142	RPL11	-1.77873	6.03134e-10	7.59005e-07
10563112	RPL13A	-1.45432	0.0142847	0.0762393
10526179	RPL28	1.45047	1.95659e-05	0.00110648
10598721	RPL3	-1.4325	6.6723e-06	0.000517757
10496735	Rpl36a	-1.58282	9.04735e-08	2.87766e-05
10521593	RPL7	-1.41732	5.5123e-07	9.11703e-05
10470320	RPL7A	-1.62538	0.000233329	0.00565784
10545192	Rprl1	-1.42945	0.000577367	0.00984878
10491058	Rprl2	-1.60254	6.35563e-06	0.000499772
10456001	RPS14	-1.45244	0.000213195	0.00532878
10565811	RPS3	-2.00782	2.4444e-07	4.98608e-05
10569069	RPS9	-1.46604	2.5504e-05	0.00132292
10373569	RPSA	-1.47032	5.59662e-07	9.2039e-05
10433672	RRN3	1.41259	0.00202204	0.0222026
10405927	Rsl1 (includes others)	1.43499	0.000407333	0.00784526
10589695	Rtp3	1.56557	0.00100084	0.0143134
10434778	RTP4	1.44676	7.51719e-06	0.000556464
10591494	S1PR5	1.40322	8.09881e-06	0.00058603
10553274	SAA1	3.82712	0.00353577	0.0316448
10493409	SCAMP3	1.60256	2.70142e-06	0.000274847
10461642	Scarna17	-1.66152	1.2736e-06	0.000160775
10450904	SCOC	1.53955	9.07596e-06	0.00063916
10438098	SDF2L1	1.80262	1.25119e-07	3.26257e-05
10509858	SDHB	-1.43824	3.14329e-09	2.66804e-06
10525076	SDS	-1.43944	0.00165238	0.0196041
10476702	SEC23B	1.5728	4.87331e-08	1.76316e-05
10560174	SELENOW	1.77303	2.38844e-09	2.30437e-06
10402428	SERPINA12	1.97648	0.000941891	0.0137548
10398011	Serpina4-ps1	2.04001	0.00238738	0.0247041
10606928	SERPINA7	1.55088	0.00757438	0.0512586
10517169	SH3BGRL3	1.60602	9.98077e-08	2.97818e-05
10468309	SH3PXD2A	1.51148	6.74031e-07	0.000103983
10548931	SLC15A5	1.57377	3.48393e-05	0.00165039
10382532	SLC16A5	-2.12775	9.62274e-09	5.3862e-06
10372988	SLC16A7	-1.42098	6.97606e-05	0.00256563
10400483	SLC25A21	1.63416	2.17934e-05	0.00118347
10421648	SLC25A30	2.43367	0.00125373	0.0164945
10460696	SLC25A45	1.41679	0.00232279	0.0244299
10606912	SLC25A53	1.42216	8.59189e-06	0.000612522
10521892	SLC34A2	1.85224	0.000947788	0.0138228
10454950	SLC35A4	1.41119	0.000717845	0.0114568
10447264	SLC3A1	-1.43343	0.0277514	0.115028
10419854	SLC7A8	1.41712	3.56491e-06	0.000338304
10379650	SLFN12L	-2.1158	0.000119416	0.00372455
10608492	Sly (includes others)	1.4524	3.87455e-05	0.00179055
10432636	SMAGP	1.42451	0.00115429	0.015633
10489235	Snhg17	-1.80168	1.4128e-07	3.52517e-05
10382888	Snhg20	-1.63977	2.2499e-06	0.00024364
10501922	Snhg8	-1.66962	3.7537e-05	0.00174674
10508719	Snora16a	-2.1605	5.26104e-07	8.75147e-05
10390505	Snora21	-1.41812	0.000699278	0.0113018
10556244	Snora23	-2.0769	4.24454e-08	1.5955e-05
10416503	Snora31	-1.95193	4.02472e-08	1.55322e-05
10368277	Snora33	-2.23086	0.00078783	0.0121811
10432176	Snora34	-2.01955	0.000147693	0.00424292
10346876	Snora41	-1.57589	0.00126716	0.0165803
10508721	Snora44	-1.52831	8.87716e-05	0.00303354
10508723	Snora61	-1.90337	0.000680381	0.0110884
10590267	SNORA62	-1.59899	1.58538e-05	0.000950044
10604076	SNORA69	-2.53677	9.79143e-08	2.95212e-05
10516908	Snora73a	-5.39715	1.45401e-09	1.50747e-06
10516906	Snora73b	-7.12129	2.62115e-09	2.37083e-06
10382104	Snord104	-3.42158	1.94003e-07	4.31155e-05
10564011	Snord115	3.03819	0.000253225	0.00596367
10564175	Snord116	1.74365	0.00498636	0.0391125
10399428	Snord118	-4.71399	7.71429e-06	0.000563845
10565813	SNORD15A	-1.55932	0.000183865	0.00485566
10563099	SNORD35B	-3.05473	5.08357e-10	7.00662e-07
10376887	Snord49a	-1.45831	0.00216447	0.023229
10376885	Snord49b	-1.63417	3.19002e-08	1.28239e-05
10450363	Snord52	-1.46441	0.000234636	0.00566886
10515429	Snord55	-1.40371	0.00309769	0.0291103
10414659	Snord58b	1.684	0.0959234	0.247584
10353034	Snord87	-1.77135	0.00150982	0.0185879
10550601	SNRPD2	-1.51834	1.75309e-08	8.14069e-06
10362823	SNX3	1.6246	2.57705e-09	2.37083e-06
10501762	SNX7	1.40489	7.50029e-05	0.0026934
10394674	SOCS2	1.48576	0.179145	0.363693
10429856	SPATC1	1.43178	4.62205e-06	0.000409407
10523717	SPP1	1.49455	3.93877e-06	0.000366572
10443459	SRSF3	1.5093	0.00249994	0.0253092
10608293	Srsy	1.80828	0.000825007	0.0125496
10378855	SSH2	1.49092	0.000555511	0.00966122
10608424	Ssty1 (includes others)	1.48922	0.0196425	0.0923392
10389795	STXBP4	2.20815	2.43728e-07	4.98608e-05
10531111	SULT1E1	1.71034	1.18999e-05	0.000777497
10582466	Sult5a1	1.66341	0.00828634	0.0540043
10352439	SUSD4	1.58949	6.13553e-05	0.00238372
10598603	SYTL5	-1.74045	0.038547	0.14073
10460706	SYVN1	1.8277	1.10849e-05	0.000739776
10394942	TAF1B	1.42	0.000737238	0.011635
10583312	TAF1D	-2.27955	0.000269515	0.00620368
10388682	TAOK1	1.45691	0.000157617	0.0044249
10562911	TBC1D17	-1.41968	9.24686e-07	0.000127448
10408870	TBC1D7	2.28517	2.593e-10	3.7526e-07
10561854	TBCB	-1.41178	0.000146829	0.00423288
10384210	TBRG4	-1.56361	3.10637e-06	0.000304782
10402195	TC2N	1.45397	4.15688e-05	0.00186249
10577641	TCIM	1.53822	8.0396e-05	0.00281376
10441811	TCP1	-1.52254	0.000171103	0.00469477
10430871	TDG	1.5818	5.66243e-08	1.97462e-05
10432601	TFCP2	1.40407	9.23035e-07	0.000127448
10449657	TFF3	-2.1791	0.0365064	0.135832
10439991	TFG	1.64871	3.32202e-07	6.25981e-05
10438555	THPO	1.40951	3.04316e-06	0.000300619
10495967	TIFA	1.69191	7.41236e-07	0.000110381
10514568	TM2D1	1.45909	0.00033039	0.00702115
10351665	TMA7	1.47149	6.406e-06	0.000499772
10534504	TMEM120A	-1.40012	2.68216e-06	0.000274847
10505071	TMEM38B	-1.96877	1.17798e-07	3.13198e-05
10587746	TMEM41B	1.46311	3.45552e-05	0.00164231
10519945	TMEM60	1.40463	0.00275707	0.0270195
10477644	TP53INP2	1.47041	1.8212e-06	0.000206717
10414970	Trav3-4	-1.40473	0.0117816	0.0678083
10362424	TRDN	-1.48886	0.0168486	0.0836335
10566326	Trim12a	1.70397	4.78256e-05	0.00203568
10415784	TRIM13	1.47439	0.001975	0.0219271
10531284	TRMT112	1.8535	4.7758e-09	3.07179e-06
10416522	TSC22D1	2.00464	8.64313e-06	0.000614661
10558961	TSPAN4	-1.41615	0.00030866	0.00676061
10607346	TSPYL2	1.43635	0.000155703	0.00439676
10396064	TXNDC9	1.41657	9.60778e-06	0.000665282
10591208	Uba52	1.59016	2.72605e-07	5.45679e-05
10348556	UBE2F	1.64591	0.0015295	0.0187504
10583465	UBL5	1.51992	3.05629e-09	2.66804e-06
10384454	UBLCP1	1.42069	0.00231095	0.0243711
10555389	UCP2	1.43252	1.52448e-06	0.000181583
10531061	UGT2B28	1.56372	1.7924e-05	0.00103411
10374236	UPP1	-1.40797	1.4513e-05	0.000901423
10472199	UPP2	-1.46655	2.16667e-05	0.00118102
10601328	UPRT	1.84939	1.07324e-05	0.00072579
10370833	UQCR11	-1.70692	2.16114e-08	9.47757e-06
10584634	USP2	-1.54413	3.38229e-05	0.00161933
10506569	USP24	1.40787	6.17608e-06	0.000487086
10367744	UST	1.98275	1.30103e-06	0.000162314
10603878	UXT	1.42047	0.00201205	0.0221153
10455015	Vaultrc5	-1.50837	0.00506543	0.0395079
10400710	VCPKMT	1.40563	9.62181e-05	0.00320605
10560730	Vmn1r-ps79	1.66497	0.00119628	0.0160242
10560752	Vmn1r180 (includes others)	1.71943	0.000112719	0.0035719
10355974	WDFY1	1.44712	4.7367e-06	0.000416715
10531794	WDFY3	1.60223	9.03126e-08	2.87766e-05
10573578	WDR83OS	2.94083	4.13486e-12	2.86845e-08
10379736	Wfdc21	-1.64852	2.19414e-07	4.70423e-05
10604996	Xlr3c (includes others)	1.46191	0.00559351	0.0422712
10591544	YIPF2	1.47073	4.88063e-06	0.000425496
10593225	ZBTB16	-1.4269	0.0297957	0.120018
10517070	ZDHHC18	1.43708	5.95197e-08	2.02675e-05
10535095	ZFAND2A	1.4867	1.02026e-05	0.000699775
10416004	ZNF395	1.4026	0.00505535	0.0394506
10549748	ZNF524	-1.43816	2.06516e-05	0.00115394
10490302	ZNF559-ZNF177	1.58526	0.0152024	0.079099
10510215	ZNF616	1.60078	0.223433	0.417203
