# Supplementary material for: Fatty Liver Due to Increased de novo Lipogenesis: Alterations in the Hepatic Peroxisomal Proteome
Source: Front Cell Dev Biol. 2019 Oct 25;7:248. doi: 10.3389/fcell.2019.00248 (PMC6823594; doi:10.3389/fcell.2019.00248)
Supplement: Supplementary file 4 [file Table_3.xlsx]

## Sheet: Caption
Supplemental Table 3 Raw Data sheet of identified peroxisomal proteins

## Sheet: mPexi_C57Bl6_alb-SREBP-1c_oF
PG.UniProtIds	PG.ProteinAccessions	PG.ProteinGroups	PG.ProteinNames	PG.Pvalue	PG.Qvalue	PG.ProteinDescriptions	PG.Genes	PG.BiologicalProcess	PG.CellularComponent	PG.MolecularFunction	[1] alb-SREBP-1c.PG.Quantity	[2] alb-SREBP-1c.PG.Quantity	[3] alb-SREBP-1c.PG.Quantity	[1] C57Bl6.PG.Quantity	[2] C57Bl6.PG.Quantity	[3] C57Bl6.PG.Quantity
A2AIL4	A2AIL4	A2AIL4	NDUF6_MOUSE	0.037739	0.00515907	NADH dehydrogenase (ubiquinone) complex I, assembly factor 6	Ndufaf6	biosynthetic process,mitochondrial respiratory chain complex I assembly	nucleus,cytoplasm,mitochondrion,mitochondrial inner membrane	transferase activity	9390.05		1325.87	20089.4	9931.93	2406.8
A2AJL3	A2AJL3	A2AJL3	FGGY_MOUSE	3.61698e-07	6.51949e-08	FGGY carbohydrate kinase domain-containing protein	Fggy	pentose metabolic process,carbohydrate phosphorylation,neuron cellular homeostasis	cell	D-ribulokinase activity	9089.33	11192.4	9063.71	5445.48	7611.43	6841.18
A2AKK5	A2AKK5	A2AKK5	ACNT1_MOUSE	3.01366e-15	4.50697e-15	Acyl-coenzyme A amino acid N-acyltransferase 1	Acnat1	fatty acid metabolic process,acyl-CoA metabolic process	peroxisome	N-acyltransferase activity,acyl-CoA hydrolase activity	2399728	7279381	3.20642e+06	3.62638e+06	2336526	2.76215e+06
A2AKQ0;A2AKQ0-2	A2AKQ0;A2AKQ0-2	A2AKQ0;A2AKQ0-2	S35D1_MOUSE	1.13804e-11	3.37027e-12	UDP-glucuronic acid/UDP-N-acetylgalactosamine transporter;Isoform 2 of UDP-glucuronic acid/UDP-N-acetylgalactosamine transporter	Slc35d1	carbohydrate transport,chondroitin sulfate biosynthetic process,embryonic skeletal system development,pyrimidine nucleotide-sugar transmembrane transport;	endoplasmic reticulum,endoplasmic reticulum membrane,integral component of membrane;	pyrimidine nucleotide-sugar transmembrane transporter activity;	39976.9	79733.2	52450.2	44657.7	37058.6	73310.6
A2AKQ8	A2AKQ8	A2AKQ8	T30A2_MOUSE	1.23666e-09	2.71916e-10	Tetratricopeptide repeat protein 30A2	Ttc30a2	intraciliary transport,cilium morphogenesis	cilium,intraciliary transport particle B	molecular_function	546195	721553	566310	397984	626852	748904
A2AS89	A2AS89	A2AS89	SPEB_MOUSE	3.39267e-13	1.61609e-13	Agmatinase, mitochondrial	Agmat	biological_process,spermidine biosynthetic process,putrescine biosynthetic process from arginine	mitochondrion	molecular_function,agmatinase activity,metal ion binding	268195	241968	262100	394174	280277	194848
A2ASS6;A2ASS6-2	A2ASS6;A2ASS6-2	A2ASS6;A2ASS6-2	TITIN_MOUSE	0.000482419	7.59387e-05	Titin;Isoform 2 of Titin	Ttn	in utero embryonic development,somitogenesis,heart morphogenesis,cardiac muscle hypertrophy,muscle contraction,striated muscle contraction,actin filament organization,heart development,adult heart development,positive regulation of gene expression,protein kinase A signaling,peptidyl-tyrosine phosphorylation,ventricular system development,skeletal muscle thin filament assembly,skeletal muscle myos…	condensed nuclear chromosome,muscle myosin complex,striated muscle thin filament,sarcomere,Z disc,M band,A band,I band;	protease binding,protein serine/threonine kinase activity,protein tyrosine kinase activity,structural constituent of cytoskeleton,calcium ion binding,protein binding,calmodulin binding,ATP binding,structural constituent of muscle,enzyme binding,protein kinase binding,ankyrin binding,telethonin binding,identical protein binding,actinin binding,protein self-association,actin filament binding,muscle…	175512	619102	483055	390537	346991	481916
A2ASZ8;A2ASZ8-2;A2ASZ8-3;A2ASZ8-4;A2ASZ8-5	A2ASZ8;A2ASZ8-2;A2ASZ8-3;A2ASZ8-4;A2ASZ8-5	A2ASZ8;A2ASZ8-2;A2ASZ8-3;A2ASZ8-4;A2ASZ8-5	SCMC2_MOUSE	8.07532e-07	1.43082e-07	Calcium-binding mitochondrial carrier protein SCaMC-2;Isoform 2 of Calcium-binding mitochondrial carrier protein SCaMC-2;Isoform 3 of Calcium-binding mitochondrial carrier protein SCaMC-2;Isoform 4 of Calcium-binding mitochondrial carrier protein SCaMC-2;Isoform 5 of Calcium-binding mitochondrial carrier protein SCaMC-2	Slc25a25	response to dietary excess,mitochondrial transport,response to activity,ADP transport,ATP transport,response to food,multicellular organism growth,camera-type eye development,cellular respiration,ATP metabolic process,adipose tissue development,calcium ion transmembrane transport;;;;	mitochondrion,mitochondrial inner membrane,integral component of membrane;;;;	ATP transmembrane transporter activity,calcium ion binding,ADP transmembrane transporter activity;;;;	34108.1	25206.9	20707.6	28795.7	25384.8	21444.4
A2ATU0	A2ATU0	A2ATU0	DHTK1_MOUSE	3.41504e-13	1.62409e-13	Probable 2-oxoglutarate dehydrogenase E1 component DHKTD1, mitochondrial	Dhtkd1	hematopoietic progenitor cell differentiation,generation of precursor metabolites and energy,glycolytic process,tricarboxylic acid cycle	mitochondrion,oxoglutarate dehydrogenase complex,cytosol	oxoglutarate dehydrogenase (succinyl-transferring) activity,thiamine pyrophosphate binding	94876.4	64313.2	105020	100060	89473.6	84327
A2AUU0-5	A2AUU0-5	A2AUU0-5	METL8_MOUSE	7.1711e-09	1.45414e-09	Isoform 5 of Methyltransferase-like protein 8	Mettl8				303955	314282	360768	516489	411989	404579
A2BIM8;P02762;P04938	A2BIM8;P02762;P04938	A2BIM8;P02762;P04938	MUP18_MOUSE;MUP6_MOUSE;MUP11_MOUSE	5.51975e-15	7.13171e-15	Major urinary protein 18;Major urinary protein 6;Major urinary protein 11	Mup18;Mup6;Mup11	behavior,biological_process;energy reserve metabolic process,insulin receptor signaling pathway,aerobic respiration,positive regulation of gene expression,negative regulation of lipid storage,positive regulation of glucose metabolic process,heat generation,glucose homeostasis,locomotor rhythm,negative regulation of gluconeogenesis,positive regulation of lipid metabolic process,negative regulation…	cellular_component,extracellular region;extracellular space,nucleus,cytosol;cellular_component,extracellular space,nucleus,cytosol	molecular_function,pheromone binding,small molecule binding;insulin-activated receptor activity,pheromone binding,small molecule binding;molecular_function,insulin-activated receptor activity,pheromone binding,small molecule binding	3.96243e+06	1224616	3.87061e+06	1.10929e+06	3846540	4.51578e+06
A2RSY1;A2RSY1-2;A2RSY1-3	A2RSY1;A2RSY1-2;A2RSY1-3	A2RSY1;A2RSY1-2;A2RSY1-3	KANL3_MOUSE	0.0200313	0.00287427	KAT8 regulatory NSL complex subunit 3;Isoform 2 of KAT8 regulatory NSL complex subunit 3;Isoform 3 of KAT8 regulatory NSL complex subunit 3	Kansl3	histone H4-K5 acetylation,histone H4-K8 acetylation,histone H4-K16 acetylation;;	histone acetyltransferase complex,nucleus,nucleoplasm,nucleolus,intracellular membrane-bounded organelle;;	histone acetyltransferase activity (H4-K5 specific),histone acetyltransferase activity (H4-K8 specific),histone acetyltransferase activity (H4-K16 specific);;	8624.75	41199.7	35148.6	26040.1	10657.6	30076
A3KMP2	A3KMP2	A3KMP2	TTC38_MOUSE	2.61745e-07	4.75307e-08	Tetratricopeptide repeat protein 38	Ttc38	biological_process		molecular_function	22460.9	24792.2	15740.1	14070.1	17069.7	17334.6
A6H611	A6H611	A6H611	MIPEP_MOUSE	1.33695e-07	2.47505e-08	Mitochondrial intermediate peptidase	Mipep	peptide metabolic process,protein processing involved in protein targeting to mitochondrion	mitochondrion,mitochondrial matrix	metalloendopeptidase activity,metal ion binding	17495.7	14479.4	16308.7	19082.1	18998.3	15782.8
A6X919	A6X919	A6X919	D19L1_MOUSE	0.00218956	0.000340806	Probable C-mannosyltransferase DPY19L1	Dpy19l1	protein C-linked glycosylation via 2'-alpha-mannosyl-L-tryptophan	nuclear inner membrane,integral component of membrane	mannosyltransferase activity	22855.4	9401.99	14661.6		17310.7
A6X935;A6X935-2	A6X935;A6X935-2	A6X935;A6X935-2	ITIH4_MOUSE	0.0216503	0.0030929	Inter alpha-trypsin inhibitor, heavy chain 4;Isoform 2 of Inter alpha-trypsin inhibitor, heavy chain 4	Itih4	acute-phase response,negative regulation of endopeptidase activity,hyaluronan metabolic process;	extracellular region,cytoplasm,plasma membrane;	serine-type endopeptidase inhibitor activity,protein binding,calcium ion binding,hyaluronic acid binding;	10025.6	12691.3		12252.8	13525.6	13846.3
B0V2N1;B0V2N1-2;B0V2N1-3;B0V2N1-4;B0V2N1-5;B0V2N1-6	B0V2N1;B0V2N1-2;B0V2N1-3;B0V2N1-4;B0V2N1-5;B0V2N1-6	B0V2N1;B0V2N1-2;B0V2N1-3;B0V2N1-4;B0V2N1-5;B0V2N1-6	PTPRS_MOUSE	1.06793e-09	2.36598e-10	Receptor-type tyrosine-protein phosphatase S;Isoform 2 of Receptor-type tyrosine-protein phosphatase S;Isoform 3 of Receptor-type tyrosine-protein phosphatase S;Isoform 4 of Receptor-type tyrosine-protein phosphatase S;Isoform 5 of Receptor-type tyrosine-protein phosphatase S;Isoform 6 of Receptor-type tyrosine-protein phosphatase S	Ptprs	protein dephosphorylation,cell adhesion,negative regulation of neuron projection development,spinal cord development,cerebellum development,hippocampus development,cerebral cortex development,corpus callosum development,negative regulation of axon extension,negative regulation of interferon-alpha production,negative regulation of interferon-beta production,negative regulation of toll-like recepto…	plasma membrane,cell junction,integral component of synaptic vesicle membrane,axon,perikaryon,integral component of postsynaptic density membrane;;;;;	phosphoprotein phosphatase activity,protein tyrosine phosphatase activity,protein binding,heparin binding,chondroitin sulfate binding,heparan sulfate proteoglycan binding;;;;;	34289.9	26732.3	23413.3	20235.5	34715.4	40509.4
B1AR13	B1AR13	B1AR13	CISD3_MOUSE	7.90221e-10	1.77496e-10	CDGSH iron-sulfur domain-containing protein 3, mitochondrial	Cisd3	biological_process	mitochondrion	metal ion binding,2 iron, 2 sulfur cluster binding	17673.1	16262.7	24914.4	20588.3	13544.7	15128.3
B1AUE5	B1AUE5	B1AUE5	PEX10_MOUSE	1.05521e-12	4.19101e-13	Peroxisome biogenesis factor 10	Pex10	peroxisome organization,protein import into peroxisome matrix	peroxisome,peroxisomal membrane,integral component of peroxisomal membrane	protein C-terminus binding,zinc ion binding	341270	710345	357130	308124	336960	393296
B2RQC6;B2RQC6-2	B2RQC6;B2RQC6-2	B2RQC6;B2RQC6-2	PYR1_MOUSE	0.0260452	0.00367046	CAD protein;Isoform 2 of CAD protein	Cad	urea cycle,liver development,'de novo' pyrimidine nucleobase biosynthetic process,UTP biosynthetic process,arginine biosynthetic process,glutamine metabolic process,heart development,female pregnancy,lactation,response to amine,drug metabolic process,peptidyl-threonine phosphorylation,citrulline biosynthetic process,response to caffeine,animal organ regeneration,response to insulin,response to te…	nucleus,nucleoplasm,cytoplasm,cytosol,nuclear matrix,macromolecular complex,neuronal cell body,terminal bouton;	UTP binding,aspartate carbamoyltransferase activity,carbamoyl-phosphate synthase (ammonia) activity,carbamoyl-phosphate synthase (glutamine-hydrolyzing) activity,dihydroorotase activity,protein kinase activity,ATP binding,zinc ion binding,amino acid binding,enzyme binding,identical protein binding;	10416.6	15508.7	10978.8	15805	11544.3	16010.7
B2RXS4	B2RXS4	B2RXS4	PLXB2_MOUSE	3.28557e-11	8.99053e-12	Plexin-B2	Plxnb2	neural tube closure,regulation of protein phosphorylation,homophilic cell adhesion via plasma membrane adhesion molecules,negative regulation of cell adhesion,neuroblast proliferation,brain development,regulation of cell shape,positive regulation of neuron projection development,regulation of GTPase activity,positive regulation of axonogenesis,semaphorin-plexin signaling pathway,regulation of neu…	integral component of plasma membrane	protein binding,semaphorin receptor activity	20852.5	13511.3	13334.7	13576.3	25972.5	23431.2
B5X0G2	B5X0G2	B5X0G2	MUP17_MOUSE	2.74026e-11	7.657e-12	Major urinary protein 17	Mup17	biological_process	cellular_component,extracellular region	molecular_function,pheromone binding,small molecule binding	76663		46117.2	3516.19	45388.2	41125.9
B7ZMP1	B7ZMP1	B7ZMP1	XPP3_MOUSE	7.65227e-13	3.18754e-13	Probable Xaa-Pro aminopeptidase 3	Xpnpep3	glomerular filtration,protein processing	mitochondrion	aminopeptidase activity,manganese ion binding	30695.3	26173.8	27673.9	26175.3	27877.5	25760.6
C0HKG5;C0HKG6	C0HKG5;C0HKG6	C0HKG5;C0HKG6	RNT2A_MOUSE;RNT2B_MOUSE	2.4901e-14	2.15759e-14	Ribonuclease T2-A;Ribonuclease T2-B	Rnaset2a;Rnaset2b	RNA phosphodiester bond hydrolysis, endonucleolytic;RNA phosphodiester bond hydrolysis, endonucleolytic	extracellular space,lysosome,endoplasmic reticulum lumen,lysosomal lumen;extracellular space,lysosome,endoplasmic reticulum lumen,lysosomal lumen	RNA binding,ribonuclease activity,ribonuclease T2 activity;RNA binding,ribonuclease activity,ribonuclease T2 activity	246869	358610	78777.5	315788	358217	365569
D3Z7P3	D3Z7P3	D3Z7P3	GLSK_MOUSE	5.99633e-10	1.36471e-10	Glutaminase kidney isoform, mitochondrial	Gls	suckling behavior,regulation of respiratory gaseous exchange by neurological system process,glutamate biosynthetic process,glutamine catabolic process,chemical synaptic transmission,protein homotetramerization	mitochondrion,mitochondrial matrix,cytosol	glutaminase activity,protein binding	101199	120888	82223.5	113192	82572.2	100132
E9PV24;E9PV24-2	E9PV24;E9PV24-2	E9PV24;E9PV24-2	FIBA_MOUSE	3.99022e-14	2.99523e-14	Fibrinogen alpha chain;Isoform 2 of Fibrinogen alpha chain	Fga	adaptive immune response,cell-matrix adhesion,blood coagulation,plasminogen activation,positive regulation of heterotypic cell-cell adhesion,cellular macromolecular complex assembly,fibrinolysis,induction of bacterial agglutination,innate immune response,positive regulation of vasoconstriction,positive regulation of exocytosis,positive regulation of protein secretion,protein polymerization,respon…	fibrinogen complex,extracellular space,cell cortex,external side of plasma membrane,cell surface,platelet alpha granule;	structural molecule activity,metal ion binding,receptor binding,cell adhesion molecule binding;	229205	278673	171770	186361	217473	194046
E9Q3C1	E9Q3C1	E9Q3C1	C2CD2_MOUSE	1.07222e-11	3.19478e-12	C2 domain-containing protein 2	C2cd2	biological_process	integral component of membrane	molecular_function	21397.5	27306.6	33919.3	28816.2	25704.9	33775.3
E9Q3L2	E9Q3L2	E9Q3L2	PI4KA_MOUSE	0.0292741	0.00408997	Phosphatidylinositol 4-kinase alpha	Pi4ka	phosphorylation,actin cytoskeleton organization,viral RNA genome replication,multi-organism membrane organization,viral replication complex formation and maintenance,phosphatidylinositol phosphorylation,phosphatidylinositol-mediated signaling	cytoplasm,plasma membrane,viral replication complex	1-phosphatidylinositol 4-kinase activity,ATP binding,kinase activity,cadherin binding	9275.87		8204.19	7229.07	8449.09	7128.88
E9Q414	E9Q414	E9Q414	APOB_MOUSE	7.74201e-11	1.97784e-11	Apolipoprotein B-100	Apob	in utero embryonic development,lipid metabolic process,triglyceride mobilization,spermatogenesis,nervous system development,cholesterol metabolic process,fertilization,response to virus,response to carbohydrate,post-embryonic development,response to selenium ion,positive regulation of gene expression,positive regulation of macrophage derived foam cell differentiation,positive regulation of lipid …	extracellular region,cytoplasm,endoplasmic reticulum,cytosol,vesicle membrane,vesicle lumen,mature chylomicron,very-low-density lipoprotein particle,low-density lipoprotein particle,intermediate-density lipoprotein particle,chylomicron,neuronal cell body,intracellular membrane-bounded organelle,endoplasmic reticulum exit site	phospholipid binding,heparin binding,cholesterol transporter activity,lipase binding,low-density lipoprotein particle receptor binding	229866	167006	184648	241045	236094	212150
E9Q4Z2	E9Q4Z2	E9Q4Z2	ACACB_MOUSE	0.0244165	0.00345594	Acetyl-CoA carboxylase 2	Acacb	acetyl-CoA metabolic process,fatty acid biosynthetic process,negative regulation of gene expression,positive regulation of lipid storage,regulation of glucose metabolic process,response to organic cyclic compound,response to nutrient levels,negative regulation of fatty acid beta-oxidation,response to drug,negative regulation of catalytic activity,negative regulation of fatty acid oxidation,negati…	nucleus,mitochondrion,endomembrane system,membrane	acetyl-CoA carboxylase activity,biotin carboxylase activity,ATP binding,biotin binding,identical protein binding,metal ion binding	2526.22
E9Q816	E9Q816	E9Q816	CP2W1_MOUSE	5.15961e-13	2.29493e-13	Cytochrome P450 2W1	Cyp2w1	xenobiotic metabolic process,epoxygenase P450 pathway,aflatoxin B1 metabolic process,oxidation-reduction process	endoplasmic reticulum lumen,plasma membrane,cell surface	iron ion binding,arachidonic acid epoxygenase activity,steroid hydroxylase activity,heme binding	492532	797410	561703	500923	816681	1.06548e+06
F8VPU2	F8VPU2	F8VPU2	FARP1_MOUSE	4.62953e-09	9.52658e-10	FERM, ARHGEF and pleckstrin domain-containing protein 1	Farp1	synapse assembly,negative regulation of phosphatase activity,regulation of Rho protein signal transduction,dendrite morphogenesis	cytosol,cytoskeleton,cell junction,filopodium,dendrite,extrinsic component of cytoplasmic side of plasma membrane,dendritic spine	cytoskeletal protein binding,Rac guanyl-nucleotide exchange factor activity	23510.9	11635.2	9950.93	10243.1	20250.1	18798.1
G3X982	G3X982	G3X982	AOXC_MOUSE	5.43163e-08	1.0373e-08	Aldehyde oxidase 3	Aox3	xanthine catabolic process,drug metabolic process,electron transport chain	cytosol	aldehyde oxidase activity,xanthine dehydrogenase activity,iron ion binding,electron carrier activity,oxidoreductase activity, acting on CH-OH group of donors,molybdenum ion binding,protein homodimerization activity,molybdopterin cofactor binding,retinal oxidase activity,flavin adenine dinucleotide binding,NAD binding,2 iron, 2 sulfur cluster binding,Requires Ontology	57613.8	8651.97	24466.7	9211.49	50645.5	48381.5
G5E861;G5E861-2	G5E861;G5E861-2	G5E861;G5E861-2	SCLT1_MOUSE	5.77256e-07	1.02968e-07	Sodium channel and clathrin linker 1;Isoform 2 of Sodium channel and clathrin linker 1	Sclt1	clustering of voltage-gated sodium channels,cilium morphogenesis;	centrosome,centriole,clathrin complex,ciliary transition fiber;	sodium channel regulator activity,clathrin binding;	18051.9	22363.6	18007.4	21383.1	22712.4	22553.3
O08529	O08529	O08529	CAN2_MOUSE	1.54212e-07	2.84279e-08	Calpain-2 catalytic subunit	Capn2	response to hypoxia,blastocyst development,proteolysis,myoblast fusion,protein autoprocessing,regulation of cytoskeleton organization,proteolysis involved in cellular protein catabolic process,cellular response to amino acid stimulus	chromatin,nucleus,cytoplasm,lysosome,endoplasmic reticulum,Golgi apparatus,cytosol,plasma membrane,dendrite,pseudopodium,membrane raft,perinuclear endoplasmic reticulum	calcium-dependent cysteine-type endopeptidase activity,calcium ion binding,cytoskeletal protein binding,peptidase activity	20043.4	11911.3	6494.71	8096.21	11852	16302.9
O08547	O08547	O08547	SC22B_MOUSE	1.92948e-06	3.35163e-07	Vesicle-trafficking protein SEC22b	Sec22b	ER to Golgi vesicle-mediated transport,protein transport,vesicle-mediated transport,positive regulation of protein catabolic process,vesicle fusion with Golgi apparatus,negative regulation of autophagosome assembly,exocytosis	Golgi membrane,endoplasmic reticulum membrane,endoplasmic reticulum-Golgi intermediate compartment,ER to Golgi transport vesicle membrane,integral component of membrane,SNARE complex,endoplasmic reticulum-Golgi intermediate compartment membrane,melanosome	SNARE binding,SNAP receptor activity,protein binding,syntaxin binding	13215.7	11678.6	23480.6	12224.2	15103.2	23471.6
O08553	O08553	O08553	DPYL2_MOUSE	8.70506e-07	1.5396e-07	Dihydropyrimidinase-related protein 2	Dpysl2	response to amphetamine,endocytosis,cytoskeleton organization,axon guidance,regulation of neuron projection development,positive regulation of glutamate secretion,spinal cord development,olfactory bulb development,regulation of axon extension,response to cocaine,synaptic vesicle transport	mitochondrion,cytosol,plasma membrane,axon,dendrite,growth cone,macromolecular complex,neuronal cell body,terminal bouton,myelin sheath,microtubule,membrane	protein binding,microtubule binding,hydrolase activity, acting on carbon-nitrogen (but not peptide) bonds,protein kinase binding,identical protein binding	23467.1	22013.2	9102.97	15769.7	12118.9	12439.8
O08573;O08573-2;O08573-3	O08573;O08573-2;O08573-3	O08573;O08573-2;O08573-3	LEG9_MOUSE	1.16425e-14	1.25912e-14	Galectin-9;Isoform 2 of Galectin-9;Isoform 3 of Galectin-9	Lgals9	positive regulation of cytokine production,immune system process,chemotaxis,heterophilic cell-cell adhesion via plasma membrane cell adhesion molecules,female pregnancy,positive regulation of gene expression,negative regulation of gene expression,positive regulation of pathway-restricted SMAD protein phosphorylation,response to lipopolysaccharide,negative regulation of interferon-gamma production…	extracellular region,intracellular,nucleus,cytoplasm,cytosol;;	receptor binding,protein binding,galactoside binding,enzyme binding,carbohydrate binding,protein serine/threonine kinase activator activity;;	386885	1353708	1.32988e+06	971421	909938	1.15327e+06
O08600	O08600	O08600	NUCG_MOUSE	2.21929e-12	7.98069e-13	Endonuclease G, mitochondrial	Endog	in utero embryonic development,DNA catabolic process,apoptotic DNA fragmentation,aging,response to mechanical stimulus,response to estradiol,response to tumor necrosis factor,neuron death in response to oxidative stress,positive regulation of apoptotic process,response to antibiotic,cellular response to calcium ion,cellular response to glucose stimulus,cellular response to hypoxia,positive regula…	nucleus,mitochondrion,cytosol,perikaryon	nucleic acid binding,endonuclease activity,deoxyribonuclease activity,metal ion binding	64296.8	92992.5	96439.2	140075	108919	91213.3
O08601	O08601	O08601	MTP_MOUSE	3.42295e-16	8.92411e-16	Microsomal triglyceride transfer protein large subunit	Mttp	protein lipidation,lipid metabolic process,triglyceride metabolic process,circadian rhythm,cholesterol metabolic process,protein secretion,phospholipid transport,triglyceride transport,plasma lipoprotein particle assembly,lipoprotein metabolic process,cholesterol homeostasis,lipoprotein transport,response to calcium ion	endoplasmic reticulum,rough endoplasmic reticulum,Golgi apparatus,basolateral plasma membrane,brush border membrane,microvillus membrane,vesicle,receptor complex	lipid transporter activity,protein binding,phospholipid transporter activity,lipid binding,protein heterodimerization activity	745665	1.01952e+06	1.23169e+06	907646	817932	1.2289e+06
O08644;O08644-3	O08644;O08644-3	O08644;O08644-3	EPHB6_MOUSE	4.38286e-06	7.49734e-07	Ephrin type-B receptor 6;Isoform 3 of Ephrin type-B receptor 6	Ephb6	type IV hypersensitivity,T cell mediated immunity,protein phosphorylation,positive regulation of protein binding,ephrin receptor signaling pathway,cytokine secretion,activated T cell proliferation,positive regulation of T cell costimulation;	extracellular region,integral component of plasma membrane,cell surface;	ephrin receptor activity,ATP binding;	151578	135051	92170	114396	134501	173714
O08677;O08677-3	O08677;O08677-3	O08677;O08677-3	KNG1_MOUSE	0.00237514	0.000369297	Kininogen-1;Isoform 3 of Kininogen-1	Kng1	inflammatory response,positive regulation of cytosolic calcium ion concentration,blood coagulation,negative regulation of endopeptidase activity,negative regulation of blood coagulation,vasodilation;	extracellular region,extracellular space,cell,extracellular matrix,blood microparticle;	cysteine-type endopeptidase inhibitor activity,receptor binding;	27244.3	54466.8	27916.2	31022.7	27642	34577.9
O08692	O08692	O08692	NGP_MOUSE	0.0476278	0.00639712	Neutrophilic granule protein	Ngp	defense response,negative regulation of endopeptidase activity,negative regulation of angiogenesis,negative regulation of lymphangiogenesis	extracellular space,cytoplasmic vesicle	cysteine-type endopeptidase inhibitor activity	11908.6	24405.7	8839.97	13159.4	19310.7	17635.8
O08705	O08705	O08705	NTCP_MOUSE	1.29447e-13	7.46688e-14	Sodium/bile acid cotransporter	Slc10a1	sodium ion transport,bile acid and bile salt transport,transmembrane transport	membrane,integral component of membrane,basolateral plasma membrane	bile acid:sodium symporter activity	225782	231406	142032	195963	210709	296322
O08709	O08709	O08709	PRDX6_MOUSE	9.26723e-14	5.68494e-14	Peroxiredoxin-6	Prdx6	response to reactive oxygen species,response to oxidative stress,bleb assembly,cell redox homeostasis,glycerophospholipid catabolic process,positive regulation of mRNA splicing, via spliceosome,oxidation-reduction process,cellular oxidant detoxification	nucleus,cytoplasm,mitochondrion,lysosome,cytosol,perinuclear region of cytoplasm	peroxidase activity,glutathione peroxidase activity,protein binding,ubiquitin protein ligase binding,protein homodimerization activity,cadherin binding,calcium-independent phospholipase A2 activity,peroxiredoxin activity,Requires Ontology	202366	172736	108414	132206	158078	178922
O08715;O08715-4;O08715-6	O08715;O08715-4;O08715-6	O08715;O08715-4;O08715-6	AKAP1_MOUSE	4.18534e-07	7.51148e-08	A-kinase anchor protein 1, mitochondrial;Isoform 4 of A-kinase anchor protein 1, mitochondrial;Isoform 6 of A-kinase anchor protein 1, mitochondrial	Akap1	regulation of protein kinase A signaling;;	mitochondrion,mitochondrial outer membrane,endoplasmic reticulum,integral component of membrane;;	RNA binding,protein binding,protein kinase A regulatory subunit binding;;	18602.1	3724.81	16237.8	3577.74	4994.77	5003.6
O08734	O08734	O08734	BAK_MOUSE	1.07463e-07	2.00764e-08	Bcl-2 homologous antagonist/killer	Bak1	leukocyte homeostasis,B cell homeostasis,B cell apoptotic process,release of cytochrome c from mitochondria,blood vessel remodeling,myeloid cell homeostasis,B cell negative selection,apoptotic process,activation of cysteine-type endopeptidase activity involved in apoptotic process,brain development,aging,mitochondrial fusion,cell proliferation,negative regulation of cell proliferation,intrinsic a…	intracellular,mitochondrion,endoplasmic reticulum,cytosol,integral component of mitochondrial outer membrane,mitochondrial membrane,pore complex,BAK complex	protein binding,identical protein binding,protein homodimerization activity,ion channel binding,metal ion binding,protein heterodimerization activity	6506.99	13443.5	8873.6	9505.63	10954.1	12604.2
O08749	O08749	O08749	DLDH_MOUSE	2.9948e-14	2.46333e-14	Dihydrolipoyl dehydrogenase, mitochondrial	Dld	2-oxoglutarate metabolic process,mitochondrial electron transport, NADH to ubiquinone,proteolysis,gastrulation,aging,lipoate metabolic process,regulation of membrane potential,cell redox homeostasis,sperm capacitation,dihydrolipoamide metabolic process,mitochondrial acetyl-CoA biosynthetic process from pyruvate,Requires Ontology	nucleus,nucleoplasm,mitochondrion,mitochondrial matrix,cilium,motile cilium,acrosomal matrix,myelin sheath,oxoglutarate dehydrogenase complex,pyruvate dehydrogenase complex	dihydrolipoyl dehydrogenase activity,electron carrier activity,lipoamide binding,flavin adenine dinucleotide binding,NAD binding,pyruvate dehydrogenase (NAD+) activity	634848	545552	706394	801020	785220	678831
O08756	O08756	O08756	HCD2_MOUSE	3.08214e-13	1.49499e-13	3-hydroxyacyl-CoA dehydrogenase type-2	Hsd17b10	mitochondrion organization,protein homotetramerization,oxidation-reduction process,mitochondrial tRNA methylation,Requires Ontology,mitochondrial tRNA 3'-end processing	mitochondrion,mitochondrial inner membrane,endoplasmic reticulum,mitochondrial ribonuclease P complex,mitochondrial nucleoid	tRNA binding,3-hydroxyacyl-CoA dehydrogenase activity,testosterone dehydrogenase [NAD(P)] activity,3-hydroxy-2-methylbutyryl-CoA dehydrogenase activity	858834	542944	1.43873e+06	917533	960460	1.09446e+06
O08795-2	O08795-2	O08795-2	GLU2B_MOUSE	7.65334e-14	4.94374e-14	Isoform 2 of Glucosidase 2 subunit beta	Prkcsh				134285	272505	206176	155273	139977	213872
O08807	O08807	O08807	PRDX4_MOUSE	4.67143e-13	2.13134e-13	Peroxiredoxin-4	Prdx4	spermatogenesis,male gonad development,4-hydroxyproline metabolic process,protein maturation by protein folding,extracellular matrix organization,cell redox homeostasis,oxidation-reduction process,reactive oxygen species metabolic process,cellular oxidant detoxification,negative regulation of male germ cell proliferation	extracellular space,cytoplasm,mitochondrion,endoplasmic reticulum,smooth endoplasmic reticulum,cytosol	peroxidase activity,protein binding,protein homodimerization activity,peroxiredoxin activity	158616	364695	244646	248339	205130	313397
O08914	O08914	O08914	FAAH1_MOUSE	9.16404e-14	5.64536e-14	Fatty-acid amide hydrolase 1	Faah	fatty acid catabolic process	Golgi membrane,endoplasmic reticulum membrane,integral component of membrane,organelle membrane	amidase activity,fatty acid amide hydrolase activity,acylglycerol lipase activity,Requires Ontology,anandamide amidohydrolase activity	224998	397742	265212	144559	243471	219975
O08917	O08917	O08917	FLOT1_MOUSE	2.71655e-10	6.44381e-11	Flotillin-1	Flot1	membrane raft assembly,positive regulation of cytokine production,positive regulation of protein phosphorylation,regulation of receptor internalization,endocytosis,axonogenesis,axon guidance,extracellular matrix disassembly,positive regulation of protein binding,positive regulation of synaptic transmission, dopaminergic,positive regulation of interferon-beta production,dsRNA transport,positive re…	uropod,endosome,early endosome,microtubule organizing center,plasma membrane,caveola,cell-cell junction,cell-cell adherens junction,membrane,basolateral plasma membrane,flotillin complex,lamellipodium,cytoplasmic vesicle,centriolar satellite,sarcolemma,melanosome,cell-cell contact zone,plasma membrane raft,membrane raft,COP9 signalosome,cortical actin cytoskeleton	protease binding,protein binding,protein heterodimerization activity	66740.7	61964.7	18061.2	56864.2	51794.1	56035
O08966	O08966	O08966	S22A1_MOUSE	1.36963e-12	5.24157e-13	Solute carrier family 22 member 1	Slc22a1	cation transport,neurotransmitter transport,drug transmembrane transport,establishment or maintenance of transmembrane electrochemical gradient,quaternary ammonium group transport,organic anion transport,dopamine transport,norepinephrine transport,epinephrine transport,protein homooligomerization,ammonium transmembrane transport,acetate ester transport	integral component of plasma membrane,basolateral plasma membrane	acetylcholine transmembrane transporter activity,dopamine transmembrane transporter activity,norepinephrine transmembrane transporter activity,secondary active organic cation transmembrane transporter activity,organic anion transmembrane transporter activity,organic cation transmembrane transporter activity,quaternary ammonium group transmembrane transporter activity,protein homodimerization acti…	51044.7	25704.3	23845.9	29516.5	52068.6	37583.9
O09012	O09012	O09012	PEX5_MOUSE	1.79408e-14	1.75208e-14	Peroxisomal targeting signal 1 receptor	Pex5	very long-chain fatty acid metabolic process,neuron migration,protein targeting to peroxisome,fatty acid beta-oxidation,mitochondrion organization,mitochondrial membrane organization,endoplasmic reticulum organization,peroxisome organization,protein import into peroxisome matrix,protein import into peroxisome matrix, docking,protein import into peroxisome matrix, translocation,cerebral cortex cel…	cytoplasm,mitochondrion,peroxisome,peroxisomal membrane,peroxisomal matrix,Golgi apparatus,cytosol,membrane,macromolecular complex	peroxisome targeting sequence binding,peroxisome matrix targeting signal-1 binding,protein C-terminus binding,enzyme binding,small GTPase binding,protein N-terminus binding	699021	1.41715e+06	930915	631041	677241	875503
O09012-2	O09012-2	O09012-2	PEX5_MOUSE	4.08373e-12	1.34892e-12	Isoform 2 of Peroxisomal targeting signal 1 receptor	Pex5				132608	275450	175404	122852	132066	159166
O09043	O09043	O09043	NAPSA_MOUSE	9.58169e-13	3.88052e-13	Napsin-A	Napsa	autophagy,protein catabolic process,membrane protein proteolysis,surfactant homeostasis	extracellular space,lysosome,alveolar lamellar body	endopeptidase activity,aspartic-type endopeptidase activity,protein binding,peptidase activity	249916	239156	82085.4	220844	308250	319655
O09044	O09044	O09044	SNP23_MOUSE	1.12096e-09	2.47693e-10	Synaptosomal-associated protein 23	Snap23	histamine secretion by mast cell,exocytosis,protein transport,synaptic vesicle priming,synaptic vesicle fusion to presynaptic active zone membrane	nucleoplasm,cytoplasm,plasma membrane,cell-cell adherens junction,SNARE complex,cytoplasmic vesicle,specific granule,azurophil granule,mast cell granule,neuron projection,presynapse	SNAP receptor activity,protein binding,syntaxin binding	7092.78	4120.42	4115.52	5199.17	8471.54	9572.62
O09046;O09046-2	O09046;O09046-2	O09046;O09046-2	OXLA_MOUSE	6.66073e-10	1.5077e-10	L-amino-acid oxidase;Isoform 2 of L-amino-acid oxidase	Il4i1	aromatic amino acid family metabolic process,oxidation-reduction process;	lysosome;	L-amino-acid oxidase activity;	12101.8	19773.4		13184.5	13500	13844.7
O09061	O09061	O09061	PSB1_MOUSE	1.37968e-11	4.04644e-12	Proteasome subunit beta type-1	Psmb1	proteolysis involved in cellular protein catabolic process	proteasome complex,nucleus,nucleoplasm,cytosol,proteasome core complex,proteasome core complex, beta-subunit complex	threonine-type endopeptidase activity	45337.1	91979.3	131002	142017	66041	85626.6
O09111	O09111	O09111	NDUBB_MOUSE	2.40682e-13	1.23514e-13	NADH dehydrogenase [ubiquinone] 1 beta subcomplex subunit 11, mitochondrial	Ndufb11	mitochondrial respiratory chain complex I assembly,oxidation-reduction process	mitochondrion,mitochondrial respiratory chain complex I,integral component of membrane	molecular_function	159330	79066.3	93821	109571	125755	98255.3
O09158	O09158	O09158	CP3AP_MOUSE	1.08329e-09	2.39638e-10	Cytochrome P450 3A25	Cyp3a25	oxidation-reduction process	endoplasmic reticulum membrane,organelle membrane	iron ion binding,heme binding,aromatase activity	52194	33031.9	37455.8	31013.3	43271.4	46057.9
O09159	O09159	O09159	MA2B1_MOUSE	1.49986e-14	1.53132e-14	Lysosomal alpha-mannosidase	Man2b1	mannose metabolic process,cellular protein modification process,protein deglycosylation,learning or memory	extracellular space,lysosome	alpha-mannosidase activity,mannose binding,metal ion binding	454798	703380	177699	566507	679202	674760
O09167	O09167	O09167	RL21_MOUSE	5.54631e-12	1.76611e-12	60S ribosomal protein L21	Rpl21	translation	endoplasmic reticulum,cytosolic large ribosomal subunit	structural constituent of ribosome,protein binding	55914	13473	19256.1	11911.7	17884.2	18099.5
O09172	O09172	O09172	GSH0_MOUSE	0.00963597	0.00143118	Glutamate--cysteine ligase regulatory subunit	Gclm	cysteine metabolic process,glutamate metabolic process,glutathione metabolic process,glutathione biosynthetic process,response to oxidative stress,aging,response to nutrient,apoptotic mitochondrial changes,response to activity,positive regulation of glutamate-cysteine ligase activity,cellular response to hepatocyte growth factor stimulus,hepatic stellate cell activation,response to drug,negative …	glutamate-cysteine ligase complex	enzyme regulator activity,glutamate-cysteine ligase catalytic subunit binding,protein heterodimerization activity,glutamate-cysteine ligase activity	52369	41306.4	24764.5	30775.5	27196.2	47967.6
O09173	O09173	O09173	HGD_MOUSE	2.79959e-12	9.73836e-13	Homogentisate 1,2-dioxygenase	Hgd	cellular amino acid metabolic process,L-phenylalanine catabolic process,tyrosine catabolic process,oxidation-reduction process		homogentisate 1,2-dioxygenase activity,identical protein binding,metal ion binding	425785	328365	174585	126118	168800	181429
O09174	O09174	O09174	AMACR_MOUSE	3.884e-15	5.34966e-15	Alpha-methylacyl-CoA racemase	Amacr	fatty acid metabolic process,bile acid biosynthetic process,bile acid metabolic process,isoprenoid catabolic process	cytoplasm,mitochondrion,peroxisome,plasma membrane,intracellular membrane-bounded organelle	receptor binding,alpha-methylacyl-CoA racemase activity	2.48642e+06	10351036	6.38764e+06	5083141	4148487	5867062
O35114	O35114	O35114	SCRB2_MOUSE	1.57822e-16	5.68938e-16	Lysosome membrane protein 2	Scarb2	action potential,protein targeting to lysosome,receptor-mediated endocytosis,positive regulation of neuron projection development,regulation of glucosylceramidase activity	lysosomal membrane,integral component of membrane,lysosomal lumen	scavenger receptor activity,enzyme binding	318469	213328	106782	227160	372999	317232
O35129	O35129	O35129	PHB2_MOUSE	3.32311e-14	2.65849e-14	Prohibitin-2	Phb2	protein import into nucleus, translocation,transcription, DNA-templated,mitochondrion organization,sister chromatid cohesion,response to wounding,positive regulation of exit from mitosis,negative regulation of intracellular estrogen receptor signaling pathway,negative regulation of mammary gland epithelial cell proliferation,negative regulation of apoptotic process,negative regulation of sequence…	nucleus,cytoplasm,mitochondrion,mitochondrial outer membrane,mitochondrial inner membrane,cell surface,nuclear matrix,axon,macromolecular complex,cell periphery	protein binding,protein C-terminus binding,amide binding,protein N-terminus binding	1121857	830983	950338	1.23224e+06	1.08887e+06	993003
O35215	O35215	O35215	DOPD_MOUSE	4.10883e-14	3.03741e-14	D-dopachrome decarboxylase	Ddt	negative regulation of macrophage chemotaxis,positive regulation of tumor necrosis factor production,melanin biosynthetic process,positive regulation of inflammatory response,positive regulation of ERK1 and ERK2 cascade	extracellular space,cytoplasm	protease binding,cytokine receptor binding,D-dopachrome decarboxylase activity,phenylpyruvate tautomerase activity	159305	157377	100528	125095	138592	187476
O35286	O35286	O35286	DHX15_MOUSE	0.0334182	0.00462251	Pre-mRNA-splicing factor ATP-dependent RNA helicase DHX15	Dhx15	mRNA splicing, via spliceosome,response to toxic substance,response to alkaloid	spliceosomal complex,U12-type spliceosomal complex,nucleolus,cytoplasm,nuclear speck,U2-type post-mRNA release spliceosomal complex	RNA binding,double-stranded RNA binding,ATP-dependent RNA helicase activity,protein binding,ATP binding	6155.64			1900.52	1648.11
O35326	O35326	O35326	SRSF5_MOUSE	0.0173843	0.00251672	Serine/arginine-rich splicing factor 5	Srsf5	transcription, DNA-templated,regulation of transcription, DNA-templated,mRNA processing,RNA splicing,response to wounding	nuclear speck	RNA binding,protein binding,RS domain binding	5566.73	4599.27	13892.9		4112.08	8042.51
O35343	O35343	O35343	IMA3_MOUSE	2.9443e-08	5.69738e-09	Importin subunit alpha-3	Kpna4	protein import into nucleus,NLS-bearing protein import into nucleus,response to hydrogen peroxide	nucleus,nuclear pore,nucleoplasm,cytosol,nuclear membrane	protein binding,nuclear localization sequence binding,protein transporter activity,nuclear import signal receptor activity	5075.92	2115.37	1248.05	1385.84	2465.22	2466.82
O35381	O35381	O35381	AN32A_MOUSE	3.96781e-14	2.98609e-14	Acidic leucine-rich nuclear phosphoprotein 32 family member A	Anp32a	transcription, DNA-templated,regulation of transcription, DNA-templated,nucleocytoplasmic transport,regulation of apoptotic process,nucleosome assembly,histone exchange	nucleus,cytoplasm,endoplasmic reticulum,nuclear matrix,perinuclear region of cytoplasm	protein binding,histone binding	572234	462816	562417	428347	640034	737878
O35386	O35386	O35386	PAHX_MOUSE	2.60649e-16	7.31823e-16	Phytanoyl-CoA dioxygenase, peroxisomal	Phyh	fatty acid alpha-oxidation,2-oxoglutarate metabolic process,isoprenoid metabolic process,methyl-branched fatty acid metabolic process	mitochondrion,peroxisome	catalytic activity,protein binding,ferrous iron binding,carboxylic acid binding,L-ascorbic acid binding,cofactor binding,phytanoyl-CoA dioxygenase activity	4121904	11401108	9307214	4.58169e+06	6482734	8239087
O35387	O35387	O35387	HAX1_MOUSE	1.70653e-10	4.15255e-11	HCLS1-associated protein X-1	Hax1	cell surface receptor signaling pathway,positive regulation of phosphatidylinositol 3-kinase signaling,regulation of actin filament polymerization,positive regulation of granulocyte differentiation,positive regulation of peptidyl-serine phosphorylation,negative regulation of apoptotic process,positive regulation of transcription from RNA polymerase II promoter,positive regulation of peptidyl-tyro…	cytoplasmic mRNA processing body,transcription factor complex,cytoplasm,mitochondrion,mitochondrial outer membrane,mitochondrial intermembrane space,endoplasmic reticulum,plasma membrane,cell cortex,actin cytoskeleton,sarcoplasmic reticulum,lamellipodium,cytoplasmic vesicle,nuclear membrane	protein binding,interleukin-1 binding,protein N-terminus binding	7642.18	12106.4	11583.5	13583.8	15150.1	12634
O35405	O35405	O35405	PLD3_MOUSE	4.65776e-13	2.13134e-13	Phospholipase D3	Pld3	lipid catabolic process	endoplasmic reticulum membrane,integral component of membrane	phospholipase D activity,N-acylphosphatidylethanolamine-specific phospholipase D activity	176514	184813	42280	138712	250240	230919
O35423	O35423	O35423	SPYA_MOUSE	1.46938e-16	5.43112e-16	Serine--pyruvate aminotransferase, mitochondrial	Agxt	Notch signaling pathway,glyoxylate catabolic process,glycine biosynthetic process, by transamination of glyoxylate,L-cysteine catabolic process,L-alanine catabolic process,pyruvate biosynthetic process,glyoxylate metabolic process,oxalic acid secretion,response to glucocorticoid,response to cAMP	mitochondrion,mitochondrial matrix,peroxisome,peroxisomal matrix,intracellular membrane-bounded organelle	serine-pyruvate transaminase activity,receptor binding,alanine-glyoxylate transaminase activity,transaminase activity,amino acid binding,pyridoxal phosphate binding,identical protein binding,protein homodimerization activity,protein self-association	2.06668e+06	24512020	7110529	9902516	4.13499e+06	7.44656e+06
O35423-2	O35423-2	O35423-2	SPYA_MOUSE	0.012389	0.00182246	Isoform Peroxisomal of Serine--pyruvate aminotransferase, mitochondrial	Agxt				758.115	12722.9	2608.25	10885.2		4225.48
O35435	O35435	O35435	PYRD_MOUSE	4.93234e-10	1.13138e-10	Dihydroorotate dehydrogenase (quinone), mitochondrial	Dhodh	'de novo' pyrimidine nucleobase biosynthetic process,female pregnancy,lactation,response to caffeine,response to starvation,positive regulation of apoptotic process,'de novo' UMP biosynthetic process,oxidation-reduction process,regulation of mitochondrial fission,response to L-arginine	nucleoplasm,mitochondrion,mitochondrial inner membrane,cytosol,integral component of membrane,neuronal cell body	dihydroorotate dehydrogenase activity,drug binding,FMN binding,ubiquinone binding	18181.8	19171.6	15601.4	26977.1	21958.7	19656
O35448	O35448	O35448	PPT2_MOUSE	5.69331e-11	1.48433e-11	Lysosomal thioesterase PPT2	Ppt2	macromolecule depalmitoylation	lysosome,intracellular membrane-bounded organelle	palmitoyl-(protein) hydrolase activity,palmitoyl hydrolase activity	93605.1	83543.4	34012.8	83364.9	135889	99149.1
O35453;O35453-2	O35453;O35453-2	O35453;O35453-2	HEPS_MOUSE	4.27529e-11	1.14321e-11	Serine protease hepsin;Isoform 2 of Serine protease hepsin	Hpn	proteolysis,sensory perception of sound,regulation of cell shape,positive regulation of gene expression,negative regulation of alkaline phosphatase activity,negative regulation of epithelial to mesenchymal transition,positive regulation of plasminogen activation,positive regulation of cell growth,basement membrane disassembly,cholesterol homeostasis,negative regulation of apoptotic process,positi…	extracellular region,cytoplasm,endoplasmic reticulum membrane,plasma membrane,integral component of plasma membrane,cell-cell junction,cell surface,integral component of membrane,apical plasma membrane,neuronal cell body,nuclear membrane;	serine-type endopeptidase activity,peptidase activity,serine-type peptidase activity,calcium-activated potassium channel activity,serine-type exopeptidase activity;	32129.2	21255.5	31363.1	16661.5	33974.4	26813.9
O35459	O35459	O35459	ECH1_MOUSE	3.6938e-16	9.37903e-16	Delta(3,5)-Delta(2,4)-dienoyl-CoA isomerase, mitochondrial	Ech1	fatty acid beta-oxidation	mitochondrion,peroxisome	receptor binding,isomerase activity	1.61654e+06	6026260	2862083	4.75504e+06	1.96281e+06	2354097
O35465;O35465-2	O35465;O35465-2	O35465;O35465-2	FKBP8_MOUSE	1.54346e-13	8.6838e-14	Peptidyl-prolyl cis-trans isomerase FKBP8;Isoform 2 of Peptidyl-prolyl cis-trans isomerase FKBP8	Fkbp8	protein peptidyl-prolyl isomerization,cell fate specification,negative regulation of protein phosphorylation,apoptotic process,smoothened signaling pathway,dorsal/ventral pattern formation,regulation of gene expression,dorsal/ventral neural tube patterning,neural tube development,regulation of BMP signaling pathway,positive regulation of BMP signaling pathway,multicellular organism growth,camera-…	mitochondrion,mitochondrial envelope,endoplasmic reticulum,cytosol,integral component of endoplasmic reticulum membrane,mitochondrial membrane,macromolecular complex;	peptidyl-prolyl cis-trans isomerase activity,FK506 binding,identical protein binding,disordered domain specific binding;	46157.6	87178.4	107430	46363.1	39757.6	79776
O35488	O35488	O35488	S27A2_MOUSE	2.07911e-15	3.29946e-15	Very long-chain acyl-CoA synthetase	Slc27a2	very long-chain fatty acid metabolic process,fatty acid alpha-oxidation,long-chain fatty acid metabolic process,fatty acid beta-oxidation,bile acid biosynthetic process,fatty acid transport,very long-chain fatty acid catabolic process,long-chain fatty acid import,methyl-branched fatty acid metabolic process	mitochondrion,peroxisome,peroxisomal membrane,integral component of peroxisomal membrane,endoplasmic reticulum,endoplasmic reticulum lumen,endoplasmic reticulum membrane,integral component of endoplasmic reticulum membrane	long-chain fatty acid-CoA ligase activity,receptor binding,ATP binding,fatty acid transporter activity,enzyme binding,very long-chain fatty acid-CoA ligase activity,phytanate-CoA ligase activity,pristanate-CoA ligase activity,decanoate--CoA ligase activity	488669	640500	453672	335376	423458	482141
O35490	O35490	O35490	BHMT1_MOUSE	1.36466e-18	3.06524e-17	Betaine--homocysteine S-methyltransferase 1	Bhmt	amino-acid betaine metabolic process,amino-acid betaine catabolic process,methionine biosynthetic process,methylation,L-methionine salvage	cytosol,extracellular exosome	zinc ion binding,betaine-homocysteine S-methyltransferase activity	6159051	3586655	4.28602e+06	2785883	2.61679e+06	3.40308e+06
O35604	O35604	O35604	NPC1_MOUSE	2.9243e-11	8.09381e-12	NPC intracellular cholesterol transporter 1	Npc1	protein glycosylation,endocytosis,autophagy,lysosomal transport,adult walking behavior,cholesterol metabolic process,bile acid metabolic process,negative regulation of macroautophagy,cholesterol transport,membrane raft organization,cholesterol efflux,response to drug,cholesterol homeostasis,response to cadmium ion,viral entry into host cell,negative regulation of cell death,cellular response to s…	extracellular region,nuclear envelope,lysosome,lysosomal membrane,endosome,endoplasmic reticulum,Golgi apparatus,plasma membrane,integral component of plasma membrane,membrane,late endosome membrane,vesicle,membrane raft,perinuclear region of cytoplasm	lipid transporter activity,protein binding,cholesterol binding	146287	136716	26778.2	131111	152212	119620
O35623	O35623	O35623	BET1_MOUSE	1.60617e-05	2.6739e-06	BET1 homolog	Bet1	ER to Golgi vesicle-mediated transport,protein transport,vesicle-mediated transport,vesicle fusion with Golgi apparatus	Golgi membrane,endoplasmic reticulum membrane,cis-Golgi network,integral component of membrane,SNARE complex,Golgi cisterna	syntaxin binding	1757.65		10001.8	4045.43	4258.44	8803.51
O35639	O35639	O35639	ANXA3_MOUSE	3.58492e-10	8.36769e-11	Annexin A3	Anxa3	phagocytosis,positive regulation of endothelial cell migration,hippocampus development,animal organ regeneration,defense response to bacterium,negative regulation of catalytic activity,neutrophil degranulation,positive regulation of angiogenesis,positive regulation of DNA metabolic process,positive regulation of sequence-specific DNA binding transcription factor activity,response to glucocorticoi…	cytoplasm,cytosol,plasma membrane,membrane,axon,dendrite,phagocytic vesicle membrane,specific granule,neuronal cell body	calcium ion binding,calcium-dependent phospholipid binding,phospholipase A2 inhibitor activity,calcium-dependent protein binding	108138	82343	49241.6	67299.8	77119	86667
O35643	O35643	O35643	AP1B1_MOUSE	7.07545e-11	1.81549e-11	AP-1 complex subunit beta-1	Ap1b1	intracellular protein transport,determination of left/right symmetry,heart development,vesicle-mediated transport	Golgi apparatus,trans-Golgi network,cytosol,clathrin adaptor complex,clathrin-coated vesicle membrane,intracellular membrane-bounded organelle	protein binding,protein kinase binding,clathrin binding	21577	21136.7	13297.9	13755.4	15710.4	16750.8
O35657	O35657	O35657	NEUR1_MOUSE	3.48216e-15	4.98427e-15	Sialidase-1	Neu1	ganglioside catabolic process,oligosaccharide catabolic process	lysosome,lysosomal membrane,plasma membrane,membrane,cell junction,cytoplasmic vesicle,lysosomal lumen,intracellular membrane-bounded organelle	exo-alpha-sialidase activity,protein binding,alpha-sialidase activity,exo-alpha-(2->3)-sialidase activity,exo-alpha-(2->6)-sialidase activity,exo-alpha-(2->8)-sialidase activity	60213.4	53361.3	27457	58734.5	83589.7	79783.5
O35658	O35658	O35658	C1QBP_MOUSE	1.0887e-11	3.23397e-12	Complement component 1 Q subcomponent-binding protein, mitochondrial	C1qbp	negative regulation of transcription from RNA polymerase II promoter,transcription, DNA-templated,mRNA processing,apoptotic process,complement activation, classical pathway,RNA splicing,phosphatidylinositol 3-kinase signaling,regulation of complement activation,negative regulation of interferon-gamma production,negative regulation of interleukin-12 production,negative regulation of MDA-5 signalin…	extracellular region,nucleus,nucleolus,cytoplasm,mitochondrion,mitochondrial matrix,cytosol,plasma membrane,cell surface,membrane	complement component C1q binding,transcription corepressor activity,mRNA binding,protein binding,hyaluronic acid binding,transcription factor binding,kininogen binding,adrenergic receptor binding,mitochondrial ribosome binding	53547	29654	53669.8	52997.1	63040.2	47586.4
O35660	O35660	O35660	GSTM6_MOUSE	1.69524e-08	3.32669e-09	Glutathione S-transferase Mu 6	Gstm6	metabolic process	cytoplasm	glutathione transferase activity	13542.6	6256.27	7052.8	4950.41	8485.83	10815.3
O35678	O35678	O35678	MGLL_MOUSE	2.09385e-13	1.11258e-13	Monoglyceride lipase	Mgll	fatty acid biosynthetic process,regulation of signal transduction,arachidonic acid metabolic process,triglyceride catabolic process,regulation of axon extension,acylglycerol catabolic process,regulation of inflammatory response,regulation of sensory perception of pain,long term synaptic depression,regulation of endocannabinoid signaling pathway	nucleoplasm,cytosol,extrinsic component of membrane,axon,varicosity,synapse	protein homodimerization activity,acylglycerol lipase activity	55003.5	35303.5	34304	31395.1	24494	25116.1
O35683	O35683	O35683	NDUA1_MOUSE	1.20564e-09	2.65295e-10	NADH dehydrogenase [ubiquinone] 1 alpha subcomplex subunit 1	Ndufa1	mitochondrial respiratory chain complex I assembly,oxidation-reduction process	mitochondrion,mitochondrial respiratory chain complex I,cytosol,integral component of membrane,mitochondrial membrane		50822.7	51433.6	45696.2	47294.7	53016.3	67891.1
O35728	O35728	O35728	CP4AE_MOUSE	2.80638e-09	5.92953e-10	Cytochrome P450 4A14	Cyp4a14	oxidation-reduction process	endoplasmic reticulum membrane,organelle membrane	monooxygenase activity,iron ion binding,oxidoreductase activity, acting on paired donors, with incorporation or reduction of molecular oxygen,heme binding	7166.09	49652	52577.8	115717	2992.75	28897.5
O35744	O35744	O35744	CHIL3_MOUSE	5.04638e-13	2.25312e-13	Chitinase-like protein 3	Chil3	polysaccharide catabolic process,chitin catabolic process,inflammatory response	extracellular region,nuclear envelope,cytoplasm,cytoplasmic vesicle,rough endoplasmic reticulum lumen	beta-N-acetylhexosaminidase activity,chitin binding,carbohydrate binding,Requires Ontology,chitinase activity	125931	75686.4	44490.5	62777.2	166605	128450
O35857	O35857	O35857	TIM44_MOUSE	3.03481e-11	8.36004e-12	Mitochondrial import inner membrane translocase subunit TIM44	Timm44	protein import into mitochondrial matrix	mitochondrion,mitochondrial inner membrane,mitochondrial matrix	ATP binding,chaperone binding	79389.5	71134.6	86954.7	103233	99108.5	85469.7
O35887	O35887	O35887	CALU_MOUSE	2.21361e-08	4.31492e-09	Calumenin	Calu		extracellular region,endoplasmic reticulum,endoplasmic reticulum lumen,endoplasmic reticulum membrane,Golgi apparatus,sarcoplasmic reticulum lumen,melanosome	calcium ion binding	23730.4	44986.5	29619.9	27176.7	21786.3	39857.5
O35943	O35943	O35943	FRDA_MOUSE	1.2381e-05	2.07179e-06	Frataxin, mitochondrial	Fxn	oxidative phosphorylation,heme biosynthetic process,ion transport,cellular iron ion homeostasis,mitochondrion organization,adult walking behavior,positive regulation of cell proliferation,aerobic respiration,embryo development ending in birth or egg hatching,response to iron ion,regulation of ferrochelatase activity,iron-sulfur cluster assembly,protein autoprocessing,iron incorporation into metal…	mitochondrion,cytosol	ferroxidase activity,ferrous iron binding,ferric iron binding,iron chaperone activity,2 iron, 2 sulfur cluster binding	10595.3	15071.9	16431	15468.7	14740.7	11893
O35945	O35945	O35945	AL1A7_MOUSE	1.88921e-09	4.06521e-10	Aldehyde dehydrogenase, cytosolic 1	Aldh1a7	ethanol catabolic process,oxidation-reduction process,retinoic acid metabolic process	cytoplasm	benzaldehyde dehydrogenase (NAD+) activity	37600	19131.2	24459.5	15691.9	26624.7	36081.4
O35963	O35963	O35963	RB33B_MOUSE	1.26472e-16	5.02716e-16	Ras-related protein Rab-33B	Rab33b	autophagosome assembly,intra-Golgi vesicle-mediated transport,protein transport,protein localization to Golgi apparatus,skeletal system morphogenesis,regulation of Golgi organization,negative regulation of constitutive secretory pathway,regulation of retrograde vesicle-mediated transport, Golgi to ER	Golgi membrane,Golgi apparatus,Golgi lumen	GTPase activity,protein binding,GTP binding	2.12594e+06	3100019	2.0263e+06	1.97524e+06	1.85e+06	2.5171e+06
O35972	O35972	O35972	RM23_MOUSE	1.07453e-07	2.00764e-08	39S ribosomal protein L23, mitochondrial	Mrpl23	translation,mitochondrial translation	fibrillar center,mitochondrion,mitochondrial large ribosomal subunit	RNA binding,structural constituent of ribosome	28342.5	11444.4	22336	20470.7	27995.1	21996.7
O54734	O54734	O54734	OST48_MOUSE	5.00025e-13	2.23958e-13	Dolichyl-diphosphooligosaccharide--protein glycosyltransferase 48 kDa subunit	Ddost	protein glycosylation,protein N-linked glycosylation,protein N-linked glycosylation via asparagine,response to cytokine,T cell activation	endoplasmic reticulum,oligosaccharyltransferase complex,integral component of membrane,macromolecular complex,intracellular membrane-bounded organelle	oligosaccharyl transferase activity,dolichyl-diphosphooligosaccharide-protein glycotransferase activity	621509	759633	562440	501740	438864	547950
O54749	O54749	O54749	CP2J5_MOUSE	9.64913e-15	1.10492e-14	Cytochrome P450 2J5	Cyp2j5	regulation of systemic arterial blood pressure by hormone,angiotensin mediated vasoconstriction involved in regulation of systemic arterial blood pressure,oxidation-reduction process,renal tubular secretion,positive regulation of estrogen secretion	endoplasmic reticulum membrane,organelle membrane	iron ion binding,heme binding,aromatase activity	154708	224086	295473	119488	153106	234854
O54782	O54782	O54782	MA2B2_MOUSE	6.88888e-14	4.55103e-14	Epididymis-specific alpha-mannosidase	Man2b2	mannose metabolic process,protein deglycosylation	extracellular space	alpha-mannosidase activity,carbohydrate binding,metal ion binding	233014	394669	83592.1	370982	373159	345809
O54950	O54950	O54950	AAKG1_MOUSE	3.23862e-09	6.79854e-10	5'-AMP-activated protein kinase subunit gamma-1	Prkag1	protein phosphorylation,fatty acid biosynthetic process,positive regulation of gene expression,nuclear import	nucleus,nucleoplasm,cytosol,nucleotide-activated protein kinase complex	protein kinase activity,AMP-activated protein kinase activity,ATP binding,AMP binding,protein kinase binding,ADP binding	13590.3	10701.6	7206.39	7537.2	9488.35	8930.67
O54962	O54962	O54962	BAF_MOUSE	1.14186e-09	2.51831e-10	Barrier-to-autointegration factor	Banf1	DNA integration,negative regulation of viral genome replication,establishment of integrated proviral latency	condensed chromosome,nucleus,nuclear envelope,nucleoplasm,cytoplasm,cytosol	DNA binding,protein C-terminus binding,enzyme binding,identical protein binding,protein homodimerization activity,protein N-terminus binding,LEM domain binding	17267.6	17232	17694.6	9600.97	19208.3	10683.5
O55003	O55003	O55003	BNIP3_MOUSE	1.90969e-12	7.01422e-13	BCL2/adenovirus E1B 19 kDa protein-interacting protein 3	Bnip3	response to hypoxia,apoptotic process,cell death,granzyme-mediated apoptotic signaling pathway,negative regulation of mitochondrial fusion,cardiac muscle cell apoptotic process,positive regulation of cardiac muscle cell apoptotic process,regulation of mitochondrion organization,negative regulation of mitochondrial membrane potential,positive regulation of necrotic cell death,positive regulation o…	nucleus,nuclear envelope,nucleoplasm,cytoplasm,mitochondrion,mitochondrial outer membrane,endoplasmic reticulum,postsynaptic density,dendrite,integral component of mitochondrial outer membrane,mitochondrial membrane	protein binding,identical protein binding,protein homodimerization activity,protein heterodimerization activity,GTPase binding	11933.4	9160.71	31045.7	18923.3	11312.9	23089.6
O55022	O55022	O55022	PGRC1_MOUSE	6.88475e-15	8.48247e-15	Membrane-associated progesterone receptor component 1	Pgrmc1		endoplasmic reticulum membrane,endomembrane system,membrane,integral component of membrane,organelle membrane	steroid binding,heme binding	2.56441e+06	3889708	3.50821e+06	2.68595e+06	2.16597e+06	3.51362e+06
O55028	O55028	O55028	BCKD_MOUSE	0.000418775	6.60986e-05	[3-methyl-2-oxobutanoate dehydrogenase [lipoamide]] kinase, mitochondrial	Bckdk	protein phosphorylation,branched-chain amino acid catabolic process,phosphorylation	mitochondrion,mitochondrial alpha-ketoglutarate dehydrogenase complex	protein kinase activity,protein serine/threonine kinase activity,ATP binding,[3-methyl-2-oxobutanoate dehydrogenase (acetyl-transferring)] kinase activity	9780.8	3913.72	5458.03	10964.5	9149.67	3054.37
O55029	O55029	O55029	COPB2_MOUSE	0.0337272	0.00466304	Coatomer subunit beta'	Copb2	intracellular protein transport,ER to Golgi vesicle-mediated transport,retrograde vesicle-mediated transport, Golgi to ER,intra-Golgi vesicle-mediated transport,toxin transport	Golgi membrane,Golgi apparatus,cytosol,COPI vesicle coat	structural molecule activity	3843.56			1744.14	2048.83	2315.89
O55060	O55060	O55060	TPMT_MOUSE	1.04381e-09	2.31604e-10	Thiopurine S-methyltransferase	Tpmt	methylation	cytoplasm	thiopurine S-methyltransferase activity	31328	3477.85	12625	3657.73	16502.4	16663.3
O55071	O55071	O55071	CP2BJ_MOUSE	7.83565e-09	1.5823e-09	Cytochrome P450 2B19	Cyp2b19	epoxygenase P450 pathway,oxidation-reduction process	endoplasmic reticulum membrane,organelle membrane	iron ion binding,arachidonic acid epoxygenase activity,steroid hydroxylase activity,heme binding,aromatase activity	7748.06	29279.4	20329.5	29918	9471.13	10961.9
O55111	O55111	O55111	DSG2_MOUSE	0.000258365	4.11356e-05	Desmoglein-2	Dsg2	desmosome organization,Purkinje myocyte development,cell adhesion,homophilic cell adhesion via plasma membrane adhesion molecules,response to progesterone,maternal process involved in female pregnancy,bundle of His cell-Purkinje myocyte adhesion involved in cell communication,regulation of heart rate by cardiac conduction,regulation of ventricular cardiac muscle cell action potential	plasma membrane,intercalated disc,integral component of membrane,apical plasma membrane,lateral plasma membrane,cell junction,desmosome,intracellular membrane-bounded organelle	calcium ion binding,cell adhesion molecule binding	10300.2	11935.1	6783.84	9076.28	14795.7	14400
O55125	O55125	O55125	NIPS1_MOUSE	1.51847e-15	2.67104e-15	Protein NipSnap homolog 1	Nipsnap1	sensory perception of pain	mitochondrion,mitochondrial inner membrane,membrane,synaptic membrane	protein binding,neurotransmitter binding	1.27624e+06	998868	1.09831e+06	1.55911e+06	1.1832e+06	1.16766e+06
O55126	O55126	O55126	NIPS2_MOUSE	0.0211007	0.00301734	Protein NipSnap homolog 2	Nipsnap2	oxidative phosphorylation,ATP biosynthetic process,positive regulation of high voltage-gated calcium channel activity,negative regulation of ATP citrate synthase activity	cytoplasm,mitochondrion,mitochondrial outer membrane	molecular_function	17936.1		13270.6	26985.2	14159.3	16650.4
O55131	O55131	O55131	SEPT7_MOUSE	4.73082e-10	1.08857e-10	Septin-7	2019-09-07	mitotic cytokinesis,spermatogenesis,regulation of embryonic cell shape,cortical cytoskeleton organization,pseudopodium retraction,collateral sprouting,protein heterooligomerization,cilium morphogenesis,dendritic spine morphogenesis,positive regulation of nonmotile primary cilium assembly	condensed chromosome kinetochore,stress fiber,nucleus,spindle,axoneme,cell cortex,septin ring,midbody,septin complex,cleavage furrow,septin cytoskeleton,septin filament array,macromolecular complex,neuron projection,myelin sheath,axon terminus,cell body,synapse,sperm annulus,Requires Ontology,apical plasma membrane	protein binding,GTP binding,identical protein binding,cadherin binding,protein heterodimerization activity	24482.9	22572.2	14729.4	28171.3	17636	20746.5
O55137	O55137	O55137	ACOT1_MOUSE	3.29036e-09	6.88736e-10	Acyl-coenzyme A thioesterase 1	Acot1	long-chain fatty acid metabolic process,acyl-CoA metabolic process	cytoplasm,mitochondrion	palmitoyl-CoA hydrolase activity,acyl-CoA hydrolase activity,carboxylic ester hydrolase activity,Requires Ontology	11134.3	44630.5	48740.4	42677.3	18334.6	37386.3
O55142	O55142	O55142	RL35A_MOUSE	2.05077e-09	4.40636e-10	60S ribosomal protein L35a	Rpl35a	cytoplasmic translation,rRNA processing,ribosomal large subunit biogenesis	mitochondrion,cytosolic large ribosomal subunit	structural constituent of ribosome	119945	72867.1	88894.6	29462.5	42853.4	47459
O55143	O55143	O55143	AT2A2_MOUSE	1.57499e-13	8.7943e-14	Sarcoplasmic/endoplasmic reticulum calcium ATPase 2	Atp2a2	regulation of the force of heart contraction,cellular calcium ion homeostasis,regulation of muscle contraction,ER-nucleus signaling pathway,organelle organization,regulation of cardiac muscle contraction by calcium ion signaling,transition between fast and slow fiber,cardiac muscle hypertrophy in response to stress,endoplasmic reticulum calcium ion homeostasis,positive regulation of endoplasmic r…	nucleoplasm,endoplasmic reticulum,endoplasmic reticulum membrane,vesicle membrane,longitudinal sarcoplasmic reticulum,membrane,sarcoplasmic reticulum,extrinsic component of cytoplasmic side of plasma membrane,sarcoplasmic reticulum membrane,perinuclear region of cytoplasm,calcium ion-transporting ATPase complex,ribbon synapse,intercalated disc	calcium-transporting ATPase activity,calcium ion binding,protein binding,ATP binding,protein C-terminus binding,enzyme binding,S100 protein binding,calcium-transporting ATPase activity involved in regulation of cardiac muscle cell membrane potential	82835	178333	133412	93539.3	85546.9	125919
O55222	O55222	O55222	ILK_MOUSE	0.0100378	0.00148935	Integrin-linked protein kinase	Ilk	MAPK cascade,branching involved in ureteric bud morphogenesis,positive regulation of protein phosphorylation,positive regulation of cell-matrix adhesion,outflow tract morphogenesis,protein phosphorylation,negative regulation of protein kinase activity,cell cycle arrest,cell-matrix adhesion,integrin-mediated signaling pathway,cell aging,positive regulation of cell proliferation,positive regulation…	nucleoplasm,cytoplasm,cytosol,plasma membrane,cell-cell junction,focal adhesion,sarcomere,lamellipodium,cell junction,macromolecular complex,neuronal cell body,costamere,terminal bouton,dendritic shaft,stress fiber	protein kinase activity,protein serine/threonine kinase activity,signal transducer activity,protein binding,ATP binding,SH3 domain binding,protein kinase binding	24000.4	12725.1		13454	21124.7	14751.2
O55242	O55242	O55242	SGMR1_MOUSE	2.18467e-13	1.14941e-13	Sigma non-opioid intracellular receptor 1	Sigmar1	lipid transport,nervous system development,opioid receptor signaling pathway,regulation of neuron apoptotic process,protein homotrimerization	nuclear envelope,nuclear inner membrane,nuclear outer membrane,endoplasmic reticulum,endoplasmic reticulum membrane,lipid particle,postsynaptic density,integral component of membrane,cell junction,growth cone,cytoplasmic vesicle,postsynaptic membrane	opioid receptor activity,protein binding,signaling receptor activity,identical protein binding	141770	241321	187258	131973	111015	179264
O70131	O70131	O70131	NINJ1_MOUSE	7.12088e-07	1.26478e-07	Ninjurin-1	Ninj1	positive regulation of cell-matrix adhesion,cell adhesion,tissue regeneration,hyaloid vascular plexus regression	integral component of membrane		29583.2	14185.8	11551.4	14921.7	25614.7	13492.5
O70152	O70152	O70152	DPM1_MOUSE	1.76244e-08	3.45623e-09	Dolichol-phosphate mannosyltransferase subunit 1	Dpm1	GPI anchor biosynthetic process,dolichol metabolic process,protein mannosylation,protein O-linked mannosylation	endoplasmic reticulum,endoplasmic reticulum membrane,membrane,dolichol-phosphate-mannose synthase complex	dolichyl-phosphate-mannose-protein mannosyltransferase activity,dolichyl-phosphate beta-D-mannosyltransferase activity	45013	65107.4	52805.8	33976.3	33602.7	46490
O70194	O70194	O70194	EIF3D_MOUSE	0.0305778	0.00425379	Eukaryotic translation initiation factor 3 subunit D	Eif3d	formation of cytoplasmic translation initiation complex,cap-dependent translational initiation,translational initiation,positive regulation of translation,IRES-dependent viral translational initiation,viral translational termination-reinitiation,positive regulation of mRNA binding	eukaryotic translation initiation factor 3 complex,eukaryotic translation initiation factor 3 complex, eIF3m	RNA binding,mRNA cap binding,translation initiation factor activity	5806.88		1683.09
O70252	O70252	O70252	HMOX2_MOUSE	0.000330006	5.23137e-05	Heme oxygenase 2	Hmox2	response to hypoxia,heme oxidation,response to oxidative stress,heme catabolic process,iron ion homeostasis	endoplasmic reticulum,plasma membrane,membrane	heme oxygenase (decyclizing) activity,heme binding,metal ion binding	17785	23659.6	24623.6	22742.3	18816.2	26174.3
O70324	O70324	O70324	MOT8_MOUSE	1.3821e-09	3.02077e-10	Monocarboxylate transporter 8	Slc16a2	monocarboxylic acid transport,transmembrane transport,thyroid hormone transport	plasma membrane,integral component of plasma membrane,integral component of membrane	monocarboxylic acid transmembrane transporter activity,symporter activity,thyroid hormone transmembrane transporter activity	54534.8	68620.7	32720.3	28637.9	50048.2	89859.2
O70325;O70325-2;O70325-3	O70325;O70325-2;O70325-3	O70325;O70325-2;O70325-3	GPX4_MOUSE	8.4038e-12	2.58035e-12	Phospholipid hydroperoxide glutathione peroxidase;Isoform Cytoplasmic of Phospholipid hydroperoxide glutathione peroxidase;Isoform Nuclear of Phospholipid hydroperoxide glutathione peroxidase	Gpx4	chromatin organization,response to oxidative stress,multicellular organism development,spermatogenesis,protein polymerization,oxidation-reduction process,cellular oxidant detoxification,Requires Ontology;;	nucleus,nuclear envelope,nucleoplasm,mitochondrion,mitochondrial inner membrane,cytosol,macromolecular complex;;	glutathione peroxidase activity,identical protein binding,phospholipid-hydroperoxide glutathione peroxidase activity;;	167128	219061	167877	115119	104707	147103
O70362	O70362	O70362	PHLD_MOUSE	9.63025e-16	1.90002e-15	Phosphatidylinositol-glycan-specific phospholipase D	Gpld1	ossification,cell migration involved in sprouting angiogenesis,chondrocyte differentiation,complement receptor mediated signaling pathway,GPI anchor release,negative regulation of cell proliferation,insulin receptor signaling pathway,response to glucose,positive regulation of endothelial cell migration,positive regulation of alkaline phosphatase activity,positive regulation of triglyceride biosyn…	extracellular region,proteinaceous extracellular matrix,extracellular space,intracellular,cytoplasm,high-density lipoprotein particle,intracellular membrane-bounded organelle	glycosylphosphatidylinositol phospholipase D activity,phospholipase D activity,protein binding,sodium channel regulator activity	167547	130118	56801.6	106951	198189	165460
O70370	O70370	O70370	CATS_MOUSE	2.99781e-12	1.03348e-12	Cathepsin S	Ctss	proteolysis,immune response,response to acidic pH,protein processing,antigen processing and presentation,collagen catabolic process,basement membrane disassembly,antigen processing and presentation of peptide antigen,positive regulation of inflammatory response,proteolysis involved in cellular protein catabolic process,positive regulation of cation channel activity	extracellular space,lysosome,membrane,early endosome lumen,intracellular membrane-bounded organelle	fibronectin binding,cysteine-type endopeptidase activity,collagen binding,peptidase activity,laminin binding,proteoglycan binding	68691.9	88823.7	21635.7	57970.6	91975.3	101797
O70378	O70378	O70378	EMC8_MOUSE	1.76486e-07	3.23909e-08	ER membrane protein complex subunit 8	Emc8	biological_process	cytoplasm,mitochondrion,cytosol,ER membrane protein complex	molecular_function	11321.2	14646.9	10126.8	8970.33	8227.36	10932.5
O70400	O70400	O70400	PDLI1_MOUSE	0.00368818	0.000569513	PDZ and LIM domain protein 1	Pdlim1	response to hypoxia,regulation of transcription, DNA-templated,cell-cell adhesion	transcription factor complex,cytoskeleton,cell-cell adherens junction,Z disc	transcription coactivator activity,protein binding,metal ion binding,cadherin binding involved in cell-cell adhesion	6077.05	7425.35	3890.5	4748.81	5486	6391.35
O70404	O70404	O70404	VAMP8_MOUSE	0.00421391	0.000645234	Vesicle-associated membrane protein 8	Vamp8	vesicle fusion,protein transport,autophagosome docking,regulation of endocytosis,SNARE complex assembly,viral entry into host cell,mucus secretion,zymogen granule exocytosis,cellular response to interferon-gamma,autophagosome maturation,positive regulation of pancreatic amylase secretion,regulation of protein localization to plasma membrane,negative regulation of secretion by cell,positive regula…	cytoplasm,mitochondrion,lysosome,lysosomal membrane,early endosome,cytosol,plasma membrane,synaptic vesicle,cell surface,membrane,integral component of membrane,basolateral plasma membrane,secretory granule,secretory granule membrane,SNARE complex,early endosome membrane,late endosome membrane,vesicle,azurophil granule membrane,zymogen granule,phagocytic vesicle,perinuclear region of cytoplasm,re…	SNARE binding,SNAP receptor activity,protein binding,chloride channel inhibitor activity	7507.17	16965.3	12878.1	14987.3	9696.05	9754.98
O70439	O70439	O70439	STX7_MOUSE	0.00399049	0.000613264	Syntaxin-7	Stx7	positive regulation of T cell mediated cytotoxicity,intracellular protein transport,vesicle fusion,vesicle docking,organelle localization,organelle assembly,positive regulation of receptor localization to synapse,regulation of protein localization to plasma membrane	immunological synapse,lysosome,endosome,early endosome,late endosome,plasma membrane,endomembrane system,integral component of membrane,endocytic vesicle,SNARE complex,early endosome membrane,vesicle,azurophil granule,perinuclear region of cytoplasm,recycling endosome,tertiary granule	SNARE binding,SNAP receptor activity,protein binding,chloride channel inhibitor activity,syntaxin binding	15392.6	22210.1		23889	22106	25590.7
O70475	O70475	O70475	UGDH_MOUSE	9.59302e-14	5.82362e-14	UDP-glucose 6-dehydrogenase	Ugdh	gastrulation with mouth forming second,glycosaminoglycan biosynthetic process,UDP-glucuronate biosynthetic process,oxidation-reduction process	nucleus,nucleoplasm,cytosol	UDP-glucose 6-dehydrogenase activity,NAD binding	134216	43270.9	43766.7	33690.9	58773.2	72116.8
O70496	O70496	O70496	CLCN7_MOUSE	0.0673923	0.00891643	H(+)/Cl(-) exchange transporter 7	Clcn7	response to pH,chloride transmembrane transport	nucleoplasm,lysosomal membrane,integral component of membrane,cytoplasmic vesicle	voltage-gated chloride channel activity,protein binding,ATP binding,antiporter activity	17117.6				19268.8	10935.5
O70503	O70503	O70503	DHB12_MOUSE	3.01083e-14	2.46956e-14	Very-long-chain 3-oxoacyl-CoA reductase	Hsd17b12	fatty acid biosynthetic process,estrogen biosynthetic process,positive regulation of cell-substrate adhesion,extracellular matrix organization,oxidation-reduction process	proteinaceous extracellular matrix,endoplasmic reticulum membrane,integral component of membrane	fibronectin binding,estradiol 17-beta-dehydrogenase activity,collagen binding,heparin binding,long-chain-3-hydroxyacyl-CoA dehydrogenase activity,3-oxo-arachidoyl-CoA reductase activity,3-oxo-behenoyl-CoA reductase activity,3-oxo-lignoceroyl-CoA reductase activity,Requires Ontology	435765	467556	464740	243966	364350	355181
O70570	O70570	O70570	PIGR_MOUSE	1.49801e-07	2.76672e-08	Polymeric immunoglobulin receptor	Pigr	detection of chemical stimulus involved in sensory perception of bitter taste,immunoglobulin transcytosis in epithelial cells mediated by polymeric immunoglobulin receptor,epidermal growth factor receptor signaling pathway,Fc receptor signaling pathway,receptor clustering	extracellular space,plasma membrane,integral component of membrane,receptor complex	polymeric immunoglobulin receptor activity	16851	17999.1	19472.9	17106.6	15603.9	21770
O70572	O70572	O70572	NSMA_MOUSE	0.000163357	2.62233e-05	Sphingomyelin phosphodiesterase 2	Smpd2	response to mechanical stimulus,intracellular signal transduction,positive regulation of apoptotic process,ceramide biosynthetic process	intracellular,caveola,integral component of membrane	sphingomyelin phosphodiesterase activity,metal ion binding	11104	7335.6	10771.2	8815.44	7607.96	10665.2
O70579	O70579	O70579	PM34_MOUSE	2.189e-14	1.99734e-14	Peroxisomal membrane protein PMP34	Slc25a17	fatty acid beta-oxidation,mitochondrial transport,nucleoside transport,ADP transport,ATP transport,fatty acid transport,coenzyme A transmembrane transport,FAD transmembrane transport,NAD transmembrane transport,NAD transport,AMP transport	mitochondrion,mitochondrial inner membrane,peroxisome,peroxisomal membrane,integral component of peroxisomal membrane	ATP transmembrane transporter activity,ADP transmembrane transporter activity,coenzyme A transmembrane transporter activity,FAD transmembrane transporter activity,FMN transmembrane transporter activity,chaperone binding,NAD transporter activity,AMP transmembrane transporter activity	734326	504201	518627	213858	709999	560340
O70589;O70589-3;O70589-4;O70589-5	O70589;O70589-3;O70589-4;O70589-5	O70589;O70589-3;O70589-4;O70589-5	CSKP_MOUSE	3.66879e-09	7.61807e-10	Peripheral plasma membrane protein CASK;Isoform 3 of Peripheral plasma membrane protein CASK;Isoform 4 of Peripheral plasma membrane protein CASK;Isoform 5 of Peripheral plasma membrane protein CASK	Cask	negative regulation of cell-matrix adhesion,protein phosphorylation,negative regulation of keratinocyte proliferation,positive regulation of transcription from RNA polymerase II promoter,negative regulation of wound healing,calcium ion import,positive regulation of calcium ion import,negative regulation of cellular response to growth factor stimulus;;;	basement membrane,nucleus,nuclear lamina,nucleolus,cytoplasm,cytosol,cell-cell junction,membrane,basolateral plasma membrane,nuclear matrix,vesicle,synapse;;;	protein serine/threonine kinase activity,protein binding,calmodulin binding,ATP binding,neurexin family protein binding;;;	33458	13677.8	16107.2	12782.1	31434.4	30085
O88342	O88342	O88342	WDR1_MOUSE	0.00808818	0.00121053	WD repeat-containing protein 1	Wdr1	neutrophil mediated immunity,sensory perception of sound,regulation of cell shape,actin cytoskeleton organization,actin filament fragmentation,platelet formation,regulation of actin filament depolymerization,positive regulation of actin filament depolymerization,cortical cytoskeleton organization,establishment of planar polarity of follicular epithelium,apical junction assembly,maintenance of epi…	podosome,plasma membrane,cell-cell junction,actin cytoskeleton,cell junction,cortical actin cytoskeleton,actomyosin, actin portion,cell projection,myelin sheath,actin filament	actin binding,actin filament binding	33872.8	38110.3	26346.1	29333.5	42136.2	47111
O88343;O88343-2	O88343;O88343-2	O88343;O88343-2	S4A4_MOUSE	1.18637e-07	2.20649e-08	Electrogenic sodium bicarbonate cotransporter 1;Isoform 2 of Electrogenic sodium bicarbonate cotransporter 1	Slc4a4	sodium ion transport,regulation of pH,inorganic anion transport,bicarbonate transport,regulation of intracellular pH,anion transmembrane transport;	integral component of plasma membrane,basolateral plasma membrane;	inorganic anion exchanger activity,protein binding,sodium:bicarbonate symporter activity,identical protein binding;	57253.8	3148.67	41928.1	33431.6	32708.9	33336.5
O88384	O88384	O88384	VTI1B_MOUSE	0.0497685	0.00667542	Vesicle transport through interaction with t-SNAREs homolog 1B	Vti1b	protein targeting to vacuole,ER to Golgi vesicle-mediated transport,intra-Golgi vesicle-mediated transport,Golgi to vacuole transport,retrograde transport, endosome to Golgi,vesicle fusion with Golgi apparatus,regulation of protein localization to plasma membrane	lysosomal membrane,endoplasmic reticulum membrane,Golgi apparatus,cytosol,ER to Golgi transport vesicle membrane,integral component of membrane,SNARE complex,early endosome membrane,late endosome membrane,vesicle,intracellular membrane-bounded organelle,perinuclear region of cytoplasm,recycling endosome,recycling endosome membrane	SNARE binding,SNAP receptor activity,protein binding,chloride channel inhibitor activity	1923.16			2765.14	1873.51
O88428	O88428	O88428	PAPS2_MOUSE	2.65055e-08	5.14259e-09	Bifunctional 3'-phosphoadenosine 5'-phosphosulfate synthase 2	Papss2	sulfate assimilation,blood coagulation,phosphorylation,3'-phosphoadenosine 5'-phosphosulfate biosynthetic process,bone development		adenylylsulfate kinase activity,sulfate adenylyltransferase (ATP) activity,ATP binding,nucleotidyltransferase activity	12847.7	16499.3	5428.76	11013.2	6669.33	7695.78
O88441	O88441	O88441	MTX2_MOUSE	9.55993e-12	2.88676e-12	Metaxin-2	Mtx2	protein targeting to mitochondrion,biological_process	nucleolus,mitochondrion,mitochondrial outer membrane	molecular_function	126039	160126	224620	179411	136960	185229
O88451	O88451	O88451	RDH7_MOUSE	2.59278e-16	7.31823e-16	Retinol dehydrogenase 7	Rdh7	retinol metabolic process,oxidation-reduction process	endoplasmic reticulum	catalytic activity,retinol dehydrogenase activity	1623082	2408873	1.802e+06	1633859	1.5713e+06	2.25192e+06
O88455	O88455	O88455	DHCR7_MOUSE	4.19357e-10	9.71073e-11	7-dehydrocholesterol reductase	Dhcr7	blood vessel development,cholesterol biosynthetic process,post-embryonic development,sterol biosynthetic process,brassinosteroid biosynthetic process,cell differentiation,lung development,multicellular organism growth,regulation of cell proliferation,regulation of cholesterol biosynthetic process,oxidation-reduction process	nuclear outer membrane,endoplasmic reticulum,cytosol,integral component of endoplasmic reticulum membrane	sterol delta7 reductase activity,7-dehydrocholesterol reductase activity,NADP binding	194479	267970	169623	164873	126880	179007
O88456	O88456	O88456	CPNS1_MOUSE	6.78794e-07	1.20638e-07	Calpain small subunit 1	Capns1	proteolysis	cytosol,plasma membrane,membrane	calcium-dependent cysteine-type endopeptidase activity,calcium ion binding,protein binding	12022.2	7879.69	6839.58	4278.14	10099.1	6478.02
O88531	O88531	O88531	PPT1_MOUSE	1.19206e-13	6.97555e-14	Palmitoyl-protein thioesterase 1	Ppt1	protein depalmitoylation,receptor-mediated endocytosis,pinocytosis,lysosome organization,lysosomal lumen acidification,neurotransmitter secretion,nervous system development,brain development,visual perception,grooming behavior,associative learning,adult locomotory behavior,protein transport,lipid catabolic process,negative regulation of cell growth,membrane raft organization,regulation of phospho…	extracellular region,extracellular space,nucleus,lysosome,Golgi apparatus,cytosol,synaptic vesicle,axon,dendrite,neuronal cell body,membrane raft	protein binding,palmitoyl-(protein) hydrolase activity,palmitoyl-CoA hydrolase activity	409804	528002	169533	478965	679730	628515
O88587;O88587-2	O88587;O88587-2	O88587;O88587-2	COMT_MOUSE	2.73616e-14	2.31988e-14	Catechol O-methyltransferase;Isoform Soluble of Catechol O-methyltransferase	Comt	female pregnancy,learning,short-term memory,estrogen metabolic process,catechol-containing compound metabolic process,response to organic cyclic compound,cellular response to phosphate starvation,methylation,response to lipopolysaccharide,developmental process,negative regulation of renal sodium excretion,neurotransmitter catabolic process,dopamine metabolic process,dopamine catabolic process,cat…	mitochondrion,cytosol,integral component of membrane,axon,dendritic spine,intracellular membrane-bounded organelle,cell body,postsynaptic membrane;	magnesium ion binding,catechol O-methyltransferase activity,Requires Ontology;	214655	377861	568126	211814	449092	530393
O88623;O88623-2;O88623-3;O88623-4	O88623;O88623-2;O88623-3;O88623-4	O88623;O88623-2;O88623-3;O88623-4	UBP2_MOUSE	5.44805e-10	1.24673e-10	Ubiquitin carboxyl-terminal hydrolase 2;Isoform 2 of Ubiquitin carboxyl-terminal hydrolase 2;Isoform 3 of Ubiquitin carboxyl-terminal hydrolase 2;Isoform 4 of Ubiquitin carboxyl-terminal hydrolase 2	Usp2	negative regulation of transcription from RNA polymerase II promoter,ubiquitin-dependent protein catabolic process,cell cycle,muscle organ development,protein deubiquitination,circadian regulation of gene expression,entrainment of circadian clock by photoperiod,locomotor rhythm,positive regulation of mitotic cell cycle,circadian behavior,protein stabilization;;;	nucleus,cytoplasm,centrosome,cell cortex,membrane,perinuclear region of cytoplasm;;;	thiol-dependent ubiquitin-specific protease activity,cyclin binding,ubiquitin protein ligase binding,identical protein binding,metal ion binding;;;	38804.3	98788.8	64333.5	48771.9	34876.8	55104.7
O88668	O88668	O88668	CREG1_MOUSE	1.00896e-14	1.12584e-14	Protein CREG1	Creg1	regulation of transcription, DNA-templated,regulation of growth	extracellular space,transcription factor complex	transcription factor binding,cofactor binding	1.72335e+06	1.38731e+06	512004	1.5583e+06	2.52279e+06	2.60326e+06
O88696	O88696	O88696	CLPP_MOUSE	1.50367e-11	4.37324e-12	ATP-dependent Clp protease proteolytic subunit, mitochondrial	Clpp	misfolded or incompletely synthesized protein catabolic process,protein homooligomerization,proteolysis involved in cellular protein catabolic process	mitochondrion,mitochondrial matrix,endopeptidase Clp complex	serine-type endopeptidase activity,protein binding,identical protein binding	61155.5	40224.1	54919	69188.7	75078.2	60377.2
O88736	O88736	O88736	DHB7_MOUSE	3.96973e-16	9.82341e-16	3-keto-steroid reductase	Hsd17b7	cholesterol biosynthetic process,estrogen biosynthetic process,oxidation-reduction process	endoplasmic reticulum,plasma membrane,integral component of membrane	3-keto sterol reductase activity,estradiol 17-beta-dehydrogenase activity	53784.2	101088	65262.2	65738.2	46672	71282.2
O88822	O88822	O88822	SC5D_MOUSE	0.00033313	5.27802e-05	Lathosterol oxidase	Sc5d	cholesterol biosynthetic process via lathosterol,oxidation-reduction process	endoplasmic reticulum membrane,integral component of membrane	C-5 sterol desaturase activity,iron ion binding,lathosterol oxidase activity	38586	56371.8	42545.6	36485.1	35524.8	56366.1
O88833	O88833	O88833	CP4AA_MOUSE	1.048e-12	4.17486e-13	Cytochrome P450 4A10	Cyp4a10	fatty acid metabolic process,leukotriene B4 catabolic process,oxidation-reduction process	cytoplasm,endoplasmic reticulum membrane,apical plasma membrane,organelle membrane,intracellular membrane-bounded organelle	monooxygenase activity,iron ion binding,arachidonic acid epoxygenase activity,alkane 1-monooxygenase activity,heme binding,leukotriene-B4 20-monooxygenase activity	106218	51779.1	149326	84293.8	64559.5	125204
O88844	O88844	O88844	IDHC_MOUSE	3.31109e-16	8.8555e-16	Isocitrate dehydrogenase [NADP] cytoplasmic	Idh1	glyoxylate cycle,tricarboxylic acid cycle,isocitrate metabolic process,2-oxoglutarate metabolic process,glutathione metabolic process,response to oxidative stress,female gonad development,response to steroid hormone,regulation of phospholipid catabolic process,regulation of phospholipid biosynthetic process	cytoplasm,mitochondrion,peroxisome,cytosol	magnesium ion binding,isocitrate dehydrogenase activity,isocitrate dehydrogenase (NADP+) activity,receptor binding,identical protein binding,protein homodimerization activity,cadherin binding,NADP binding,NAD binding,(R)-2-hydroxyglutarate dehydrogenase activity	2700111	11394796	7275492	5772099	3.64245e+06	5.64645e+06
O88876;O88876-2	O88876;O88876-2	O88876;O88876-2	DHRS3_MOUSE	0.0375325	0.00513566	Short-chain dehydrogenase/reductase 3;Isoform 2 of Short-chain dehydrogenase/reductase 3	Dhrs3	retinoid metabolic process,outflow tract morphogenesis,regulation of ossification,retinol metabolic process,negative regulation of retinoic acid receptor signaling pathway,oxidation-reduction process,palate development,bone morphogenesis,cardiac septum morphogenesis;	integral component of membrane;	retinol dehydrogenase activity,NADP-retinol dehydrogenase activity;	13989.6	22194.8			14359	3432.47
O88908	O88908	O88908	SOAT2_MOUSE	5.49104e-05	8.96246e-06	Sterol O-acyltransferase 2	Soat2	cholesterol metabolic process,cholesterol efflux,very-low-density lipoprotein particle assembly,cholesterol esterification,cholesterol homeostasis	endoplasmic reticulum,endoplasmic reticulum membrane,brush border,membrane,integral component of membrane	fatty-acyl-CoA binding,sterol O-acyltransferase activity,cholesterol binding,cholesterol O-acyltransferase activity	14407	22036	19462.1	21211.9	19006.6	26467
O88952	O88952	O88952	LIN7C_MOUSE	2.10673e-10	5.0798e-11	Protein lin-7 homolog C	Lin7c	morphogenesis of an epithelial sheet,exocytosis,neurotransmitter secretion,protein transport,maintenance of epithelial cell apical/basal polarity,protein localization to basolateral plasma membrane	cytoplasm,plasma membrane,cell-cell junction,bicellular tight junction,postsynaptic density,basolateral plasma membrane,neuron projection,synapse,postsynaptic membrane,MPP7-DLG1-LIN7 complex,presynapse	protein binding,cytoskeletal protein binding,protein domain specific binding,L27 domain binding	22130.9	13313.9	12267.4	11526.4	25454.2	25817
O88962	O88962	O88962	CP8B1_MOUSE	7.61597e-13	3.17695e-13	7-alpha-hydroxycholest-4-en-3-one 12-alpha-hydroxylase	Cyp8b1	oxidation-reduction process	endoplasmic reticulum membrane,integral component of membrane,organelle membrane	iron ion binding,sterol 12-alpha-hydroxylase activity,heme binding	218954	139317	203437	69657.9	135978	182895
O88967	O88967	O88967	YMEL1_MOUSE	1.50058e-05	2.50096e-06	ATP-dependent zinc metalloprotease YME1L1	Yme1l1	misfolded or incompletely synthesized protein catabolic process,mitochondrion organization,cell proliferation,protein hexamerization,mitochondrial protein processing,mitochondrial protein catabolic process,negative regulation of apoptotic process	mitochondrion,mitochondrial inner membrane,integral component of membrane,nuclear body	ATP-dependent peptidase activity,metalloendopeptidase activity,ATP binding,metallopeptidase activity,metal ion binding	5069.18	5471.87	8976.94	6470.89	8800.42	7697.14
O88983	O88983	O88983	STX8_MOUSE	3.13659e-09	6.59384e-10	Syntaxin-8	Stx8	intracellular protein transport,vesicle fusion,endosome to lysosome transport,early endosome to late endosome transport,vesicle docking,cellular response to interferon-gamma,regulation of protein localization to plasma membrane	lysosomal membrane,endosome,early endosome,late endosome,trans-Golgi network,cytosol,endomembrane system,integral component of membrane,SNARE complex,late endosome membrane,vesicle,phagocytic vesicle,perinuclear region of cytoplasm,recycling endosome	SNARE binding,SNAP receptor activity,chloride channel inhibitor activity,syntaxin binding,ubiquitin protein ligase binding	26447.3	13378.7	2383.28	24957.6	20914	55607.2
O88986	O88986	O88986	KBL_MOUSE	1.43491e-13	8.19951e-14	2-amino-3-ketobutyrate coenzyme A ligase, mitochondrial	Gcat	biological_process,biosynthetic process,L-threonine catabolic process to glycine	nucleoplasm,mitochondrion,mitochondrial inner membrane,nuclear speck	molecular_function,glycine C-acetyltransferase activity,pyridoxal phosphate binding	126095	118211	113739	180497	144048	125771
O89017	O89017	O89017	LGMN_MOUSE	6.20378e-14	4.20303e-14	Legumain	Lgmn	renal system process,proteolysis,vacuolar protein processing,memory,positive regulation of cell proliferation,associative learning,response to acidic pH,negative regulation of gene expression,receptor catabolic process,cellular response to hepatocyte growth factor stimulus,negative regulation of multicellular organism growth,negative regulation of neuron apoptotic process,positive regulation of m…	extracellular region,lysosome,late endosome,apical part of cell,perinuclear region of cytoplasm	cysteine-type endopeptidase activity,peptidase activity	631976	707839	159858	444221	630050	620805
O89023	O89023	O89023	TPP1_MOUSE	8.42334e-14	5.30089e-14	Tripeptidyl-peptidase 1	Tpp1	proteolysis,lysosome organization,nervous system development,central nervous system development,epithelial cell differentiation,peptide catabolic process,bone resorption,neuromuscular process controlling balance	mitochondrion,lysosome,melanosome	endopeptidase activity,serine-type endopeptidase activity,protein binding,peptidase activity,serine-type peptidase activity,tripeptidyl-peptidase activity,metal ion binding	953989	794987	293885	652654	1.10026e+06	1006010
O89106	O89106	O89106	FHIT_MOUSE	0.0189645	0.00272924	Bis(5'-adenosyl)-triphosphatase	Fhit	purine nucleotide metabolic process,DNA replication,transcription, DNA-templated,regulation of transcription, DNA-templated,nucleotide metabolic process,negative regulation of proteasomal ubiquitin-dependent protein catabolic process,intrinsic apoptotic signaling pathway by p53 class mediator	fibrillar center,cytoplasm,cytosol,plasma membrane	nucleotide binding,catalytic activity,hydrolase activity,ubiquitin protein ligase binding,identical protein binding,bis(5'-adenosyl)-triphosphatase activity	8171.69	20060.6	2633.7	15051.1	13440.3	20848.5
P00158	P00158	P00158	CYB_MOUSE	7.0893e-05	1.15068e-05	Cytochrome b	Mt-Cyb	response to hypoxia,mitochondrial electron transport, ubiquinol to cytochrome c,response to heat,electron transport coupled proton transport,animal organ regeneration,response to cobalamin,response to glucagon,hyperosmotic salinity response,response to ethanol,response to cadmium ion,response to copper ion,response to mercury ion,response to calcium ion,response to hyperoxia	mitochondrion,membrane,integral component of mitochondrial inner membrane,respiratory chain complex III	ubiquinol-cytochrome-c reductase activity,metal ion binding	239764	86688.5	171136	119825	195471	120355
P00186	P00186	P00186	CP1A2_MOUSE	1.48086e-14	1.52257e-14	Cytochrome P450 1A2	Cyp1a2	steroid catabolic process,cellular aromatic compound metabolic process,porphyrin-containing compound metabolic process,toxin biosynthetic process,toxin metabolic process,post-embryonic development,alkaloid metabolic process,regulation of gene expression,monoterpenoid metabolic process,drug metabolic process,dibenzo-p-dioxin metabolic process,lung development,response to estradiol,response to lipo…	endoplasmic reticulum membrane,organelle membrane,intracellular membrane-bounded organelle	monooxygenase activity,iron ion binding,oxidoreductase activity,oxidoreductase activity, acting on paired donors, with incorporation or reduction of molecular oxygen, reduced flavin or flavoprotein as one donor, and incorporation of one atom of oxygen,enzyme binding,heme binding,demethylase activity,caffeine oxidase activity,aromatase activity	420124	318701	346164	178766	330841	409046
P00329	P00329	P00329	ADH1_MOUSE	6.60638e-14	4.41433e-14	Alcohol dehydrogenase 1	Adh1	retinoid metabolic process,ethanol catabolic process,ethanol oxidation,response to retinoic acid,response to testosterone,retinol metabolic process,retinoic acid metabolic process,behavioral response to ethanol,response to steroid hormone	intracellular,nucleoplasm,mitochondrion,cytosol,plasma membrane	alcohol dehydrogenase (NAD) activity,alcohol dehydrogenase activity, zinc-dependent,zinc ion binding,protein homodimerization activity	914681	946758	552422	724161	703472	807685
P00397	P00397	P00397	COX1_MOUSE	2.90762e-11	8.05526e-12	Cytochrome c oxidase subunit 1	Mtco1	mitochondrial electron transport, cytochrome c to oxygen,response to oxidative stress,aging,aerobic respiration,electron transport coupled proton transport,cerebellum development,response to copper ion,response to electrical stimulus	mitochondrion,mitochondrial inner membrane,mitochondrial respiratory chain complex III,mitochondrial respiratory chain complex IV,integral component of membrane,respiratory chain complex IV	cytochrome-c oxidase activity,heme binding,metal ion binding	28120.3	13797.6	28455.9	20559	25835.8	21281.9
P00405	P00405	P00405	COX2_MOUSE	3.57842e-15	5.08083e-15	Cytochrome c oxidase subunit 2	Mtco2	lactation,response to cold,positive regulation of hydrogen peroxide biosynthetic process,positive regulation of necrotic cell death,ATP synthesis coupled electron transport,hydrogen ion transmembrane transport,positive regulation of ATP biosynthetic process	mitochondrion,mitochondrial inner membrane,mitochondrial respiratory chain complex IV,integral component of membrane,respiratory chain complex IV	copper ion binding,cytochrome-c oxidase activity	2.06945e+06	940843	1.13149e+06	1.40229e+06	1.72879e+06	1.13158e+06
P00416	P00416	P00416	COX3_MOUSE	1.51671e-10	3.70611e-11	Cytochrome c oxidase subunit 3	mt-Co3	respiratory chain complex IV assembly,aerobic electron transport chain,hydrogen ion transmembrane transport	mitochondrion,mitochondrial inner membrane,integral component of membrane,respiratory chain complex IV	cytochrome-c oxidase activity	25364.9	6384.37	10073.3	10861.9	24026.5	9246.64
P00687	P00687	P00687	AMY1_MOUSE	0.00392523	0.000603564	Alpha-amylase 1	Amy1	carbohydrate catabolic process	extracellular space	alpha-amylase activity,calcium ion binding,amylase activity,chloride ion binding,Requires Ontology	140968	129495	59144.4	13810.6	135334	17282.7
P00688	P00688	P00688	AMYP_MOUSE	2.52391e-15	3.92011e-15	Pancreatic alpha-amylase	Amy2	carbohydrate catabolic process	extracellular space	alpha-amylase activity,calcium ion binding,amylase activity,chloride ion binding,Requires Ontology	388922	333418	144915	21779.9	316192	368716
P00920	P00920	P00920	CAH2_MOUSE	0.00745423	0.00111909	Carbonic anhydrase 2	Ca2	kidney development,morphogenesis of an epithelium,one-carbon metabolic process,regulation of pH,response to pH,response to zinc ion,carbon dioxide transport,positive regulation of synaptic transmission, GABAergic,positive regulation of cellular pH reduction,angiotensin-activated signaling pathway,odontogenesis of dentin-containing tooth,response to estrogen,regulation of anion transport,positive …	extracellular space,cytoplasm,cytosol,plasma membrane,microvillus,basolateral plasma membrane,axon,myelin sheath,apical part of cell	arylesterase activity,carbonate dehydratase activity,zinc ion binding	3405.02	3950.81			3682.03	2612.18
P01027	P01027	P01027	CO3_MOUSE	1.49551e-15	2.64659e-15	Complement C3	C3	positive regulation of type IIa hypersensitivity,positive regulation of protein phosphorylation,positive regulation of activation of membrane attack complex,fatty acid metabolic process,phagocytosis, engulfment,inflammatory response,complement activation,complement activation, alternative pathway,complement activation, classical pathway,positive regulation of vascular endothelial growth factor pr…	extracellular space,macromolecular complex	endopeptidase inhibitor activity,protein binding,C5L2 anaphylatoxin chemotactic receptor binding	187870	425577	194640	277936	215549	236685
P01029	P01029	P01029	CO4B_MOUSE	4.34725e-10	1.00268e-10	Complement C4-B	C4b	inflammatory response,complement activation,complement activation, classical pathway,negative regulation of endopeptidase activity,immunoglobulin mediated immune response,innate immune response	extracellular space,cell junction,axon,dendrite,neuronal cell body,other organism cell,synapse	complement binding,complement component C1q binding,endopeptidase inhibitor activity,carbohydrate binding	48720.7	70845.7	59211.5	44801.9	38595.1	57942.9
P01631	P01631	P01631	KV2A7_MOUSE	9.56222e-07	1.68609e-07	Ig kappa chain V-II region 26-10				antigen binding	17922.5	19731.2	2158.63	6184.91	7868.31	4683.8
P01638	P01638	P01638	KV5A6_MOUSE	5.88772e-09	1.19973e-09	Ig kappa chain V-V region L6 (Fragment)				antigen binding	40447.5	42152.2	10945.7	39763.5	55423.5	27320.7
P01654;P01655;P01656;P01657;P01659;P01660;P01664;P01665;P01666;P01667;P01668;P01669;P01670;P01671;P01672;P01673;P03977	P01654;P01655;P01656;P01657;P01659;P01660;P01664;P01665;P01666;P01667;P01668;P01669;P01670;P01671;P01672;P01673;P03977	P01654;P01655;P01656;P01657;P01659;P01660;P01664;P01665;P01666;P01667;P01668;P01669;P01670;P01671;P01672;P01673;P03977	KV3A1_MOUSE;KV3A2_MOUSE;KV3A3_MOUSE;KV3A5_MOUSE;KV3A7_MOUSE;KV3A8_MOUSE;KV3AC_MOUSE;KV3AD_MOUSE;KV3AE_MOUSE;KV3AF_MOUSE;KV3AG_MOUSE;KV3AH_MOUSE;KV3AI_MOUSE;KV3AJ_MOUSE;KV3AK_MOUSE;KV3AL_MOUSE;KV3A4_MOUSE	1.21713e-07	2.26227e-08	Ig kappa chain V-III region PC 2880/PC 1229;Ig kappa chain V-III region PC 7132;Ig kappa chain V-III region MOPC 70;Ig kappa chain V-III region PC 2413;Ig kappa chain V-III region TEPC 124;Ig kappa chain V-III region PC 3741/TEPC 111;Ig kappa chain V-III region CBPC 101;Ig kappa chain V-III region PC 7043;Ig kappa chain V-III region PC 7183;Ig kappa chain V-III region PC 6308;Ig kappa chain V-III…		;;;;;;;;;;;;;;;;	;;;;;;;;;;;;;;;;	antigen binding;antigen binding;antigen binding;antigen binding;antigen binding;antigen binding;antigen binding;antigen binding;antigen binding;antigen binding;antigen binding;antigen binding;antigen binding;antigen binding;antigen binding;antigen binding;antigen binding	24197.1
P01746;P01747	P01746;P01747	P01746;P01747	HVM02_MOUSE;HVM03_MOUSE	0.00119971	0.000187135	Ig heavy chain V region 93G7;Ig heavy chain V region 36-65		;	;	antigen binding;antigen binding	12059.4
P01837	P01837	P01837	IGKC_MOUSE	2.10352e-08	4.1113e-09	Immunoglobulin kappa constant	Igkc	phagocytosis, recognition,phagocytosis, engulfment,complement activation, classical pathway,B cell differentiation,defense response to bacterium,innate immune response,B cell receptor signaling pathway,positive regulation of B cell activation	plasma membrane,external side of plasma membrane,immunoglobulin complex, circulating,blood microparticle	antigen binding,protein binding,immunoglobulin receptor binding	34086	29859.1	10722.3	17672.2	17398.9	9571.97
P01864	P01864	P01864	GCAB_MOUSE	2.42456e-12	8.56071e-13	Ig gamma-2A chain C region secreted form			extracellular region	antigen binding,protein binding	37964.4	16574.9	13042.7	8517.84	26114.5	9843.89
P01867;P01867-2	P01867;P01867-2	P01867;P01867-2	IGG2B_MOUSE	4.81488e-06	8.2123e-07	Ig gamma-2B chain C region;Isoform 2 of Ig gamma-2B chain C region	Igh-3	positive regulation of type IIa hypersensitivity,positive regulation of type I hypersensitivity,humoral immune response mediated by circulating immunoglobulin,phagocytosis, recognition,phagocytosis, engulfment,complement activation, classical pathway,immunoglobulin mediated immune response,defense response to bacterium,innate immune response,positive regulation of phagocytosis,positive regulation…	extracellular space,external side of plasma membrane,integral component of membrane,immunoglobulin complex, circulating,blood microparticle;	antigen binding,protein binding,immunoglobulin receptor binding;	70786.2	41770.8	56428.2	22442.2	43409.3	15111.2
P01872;P01872-2	P01872;P01872-2	P01872;P01872-2	IGHM_MOUSE	1.25502e-10	3.09254e-11	Ig mu chain C region;Isoform 2 of Ig mu chain C region	Ighm	activation of MAPK activity,B cell affinity maturation,humoral immune response mediated by circulating immunoglobulin,regulation of immunoglobulin production,phagocytosis, recognition,phagocytosis, engulfment,complement activation, classical pathway,immunoglobulin mediated immune response,antigen processing and presentation,regulation of cell morphogenesis,positive regulation of B cell proliferat…	extracellular space,cytosol,plasma membrane,external side of plasma membrane,cell surface,membrane,integral component of membrane,B cell receptor complex,immunoglobulin complex, circulating,perinuclear region of cytoplasm,blood microparticle;	antigen binding,transmembrane signaling receptor activity,protein binding,immunoglobulin receptor binding,identical protein binding;	65819.9	19945.6	11892.9	68158	25738.9	15259.2
P01878	P01878	P01878	IGHA_MOUSE	5.21635e-09	1.06814e-09	Ig alpha chain C region				antigen binding,immunoglobulin receptor binding	64408.2	113737	32088.1	6343.73	27045.4	23689.7
P01887	P01887	P01887	B2MG_MOUSE	3.82072e-10	8.88256e-11	Beta-2-microglobulin	B2m	positive regulation of T cell mediated cytotoxicity,response to molecule of bacterial origin,antigen processing and presentation of exogenous protein antigen via MHC class Ib, TAP-dependent,positive regulation of T cell cytokine production,iron ion transport,immune response,cellular defense response,negative regulation of neuron projection development,antigen processing and presentation of endoge…	extracellular space,Golgi apparatus,cytosol,plasma membrane,external side of plasma membrane,phagocytic vesicle membrane,MHC class I protein complex,HFE-transferrin receptor complex	protein binding,identical protein binding	190241	241962	179559	213858	171829	192337
P01898	P01898	P01898	HA10_MOUSE	4.66564e-13	2.13134e-13	H-2 class I histocompatibility antigen, Q10 alpha chain	H2-Q10	antigen processing and presentation of peptide antigen via MHC class I	extracellular space,endoplasmic reticulum,Golgi apparatus,Golgi medial cisterna,plasma membrane,cell surface,phagocytic vesicle membrane,MHC class I protein complex,endoplasmic reticulum exit site,integral component of lumenal side of endoplasmic reticulum membrane	receptor binding,beta-2-microglobulin binding,peptide antigen binding,T cell receptor binding,TAP binding	73430.8	84822.4	73206.3	59606.6	81668.1	103642
P01899	P01899	P01899	HA11_MOUSE	4.96178e-13	2.23586e-13	H-2 class I histocompatibility antigen, D-B alpha chain	H2-D1				207918	251361	162602	157576	157093	203022
P01901	P01901	P01901	HA1B_MOUSE	1.01814e-10	2.55409e-11	H-2 class I histocompatibility antigen, K-B alpha chain	H2-K1	positive regulation of T cell mediated cytotoxicity,antigen processing and presentation of endogenous peptide antigen via MHC class I via ER pathway, TAP-dependent,immune response,negative regulation of neuron projection development,antigen processing and presentation of exogenous peptide antigen via MHC class I,defense response to bacterium,inner ear development	endoplasmic reticulum,Golgi apparatus,Golgi medial cisterna,external side of plasma membrane,cell surface,phagocytic vesicle membrane,MHC class I protein complex,endoplasmic reticulum exit site,integral component of lumenal side of endoplasmic reticulum membrane	receptor binding,protein binding,beta-2-microglobulin binding,peptide antigen binding,T cell receptor binding,TAP binding	110852	104478	57620.9	71656.7	83851.6	85305.5
P01942	P01942	P01942	HBA_MOUSE	1.02213e-11	3.07059e-12	Hemoglobin subunit alpha	Hba	in utero embryonic development,oxygen transport,response to stilbenoid,erythrocyte development,cellular oxidant detoxification	extracellular space,hemoglobin complex,cytosolic small ribosomal subunit,haptoglobin-hemoglobin complex,myelin sheath	oxygen transporter activity,iron ion binding,oxygen binding,heme binding,peroxidase activity,haptoglobin binding	342624	323420	147905	164697	313133	226363
P02088	P02088	P02088	HBB1_MOUSE	5.17122e-15	6.74106e-15	Hemoglobin subunit beta-1	Hbb-b1	regulation of eIF2 alpha phosphorylation by heme,oxygen transport,hemopoiesis,erythrocyte development	hemoglobin complex,myelin sheath	oxygen transporter activity,oxygen binding,heme binding,metal ion binding	1.25773e+06	1.11091e+06	494404	473586	895355	692517
P02301;P84244	P02301;P84244	P02301;P84244	H3C_MOUSE;H33_MOUSE	1.3704e-11	4.02573e-12	Histone H3.3C;Histone H3.3	H3f3c;H3f3a	nucleosome assembly;chromatin silencing at rDNA,osteoblast differentiation,nucleosome assembly,DNA replication-independent nucleosome assembly,nucleus organization,spermatogenesis,spermatid development,single fertilization,embryo implantation,cell proliferation,male gonad development,positive regulation of cell growth,pericentric heterochromatin assembly,telomeric heterochromatin assembly,multice…	nucleosome,nucleus;nuclear chromosome,nuclear chromosome, telomeric region,nucleosome,nuclear nucleosome,Barr body,nucleus,nucleoplasm,macromolecular complex	nucleosomal DNA binding,protein heterodimerization activity;RNA polymerase II core promoter sequence-specific DNA binding,RNA polymerase II distal enhancer sequence-specific DNA binding,nucleosomal DNA binding,protein heterodimerization activity	360375	245907	127012	122767	191234	124006
P02535;P02535-2;P02535-3	P02535;P02535-2;P02535-3	P02535;P02535-2;P02535-3	K1C10_MOUSE	1.16023e-13	6.81666e-14	Keratin, type I cytoskeletal 10;Isoform 2 of Keratin, type I cytoskeletal 10;Isoform 3 of Keratin, type I cytoskeletal 10	Krt10	keratinocyte development,epidermis development,epithelial cell differentiation,intermediate filament organization,cellular response to calcium ion;;	keratin filament;;	structural molecule activity,protein binding,cytoskeletal protein binding;;	485066	591054	365787	465435	145061	179128
P03888	P03888	P03888	NU1M_MOUSE	9.42366e-09	1.88991e-09	NADH-ubiquinone oxidoreductase chain 1	Mtnd1	response to organic cyclic compound,response to hydroperoxide,response to drug,cellular respiration	mitochondrion,mitochondrial respiratory chain complex I,integral component of membrane,dendrite,mitochondrial membrane,neuronal cell body	NADH dehydrogenase (ubiquinone) activity	55836.7	24671	21302.3	19910.2	51538.4	20709.6
P03893	P03893	P03893	NU2M_MOUSE	0.0117647	0.00173412	NADH-ubiquinone oxidoreductase chain 2	Mtnd2	mitochondrial electron transport, NADH to ubiquinone,reactive oxygen species metabolic process	mitochondrion,mitochondrial respiratory chain complex I,integral component of membrane	NADH dehydrogenase (ubiquinone) activity	6721.33		3179.48	4134.88	6279.1	1208.48
P03899	P03899	P03899	NU3M_MOUSE	1.93417e-11	5.52621e-12	NADH-ubiquinone oxidoreductase chain 3	Mtnd3	response to oxidative stress,response to light intensity,oxidation-reduction process,cellular response to glucocorticoid stimulus	mitochondrion,mitochondrial respiratory chain complex I,integral component of membrane	NADH dehydrogenase (ubiquinone) activity	79315.7	31433.2	48791.4	42035.9	56460.7	45179.4
P03911	P03911	P03911	NU4M_MOUSE	1.3091e-11	3.85339e-12	NADH-ubiquinone oxidoreductase chain 4	Mtnd4	response to hypoxia,in utero embryonic development,mitochondrial electron transport, NADH to ubiquinone,aging,cerebellum development,response to nicotine,response to ethanol	mitochondrion,mitochondrial respiratory chain complex I,integral component of membrane	NADH dehydrogenase (ubiquinone) activity	31042.7	8701.24	16187.2	13055.2	28374.4	30260.9
P03921	P03921	P03921	NU5M_MOUSE	2.22255e-12	7.9826e-13	NADH-ubiquinone oxidoreductase chain 5	Mtnd5	ATP synthesis coupled electron transport	mitochondrion,mitochondrial respiratory chain complex I,integral component of membrane	NADH dehydrogenase activity,NADH dehydrogenase (ubiquinone) activity	42690.7	12955.3	14411.7	17460.6	42214	20226.3
P03930	P03930	P03930	ATP8_MOUSE	1.9351e-16	5.90287e-16	ATP synthase protein 8	Mtatp8	ATP synthesis coupled proton transport	mitochondrial proton-transporting ATP synthase complex, coupling factor F(o),mitochondrion,mitochondrial proton-transporting ATP synthase complex,integral component of membrane	hydrogen ion transmembrane transporter activity	253049	190186	262557	155361	335358	251387
P04104	P04104	P04104	K2C1_MOUSE	1.11334e-10	2.77859e-11	Keratin, type II cytoskeletal 1	Krt1	complement activation, lectin pathway,peptide cross-linking,negative regulation of inflammatory response,establishment of skin barrier	cornified envelope,membrane,extracellular matrix,keratin filament	carbohydrate binding,structural constituent of epidermis	147884	178943	156932	109358	50706.4	73928.8
P04186	P04186	P04186	CFAB_MOUSE	3.46212e-09	7.22099e-10	Complement factor B	Cfb	proteolysis,complement activation, alternative pathway,cell proliferation	extracellular region	serine-type endopeptidase activity	9629.31	18507.2	15429.2	9885.62	16940.5	19873.4
P04919;P04919-2	P04919;P04919-2	P04919;P04919-2	B3AT_MOUSE	4.64458e-07	8.31525e-08	Band 3 anion transport protein;Isoform 2 of Band 3 anion transport protein	Slc4a1	anion transport,chloride transport,bicarbonate transport,regulation of intracellular pH,chloride transmembrane transport;	integral component of plasma membrane,membrane,basolateral plasma membrane,Z disc,cortical cytoskeleton;	inorganic anion exchanger activity,protein binding,sodium:bicarbonate symporter activity,bicarbonate transmembrane transporter activity,chloride transmembrane transporter activity,anion:anion antiporter activity,ankyrin binding,protein homodimerization activity;	19148	20645.4	7125.07	24370.7	19784.8	22117.9
P04939	P04939	P04939	MUP3_MOUSE	1.33923e-15	2.42892e-15	Major urinary protein 3	Mup3	energy reserve metabolic process,insulin receptor signaling pathway,aerobic respiration,positive regulation of gene expression,negative regulation of lipid storage,positive regulation of glucose metabolic process,heat generation,response to stilbenoid,glucose homeostasis,locomotor rhythm,negative regulation of gluconeogenesis,positive regulation of lipid metabolic process,negative regulation of t…	extracellular space,nucleus,cytosol	insulin-activated receptor activity,pheromone binding,small molecule binding	191236	95033.6	295417	56747.2	223583	297802
P05064	P05064	P05064	ALDOA_MOUSE	9.38107e-12	2.83569e-12	Fructose-bisphosphate aldolase A	Aldoa	fructose metabolic process,glycolytic process,ATP biosynthetic process,striated muscle contraction,binding of sperm to zona pellucida,regulation of cell shape,positive regulation of cell migration,fructose 1,6-bisphosphate metabolic process,muscle cell cellular homeostasis,protein homotetramerization,glycolytic process through fructose-6-phosphate	extracellular space,cytosol,actin cytoskeleton,membrane,Z disc,M band,macromolecular complex,sperm fibrous sheath,myelin sheath,Requires Ontology,extracellular exosome	protease binding,fructose-bisphosphate aldolase activity,cytoskeletal protein binding,identical protein binding,cadherin binding,fructose binding	86725.1	61276.1	43398.6	72210.9	57315.2	62168.9
P05201	P05201	P05201	AATC_MOUSE	2.1483e-14	1.97888e-14	Aspartate aminotransferase, cytoplasmic	Got1	2-oxoglutarate metabolic process,oxaloacetate metabolic process,glycerol biosynthetic process,aspartate metabolic process,aspartate biosynthetic process,aspartate catabolic process,glutamate metabolic process,Notch signaling pathway,response to carbohydrate,glutamate catabolic process to aspartate,glutamate catabolic process to 2-oxoglutarate,positive regulation of transforming growth factor beta…	nucleoplasm,cytoplasm,lysosome,cytosol,axon terminus,mitochondrion	L-aspartate:2-oxoglutarate aminotransferase activity,phosphatidylserine decarboxylase activity,pyridoxal phosphate binding,carboxylic acid binding,L-cysteine:2-oxoglutarate aminotransferase activity	65271.8	132901	37065.3	66439.9	50447.7	87339.2
P05202	P05202	P05202	AATM_MOUSE	1.95783e-16	5.90287e-16	Aspartate aminotransferase, mitochondrial	Got2	2-oxoglutarate metabolic process,oxaloacetate metabolic process,aspartate metabolic process,aspartate biosynthetic process,aspartate catabolic process,glutamate metabolic process,female pregnancy,lactation,response to muscle activity,fatty acid transport,glutamate catabolic process to aspartate,glutamate catabolic process to 2-oxoglutarate,response to insulin,response to morphine,response to etha…	mitochondrion,mitochondrial inner membrane,mitochondrial matrix,plasma membrane,cell surface,T-tubule,macromolecular complex,perikaryon,myelin sheath	L-aspartate:2-oxoglutarate aminotransferase activity,phospholipid binding,kynurenine-oxoglutarate transaminase activity,amino acid binding,enzyme binding,pyridoxal phosphate binding,protein homodimerization activity	2.66013e+06	1.89452e+06	2808239	3319572	3.52977e+06	2.8928e+06
P05208	P05208	P05208	CEL2A_MOUSE	7.30338e-13	3.06847e-13	Chymotrypsin-like elastase family member 2A	Cela2a	proteolysis,establishment of skin barrier	extracellular space,keratohyalin granule	serine-type endopeptidase activity,serine hydrolase activity	120036	87085.5	34203.6		89265.4	137606
P05784	P05784	P05784	K1C18_MOUSE	1.72846e-13	9.4515e-14	Keratin, type I cytoskeletal 18	Krt18	tumor necrosis factor-mediated signaling pathway,Golgi to plasma membrane CFTR protein transport,negative regulation of apoptotic process,intermediate filament cytoskeleton organization,extrinsic apoptotic signaling pathway,hepatocyte apoptotic process,cell-cell adhesion	nucleolus,cytoplasm,microtubule organizing center,cytosol,intermediate filament,cell-cell adherens junction,nuclear matrix,centriolar satellite,keratin filament,cell periphery	structural molecule activity,protein binding,scaffold protein binding,cadherin binding involved in cell-cell adhesion	142608	93690.4	57695.8	67095.2	45573.9	57549.8
P05977;P05977-2	P05977;P05977-2	P05977;P05977-2	MYL1_MOUSE	6.67722e-10	1.51026e-10	Myosin light chain 1/3, skeletal muscle isoform;Isoform MLC3 of Myosin light chain 1/3, skeletal muscle isoform	Myl1	muscle contraction,cardiac muscle contraction;	myosin complex,myofibril;	calcium ion binding;	30446.2	52231.6	38527.4	28869.6	26805.6	32872.1
P06151	P06151	P06151	LDHA_MOUSE	1.05323e-14	1.16493e-14	L-lactate dehydrogenase A chain	Ldha	lactate biosynthetic process from pyruvate,glucose catabolic process to lactate via pyruvate,cellular response to extracellular stimulus	mitochondrion,cytosol,sperm fibrous sheath	lactate dehydrogenase activity,L-lactate dehydrogenase activity,protein binding,cadherin binding	859441	2.76032e+06	1.9251e+06	1.55033e+06	1.18541e+06	1.6132e+06
P06330	P06330	P06330	HVM51_MOUSE	1.49105e-11	4.34518e-12	Ig heavy chain V region AC38 205.12				antigen binding	46711.1	56110.2	14468.7	27799.7	22108.6	13986.1
P06683	P06683	P06683	CO9_MOUSE	3.34135e-07	6.03012e-08	Complement component C9	C9	cell killing,complement activation, alternative pathway,complement activation, classical pathway,cytolysis,protein homooligomerization	membrane attack complex,extracellular space,cytosol,plasma membrane,other organism cell membrane		31026.2	24107.2	28647.9	10736.5	32476	35297.6
P06745	P06745	P06745	G6PI_MOUSE	4.98688e-09	1.02331e-09	Glucose-6-phosphate isomerase	Gpi	angiogenesis,in utero embryonic development,mesoderm formation,gluconeogenesis,glycolytic process,learning or memory,regulation of receptor activity,methylglyoxal biosynthetic process,response to estradiol,response to progesterone,response to testosterone,erythrocyte homeostasis,response to immobilization stress,response to muscle stretch,glucose homeostasis,negative regulation of cysteine-type e…	extracellular space,nucleoplasm,cytosol,plasma membrane,neuron projection,myelin sheath,ciliary membrane	glucose-6-phosphate isomerase activity,cytokine activity,protein binding,growth factor activity,intramolecular transferase activity,ubiquitin protein ligase binding,monosaccharide binding	16948.7	12069.7	6390.04	8244.59	13143.6	9787.23
P06797	P06797	P06797	CATL1_MOUSE	1.90325e-13	1.02916e-13	Cathepsin L1	Ctsl	proteolysis,cell communication,spermatogenesis,male gonad development,cellular response to starvation,response to glucose,multicellular organism aging,negative regulation of keratinocyte proliferation,response to organic cyclic compound,protein processing,protein autoprocessing,nerve development,hair follicle morphogenesis,response to gonadotropin,decidualization,autophagic cell death,response to…	extracellular space,nucleus,nucleolus,cytoplasm,lysosome,vacuole,microvillus,external side of plasma membrane,cytoplasmic vesicle,neuron projection,perikaryon,secretory granule,apical part of cell	aminopeptidase activity,cysteine-type endopeptidase activity,protein binding,cysteine-type carboxypeptidase activity,peptide binding,histone binding	122916	179574	43280.7	114791	122473	153248
P06801	P06801	P06801	MAOX_MOUSE	2.47464e-10	5.92291e-11	NADP-dependent malic enzyme	Me1	pyruvate metabolic process,malate metabolic process,response to hormone,protein tetramerization,oxidation-reduction process,regulation of NADP metabolic process	mitochondrion,cytosol	malic enzyme activity,malate dehydrogenase (decarboxylating) (NAD+) activity,malate dehydrogenase (decarboxylating) (NADP+) activity,protein binding,oxaloacetate decarboxylase activity,manganese ion binding,NAD binding	39691.5	10970.2	27366.1	17859.8	20362.2	32337.3
P06802;P06802-2	P06802;P06802-2	P06802;P06802-2	ENPP1_MOUSE	8.81116e-11	2.22886e-11	Ectonucleotide pyrophosphatase/phosphodiesterase family member 1;Isoform 1 of Ectonucleotide pyrophosphatase/phosphodiesterase family member 1	Enpp1	generation of precursor metabolites and energy,phosphate-containing compound metabolic process,receptor-mediated endocytosis,immune response,nucleoside triphosphate catabolic process,negative regulation of ossification,negative regulation of cell growth,inorganic diphosphate transport,cellular phosphate ion homeostasis,sequestering of triglyceride,biomineral tissue development,negative regulation…	extracellular space,plasma membrane,integral component of plasma membrane,cell surface,integral component of membrane,basolateral plasma membrane;	nucleic acid binding,exonuclease activity,phosphodiesterase I activity,nucleotide diphosphatase activity,scavenger receptor activity,insulin receptor binding,calcium ion binding,ATP binding,zinc ion binding,polysaccharide binding,NADH pyrophosphatase activity,identical protein binding,protein homodimerization activity,nucleoside-triphosphate diphosphatase activity;	30125.8	40745.7	14855.2	32080.9	29908.2	28100.3
P06909	P06909	P06909	CFAH_MOUSE	4.81996e-10	1.10821e-10	Complement factor H	Cfh	complement activation,complement activation, alternative pathway,regulation of complement activation,positive regulation of cytolysis	extracellular space	complement component C3b binding,protein binding,heparin binding,heparan sulfate proteoglycan binding	13153.4	18404.8	9681.37	9293.55	11272.6	12300.7
P07146	P07146	P07146	TRY2_MOUSE	3.27175e-13	1.56872e-13	Anionic trypsin-2	Prss2	proteolysis,response to nutrient,digestion,collagen catabolic process,response to caffeine,response to nicotine	extracellular region,extracellular space	serine-type endopeptidase activity,calcium ion binding	197168	175759	47665.7		178071	239538
P07309	P07309	P07309	TTHY_MOUSE	1.86005e-16	5.90287e-16	Transthyretin	Ttr	regulation of receptor activity,retinol metabolic process,thyroid hormone transport,purine nucleobase metabolic process	extracellular space,macromolecular complex	hormone activity,protein binding,identical protein binding,protein heterodimerization activity,thyroid hormone binding	104426	152708	130844	136947	144363	203085
P07310	P07310	P07310	KCRM_MOUSE	4.57045e-11	1.21656e-11	Creatine kinase M-type	Ckm	phosphocreatine metabolic process,response to heat,phosphorylation,phosphocreatine biosynthetic process	extracellular space,cytoplasm	creatine kinase activity,ATP binding	28333.4	51524.6	40440.9	42009.7	29125.3	37923.9
P07356	P07356	P07356	ANXA2_MOUSE	5.40544e-12	1.72313e-12	Annexin A2	Anxa2	angiogenesis,membrane raft assembly,positive regulation of receptor recycling,positive regulation of protein phosphorylation,membrane budding,body fluid secretion,collagen fibril organization,positive regulation of vesicle fusion,negative regulation of low-density lipoprotein particle receptor catabolic process,osteoclast development,fibrinolysis,negative regulation of catalytic activity,positive…	ruffle,extracellular region,basement membrane,extracellular space,cytoplasm,lysosomal membrane,endosome,early endosome,lipid particle,cytosol,plasma membrane,cell-cell adherens junction,cell cortex,cell surface,basolateral plasma membrane,extrinsic component of plasma membrane,midbody,extracellular matrix,late endosome membrane,myelin sheath adaxonal region,sarcolemma,melanosome,Schmidt-Lanterman…	protease binding,calcium ion binding,protein binding,calcium-dependent phospholipid binding,phosphatidylinositol-4,5-bisphosphate binding,cytoskeletal protein binding,phospholipase A2 inhibitor activity,identical protein binding,S100 protein binding,calcium-dependent protein binding,cadherin binding involved in cell-cell adhesion,molecular function regulator	35934.9	33123.5	17229.6	49583.6	35778.1	37048
P07724	P07724	P07724	ALBU_MOUSE	5.0103e-17	2.66001e-16	Serum albumin	Alb	cellular response to starvation,hemolysis by symbiont of host erythrocytes,negative regulation of apoptotic process,maintenance of mitochondrion location	extracellular region,extracellular space,cytoplasm,endoplasmic reticulum,Golgi apparatus,macromolecular complex,myelin sheath,extracellular exosome	DNA binding,fatty acid binding,drug binding,toxic substance binding,pyridoxal phosphate binding,identical protein binding,metal ion binding,chaperone binding,oxygen binding	626350	1.43274e+06	805447	1.11992e+06	819943	1218487
P07758	P07758	P07758	A1AT1_MOUSE	3.6878e-13	1.72847e-13	Alpha-1-antitrypsin 1-1	Serpina1a	protein N-linked glycosylation,acute-phase response,negative regulation of endopeptidase activity,response to cytokine,response to peptide hormone	extracellular region,extracellular space,endoplasmic reticulum,Golgi apparatus,intracellular membrane-bounded organelle	protease binding,serine-type endopeptidase inhibitor activity,protein binding,identical protein binding	143454	154260	167508	78050.5	142023	173123
P07759	P07759	P07759	SPA3K_MOUSE	2.34234e-14	2.06636e-14	Serine protease inhibitor A3K	Serpina3k	negative regulation of endopeptidase activity,response to cytokine,response to peptide hormone	extracellular space	serine-type endopeptidase inhibitor activity,protein binding	101949	104947	114963	58503.8	117031	130127
P07901	P07901	P07901	HS90A_MOUSE	1.03743e-11	3.10696e-12	Heat shock protein HSP 90-alpha	Hsp90aa1	nitric oxide biosynthetic process,response to unfolded protein,telomere maintenance via telomerase,response to heat,response to cold,peptidyl-tyrosine phosphorylation,central nervous system neuron axonogenesis,establishment of cell polarity,regulation of protein ubiquitination,positive regulation of protein polymerization,positive regulation of peptidyl-serine phosphorylation,protein refolding,pr…	intracellular,nucleus,cytoplasm,cytosol,ruffle membrane,macromolecular complex,melanosome,neuronal cell body,myelin sheath,dendritic growth cone,axonal growth cone,perinuclear region of cytoplasm	protein tyrosine kinase activity,protein binding,ATP binding,ATPase activity,nitric-oxide synthase regulator activity,TPR domain binding,ubiquitin protein ligase binding,identical protein binding,protein homodimerization activity,histone deacetylase binding,tau protein binding,GTPase binding,unfolded protein binding,DNA polymerase binding,scaffold protein binding,disordered domain specific bindin…	110874	106147	65954.4	67237.2	78635.6	76845.1
P08003	P08003	P08003	PDIA4_MOUSE	8.49114e-14	5.33207e-14	Protein disulfide-isomerase A4	Pdia4	protein folding,response to endoplasmic reticulum stress,cell redox homeostasis,oxidation-reduction process,chaperone-mediated protein folding	extracellular space,endoplasmic reticulum,endoplasmic reticulum lumen,cell surface,endoplasmic reticulum chaperone complex,melanosome	protein disulfide isomerase activity,peptide disulfide oxidoreductase activity	436249	769615	666236	511769	530193	739110
P08113	P08113	P08113	ENPL_MOUSE	9.15972e-15	1.06986e-14	Endoplasmin	Hsp90b1	response to hypoxia,protein folding,ER-associated ubiquitin-dependent protein catabolic process,retrograde protein transport, ER to cytosol,actin rod assembly,negative regulation of apoptotic process,regulation of phosphoprotein phosphatase activity,cellular response to ATP	extracellular region,endoplasmic reticulum,endoplasmic reticulum lumen,endoplasmic reticulum membrane,cytosol,plasma membrane,midbody,macromolecular complex,endoplasmic reticulum chaperone complex,melanosome,perinuclear region of cytoplasm	RNA binding,protein binding,ATP binding,protein phosphatase binding,low-density lipoprotein particle receptor binding,unfolded protein binding	2026073	3.07356e+06	2.47464e+06	2.19057e+06	2.19085e+06	3.10763e+06
P08226	P08226	P08226	APOE_MOUSE	1.64479e-14	1.62806e-14	Apolipoprotein E	Apoe	negative regulation of endothelial cell proliferation,response to dietary excess,lipid metabolic process,triglyceride metabolic process,cholesterol biosynthetic process,cholesterol catabolic process,cellular calcium ion homeostasis,receptor-mediated endocytosis,response to oxidative stress,G-protein coupled receptor signaling pathway,nitric oxide mediated signal transduction,long-term memory,chol…	extracellular region,extracellular space,endoplasmic reticulum,Golgi apparatus,cytosol,plasma membrane,extracellular matrix,very-low-density lipoprotein particle,low-density lipoprotein particle,intermediate-density lipoprotein particle,high-density lipoprotein particle,chylomicron,blood microparticle,lipoprotein particle,Requires Ontology	beta-amyloid binding,lipid transporter activity,protein binding,phospholipid binding,heparin binding,lipid binding,cholesterol binding,antioxidant activity,cholesterol transporter activity,identical protein binding,protein homodimerization activity,metal chelating activity,protein dimerization activity,tau protein binding,low-density lipoprotein particle receptor binding,phosphatidylcholine-stero…	125631	196383	183473	161461	136801	248136
P08228	P08228	P08228	SODC_MOUSE	1.62432e-13	8.98299e-14	Superoxide dismutase [Cu-Zn]	Sod1	activation of MAPK activity,response to reactive oxygen species,response to superoxide,ovarian follicle development,positive regulation of cytokine production,retina homeostasis,response to amphetamine,myeloid cell homeostasis,glutathione metabolic process,superoxide metabolic process,cellular iron ion homeostasis,response to oxidative stress,spermatogenesis,embryo implantation,aging,cell aging,s…	extracellular space,nucleus,nucleoplasm,cytoplasm,mitochondrion,mitochondrial intermembrane space,lysosome,peroxisome,cytosol,extracellular matrix,dense core granule,cytoplasmic vesicle,dendrite cytoplasm,macromolecular complex,neuronal cell body,myelin sheath,axon cytoplasm,plasma membrane	superoxide dismutase activity,copper ion binding,protein binding,zinc ion binding,protein phosphatase 2B binding,identical protein binding,Rac GTPase binding,chaperone binding	550790	1.43853e+06	791841	1.13861e+06	655388	1.11261e+06
P08249	P08249	P08249	MDHM_MOUSE	1.11304e-15	2.12423e-15	Malate dehydrogenase, mitochondrial	Mdh2	carbohydrate metabolic process,tricarboxylic acid cycle,oxaloacetate metabolic process,malate metabolic process,internal protein amino acid acetylation,NADH metabolic process,aerobic respiration	mitochondrion,mitochondrial inner membrane,mitochondrial matrix,membrane,myelin sheath	malate dehydrogenase activity,L-malate dehydrogenase activity,protein homodimerization activity,protein self-association,malate dehydrogenase (NADP+) activity	2.01491e+06	1.51044e+06	2.0613e+06	2.64391e+06	2.62262e+06	2.13355e+06
P08680	P08680	P08680	HEM0_MOUSE	0.0585944	0.00780902	5-aminolevulinate synthase, erythroid-specific, mitochondrial	Alas2	response to hypoxia,protoporphyrinogen IX biosynthetic process,heme biosynthetic process,cellular iron ion homeostasis,erythrocyte differentiation,hemoglobin biosynthetic process	mitochondrion,mitochondrial inner membrane,mitochondrial matrix	5-aminolevulinate synthase activity,pyridoxal phosphate binding	2939.5		1747.64		20384.9	2904.02
P08730	P08730	P08730	K1C13_MOUSE	3.80114e-12	1.26994e-12	Keratin, type I cytoskeletal 13	Krt13	cytoskeleton organization,response to radiation,tongue morphogenesis,cellular response to retinoic acid	keratin filament,intermediate filament cytoskeleton,extracellular exosome	structural molecule activity,protein binding	477980	486075	319350	323382	129874	180664
P08752	P08752	P08752	GNAI2_MOUSE	1.3045e-12	5.0319e-13	Guanine nucleotide-binding protein G(i) subunit alpha-2	Gnai2	activation of MAPKK activity,adenosine receptor signaling pathway,cell cycle,adenylate cyclase-activating G-protein coupled receptor signaling pathway,adenylate cyclase-inhibiting G-protein coupled receptor signaling pathway,G-protein coupled acetylcholine receptor signaling pathway,gamma-aminobutyric acid signaling pathway,cell proliferation,positive regulation of cell migration,positive regulat…	nucleoplasm,cytoplasm,centrosome,cytosol,heterotrimeric G-protein complex,plasma membrane,dendrite,midbody,cell body,membrane raft	G-protein coupled receptor binding,GTPase activity,signal transducer activity,protein binding,GTP binding,G-protein beta/gamma-subunit complex binding,metal ion binding	43230.4	42364.9	25374.7	41992.8	38577.6	39666.9
P08905	P08905	P08905	LYZ2_MOUSE	8.15135e-10	1.82951e-10	Lysozyme C-2	Lyz2	cell wall macromolecule catabolic process,cytolysis,defense response to bacterium,defense response to Gram-negative bacterium,defense response to Gram-positive bacterium	extracellular space	lysozyme activity,identical protein binding	51737.1	46839	34118.4	37650.1	75998.9	92115.5
P09055	P09055	P09055	ITB1_MOUSE	1.50109e-12	5.64842e-13	Integrin beta-1	Itgb1	G1/S transition of mitotic cell cycle,in utero embryonic development,cell fate specification,cell migration involved in sprouting angiogenesis,leukocyte cell-cell adhesion,cell-matrix adhesion,calcium-independent cell-matrix adhesion,integrin-mediated signaling pathway,positive regulation of cell proliferation,germ cell migration,visual learning,regulation of collagen catabolic process,cell migra…	cytoplasm,plasma membrane,focal adhesion,external side of plasma membrane,cell surface,intercalated disc,membrane,lamellipodium,filopodium,neuromuscular junction,integrin alpha1-beta1 complex,integrin alpha2-beta1 complex,integrin alpha3-beta1 complex,integrin alpha7-beta1 complex,integrin alpha10-beta1 complex,integrin alpha11-beta1 complex,myelin sheath abaxonal region,sarcolemma,melanosome,den…	fibronectin binding,protease binding,actin binding,integrin binding,protein binding,signaling receptor activity,macromolecular complex binding,cadherin binding,metal ion binding,protein heterodimerization activity,cell adhesion molecule binding,collagen binding involved in cell-matrix adhesion,C-X3-C chemokine binding,laminin binding	72107.2	70323.9	44519.9	57768.5	59714.1	71003
P09103	P09103	P09103	PDIA1_MOUSE	6.42858e-16	1.38067e-15	Protein disulfide-isomerase	P4hb	protein folding,peptidyl-proline hydroxylation to 4-hydroxy-L-proline,response to endoplasmic reticulum stress,cell redox homeostasis,positive regulation of viral entry into host cell,oxidation-reduction process,cellular response to hypoxia,regulation of oxidative stress-induced intrinsic apoptotic signaling pathway	endoplasmic reticulum,endoplasmic reticulum lumen,endoplasmic reticulum-Golgi intermediate compartment,external side of plasma membrane,procollagen-proline 4-dioxygenase complex,endoplasmic reticulum chaperone complex,melanosome	protein disulfide isomerase activity,integrin binding,protein binding,peptide disulfide oxidoreductase activity,protein heterodimerization activity,procollagen-proline 4-dioxygenase activity,peptidyl-proline 4-dioxygenase activity	1.64915e+06	2.18826e+06	2.35317e+06	1777732	1.70402e+06	2.29525e+06
P09405	P09405	P09405	NUCL_MOUSE	2.1983e-13	1.15243e-13	Nucleolin	Ncl	angiogenesis,negative regulation of translation,positive regulation of transcription from RNA polymerase II promoter,cellular response to epidermal growth factor stimulus,positive regulation of transcription of nuclear large rRNA transcript from RNA polymerase I promoter,cellular response to leukemia inhibitory factor	nucleus,nucleoplasm,nucleolus,cell cortex,cytoplasmic ribonucleoprotein granule,ribonucleoprotein complex	RNA binding,protein binding,protein C-terminus binding,telomeric DNA binding,identical protein binding,DNA topoisomerase binding,mRNA 5'-UTR binding	189920	162803	166346	73802.6	61433.4	98672.9
P09411	P09411	P09411	PGK1_MOUSE	1.05636e-12	4.19101e-13	Phosphoglycerate kinase 1	Pgk1	glycolytic process,phosphorylation,negative regulation of angiogenesis,epithelial cell differentiation,plasminogen activation,oxidation-reduction process,cellular response to hypoxia	extracellular space,cytoplasm,membrane raft	phosphoglycerate kinase activity,ATP binding,protein-disulfide reductase activity	94529.8	77620.4	54257.9	53881.7	81070.4	94824.6
P09528	P09528	P09528	FRIH_MOUSE	2.8263e-11	7.86731e-12	Ferritin heavy chain	Fth1	intracellular sequestering of iron ion,immune response,negative regulation of cell proliferation,negative regulation of fibroblast proliferation,oxidation-reduction process,iron ion import	extracellular region,mitochondrion,autolysosome,endocytic vesicle lumen	ferroxidase activity,iron ion binding,ferric iron binding	94017.7	99215.1	30277.4	59780.9	112851	86578.9
P09671	P09671	P09671	SODM_MOUSE	1.51713e-14	1.53746e-14	Superoxide dismutase [Mn], mitochondrial	Sod2	response to reactive oxygen species,response to superoxide,age-dependent response to oxidative stress,age-dependent response to reactive oxygen species,response to hypoxia,release of cytochrome c from mitochondria,liver development,detection of oxygen,vasodilation by acetylcholine involved in regulation of systemic arterial blood pressure,regulation of transcription from RNA polymerase II promote…	mitochondrion,mitochondrial inner membrane,mitochondrial matrix,mitochondrial nucleoid,myelin sheath	DNA binding,superoxide dismutase activity,protein binding,oxidoreductase activity,oxygen binding,manganese ion binding,identical protein binding	450395	364085	495743	646865	663111	499515
P09813	P09813	P09813	APOA2_MOUSE	1.61371e-05	2.6834e-06	Apolipoprotein A-II	Apoa2	negative regulation of cytokine secretion involved in immune response,fatty acid metabolic process,phosphatidylcholine biosynthetic process,lipid transport,cholesterol metabolic process,phospholipid catabolic process,response to glucose,positive regulation of cholesterol esterification,negative regulation of very-low-density lipoprotein particle remodeling,beta-glucoside transport,protein oxidati…	extracellular region,extracellular space,cytosol,very-low-density lipoprotein particle,high-density lipoprotein particle,spherical high-density lipoprotein particle,chylomicron,blood microparticle	lipid transporter activity,phospholipid binding,high-density lipoprotein particle binding,lipid binding,cholesterol binding,heat shock protein binding,phosphatidylcholine binding,apolipoprotein receptor binding,protein homodimerization activity,protein heterodimerization activity,lipase inhibitor activity,phosphatidylcholine-sterol O-acyltransferase activator activity,high-density lipoprotein par…	3264.84	9209.06	9769.59	8078.39	4403.93	7579.8
P09925	P09925	P09925	SURF1_MOUSE	6.62189e-07	1.1783e-07	Surfeit locus protein 1	Surf1	oxidative phosphorylation,ATP biosynthetic process,electron transport chain,mitochondrial respiratory chain complex IV assembly,hydrogen ion transmembrane transport	mitochondrion,mitochondrial inner membrane,integral component of membrane	cytochrome-c oxidase activity	46492.5	31984.6	38887.6	44184.7	54117.3	41149.7
P0CG49;P0CG50;P62983;P62984	P0CG49;P0CG50;P62983;P62984	P0CG49;P0CG50;P62983;P62984	UBB_MOUSE;UBC_MOUSE;RS27A_MOUSE;RL40_MOUSE	2.09641e-12	7.60438e-13	Polyubiquitin-B;Polyubiquitin-C;Ubiquitin-40S ribosomal protein S27a;Ubiquitin-60S ribosomal protein L40	Ubb;Ubc;Rps27a;Uba52	male meiosis I,female meiosis I,circadian rhythm,male gonad development,female gonad development,hypothalamus gonadotrophin-releasing hormone neuron development,mitochondrion transport along microtubule,neuron projection morphogenesis,regulation of mitochondrial membrane potential,adipose tissue development,fat pad development,regulation of proteasomal protein catabolic process,seminiferous tubul…	nucleoplasm,mitochondrion,cytosol,neuron projection,neuronal cell body,myelin sheath;nucleoplasm,cytosol,myelin sheath;nucleoplasm,cytosol,cytosolic small ribosomal subunit,myelin sheath;intracellular,nucleoplasm,cytosol,ribosome,myelin sheath	;protease binding,protein binding;structural constituent of ribosome,metal ion binding;structural constituent of ribosome	407365	449945	379552	324842	420403	473620
P0DN34	P0DN34	P0DN34	NDUB1_MOUSE	3.70349e-10	8.62376e-11	NADH dehydrogenase [ubiquinone] 1 beta subcomplex subunit 1	Ndufb1	mitochondrial respiratory chain complex I assembly,oxidation-reduction process	mitochondrial respiratory chain complex I,integral component of membrane	NADH dehydrogenase activity	11879.4	19052	15542.6	17538.8	13071.7	14238.1
P0DN89;P0DN89-2;P0DN90;P0DN90-2;P0DN91;P0DN91-2	P0DN89;P0DN89-2;P0DN90;P0DN90-2;P0DN91;P0DN91-2	P0DN89;P0DN89-2;P0DN90;P0DN90-2;P0DN91;P0DN91-2	T254A_MOUSE;T254A_MOUSE;T254B_MOUSE;T254B_MOUSE;T254C_MOUSE;T254C_MOUSE	3.29923e-08	6.36732e-09	Transmembrane protein 254;Isoform 2 of Transmembrane protein 254;Transmembrane protein 254b;Isoform 2 of Transmembrane protein 254b;Transmembrane protein 254c;Isoform 2 of Transmembrane protein 254c	Tmem254a;Tmem254a;Tmem254b;Tmem254b;Tmem254c;Tmem254c	biological_process;;biological_process;;biological_process;	cellular_component,integral component of membrane;;cellular_component,integral component of membrane;;cellular_component,integral component of membrane;	molecular_function;;molecular_function;;molecular_function;			36747.2	31418.1	59007.9	62458.3
P0DP26;P0DP27;P0DP28	P0DP26;P0DP27;P0DP28	P0DP26;P0DP27;P0DP28	CALM1_MOUSE;CALM2_MOUSE;CALM3_MOUSE	4.93941e-10	1.13211e-10	Calmodulin-1;Calmodulin-2;Calmodulin-3	Calm1;Calm2;Calm3	G2/M transition of mitotic cell cycle,positive regulation of DNA binding,regulation of ryanodine-sensitive calcium-release channel activity,negative regulation of ryanodine-sensitive calcium-release channel activity;G2/M transition of mitotic cell cycle,negative regulation of ryanodine-sensitive calcium-release channel activity;G2/M transition of mitotic cell cycle	spindle pole,cytoplasm,cytosol,voltage-gated potassium channel complex,myelin sheath;spindle pole,cytoplasm,voltage-gated potassium channel complex,myelin sheath;spindle pole,cytoplasm,voltage-gated potassium channel complex,myelin sheath	calcium ion binding,calcium channel inhibitor activity;calcium ion binding,calcium channel inhibitor activity;calcium ion binding	44678.9	27452.8	30079.9	19725.6	36601.4	34037
P10107	P10107	P10107	ANXA1_MOUSE	0.030285	0.00422111	Annexin A1	Anxa1	DNA strand renaturation,neutrophil homeostasis,adaptive immune response,monocyte chemotaxis,regulation of leukocyte migration,phagocytosis,inflammatory response,signal transduction,cell surface receptor signaling pathway,G-protein coupled receptor signaling pathway, coupled to cyclic nucleotide second messenger,regulation of cell shape,response to X-ray,myoblast migration involved in skeletal mus…	cornified envelope,phagocytic cup,extracellular space,nucleus,nucleoplasm,cytoplasm,endosome,cytosol,plasma membrane,cell-cell adherens junction,cell surface,basolateral plasma membrane,apical plasma membrane,lateral plasma membrane,extrinsic component of membrane,cytoplasmic vesicle membrane,extrinsic component of external side of plasma membrane,extrinsic component of endosome membrane,motile c…	single-stranded DNA binding,single-stranded RNA binding,helicase activity,structural molecule activity,calcium ion binding,protein binding,calcium-dependent phospholipid binding,phospholipase A2 inhibitor activity,protein binding, bridging,double-stranded DNA-dependent ATPase activity,annealing helicase activity,protein homodimerization activity,calcium-dependent protein binding,cadherin binding …	6998.51				2179.01	6194.84
P10126	P10126	P10126	EF1A1_MOUSE	3.05051e-16	8.24768e-16	Elongation factor 1-alpha 1	Eef1a1	translational elongation,cellular response to epidermal growth factor stimulus	nucleus,nucleolus,cytoplasm,cytosol,plasma membrane,cortical actin cytoskeleton,ruffle membrane,myelin sheath	tRNA binding,translation elongation factor activity,GTPase activity,protein binding,calmodulin binding,GTP binding,protein kinase binding	2.06413e+06	1527186	1.38008e+06	883781	1.04469e+06	1.16738e+06
P10404;P11370	P10404;P11370	P10404;P11370	ENV1_MOUSE;ENV2_MOUSE	6.17663e-09	1.25685e-09	MLV-related proviral Env polyprotein;Retrovirus-related Env polyprotein from Fv-4 locus	;Fv4	;	plasma membrane,integral component of membrane;	metal ion binding;	18520.3	11226.5	13878.3	2537.32	5834.15
P10518	P10518	P10518	HEM2_MOUSE	1.45341e-12	5.49734e-13	Delta-aminolevulinic acid dehydratase	Alad	response to hypoxia,protoporphyrinogen IX biosynthetic process,heme biosynthetic process,response to oxidative stress,response to herbicide,response to iron ion,response to zinc ion,response to aluminum ion,response to ionizing radiation,response to vitamin B1,response to selenium ion,response to activity,response to cobalt ion,response to lipopolysaccharide,response to vitamin E,response to amin…	extracellular space,cytosol,proteasome core complex	porphobilinogen synthase activity,zinc ion binding,identical protein binding,proteasome core complex binding	18915.3	18561.4	13818.3	15408.3	20426.3	19576.4
P10605	P10605	P10605	CATB_MOUSE	2.88674e-15	4.39025e-15	Cathepsin B	Ctsb	proteolysis,collagen catabolic process,epithelial cell differentiation,decidualization,viral entry into host cell,regulation of catalytic activity,proteolysis involved in cellular protein catabolic process,cellular response to thyroid hormone stimulus	extracellular space,nucleolus,mitochondrion,lysosome,melanosome,intracellular membrane-bounded organelle,perinuclear region of cytoplasm	cysteine-type endopeptidase activity,collagen binding,peptidase activity,cysteine-type peptidase activity,proteoglycan binding	1.62893e+06	2541007	560961	2.08834e+06	2.24786e+06	2338210
P10630;P10630-2	P10630;P10630-2	P10630;P10630-2	IF4A2_MOUSE	1.08524e-08	2.169e-09	Eukaryotic initiation factor 4A-II;Isoform 2 of Eukaryotic initiation factor 4A-II	Eif4a2	translational initiation,regulation of gene expression,RNA secondary structure unwinding,negative regulation of RNA-directed RNA polymerase activity,cellular response to leukemia inhibitory factor;	nucleolus,cytoplasm,perinuclear region of cytoplasm;	translation initiation factor activity,ATP-dependent RNA helicase activity,ATP binding,ATPase activity;	8555.27	8576.3	4286.83		8557.19	3152.88
P10639	P10639	P10639	THIO_MOUSE	1.17364e-12	4.60005e-13	Thioredoxin	Txn	negative regulation of transcription from RNA polymerase II promoter,transcription, DNA-templated,glycerol ether metabolic process,response to radiation,positive regulation of peptidyl-serine phosphorylation,regulation of protein import into nucleus, translocation,cellular response to oxidative stress,positive regulation of DNA binding,cell redox homeostasis,negative regulation of protein export …	extracellular region,nucleus,cytoplasm,mitochondrion,cytosol	thioredoxin-disulfide reductase activity,protein binding,protein disulfide oxidoreductase activity,peptide disulfide oxidoreductase activity,oxidoreductase activity, acting on a sulfur group of donors, disulfide as acceptor,protein-disulfide reductase activity	209435	543901	436204	311469	268128	371267
P10648	P10648	P10648	GSTA2_MOUSE	4.3121e-06	7.38061e-07	Glutathione S-transferase A2	Gsta2	glutathione metabolic process,response to stilbenoid	cytosol	glutathione transferase activity	33209.5	29045.7	24109.3	16006.2	19219.6	39083.9
P10649	P10649	P10649	GSTM1_MOUSE	2.23218e-14	2.01085e-14	Glutathione S-transferase Mu 1	Gstm1	glutathione metabolic process,cellular response to drug	cytosol,myelin sheath,intercellular bridge	glutathione transferase activity,protein binding,identical protein binding,protein homodimerization activity,protein heterodimerization activity	827415	539600	396200	426665	593167	710105
P10833	P10833	P10833	RRAS_MOUSE	1.61195e-05	2.68199e-06	Ras-related protein R-Ras	Rras	leukocyte differentiation,signal transduction,negative regulation of cell migration,positive regulation of angiogenesis,regulation of protein kinase B signaling,face morphogenesis,regulation of ERK1 and ERK2 cascade	cytosol,plasma membrane	GTPase activity,GTP binding,GDP binding,macromolecular complex binding	45132.6	39949.2	24754.1	30891.6	34629.4	43224.8
P10853;P10854;Q64475;Q64478;Q64525;Q6ZWY9;Q8CGP1;Q8CGP2;Q8CGP2-2	P10853;P10854;Q64475;Q64478;Q64525;Q6ZWY9;Q8CGP1;Q8CGP2;Q8CGP2-2	P10853;P10854;Q64475;Q64478;Q64525;Q6ZWY9;Q8CGP1;Q8CGP2;Q8CGP2-2	H2B1F_MOUSE;H2B1M_MOUSE;H2B1B_MOUSE;H2B1H_MOUSE;H2B2B_MOUSE;H2B1C_MOUSE;H2B1K_MOUSE;H2B1P_MOUSE;H2B1P_MOUSE	4.72063e-12	1.5367e-12	Histone H2B type 1-F/J/L;Histone H2B type 1-M;Histone H2B type 1-B;Histone H2B type 1-H;Histone H2B type 2-B;Histone H2B type 1-C/E/G;Histone H2B type 1-K;Histone H2B type 1-P;Isoform 2 of Histone H2B type 1-P	Hist1h2bf;Hist1h2bm;Hist1h2bb;Hist1h2bh;Hist2h2bb;Hist1h2bc;Hist1h2bk;Hist1h2bp;Hist1h2bp	innate immune response in mucosa,nucleosome assembly,antibacterial humoral response,defense response to Gram-positive bacterium,Requires Ontology;nucleosome assembly;nucleosome assembly;nucleosome assembly;nucleosome assembly;innate immune response in mucosa,nucleosome assembly,antibacterial humoral response,defense response to Gram-positive bacterium,Requires Ontology;innate immune response in m…	nucleosome,extracellular space,nucleus,nucleoplasm,cytosol;nucleosome,nucleus,nucleoplasm,cytosol;nucleosome,nucleus,nucleoplasm,cytosol;nucleosome,nucleoplasm;nucleosome,nucleoplasm,cytosol;nucleosome,extracellular space,nucleoplasm,cytosol;nucleosome,extracellular space,nucleus,nucleoplasm,cytosol;nucleosome,nucleus,nucleoplasm,cytosol;	DNA binding,protein binding,identical protein binding,protein heterodimerization activity;DNA binding,protein heterodimerization activity;DNA binding,protein heterodimerization activity;DNA binding,protein heterodimerization activity;DNA binding,protein heterodimerization activity;DNA binding,identical protein binding,protein heterodimerization activity;DNA binding,protein heterodimerization acti…	318611	148584	108052	93814	125495	80581.3
P10922	P10922	P10922	H10_MOUSE	4.73371e-07	8.46445e-08	Histone H1.0	H1f0	nucleosome assembly	nucleosome,nuclear chromatin,nucleus,nuclear euchromatin,Golgi apparatus,actin cytoskeleton,nuclear body,nucleolus	AT DNA binding,double-stranded DNA binding,chromatin DNA binding	9485.02	10293.6	3520.09	6130.58		4961.88
P11247	P11247	P11247	PERM_MOUSE	1.16641e-09	2.56857e-10	Myeloperoxidase	Mpo	response to yeast,hypochlorous acid biosynthetic process,respiratory burst involved in defense response,aging,response to mechanical stimulus,removal of superoxide radicals,response to food,response to lipopolysaccharide,low-density lipoprotein particle remodeling,defense response to bacterium,hydrogen peroxide catabolic process,negative regulation of growth of symbiont in host,defense response t…	extracellular space,nucleus,mitochondrion,secretory granule,azurophil granule,intracellular membrane-bounded organelle	peroxidase activity,heparin binding,heme binding,metal ion binding	21295.5	24377.7	29385.1	8303.29	36010.9	22673.1
P11276	P11276	P11276	FINC_MOUSE	3.39979e-14	2.7124e-14	Fibronectin	Fn1	angiogenesis,regulation of protein phosphorylation,acute-phase response,cell-substrate junction assembly,cell adhesion,cell-matrix adhesion,calcium-independent cell-matrix adhesion,positive regulation of cell proliferation,regulation of cell shape,positive regulation of gene expression,positive regulation of peptidase activity,peptide cross-linking,integrin activation,substrate adhesion-dependent…	extracellular region,fibrinogen complex,proteinaceous extracellular matrix,basement membrane,basal lamina,extracellular space,endoplasmic reticulum-Golgi intermediate compartment,apical plasma membrane,extracellular matrix,extracellular exosome	protease binding,receptor binding,integrin binding,protein binding,protein C-terminus binding,heparin binding,peptidase activator activity,enzyme binding,identical protein binding,chaperone binding,disordered domain specific binding	94808.6	103123	34152.1	88173.4	103476	89458.1
P11352	P11352	P11352	GPX1_MOUSE	3.00815e-13	1.46396e-13	Glutathione peroxidase 1	Gpx1	response to reactive oxygen species,temperature homeostasis,endothelial cell development,negative regulation of inflammatory response to antigenic stimulus,lipid metabolic process,triglyceride metabolic process,glutathione metabolic process,apoptotic process,response to oxidative stress,sensory perception of sound,cell proliferation,intrinsic apoptotic signaling pathway in response to oxidative s…	cytoplasm,mitochondrion,cytosol,Lewy body	glutathione peroxidase activity,protein binding,SH3 domain binding	468176	430580	366964	607938	601512	509761
P11438	P11438	P11438	LAMP1_MOUSE	1.35787e-12	5.20339e-13	Lysosome-associated membrane glycoprotein 1	Lamp1	spermatogenesis,granzyme-mediated apoptotic signaling pathway,positive regulation of natural killer cell degranulation,positive regulation of natural killer cell mediated cytotoxicity,autophagic cell death,protein stabilization,establishment of protein localization to organelle,Golgi to lysosome transport,regulation of organelle transport along microtubule	cytoplasm,lysosome,endosome,late endosome,multivesicular body,cytosol,plasma membrane,synaptic vesicle,external side of plasma membrane,cell surface,endosome membrane,integral component of membrane,dendrite,vesicle,sarcolemma,melanosome,neuronal cell body,cytolytic granule,autolysosome,phagocytic vesicle,perinuclear region of cytoplasm,phagolysosome membrane,alveolar lamellar body	protein binding,enzyme binding,protein domain specific binding	193263	149225	66818.2	153990	199305	189048
P11499	P11499	P11499	HS90B_MOUSE	7.00432e-14	4.60645e-14	Heat shock protein HSP 90-beta	Hsp90ab1	placenta development,protein folding,telomere maintenance via telomerase,response to salt stress,response to organic substance,virion attachment to host cell,central nervous system neuron axonogenesis,establishment of cell polarity,positive regulation of transforming growth factor beta receptor signaling pathway,regulation of protein ubiquitination,positive regulation of protein binding,negative …	extracellular region,intracellular,nucleus,cytoplasm,mitochondrion,lysosomal membrane,cytosol,cell surface,inclusion body,basolateral plasma membrane,apical plasma membrane,brush border membrane,macromolecular complex,aryl hydrocarbon receptor complex,melanosome,neuronal cell body,dendritic growth cone,axonal growth cone,perinuclear region of cytoplasm,sperm head plasma membrane,ooplasm,COP9 sign…	UTP binding,CTP binding,double-stranded RNA binding,protein binding,ATP binding,GTP binding,sulfonylurea receptor binding,kinase binding,protein kinase binding,nitric-oxide synthase regulator activity,TPR domain binding,heat shock protein binding,ubiquitin protein ligase binding,dATP binding,peptide binding,identical protein binding,protein homodimerization activity,histone deacetylase binding,AT…	556204	613961	493824	513902	524954	660323
P11531	P11531	P11531	DMD_MOUSE	8.29651e-09	1.6719e-09	Dystrophin	Dmd	positive regulation of cell-matrix adhesion,regulation of heart rate,regulation of transcription, DNA-templated,muscle organ development,skeletal muscle tissue development,aging,establishment of blood-nerve barrier,positive regulation of cell proliferation,response to water deprivation,regulation of gene expression,regulation of release of sequestered calcium ion into cytosol by sarcoplasmic reti…	nucleus,mitochondrial outer membrane,Golgi apparatus,ribosome,neurofilament,plasma membrane,cell surface,postsynaptic density,dystrophin-associated glycoprotein complex,Z disc,lamellipodium,cell junction,cell-substrate junction,secretory granule,filopodium,axon,synaptic vesicle membrane,filopodium membrane,macromolecular complex,sarcolemma,neuronal cell body,costamere,neuron projection terminus,m…	dystroglycan binding,actin binding,protein binding,zinc ion binding,structural constituent of muscle,myosin binding,vinculin binding,nitric-oxide synthase binding	13403	6722.17	7157.57	7357.95	13962.2	12256.1
P11588	P11588	P11588	MUP1_MOUSE	5.96986e-12	1.89067e-12	Major urinary protein 1	Mup1	energy reserve metabolic process,insulin receptor signaling pathway,aerobic respiration,cellular response to starvation,positive regulation of gene expression,negative regulation of lipid storage,positive regulation of glucose metabolic process,heat generation,response to stilbenoid,glucose homeostasis,locomotor rhythm,negative regulation of gluconeogenesis,positive regulation of lipid metabolic …	extracellular space,nucleus,cytosol	insulin-activated receptor activity,pheromone activity,pheromone binding,small molecule binding	1.21783e+06	41207.1	519671	37823.1	603600	1280948
P11589	P11589	P11589	MUP2_MOUSE	3.58021e-14	2.78493e-14	Major urinary protein 2	Mup2	energy reserve metabolic process,biological_process,insulin receptor signaling pathway,aerobic respiration,positive regulation of gene expression,negative regulation of lipid storage,positive regulation of glucose metabolic process,heat generation,glucose homeostasis,locomotor rhythm,negative regulation of gluconeogenesis,positive regulation of lipid metabolic process,negative regulation of trans…	extracellular space,nucleus,cytosol	molecular_function,insulin-activated receptor activity,pheromone binding,small molecule binding	341041	666388	532026	308281	424411	437938
P11609	P11609	P11609	CD1D1_MOUSE	9.12683e-11	2.30141e-11	Antigen-presenting glycoprotein CD1d1	Cd1d1	NK T cell differentiation,positive regulation of T cell mediated cytotoxicity,antigen processing and presentation,regulation of immature T cell proliferation in thymus,positive regulation of T cell proliferation,positive regulation of macrophage activation,positive thymic T cell selection,positive regulation of interferon-gamma biosynthetic process,positive regulation of interleukin-2 biosyntheti…	cytoplasm,lysosome,lysosomal membrane,early endosome,late endosome,endoplasmic reticulum,external side of plasma membrane,cell surface,endosome membrane,integral component of membrane	protein binding,beta-2-microglobulin binding,lipid antigen binding,endogenous lipid antigen binding,exogenous lipid antigen binding,histone binding,T cell receptor binding,cell adhesion molecule binding,lipopeptide binding	26344.6	39367.7	16064.4	39169.3	27146.3	23775.3
P11679	P11679	P11679	K2C8_MOUSE	6.429e-12	2.01857e-12	Keratin, type II cytoskeletal 8	Krt8	cell morphogenesis involved in differentiation,multicellular organism development,tumor necrosis factor-mediated signaling pathway,sarcomere organization,response to hydrostatic pressure,response to other organism,cell differentiation involved in embryonic placenta development,extrinsic apoptotic signaling pathway,hepatocyte apoptotic process	nucleoplasm,cytoplasm,intermediate filament,cell-cell junction,dystrophin-associated glycoprotein complex,apicolateral plasma membrane,nuclear matrix,Z disc,sarcolemma,costamere,keratin filament,intermediate filament cytoskeleton,cell periphery	structural molecule activity,protein binding,scaffold protein binding	203734	110798	70158.8	81601	60948.3	70906.7
P11714	P11714	P11714	CP2D9_MOUSE	4.48523e-15	5.9803e-15	Cytochrome P450 2D9	Cyp2d9	arachidonic acid metabolic process,oxidation-reduction process	endoplasmic reticulum membrane,organelle membrane	iron ion binding,steroid hydroxylase activity,heme binding,aromatase activity	758828	21330.9	860949	27681.8	689136	934365
P11725	P11725	P11725	OTC_MOUSE	7.26894e-18	7.40615e-17	Ornithine carbamoyltransferase, mitochondrial	Otc	urea cycle,liver development,ornithine catabolic process,midgut development,response to zinc ion,citrulline biosynthetic process,response to insulin,arginine biosynthetic process via ornithine,anion homeostasis,protein homotrimerization,response to biotin,ammonia homeostasis	mitochondrion,mitochondrial inner membrane,mitochondrial matrix	ornithine carbamoyltransferase activity,phospholipid binding,amino acid binding,phosphate ion binding	3.30686e+06	2.85874e+06	3.34936e+06	4702152	4.01245e+06	3114508
P11835	P11835	P11835	ITB2_MOUSE	0.0277877	0.00389722	Integrin beta-2	Itgb2	phagocytosis, engulfment,cell adhesion,leukocyte cell-cell adhesion,cell-matrix adhesion,integrin-mediated signaling pathway,neutrophil chemotaxis,receptor internalization,positive regulation of superoxide anion generation,heterotypic cell-cell adhesion,receptor clustering,positive regulation of neutrophil degranulation,cellular extravasation,regulation of peptidyl-tyrosine phosphorylation,activa…	cell surface,membrane,integrin alphaL-beta2 complex,receptor complex,plasma membrane raft,membrane raft,cytoplasmic region	beta-amyloid binding,complement component C3b binding,protein binding,protein kinase binding,ICAM-3 receptor activity,heat shock protein binding,metal ion binding,cell adhesion molecule binding	10380.5		4999.92	14735.4
P11862	P11862	P11862	GAS2_MOUSE	3.62928e-11	9.83983e-12	Growth arrest-specific protein 2	Gas2	apoptotic process,cell cycle arrest,regulation of cell shape	cytoplasm,cytoskeleton,membrane	microtubule binding	24995.8	28083.9	13451	12604.4	24983.6	36334.3
P11930	P11930	P11930	NUD19_MOUSE	1.14808e-15	2.16283e-15	Nucleoside diphosphate-linked moiety X motif 19	Nudt19		mitochondrion,peroxisome	receptor binding,hydrolase activity,metal ion binding	358525	3287756	1.28241e+06	1.7328e+06	825701	1.5595e+06
P11983	P11983	P11983	TCPA_MOUSE	1.03454e-09	2.30072e-10	T-complex protein 1 subunit alpha	Tcp1	'de novo' protein folding,binding of sperm to zona pellucida,positive regulation of telomere maintenance via telomerase,translocation of peptides or proteins into host cell cytoplasm,protein stabilization,positive regulation of telomerase activity,chaperone-mediated protein folding,scaRNA localization to Cajal body,toxin transport,positive regulation of establishment of protein localization to te…	pericentriolar material,acrosomal vesicle,zona pellucida receptor complex,nuclear heterochromatin,Golgi apparatus,centrosome,microtubule organizing center,chaperonin-containing T-complex,microtubule,myelin sheath,cell body	protein binding,ATP binding,ubiquitin protein ligase binding,protein binding involved in protein folding,unfolded protein binding	72985.2	38330.9	19005	27571.1	36827.4	43758.4
P12265	P12265	P12265	BGLR_MOUSE	2.11292e-14	1.96814e-14	Beta-glucuronidase	Gusb	carbohydrate metabolic process	extracellular space,lysosome,endoplasmic reticulum,intracellular membrane-bounded organelle	beta-glucuronidase activity,receptor binding,hydrolase activity,protein domain specific binding	453600	426565	182564	418388	756073	696668
P12710	P12710	P12710	FABPL_MOUSE	5.17988e-14	3.61933e-14	Fatty acid-binding protein, liver	Fabp1	long-chain fatty acid transport,positive regulation of fatty acid beta-oxidation,negative regulation of apoptotic process,negative regulation of cysteine-type endopeptidase activity involved in apoptotic process,intestinal absorption,positive regulation of hydrolase activity,cellular response to hydrogen peroxide,cellular response to hypoxia,cellular oxidant detoxification	nucleus,nucleoplasm,cytoplasm,peroxisomal matrix,cytosol,macromolecular complex,apical cortex	chromatin binding,long-chain fatty acid transporter activity,fatty acid binding,phospholipid binding,drug binding,antioxidant activity,bile acid binding	2.33662e+06	1.4868e+06	1.56101e+06	1.28535e+06	1.95666e+06	2.2299e+06
P12787	P12787	P12787	COX5A_MOUSE	2.14875e-13	1.13255e-13	Cytochrome c oxidase subunit 5A, mitochondrial	Cox5a	mitochondrial electron transport, cytochrome c to oxygen,hydrogen ion transmembrane transport	mitochondrion,mitochondrial inner membrane,mitochondrial respiratory chain complex IV,myelin sheath	cytochrome-c oxidase activity,metal ion binding	500200	366711	523019	627161	462089	530234
P12790	P12790	P12790	CP2B9_MOUSE	2.08043e-11	5.89792e-12	Cytochrome P450 2B9	Cyp2b9	epoxygenase P450 pathway,response to stilbenoid,oxidation-reduction process	endoplasmic reticulum membrane,organelle membrane	iron ion binding,arachidonic acid epoxygenase activity,steroid hydroxylase activity,heme binding,aromatase activity	13703.8	246576	13681.9	177629	15155.3	10498
P12791-2	P12791-2	P12791-2	CP2BA_MOUSE	9.34774e-12	2.82854e-12	Isoform 2 of Cytochrome P450 2B10	Cyp2b10				113222	204734	115982	207465	81876.3	124768
P12815	P12815	P12815	PDCD6_MOUSE	5.88539e-11	1.53167e-11	Programmed cell death protein 6	Pdcd6	angiogenesis,positive regulation of endothelial cell proliferation,proteolysis,intracellular protein transport,ER to Golgi vesicle-mediated transport,apoptotic process,activation of cysteine-type endopeptidase activity involved in apoptotic process,positive regulation of endothelial cell migration,neural crest formation,neural crest cell development,negative regulation of vascular endothelial gro…	Golgi membrane,nucleus,cytoplasm,endosome,endoplasmic reticulum,endoplasmic reticulum membrane,COPII vesicle coat,cytoplasmic vesicle,endoplasmic reticulum exit site,Cul3-RING ubiquitin ligase complex	magnesium ion binding,calcium-dependent cysteine-type endopeptidase activity,calcium ion binding,protein binding,identical protein binding,protein homodimerization activity,protein anchor,protein dimerization activity,calcium-dependent protein binding,binding, bridging	53342.4	220045	96968.3	131073	64874.3	78337
P12970	P12970	P12970	RL7A_MOUSE	1.65408e-12	6.1606e-13	60S ribosomal protein L7a	Rpl7a	maturation of LSU-rRNA,translation	membrane,cytosolic large ribosomal subunit,polysomal ribosome	RNA binding,protein binding,cadherin binding	114055	57309.8	40521.7	27254.1	35999.6	55622.4
P13516	P13516	P13516	ACOD1_MOUSE	3.86424e-10	8.96946e-11	Acyl-CoA desaturase 1	Scd1	fatty acid biosynthetic process,unsaturated fatty acid biosynthetic process,triglyceride metabolic process,positive regulation of cholesterol esterification,regulation of water loss via skin,sterol esterification,cholesterol esterification,negative regulation of growth of symbiont in host,sebaceous gland development,defense response to Gram-positive bacterium,white fat cell differentiation,brown …	nucleolus,endoplasmic reticulum,endoplasmic reticulum membrane,integral component of membrane,integral component of endoplasmic reticulum membrane,organelle membrane	stearoyl-CoA 9-desaturase activity,iron ion binding,oxidoreductase activity,palmitoyl-CoA 9-desaturase activity,metal ion binding	51110.3	51198.5	101651	19945.6	25625.9	79494
P13542	P13542	P13542	MYH8_MOUSE	1.90386e-09	4.09372e-10	Myosin-8	Myh8	skeletal muscle contraction,microtubule-based movement,muscle filament sliding,ATP metabolic process	cytoplasm,myosin complex,myofibril,myosin filament	microfilament motor activity,microtubule motor activity,protein binding,ATP binding,microtubule binding,ATPase activity,actin filament binding	28731.8	32590.4	27474.1	24388.6	19198.6	25016.2
P13707	P13707	P13707	GPDA_MOUSE	1.71039e-15	2.92067e-15	Glycerol-3-phosphate dehydrogenase [NAD(+)], cytoplasmic	Gpd1	glycerol-3-phosphate metabolic process,gluconeogenesis,NADH oxidation,glycerophosphate shuttle,positive regulation of glycolytic process,glycerol-3-phosphate catabolic process,glycerolipid metabolic process,cellular response to cAMP,cellular response to tumor necrosis factor	mitochondrion,cytosol,glycerol-3-phosphate dehydrogenase complex	glycerol-3-phosphate dehydrogenase [NAD+] activity,glycerol-3-phosphate dehydrogenase activity,protein homodimerization activity,NAD binding	1.75567e+06	5.26073e+06	6355723	3458281	3.3223e+06	5.18723e+06
P14094	P14094	P14094	AT1B1_MOUSE	9.77539e-13	3.93712e-13	Sodium/potassium-transporting ATPase subunit beta-1	Atp1b1	response to hypoxia,cellular calcium ion homeostasis,cellular sodium ion homeostasis,cell adhesion,potassium ion import,establishment or maintenance of transmembrane electrochemical gradient,regulation of gene expression,regulation of cardiac muscle contraction by calcium ion signaling,cellular potassium ion homeostasis,positive regulation of ATPase activity,sodium ion export from cell,ATP metabo…	intracellular,plasma membrane,sodium:potassium-exchanging ATPase complex,caveola,intercalated disc,membrane,basolateral plasma membrane,apical plasma membrane,sarcolemma,myelin sheath	ATPase activator activity,protein binding,protein C-terminus binding,protein kinase binding,ATPase binding,sodium:potassium-exchanging ATPase activity,ATP binding,drug binding,ATPase activity,potassium ion binding,sodium ion binding	259726	183343	105720	117641	246520	250214
P14106	P14106	P14106	C1QB_MOUSE	0.017097	0.00248004	Complement C1q subcomponent subunit B	C1qb	complement activation, classical pathway,innate immune response,inner ear development	collagen trimer,extracellular space	protein homodimerization activity	1575.79	2675.8	843.242	4671.57	451.826	1780.25
P14115	P14115	P14115	RL27A_MOUSE	1.28327e-09	2.81318e-10	60S ribosomal protein L27a	Rpl27a	cytoplasmic translation	endoplasmic reticulum,cytosol,cytosolic large ribosomal subunit	RNA binding,structural constituent of ribosome	238282	119516	140682	62097.8	85657.7	38898.9
P14131	P14131	P14131	RS16_MOUSE	2.88859e-11	8.0254e-12	40S ribosomal protein S16	Rps16	maturation of SSU-rRNA from tricistronic rRNA transcript (SSU-rRNA, 5.8S rRNA, LSU-rRNA),rRNA processing,translation,ribosomal small subunit biogenesis,cellular response to leukemia inhibitory factor	small ribosomal subunit,cytosolic small ribosomal subunit	RNA binding,structural constituent of ribosome	93884.8	46071.8	56796.7	15850	28595.8	35821.2
P14148	P14148	P14148	RL7_MOUSE	8.35886e-11	2.12427e-11	60S ribosomal protein L7	Rpl7	maturation of LSU-rRNA from tricistronic rRNA transcript (SSU-rRNA, 5.8S rRNA, LSU-rRNA),cytoplasmic translation,rRNA processing,translation,ribosomal large subunit biogenesis	polysome,cytosolic large ribosomal subunit	DNA binding,RNA binding,mRNA binding,structural constituent of ribosome,protein homodimerization activity	203409	86147.9	51085.9	57033.3	74588.9	61963.8
P14152	P14152	P14152	MDHC_MOUSE	3.41958e-14	2.72075e-14	Malate dehydrogenase, cytoplasmic	Mdh1	carbohydrate metabolic process,tricarboxylic acid cycle,oxaloacetate metabolic process,malate metabolic process,NADH metabolic process	mitochondrion,cytosol,myelin sheath	L-malate dehydrogenase activity,NAD binding	1.3494e+06	4769515	3.34394e+06	2.32212e+06	1.82664e+06	2.7582e+06
P14206	P14206	P14206	RSSA_MOUSE	3.26955e-12	1.11401e-12	40S ribosomal protein SA	Rpsa	ribosomal small subunit assembly,endonucleolytic cleavage in ITS1 to separate SSU-rRNA from 5.8S rRNA and LSU-rRNA from tricistronic rRNA transcript (SSU-rRNA, 5.8S rRNA, LSU-rRNA),endonucleolytic cleavage to generate mature 3'-end of SSU-rRNA from (SSU-rRNA, 5.8S rRNA, LSU-rRNA),rRNA export from nucleus,translation,epithelial cell differentiation,cell-cell adhesion	basement membrane,nucleus,cytoplasm,plasma membrane,small ribosomal subunit,membrane,cytosolic small ribosomal subunit,90S preribosome,neuronal cell body	structural constituent of ribosome,laminin receptor activity,ribosome binding,laminin binding	46339.4	21730.8	23294.7	11947.1	13480.5	19328.8
P14211	P14211	P14211	CALR_MOUSE	7.73367e-14	4.94374e-14	Calreticulin	Calr	negative regulation of transcription from RNA polymerase II promoter,peptide antigen assembly with MHC class I protein complex,protein export from nucleus,spermatogenesis,positive regulation of cell proliferation,positive regulation of endothelial cell migration,positive regulation of gene expression,negative regulation of translation,cortical actin cytoskeleton organization,response to estradiol…	acrosomal vesicle,extracellular region,extracellular space,nucleus,nuclear envelope,cytoplasm,endoplasmic reticulum,endoplasmic reticulum lumen,smooth endoplasmic reticulum,Golgi apparatus,cytosol,polysome,external side of plasma membrane,membrane,extracellular matrix,sarcoplasmic reticulum lumen,MHC class I peptide loading complex,endoplasmic reticulum quality control compartment,phagocytic vesi…	mRNA binding,integrin binding,iron ion binding,calcium ion binding,protein binding,carbohydrate binding,ubiquitin protein ligase binding,peptide binding,hormone binding,androgen receptor binding,unfolded protein binding	1.69841e+06	2.39971e+06	2.04306e+06	1.59833e+06	1.71405e+06	2.47409e+06
P14246	P14246	P14246	GTR2_MOUSE	2.93138e-15	4.41219e-15	Solute carrier family 2, facilitated glucose transporter member 2	Slc2a2	carbohydrate transport,endocrine pancreas development,dehydroascorbic acid transport,glucose transmembrane transport	cytoplasm,plasma membrane,brush border,cell-cell junction,integral component of membrane,apical plasma membrane	glucose transmembrane transporter activity,dehydroascorbic acid transporter activity,D-glucose transmembrane transporter activity	342266	185140	171896	180178	350972	281024
P14824	P14824	P14824	ANXA6_MOUSE	1.62096e-18	3.15546e-17	Annexin A6	Anxa6	calcium ion transport,regulation of muscle contraction,ion transmembrane transport,protein homooligomerization,mitochondrial calcium ion homeostasis,apoptotic signaling pathway	mitochondrion,lysosomal membrane,cytosol,late endosome membrane,melanosome,perinuclear region of cytoplasm	calcium ion binding,GTP binding,calcium-dependent phospholipid binding,lipid binding,ligand-gated ion channel activity,cholesterol binding,protein homodimerization activity,calcium-dependent protein binding	577892	599834	443024	421973	685811	875640
P14847	P14847	P14847	CRP_MOUSE	0.0385834	0.00525728	C-reactive protein	Crp	acute-phase response,positive regulation of gene expression,negative regulation of macrophage derived foam cell differentiation,negative regulation of lipid storage,positive regulation of superoxide anion generation,Requires Ontology,regulation of interleukin-8 secretion	extracellular space	complement component C1q binding,calcium ion binding,low-density lipoprotein particle binding,identical protein binding,low-density lipoprotein particle receptor binding	3325.91	17533.8	6478.22	8536.59	5211.87
P14869	P14869	P14869	RLA0_MOUSE	1.56555e-14	1.5549e-14	60S acidic ribosomal protein P0	Rplp0	ribosome biogenesis,cellular response to interleukin-4	nucleus,cytoplasm,endoplasmic reticulum,cytosol,cytosolic large ribosomal subunit,dendrite,cytoplasmic ribonucleoprotein granule,ribonucleoprotein complex	structural constituent of ribosome	406184	421328	371013	246202	185221	309237
P15089	P15089	P15089	CBPA3_MOUSE	0.00390414	0.000600637	Mast cell carboxypeptidase A	Cpa3	regulation of angiotensin levels in blood,proteolysis	extracellular region,extracellular space,transport vesicle,extracellular matrix	metallocarboxypeptidase activity,peptidase activity,zinc ion binding	3836.32				6621.44
P15105	P15105	P15105	GLNA_MOUSE	2.63885e-12	9.23914e-13	Glutamine synthetase	Glul	glutamine biosynthetic process,cell proliferation,cellular response to starvation,response to glucose,ammonia assimilation cycle,positive regulation of insulin secretion,positive regulation of epithelial cell proliferation,protein homooligomerization,positive regulation of synaptic transmission, glutamatergic	cytoplasm,mitochondrion,rough endoplasmic reticulum,cytosol,macromolecular complex,perikaryon,myelin sheath,axon terminus,cell body,glial cell projection	magnesium ion binding,glutamate decarboxylase activity,glutamate-ammonia ligase activity,protein binding,ATP binding,glutamate binding,manganese ion binding,identical protein binding	657950	878706	607216	596304	225546	643283
P15116	P15116	P15116	CADH2_MOUSE	0.0412041	0.00557018	Cadherin-2	Cdh2	cell adhesion,homophilic cell adhesion via plasma membrane adhesion molecules,heterophilic cell-cell adhesion via plasma membrane cell adhesion molecules,glial cell differentiation,calcium-dependent cell-cell adhesion via plasma membrane cell adhesion molecules,cell migration,telencephalon development,cerebral cortex development,positive regulation of MAPK cascade,cell-cell adhesion mediated by c…	cytoplasm,plasma membrane,cell-cell junction,adherens junction,cell-cell adherens junction,fascia adherens,cell surface,postsynaptic density,intercalated disc,membrane,integral component of membrane,basolateral plasma membrane,apical plasma membrane,catenin complex,lamellipodium,cell junction,extracellular matrix,sarcolemma,plasma membrane raft,synapse,cortical actin cytoskeleton	calcium ion binding,protein binding,beta-catenin binding,enzyme binding,protein kinase binding,protein phosphatase binding,identical protein binding,alpha-catenin binding,gamma-catenin binding	12548.7		5037.15	7397.84	11121.8	10012.9
P15208	P15208	P15208	INSR_MOUSE	0.0311953	0.00433145	Insulin receptor	Insr	activation of MAPK activity,positive regulation of protein phosphorylation,heart morphogenesis,regulation of transcription, DNA-templated,G-protein coupled receptor signaling pathway,positive regulation of cell proliferation,insulin receptor signaling pathway,epidermis development,male gonad development,animal organ morphogenesis,peptidyl-tyrosine phosphorylation,transformation of host cell by vi…	plasma membrane,integral component of plasma membrane,insulin receptor complex,caveola,membrane,receptor complex,nuclear envelope,nuclear lumen,Requires Ontology	beta-amyloid binding,protein tyrosine kinase activity,receptor signaling protein tyrosine kinase activity,insulin-activated receptor activity,insulin-like growth factor receptor binding,protein binding,ATP binding,GTP binding,protein domain specific binding,insulin-like growth factor I binding,insulin-like growth factor II binding,identical protein binding,phosphatidylinositol 3-kinase binding,in…	20458.2	31905.1		32603.9	24724	28499.3
P15392	P15392	P15392	CP2A4_MOUSE	9.57465e-13	3.88052e-13	Cytochrome P450 2A4	Cyp2a4	epoxygenase P450 pathway,response to stilbenoid,oxidation-reduction process	endoplasmic reticulum membrane,cytoplasmic microtubule,organelle membrane	iron ion binding,coumarin 7-hydroxylase activity,arachidonic acid epoxygenase activity,steroid hydroxylase activity,enzyme binding,heme binding,aromatase activity	510076	476956	572175	300297	461181	562191
P16015	P16015	P16015	CAH3_MOUSE	1.70911e-13	9.3632e-14	Carbonic anhydrase 3	Ca3	one-carbon metabolic process,response to oxidative stress,dephosphorylation,response to ethanol	cytosol	carbonate dehydratase activity,zinc ion binding,nickel cation binding,phosphatase activity	1.20449e+06	489369	684169	408376	993396	1.00381e+06
P16330;P16330-2	P16330;P16330-2	P16330;P16330-2	CN37_MOUSE	0.000393541	6.22165e-05	2',3'-cyclic-nucleotide 3'-phosphodiesterase;Isoform CNPI of 2',3'-cyclic-nucleotide 3'-phosphodiesterase	Cnp	microtubule cytoskeleton organization,axonogenesis,aging,adult locomotory behavior,cyclic nucleotide catabolic process,response to toxic substance,forebrain development,response to lipopolysaccharide,regulation of mitochondrial membrane permeability,oligodendrocyte differentiation;	extracellular space,nucleus,nucleoplasm,cytoplasm,mitochondrial outer membrane,mitochondrial inner membrane,cytosol,microtubule,plasma membrane,microvillus,membrane,pseudopodium,myelin sheath abaxonal region,myelin sheath adaxonal region,melanosome,myelin sheath,perinuclear region of cytoplasm;	RNA binding,2',3'-cyclic-nucleotide 3'-phosphodiesterase activity,cyclic nucleotide binding;	6169.92	1579.02	3454.76	9602.94	6033.2
P16331	P16331	P16331	PH4H_MOUSE	1.04882e-13	6.26354e-14	Phenylalanine-4-hydroxylase	Pah	L-phenylalanine catabolic process,oxidation-reduction process		phenylalanine 4-monooxygenase activity,iron ion binding	272834	196637	95500.8	104580	158575	199958
P16332	P16332	P16332	MUTA_MOUSE	7.14087e-14	4.68569e-14	Methylmalonyl-CoA mutase, mitochondrial	Mut	post-embryonic development,positive regulation of GTPase activity,homocysteine metabolic process	mitochondrion,mitochondrial matrix	GTPase activity,methylmalonyl-CoA mutase activity,cobalamin binding,identical protein binding,protein homodimerization activity,metal ion binding,modified amino acid binding	200971	124196	200815	224906	228369	221220
P16406	P16406	P16406	AMPE_MOUSE	1.53343e-13	8.67753e-14	Glutamyl aminopeptidase	Enpep	angiogenesis,angiotensin maturation,regulation of systemic arterial blood pressure by renin-angiotensin,regulation of blood pressure,cell proliferation,cell migration,glomerulus development,peptide catabolic process	plasma membrane,brush border,external side of plasma membrane,integral component of membrane,apical plasma membrane,cytoplasmic vesicle,apical part of cell	aminopeptidase activity,peptidase activity,metallopeptidase activity,zinc ion binding,peptide binding,metalloaminopeptidase activity	122080	169514	54039.1	155977	156668	143122
P16460	P16460	P16460	ASSY_MOUSE	4.54367e-16	1.05875e-15	Argininosuccinate synthase	Ass1	urea cycle,citrulline metabolic process,argininosuccinate metabolic process,kidney development,liver development,arginine biosynthetic process,aspartate metabolic process,acute-phase response,midgut development,aging,response to nutrient,circadian rhythm,response to zinc ion,response to mycotoxin,response to estradiol,positive regulation of nitric oxide biosynthetic process,response to growth hor…	nucleus,mitochondrion,mitochondrial outer membrane,lysosome,endoplasmic reticulum,cytosol,perikaryon,myelin sheath,cell body fiber	argininosuccinate synthase activity,protein binding,ATP binding,toxic substance binding,amino acid binding,identical protein binding	6333093	5426102	2.92814e+06	2.0545e+06	1933031	2395992
P16546;P16546-2	P16546;P16546-2	P16546;P16546-2	SPTN1_MOUSE	1.13608e-08	2.26595e-09	Spectrin alpha chain, non-erythrocytic 1;Isoform 2 of Spectrin alpha chain, non-erythrocytic 1	Sptan1	actin filament capping;	fascia adherens,microtubule cytoskeleton,membrane,lateral plasma membrane,Z disc,cortical cytoskeleton,cuticular plate,paranode region of axon,myelin sheath,intracellular membrane-bounded organelle;	actin binding,calcium ion binding,protein binding,calmodulin binding,spectrin binding,cadherin binding,protein heterodimerization activity;	20557.4	46297.4	9611.72	11381.7	11857.8	14227
P16627	P16627	P16627	HS71L_MOUSE	2.61325e-05	4.30383e-06	Heat shock 70 kDa protein 1-like	Hspa1l	multicellular organism development,spermatogenesis,binding of sperm to zona pellucida,cell differentiation,protein refolding,positive regulation of protein targeting to mitochondrion	zona pellucida receptor complex,mitochondrial matrix,cytosol,cell body,COP9 signalosome	ATP binding,heat shock protein binding,ubiquitin protein ligase binding,unfolded protein binding	253686	341830	346472	266971	319670	420298
P16675	P16675	P16675	PPGB_MOUSE	7.75914e-15	9.32373e-15	Lysosomal protective protein	Ctsa	proteolysis,regulation of protein stability,proteolysis involved in cellular protein catabolic process,negative regulation of chaperone-mediated autophagy	nucleoplasm,mitochondrion,lysosome,intracellular membrane-bounded organelle	serine-type carboxypeptidase activity,protein binding	483453	490997	174907	500038	770154	730078
P16858	P16858	P16858	G3P_MOUSE	1.57514e-13	8.7943e-14	Glyceraldehyde-3-phosphate dehydrogenase	Gapdh	microtubule cytoskeleton organization,glucose metabolic process,glycolytic process,multicellular organism development,negative regulation of endopeptidase activity,negative regulation of translation,killing of cells of other organism,peptidyl-cysteine S-trans-nitrosylation,positive regulation of cytokine secretion,protein stabilization,defense response to fungus,neuron apoptotic process,killing b…	nucleus,cytoplasm,mitochondrion,lipid particle,cytosol,plasma membrane,microtubule cytoskeleton,nuclear membrane,myelin sheath,intracellular membrane-bounded organelle,GAIT complex	glyceraldehyde-3-phosphate dehydrogenase (NAD+) (phosphorylating) activity,protein binding,microtubule binding,aspartic-type endopeptidase inhibitor activity,enzyme binding,peptidyl-cysteine S-nitrosylase activity,identical protein binding,NADP binding,NAD binding,disordered domain specific binding	429501	374045	282827	307406	367040	424923
P17047;P17047-2;P17047-3	P17047;P17047-2;P17047-3	P17047;P17047-2;P17047-3	LAMP2_MOUSE	1.28507e-14	1.36173e-14	Lysosome-associated membrane glycoprotein 2;Isoform LAMP-2B of Lysosome-associated membrane glycoprotein 2;Isoform LAMP-2C of Lysosome-associated membrane glycoprotein 2	Lamp2	protein targeting,autophagy,cellular response to starvation,regulation of protein stability,negative regulation of protein homooligomerization,muscle cell cellular homeostasis,protein stabilization,chaperone-mediated autophagy,protein targeting to lysosome involved in chaperone-mediated autophagy,autophagosome maturation,lysosomal protein catabolic process;;	extracellular space,lysosome,lysosomal membrane,late endosome,trans-Golgi network,plasma membrane,membrane,phagocytic vesicle membrane,platelet dense granule membrane,late endosome membrane,autolysosome,perinuclear region of cytoplasm,chaperone-mediated autophagy translocation complex,extracellular exosome,integral component of autophagosome membrane,lysosomal matrix;;	protein binding,enzyme binding,protein domain specific binding;;	873514	935724	272215	815016	1.01542e+06	885607
P17156	P17156	P17156	HSP72_MOUSE	0.00399252	0.000613264	Heat shock-related 70 kDa protein 2	Hspa2	positive regulation of protein phosphorylation,male meiosis,male meiosis I,spermatogenesis,spermatid development,response to heat,response to cold,positive regulation of G2/M transition of mitotic cell cycle,positive regulation of ATPase activity,protein refolding,synaptonemal complex disassembly,negative regulation of inclusion body assembly,positive regulation of calcium-transporting ATPase act…	synaptonemal complex,male germ cell nucleus,nucleoplasm,mitochondrion,cytosol,cell surface,CatSper complex,myelin sheath,meiotic spindle	protein binding,ATP binding,enzyme binding,tau protein binding,unfolded protein binding,chaperone binding,glycolipid binding,disordered domain specific binding	21103.5	18534.8	49302.9	32920.5	34089.2	66155.2
P17182	P17182	P17182	ENOA_MOUSE	4.90145e-13	2.21895e-13	Alpha-enolase	Eno1	negative regulation of transcription from RNA polymerase II promoter,in utero embryonic development,glycolytic process,positive regulation of binding	phosphopyruvate hydratase complex,cytoplasm,cytosol,plasma membrane,cell surface,membrane,extrinsic component of plasma membrane,myelin sheath,cell cortex region	magnesium ion binding,RNA polymerase II regulatory region sequence-specific DNA binding,transcriptional repressor activity, RNA polymerase II core promoter proximal region sequence-specific binding,transcriptional repressor activity, RNA polymerase II transcription regulatory region sequence-specific binding,RNA binding,phosphopyruvate hydratase activity,protein homodimerization activity,cadherin…	158059	125118	108337	89094.9	111536	122592
P17426;P17426-2	P17426;P17426-2	P17426;P17426-2	AP2A1_MOUSE	6.09605e-13	2.64495e-13	AP-2 complex subunit alpha-1;Isoform B of AP-2 complex subunit alpha-1	Ap2a1	intracellular protein transport,positive regulation of neuron projection development,vesicle-mediated transport,positive regulation of receptor-mediated endocytosis,clathrin-dependent endocytosis,negative regulation of hyaluronan biosynthetic process;	clathrin-coated pit,basolateral plasma membrane,apical plasma membrane,membrane coat,clathrin adaptor complex,clathrin-coated vesicle,secretory granule,filopodium tip;	protein binding,protein kinase binding,clathrin adaptor activity,low-density lipoprotein particle receptor binding;	63459.2	41874.3	37021.5	36188	47793.5	51973.2
P17427	P17427	P17427	AP2A2_MOUSE	2.27286e-13	1.18091e-13	AP-2 complex subunit alpha-2	Ap2a2	intracellular protein transport,vesicle-mediated transport,clathrin-dependent endocytosis,regulation of hematopoietic stem cell differentiation	plasma membrane,clathrin-coated pit,membrane coat,clathrin adaptor complex,secretory granule,cytoplasmic vesicle	protein binding,lipid binding,protein kinase binding,protein domain specific binding,clathrin adaptor activity,disordered domain specific binding	62683.1	72403.5	83672.7	55264.4	49864.1	73174.7
P17439	P17439	P17439	GLCM_MOUSE	1.04062e-14	1.15536e-14	Glucosylceramidase	Gba	glucosylceramide catabolic process,cellular response to starvation,response to pH,termination of signal transduction,regulation of cellular protein metabolic process,negative regulation of cellular protein metabolic process,positive regulation of proteasomal ubiquitin-dependent protein catabolic process,negative regulation of protein homooligomerization,negative regulation of interleukin-6 produc…	extracellular space,lysosome,lysosomal membrane,lysosomal lumen	glucosylceramidase activity,receptor binding,scavenger receptor binding,hydrolase activity	261275	234977	103848	190292	367935	309923
P17563	P17563	P17563	SBP1_MOUSE	3.92803e-17	2.55494e-16	Methanethiol oxidase	Selenbp1	protein transport,brown fat cell differentiation,oxidation-reduction process	fibrillar center,nucleolus,cytosol,membrane	selenium binding,methanethiol oxidase activity	791408	335838	249836	376218	737466	691834
P17665	P17665	P17665	COX7C_MOUSE	2.81029e-09	5.93352e-10	Cytochrome c oxidase subunit 7C, mitochondrial	Cox7c	mitochondrial electron transport, cytochrome c to oxygen,hydrogen ion transmembrane transport	mitochondrion,mitochondrial inner membrane,mitochondrial respiratory chain complex IV,integral component of membrane	cytochrome-c oxidase activity	156947	107613	225904	208677	214168	186222
P17717	P17717	P17717	UDB17_MOUSE	1.4715e-18	3.06912e-17	UDP-glucuronosyltransferase 2B17	Ugt2b17	metabolic process	nuclear outer membrane,mitochondrial inner membrane,endoplasmic reticulum,endoplasmic reticulum membrane,integral component of membrane	glucuronosyltransferase activity	6397405	6.71597e+06	7.5356e+06	3.27117e+06	4.81407e+06	7.52976e+06
P17742	P17742	P17742	PPIA_MOUSE	3.61957e-13	1.70745e-13	Peptidyl-prolyl cis-trans isomerase A	Ppia	protein peptidyl-prolyl isomerization,protein folding,neuron differentiation,lipid particle organization,regulation of viral genome replication,positive regulation of viral genome replication,positive regulation of protein secretion	extracellular space,nucleus,cytosol,macromolecular complex,myelin sheath	peptidyl-prolyl cis-trans isomerase activity,cyclosporin A binding	126172	138382	116344	84914.2	130221	160556
P17751	P17751	P17751	TPIS_MOUSE	3.14712e-12	1.07733e-12	Triosephosphate isomerase	Tpi1	glucose metabolic process,gluconeogenesis,glycolytic process,multicellular organism development,glycerol catabolic process,glyceraldehyde-3-phosphate metabolic process,glyceraldehyde-3-phosphate biosynthetic process	cytosol	triose-phosphate isomerase activity,isomerase activity,ubiquitin protein ligase binding	57790	52888.1	28060.5	32281.7	41312.5	48662.9
P17879;Q61696	P17879;Q61696	P17879;Q61696	HS71B_MOUSE;HS71A_MOUSE	2.67054e-08	5.17794e-09	Heat shock 70 kDa protein 1B;Heat shock 70 kDa protein 1A	Hspa1b;Hspa1a	binding of sperm to zona pellucida,response to heat,protein refolding,negative regulation of apoptotic process,negative regulation of cysteine-type endopeptidase activity involved in apoptotic process,positive regulation of microtubule nucleation,regulation of mitotic spindle assembly;telomere maintenance,DNA repair,mRNA catabolic process,response to unfolded protein,negative regulation of cell p…	zona pellucida receptor complex,intracellular,mitochondrion,mitochondrial matrix,centrosome,cell body;nucleus,cytoplasm,mitochondrion,centrosome,centriole,cytosol,inclusion body,aggresome,nuclear speck,macromolecular complex,perinuclear region of cytoplasm,ubiquitin ligase complex,COP9 signalosome	protein binding,ATP binding;RNA polymerase II transcription corepressor activity,G-protein coupled receptor binding,receptor binding,protein binding,ATP binding,ATPase activity,enzyme binding,heat shock protein binding,denatured protein binding,ubiquitin protein ligase binding,ATPase activity, coupled,histone deacetylase binding,protein binding involved in protein folding,cadherin binding,protein…	136697	132177	121322	128775	21988.8	133119
P17897	P17897	P17897	LYZ1_MOUSE	5.11511e-09	1.04889e-09	Lysozyme C-1	Lyz1	cell wall macromolecule catabolic process,cytolysis,defense response to Gram-negative bacterium,defense response to Gram-positive bacterium	extracellular space	lysozyme activity,identical protein binding	38957.7	43581.2	32301.1	42961.9	63611.3	53408.4
P18242	P18242	P18242	CATD_MOUSE	5.92451e-15	7.5837e-15	Cathepsin D	Ctsd	autophagosome assembly,proteolysis,protein catabolic process,epithelial tube branching involved in lung morphogenesis	extracellular region,extracellular space,mitochondrion,lysosome,melanosome,membrane raft,extracellular matrix	aspartic-type endopeptidase activity,peptidase activity,hydrolase activity	2.11589e+06	2713735	643404	2.37652e+06	2874740	2.67014e+06
P18531	P18531	P18531	HVM60_MOUSE	0.0159038	0.00231616	Ig heavy chain V region 3-6	Ighv3-6	phagocytosis, recognition,phagocytosis, engulfment,complement activation, classical pathway,defense response to bacterium,innate immune response,B cell receptor signaling pathway,positive regulation of B cell activation	external side of plasma membrane,immunoglobulin complex, circulating,blood microparticle	antigen binding,immunoglobulin receptor binding	3189.26			5670.48	1515.98
P18572;P18572-2	P18572;P18572-2	P18572;P18572-2	BASI_MOUSE	3.87778e-14	2.94107e-14	Basigin;Isoform 2 of Basigin	Bsg	embryo implantation,odontogenesis of dentin-containing tooth,response to peptide hormone,response to mercury ion,decidualization,response to cAMP,protein localization to plasma membrane;	acrosomal membrane,mitochondrion,plasma membrane,integral component of plasma membrane,sarcolemma,melanosome,intracellular membrane-bounded organelle,membrane raft;	mannose binding,cadherin binding;	281154	300479	177403	217548	276616	267644
P18581;P18581-2	P18581;P18581-2	P18581;P18581-2	CTR2_MOUSE	0.00673271	0.00101495	Cationic amino acid transporter 2;Isoform 2 of Cationic amino acid transporter 2	Slc7a2	nitric oxide production involved in inflammatory response,nitric oxide biosynthetic process,macrophage activation,regulation of macrophage activation,regulation of inflammatory response,L-arginine import across plasma membrane,L-lysine import across plasma membrane,L-ornithine import across plasma membrane,L-arginine transport,L-ornithine transmembrane transport;	plasma membrane,integral component of membrane,cell junction;	L-ornithine transmembrane transporter activity,high-affinity arginine transmembrane transporter activity,high-affinity lysine transmembrane transporter activity,arginine transmembrane transporter activity,L-lysine transmembrane transporter activity,L-arginine transmembrane transporter activity,low-affinity L-arginine transmembrane transporter activity,high-affinity L-ornithine transmembrane trans…	8388.02	13564.9		3737.96	4057.28	10719.4
P18760	P18760	P18760	COF1_MOUSE	2.23653e-12	8.02294e-13	Cofilin-1	Cfl1	mitotic cytokinesis,neural crest cell migration,neural fold formation,protein phosphorylation,protein import into nucleus,cytoskeleton organization,actin filament organization,negative regulation of cell adhesion,response to virus,positive regulation of lamellipodium assembly,negative regulation of lamellipodium assembly,response to organic cyclic compound,response to activity,hippocampus develop…	extracellular region,extracellular space,cytoplasm,cytosol,cell-cell junction,nuclear matrix,lamellipodium,filopodium,growth cone,cortical actin cytoskeleton,lamellipodium membrane,mitochondrial membrane,ruffle membrane,neuronal cell body,dendritic spine,Requires Ontology,synaptic membrane	receptor binding,actin filament binding,phosphatidylinositol bisphosphate binding	67240.2	45032.7	31717.4	44562.8	62565.2	84313.4
P18872-2	P18872-2	P18872-2	GNAO_MOUSE	1.36507e-06	2.3854e-07	Isoform Alpha-2 of Guanine nucleotide-binding protein G(o) subunit alpha	Gnao1				19384	18209.6	10715	16148.4	22069	22220.9
P19096	P19096	P19096	FAS_MOUSE	4.06717e-12	1.34498e-12	Fatty acid synthase	Fasn	acetyl-CoA metabolic process,fatty acid biosynthetic process,mammary gland development,oxidation-reduction process,cellular response to interleukin-4	mitochondrion,Golgi apparatus,cytosol,plasma membrane,melanosome,glycogen granule	fatty acid synthase activity,[acyl-carrier-protein] S-acetyltransferase activity,[acyl-carrier-protein] S-malonyltransferase activity,3-oxoacyl-[acyl-carrier-protein] synthase activity,3-oxoacyl-[acyl-carrier-protein] reductase (NADPH) activity,oleoyl-[acyl-carrier-protein] hydrolase activity,drug binding,myristoyl-[acyl-carrier-protein] hydrolase activity,palmitoyl-[acyl-carrier-protein] hydrola…	91249.4	59790.6	44553	62819	56330.8	82416.9
P19157	P19157	P19157	GSTP1_MOUSE	6.44902e-15	8.08204e-15	Glutathione S-transferase P 1	Gstp1	response to reactive oxygen species,negative regulation of acute inflammatory response,glutathione metabolic process,xenobiotic metabolic process,response to toxic substance,oligodendrocyte development,animal organ regeneration,response to nutrient levels,response to estradiol,negative regulation of interleukin-1 beta production,negative regulation of tumor necrosis factor production,cellular res…	intracellular,nucleus,cytoplasm,mitochondrion,cytosol,plasma membrane,macromolecular complex,TRAF2-GSTP1 complex	glutathione transferase activity,glutathione peroxidase activity,protein binding,drug binding,JUN kinase binding,kinase regulator activity,S-nitrosoglutathione binding,dinitrosyl-iron complex binding	925726	74535.5	340458	51160.3	766417	791920
P19221	P19221	P19221	THRB_MOUSE	7.45253e-08	1.41491e-08	Prothrombin	F2	positive regulation of protein phosphorylation,proteolysis,acute-phase response,cell surface receptor signaling pathway,positive regulation of cell proliferation,regulation of cell shape,response to wounding,regulation of gene expression,positive regulation of phosphatidylinositol 3-kinase signaling,platelet activation,positive regulation of blood coagulation,positive regulation of cell growth,po…	extracellular space,external side of plasma membrane	lipopolysaccharide binding,serine-type endopeptidase activity,receptor binding,calcium ion binding,protein binding,heparin binding,peptidase activity,thrombospondin receptor activity	28247.1	36783.5	33086.4	23194.7	22495.8	22436.6
P19253	P19253	P19253	RL13A_MOUSE	5.03417e-11	1.3255e-11	60S ribosomal protein L13a	Rpl13a	translation,negative regulation of translation,response to lipopolysaccharide,homeostatic process,macrophage chemotaxis,lung morphogenesis,cellular response to interferon-gamma,negative regulation of formation of translation preinitiation complex	cytosolic large ribosomal subunit,GAIT complex	mRNA binding,structural constituent of ribosome	58871.1	19367.8	12120.3	16609.5	20265.5	19682.8
P19258	P19258	P19258	MPV17_MOUSE	1.68251e-10	4.09752e-11	Protein Mpv17	Mpv17	mitochondrial genome maintenance,glomerular basement membrane development,cellular response to reactive oxygen species,homeostatic process,inner ear development,reactive oxygen species metabolic process,regulation of reactive oxygen species metabolic process	mitochondrion,mitochondrial inner membrane,peroxisome,integral component of membrane		23718.1	25606	30916.3	20233.9	30116.4	25458.7
P19324	P19324	P19324	SERPH_MOUSE	0.00317103	0.000492261	Serpin H1	Serpinh1	chondrocyte development involved in endochondral bone morphogenesis,negative regulation of endopeptidase activity,collagen fibril organization,collagen biosynthetic process,protein maturation	cytoplasm,endoplasmic reticulum,endoplasmic reticulum lumen,endoplasmic reticulum-Golgi intermediate compartment,membrane raft,extracellular space	serine-type endopeptidase inhibitor activity,protein binding,collagen binding,unfolded protein binding	108344	16404.4	90394.8	55761.6	108334	105463
P19536	P19536	P19536	COX5B_MOUSE	3.23437e-13	1.55335e-13	Cytochrome c oxidase subunit 5B, mitochondrial	Cox5b	mitochondrial electron transport, cytochrome c to oxygen,mitochondrial ATP synthesis coupled proton transport	mitochondrion,mitochondrial inner membrane,mitochondrial respiratory chain complex IV,myelin sheath	metal ion binding,cytochrome-c oxidase activity	629176	421152	409677	620549	362533	543874
P19639	P19639	P19639	GSTM3_MOUSE	0.000136719	2.20077e-05	Glutathione S-transferase Mu 3	Gstm3	metabolic process,cellular response to drug,cellular response to organic cyclic compound	cytoplasm	glutathione transferase activity,protein homodimerization activity	25699.4	10958.3	10725.6	11489.7	17004.3	23996.4
P19783	P19783	P19783	COX41_MOUSE	4.29894e-15	5.81152e-15	Cytochrome c oxidase subunit 4 isoform 1, mitochondrial	Cox4i1	mitochondrial electron transport, cytochrome c to oxygen,response to nutrient,hydrogen ion transmembrane transport	nucleus,mitochondrion,mitochondrial inner membrane,mitochondrial respiratory chain complex IV,mitochondrial membrane	cytochrome-c oxidase activity	2.13798e+06	1.39398e+06	1.5052e+06	2.10876e+06	1.97333e+06	1.77455e+06
P20029	P20029	P20029	BIP_MOUSE	3.86067e-16	9.71824e-16	Endoplasmic reticulum chaperone BiP	Hspa5	ER overload response,activation of signaling protein activity involved in unfolded protein response,positive regulation of neuron projection development,cerebellum structural organization,cerebellar Purkinje cell layer development,neuron differentiation,positive regulation of cell migration,negative regulation of transforming growth factor beta receptor signaling pathway,positive regulation of pr…	extracellular region,nucleus,mitochondrion,endoplasmic reticulum,endoplasmic reticulum lumen,endoplasmic reticulum membrane,smooth endoplasmic reticulum,endoplasmic reticulum-Golgi intermediate compartment,plasma membrane,cell surface,membrane,integral component of endoplasmic reticulum membrane,midbody,macromolecular complex,endoplasmic reticulum chaperone complex,myelin sheath,COP9 signalosome	protein binding,ATP binding,ATPase activity,enzyme binding,protein domain specific binding,ubiquitin protein ligase binding,ribosome binding,cadherin binding,misfolded protein binding	1.23864e+06	1.31677e+06	1.44278e+06	1.08061e+06	1327678	1791407
P20060	P20060	P20060	HEXB_MOUSE	3.39426e-19	1.48002e-17	Beta-hexosaminidase subunit beta	Hexb	skeletal system development,glycosphingolipid metabolic process,ganglioside catabolic process,cellular calcium ion homeostasis,lysosome organization,single fertilization,penetration of zona pellucida,sensory perception of sound,locomotory behavior,male courtship behavior,regulation of cell shape,phospholipid biosynthetic process,oligosaccharide catabolic process,lipid storage,sexual reproduction,…	acrosomal vesicle,extracellular space,lysosome,membrane,azurophil granule	beta-N-acetylhexosaminidase activity,acetylglucosaminyltransferase activity,hydrolase activity,protein homodimerization activity,protein heterodimerization activity,Requires Ontology	326591	510129	95778.5	483689	365295	369628
P20108	P20108	P20108	PRDX3_MOUSE	2.54411e-14	2.19139e-14	Thioredoxin-dependent peroxide reductase, mitochondrial	Prdx3	maternal placenta development,apoptotic process,response to oxidative stress,mitochondrion organization,positive regulation of cell proliferation,peptidyl-cysteine oxidation,myeloid cell differentiation,response to lipopolysaccharide,negative regulation of kinase activity,cellular response to oxidative stress,cellular response to reactive oxygen species,response to hydrogen peroxide,hydrogen pero…	cytoplasm,mitochondrion,early endosome,cytosol,macromolecular complex,myelin sheath,IkappaB kinase complex	protein C-terminus binding,thioredoxin peroxidase activity,kinase binding,protein kinase binding,identical protein binding,cysteine-type endopeptidase inhibitor activity involved in apoptotic process	771068	632605	824073	1.15934e+06	996357	872358
P20152	P20152	P20152	VIME_MOUSE	2.50318e-13	1.26897e-13	Vimentin	Vim	positive regulation of gene expression,negative regulation of neuron projection development,astrocyte development,positive regulation of collagen biosynthetic process,regulation of mRNA stability,intermediate filament-based process,intermediate filament organization,positive regulation of translation,Bergmann glial cell differentiation,SMAD protein signal transduction,lens fiber cell development,…	cytoplasm,peroxisome,cytosol,polysome,cytoskeleton,intermediate filament,plasma membrane,cell leading edge,cell projection,neuron projection,type III intermediate filament,phagocytic vesicle	double-stranded RNA binding,structural molecule activity,structural constituent of cytoskeleton,structural constituent of eye lens,protein binding,protein C-terminus binding,protein domain specific binding,identical protein binding,scaffold protein binding,keratin filament binding	40880.2	26176.8	13301.9	19803	15640.4	13755.8
P20852	P20852	P20852	CP2A5_MOUSE	1.83998e-14	1.78496e-14	Cytochrome P450 2A5	Cyp2a5	epoxygenase P450 pathway,response to stilbenoid,heme metabolic process,oxidation-reduction process,cellular response to cadmium ion	endoplasmic reticulum membrane,cytoplasmic microtubule,organelle membrane	iron ion binding,coumarin 7-hydroxylase activity,arachidonic acid epoxygenase activity,steroid hydroxylase activity,enzyme binding,heme binding,aromatase activity	653574	1198774	752626	894322	510660	1.01688e+06
P20918	P20918	P20918	PLMN_MOUSE	1.57603e-12	5.90003e-13	Plasminogen	Plg	proteolysis,blood coagulation,negative regulation of cell-substrate adhesion,negative regulation of angiogenesis,extracellular matrix disassembly,tissue regeneration,fibrinolysis,myoblast differentiation,muscle cell cellular homeostasis,tissue remodeling,proteolysis involved in cellular protein catabolic process,interaction with symbiont,negative regulation of fibrinolysis,positive regulation of …	extracellular region,extracellular space,cell surface,extrinsic component of plasma membrane,extrinsic component of external side of plasma membrane,intracellular membrane-bounded organelle,other organism cell membrane	endopeptidase activity,serine-type endopeptidase activity,receptor binding,enzyme binding,kinase binding,protein domain specific binding,apolipoprotein binding,chaperone binding,proteasome core complex binding,protein antigen binding	57257.5	92750.7	59133.2	51873.6	47675.7	71076.9
P21107	P21107	P21107	TPM3_MOUSE	4.29718e-10	9.92703e-11	Tropomyosin alpha-3 chain	Tpm3	muscle contraction,actin filament organization	stress fiber,podosome,cytoplasm,cytosol,muscle thin filament tropomyosin,actin cytoskeleton,growth cone,cortical cytoskeleton,neuron projection,filamentous actin,cleavage furrow	protein binding,structural constituent of muscle,actin filament binding	34402.3	51114.7	29428.7	26769.3	24589.7	43328.1
P21107-2	P21107-2	P21107-2	TPM3_MOUSE	8.34057e-07	1.47692e-07	Isoform 2 of Tropomyosin alpha-3 chain	Tpm3				14865.7	3641.31	2767.42	7319.48	5586.29	8734.29
P21278	P21278	P21278	GNA11_MOUSE	1.14122e-10	2.83365e-11	Guanine nucleotide-binding protein subunit alpha-11	Gna11	skeletal system development,action potential,G-protein coupled receptor signaling pathway,adenylate cyclase-modulating G-protein coupled receptor signaling pathway,heart development,regulation of melanocyte differentiation,developmental pigmentation,phospholipase C-activating dopamine receptor signaling pathway,protein heterotrimerization,cellular response to pH,glutamate receptor signaling pathw…	cytoplasm,heterotrimeric G-protein complex	GTPase activity,signal transducer activity,GTP binding,G-protein beta/gamma-subunit complex binding,type 2A serotonin receptor binding,metal ion binding,alkylglycerophosphoethanolamine phosphodiesterase activity	88759.4	61414.4	51595.7	58561.9	90183.9	89600.6
P21550	P21550	P21550	ENOB_MOUSE	3.42559e-11	9.33962e-12	Beta-enolase	Eno3	glycolytic process,aging,response to drug,skeletal muscle tissue regeneration	phosphopyruvate hydratase complex,cytosol,plasma membrane,membrane	magnesium ion binding,phosphopyruvate hydratase activity,protein homodimerization activity,protein heterodimerization activity	108692	75041.4	47032	47198.3	62541.1	72125.6
P21614	P21614	P21614	VTDB_MOUSE	3.68587e-13	1.72847e-13	Vitamin D-binding protein	Gc	vitamin transmembrane transport,vitamin D metabolic process	extracellular space	actin binding,vitamin transmembrane transporter activity,calcidiol binding	182462	406976	326444	269257	222079	321370
P21981	P21981	P21981	TGM2_MOUSE	2.31882e-10	5.56365e-11	Protein-glutamine gamma-glutamyltransferase 2	Tgm2	blood vessel remodeling,G-protein coupled receptor signaling pathway,phospholipase C-activating G-protein coupled receptor signaling pathway,peptide cross-linking,isopeptide cross-linking via N6-(L-isoglutamyl)-L-lysine,negative regulation of endoplasmic reticulum calcium ion concentration,positive regulation of apoptotic process,positive regulation of I-kappaB kinase/NF-kappaB signaling,apoptoti…	proteinaceous extracellular matrix,cytoplasm,mitochondrion,endoplasmic reticulum,cytosol,membrane,intrinsic component of plasma membrane	protein-glutamine gamma-glutamyltransferase activity,calcium ion binding,GTP binding,transaminase activity	11952.9	10648.8	5511.66	6917.09	7406.09	7753.81
P22315	P22315	P22315	HEMH_MOUSE	2.35254e-12	8.36803e-13	Ferrochelatase, mitochondrial	Fech	porphyrin-containing compound biosynthetic process,heme biosynthetic process,cholesterol metabolic process,response to light stimulus,detection of UV,regulation of gene expression,regulation of eIF2 alpha phosphorylation by heme,erythrocyte differentiation,very-low-density lipoprotein particle assembly,protoporphyrinogen IX metabolic process,regulation of hemoglobin biosynthetic process,iron ion …	mitochondrion,mitochondrial inner membrane	ferrochelatase activity,iron ion binding,protein binding,heme binding,iron-responsive element binding,tetrapyrrole binding,2 iron, 2 sulfur cluster binding	273628	179517	196155	267543	276943	246873
P22599	P22599	P22599	A1AT2_MOUSE	5.30106e-13	2.34177e-13	Alpha-1-antitrypsin 1-2	Serpina1b	in utero embryonic development,protein N-linked glycosylation,acute-phase response,negative regulation of endopeptidase activity,response to cytokine,response to peptide hormone	extracellular region,extracellular space,endoplasmic reticulum,Golgi apparatus,intracellular membrane-bounded organelle	protease binding,serine-type endopeptidase inhibitor activity,protein binding,identical protein binding	51982	85053.5	66677.4	45891.9	52087.1	58596.5
P22907;P22907-2	P22907;P22907-2	P22907;P22907-2	HEM3_MOUSE	0.000367265	5.81254e-05	Porphobilinogen deaminase;Isoform 2 of Porphobilinogen deaminase	Hmbs	protoporphyrinogen IX biosynthetic process,heme biosynthetic process,peptidyl-pyrromethane cofactor linkage;	cytoplasm;	hydroxymethylbilane synthase activity;	3795.68	2306.81	2145.96	2425.17	2859.87	3548.71
P23116	P23116	P23116	EIF3A_MOUSE	0.00540485	0.000821132	Eukaryotic translation initiation factor 3 subunit A	Eif3a	formation of cytoplasmic translation initiation complex,translation reinitiation,negative regulation of ERK1 and ERK2 cascade,IRES-dependent viral translational initiation,viral translational termination-reinitiation	nucleus,nucleolus,microtubule organizing center,cytosol,eukaryotic translation initiation factor 3 complex,microtubule,multi-eIF complex,eukaryotic translation initiation factor 3 complex, eIF3e,eukaryotic translation initiation factor 3 complex, eIF3m	RNA binding,mRNA binding,protein binding,translation initiation factor activity	19798.3	8197.68	5067.92	4477.39	7714.86	9421.7
P23298	P23298	P23298	KPCL_MOUSE	0.0036947	0.000570219	Protein kinase C eta type	Prkch	protein phosphorylation,positive regulation of macrophage derived foam cell differentiation,peptidyl-serine phosphorylation,negative regulation of glial cell apoptotic process,intracellular signal transduction,positive regulation of keratinocyte differentiation,positive regulation of B cell receptor signaling pathway,positive regulation of NF-kappaB transcription factor activity,positive regulati…	cytoplasm,cytosol,plasma membrane,cell-cell junction	protein serine/threonine kinase activity,calcium-independent protein kinase C activity,protein binding,ATP binding,Ral GTPase binding,enzyme binding,metal ion binding	255470	326572	404332	238569	270197	435853
P23492	P23492	P23492	PNPH_MOUSE	1.5733e-07	2.89479e-08	Purine nucleoside phosphorylase	Pnp	positive regulation of T cell mediated cytotoxicity,inosine catabolic process,deoxyinosine catabolic process,deoxyguanosine catabolic process,GTP biosynthetic process,intrinsic apoptotic signaling pathway in response to DNA damage,apoptotic mitochondrial changes,response to gamma radiation,urate biosynthetic process,positive regulation of T cell proliferation,purine nucleoside metabolic process,p…	intracellular,cytoplasm,cytosol,cytoskeleton	nucleoside binding,purine nucleobase binding,purine-nucleoside phosphorylase activity,drug binding,phosphate ion binding	26067.4	39760.7	27705.8	30923.2	23945.3	28305.7
P23506;P23506-2	P23506;P23506-2	P23506;P23506-2	PIMT_MOUSE	0.0189552	0.00272924	Protein-L-isoaspartate(D-aspartate) O-methyltransferase;Isoform 2 of Protein-L-isoaspartate(D-aspartate) O-methyltransferase	Pcmt1	protein methylation;	cytoplasm;	protein-L-isoaspartate (D-aspartate) O-methyltransferase activity;	2018.9	4762.61	6057.13	3542.83	2541.05	2184.99
P23589	P23589	P23589	CAH5A_MOUSE	9.0103e-12	2.74349e-12	Carbonic anhydrase 5A, mitochondrial	Ca5a	gluconeogenesis,one-carbon metabolic process	mitochondrion	carbonate dehydratase activity,zinc ion binding	184578	178858	235187	294621	235351	212012
P23780	P23780	P23780	BGAL_MOUSE	7.32203e-14	4.7724e-14	Beta-galactosidase	Glb1	galactose catabolic process,cellular carbohydrate metabolic process,response to cortisone,response to Thyroglobulin triiodothyronine	extracellular space,cytoplasm,lysosome,vacuole,Golgi apparatus,intracellular membrane-bounded organelle	beta-galactosidase activity,hydrolase activity,galactoside binding	284820	381652	119364	385895	506405	509576
P23953	P23953	P23953	EST1C_MOUSE	2.54123e-12	8.91875e-13	Carboxylesterase 1C	Ces1c		extracellular space,endoplasmic reticulum lumen	hydrolase activity, acting on ester bonds,carboxylic ester hydrolase activity	75653.7	177434	172629	153574	436291	183095
P24270	P24270	P24270	CATA_MOUSE	5.46128e-19	1.77188e-17	Catalase	Cat	response to reactive oxygen species,ureteric bud development,response to hypoxia,triglyceride metabolic process,response to oxidative stress,aging,cholesterol metabolic process,aerobic respiration,response to light intensity,UV protection,response to ozone,response to lead ion,positive regulation of phosphatidylinositol 3-kinase signaling,response to activity,response to inactivity,hemoglobin met…	extracellular space,mitochondrion,mitochondrial intermembrane space,lysosome,peroxisome,peroxisomal membrane,endoplasmic reticulum,Golgi apparatus,cytosol,plasma membrane,intracellular membrane-bounded organelle	aminoacylase activity,catalase activity,receptor binding,antioxidant activity,oxidoreductase activity, acting on peroxide as acceptor,enzyme binding,heme binding,protein homodimerization activity,metal ion binding,NADP binding	59789492	244135088	132678712	135964320	90394880	129799160
P24369	P24369	P24369	PPIB_MOUSE	6.33999e-14	4.27547e-14	Peptidyl-prolyl cis-trans isomerase B	Ppib	protein peptidyl-prolyl isomerization,positive regulation of multicellular organism growth,positive regulation by host of viral process,positive regulation by host of viral genome replication,protein stabilization,bone development,chaperone-mediated protein folding	nucleus,endoplasmic reticulum,endoplasmic reticulum lumen,smooth endoplasmic reticulum,macromolecular complex,endoplasmic reticulum chaperone complex,melanosome,perinuclear region of cytoplasm	peptidyl-prolyl cis-trans isomerase activity,protein binding,macromolecular complex binding,RNA polymerase binding,collagen binding	752082	990713	987748	730619	802390	1.07589e+06
P24456	P24456	P24456	CP2DA_MOUSE	2.26358e-18	3.47877e-17	Cytochrome P450 2D10	Cyp2d10	arachidonic acid metabolic process,oxidation-reduction process	endoplasmic reticulum membrane,organelle membrane	iron ion binding,steroid hydroxylase activity,heme binding,aromatase activity	1.17782e+06	950402	1.17534e+06	774061	1.10133e+06	1.26556e+06
P24457	P24457	P24457	CP2DB_MOUSE	1.62204e-11	4.69411e-12	Cytochrome P450 2D11	Cyp2d11	arachidonic acid metabolic process,oxidation-reduction process	endoplasmic reticulum membrane,organelle membrane	iron ion binding,steroid hydroxylase activity,heme binding,aromatase activity	326555	266439	315981	170994	269974	355187
P24472	P24472	P24472	GSTA4_MOUSE	2.34446e-07	4.2733e-08	Glutathione S-transferase A4	Gsta4	glutathione metabolic process,xenobiotic metabolic process,response to herbicide,response to zinc ion,response to nicotine,cellular response to lithium ion	mitochondrion	glutathione transferase activity,drug binding,glutathione binding	14907.3	10627.7	21300.5	9810.58	13671.1	13792
P24527	P24527	P24527	LKHA4_MOUSE	0.00945404	0.00140487	Leukotriene A-4 hydrolase	Lta4h	proteolysis,leukotriene biosynthetic process,peptide catabolic process,cellular lipid metabolic process,cellular protein metabolic process	nucleus,nucleoplasm,cytoplasm,cytosol	aminopeptidase activity,epoxide hydrolase activity,leukotriene-A4 hydrolase activity,protein binding,zinc ion binding,peptide binding,metalloaminopeptidase activity	6329.04	2309.67			2303.15	2677.8
P24549	P24549	P24549	AL1A1_MOUSE	8.78479e-14	5.45779e-14	Retinal dehydrogenase 1	Aldh1a1	optic cup morphogenesis involved in camera-type eye development,response to drug,retinol metabolic process,retinoic acid metabolic process,9-cis-retinoic acid biosynthetic process,positive regulation of apoptotic process,embryonic eye morphogenesis,oxidation-reduction process	cytosol	retinal dehydrogenase activity,3-chloroallyl aldehyde dehydrogenase activity,aldehyde dehydrogenase (NAD) activity,benzaldehyde dehydrogenase (NAD+) activity,NAD binding	268448	100459	155306	97230.3	179830	188257
P24638	P24638	P24638	PPAL_MOUSE	4.54189e-11	1.21117e-11	Lysosomal acid phosphatase	Acp2	skeletal system development,lysosome organization,dephosphorylation	lysosome,lysosomal membrane,integral component of membrane,lysosomal lumen	acid phosphatase activity	66400.1	75060.1	18149.2	64150.2	77612.5	72632.8
P24721	P24721	P24721	ASGR2_MOUSE	5.12682e-06	8.72904e-07	Asialoglycoprotein receptor 2	Asgr2	endocytosis,glycoprotein metabolic process,bone mineralization,regulation of protein stability,lipid homeostasis	integral component of membrane,endoplasmic reticulum quality control compartment,perinuclear region of cytoplasm	carbohydrate binding	14624.2	13148	15880.2	14183.8	12007.9	24766.6
P25444	P25444	P25444	RS2_MOUSE	9.41464e-09	1.8894e-09	40S ribosomal protein S2	Rps2	translation,positive regulation of ubiquitin-protein transferase activity,cellular response to interleukin-4	nucleoplasm,cytosolic small ribosomal subunit	mRNA binding,structural constituent of ribosome,fibroblast growth factor binding,enzyme binding,cadherin binding	62583.2	21072.7	14814.7	7303.59	14206.1	17805.3
P25688	P25688	P25688	URIC_MOUSE	8.06881e-19	2.1419e-17	Uricase	Uox	purine nucleobase metabolic process,urate catabolic process,oxidation-reduction process	mitochondrion,peroxisome	urate oxidase activity	186033872	395097536	230774080	168901120	143500304	238969200
P25911;P25911-2	P25911;P25911-2	P25911;P25911-2	LYN_MOUSE	1.3738e-13	7.86566e-14	Tyrosine-protein kinase Lyn;Isoform 2 of Tyrosine-protein kinase Lyn	Lyn	B cell homeostasis,regulation of cytokine production,negative regulation of protein phosphorylation,positive regulation of protein phosphorylation,adaptive immune response,Fc receptor mediated stimulatory signaling pathway,tolerance induction to self antigen,histamine secretion by mast cell,platelet degranulation,negative regulation of myeloid leukocyte differentiation,immune response-regulating …	nucleus,cytoplasm,mitochondrial intermembrane space,Golgi apparatus,cytosol,plasma membrane,cell-cell adherens junction,postsynaptic density,mitochondrial crista,extrinsic component of cytoplasmic side of plasma membrane,integrin alpha2-beta1 complex,mast cell granule,intracellular membrane-bounded organelle,membrane raft,perinuclear region of cytoplasm;	protein kinase activity,protein tyrosine kinase activity,non-membrane spanning protein tyrosine kinase activity,erythropoietin receptor binding,integrin binding,protein binding,ATP binding,SH3 domain binding,enzyme binding,gamma-tubulin binding,glycosphingolipid binding,ion channel binding,macromolecular complex binding,ephrin receptor binding,Requires Ontology;	33765.3	24600.3	17063.2	21355.9	33539.5	32447.7
P26039	P26039	P26039	TLN1_MOUSE	3.4884e-12	1.18168e-12	Talin-1	Tln1	cytoskeletal anchoring at plasma membrane,cell-substrate junction assembly,cell adhesion,integrin-mediated signaling pathway,cortical actin cytoskeleton organization,integrin activation	ruffle,cytoplasm,cytoskeleton,focal adhesion,cell surface,ruffle membrane	phosphatidylserine binding,integrin binding,structural constituent of cytoskeleton,protein binding,vinculin binding,LIM domain binding,phosphatidylinositol binding,cadherin binding,actin filament binding	62177.4	40716.5	27537.5	34298.5	50627.4	49283.3
P26041	P26041	P26041	MOES_MOUSE	5.68851e-07	1.01531e-07	Moesin	Msn	immunological synapse formation,regulation of cell shape,regulation of cell size,positive regulation of gene expression,gland morphogenesis,membrane to membrane docking,T cell proliferation,establishment of epithelial cell apical/basal polarity,establishment of endothelial barrier,T cell aggregation,cellular response to testosterone stimulus,positive regulation of podosome assembly,T cell migrati…	uropod,cytosol,cytoskeleton,plasma membrane,microvillus,cell surface,basolateral plasma membrane,apical plasma membrane,filopodium,pseudopodium,microvillus membrane,myelin sheath,apical part of cell,perinuclear region of cytoplasm,invadopodium,cell periphery,focal adhesion	double-stranded RNA binding,actin binding,receptor binding,protein binding,enzyme binding,protein kinase binding,cell adhesion molecule binding	18612	24536.5	13542.4	13765.1	14986.1	17735.1
P26043	P26043	P26043	RADI_MOUSE	9.90375e-14	5.9504e-14	Radixin	Rdx	regulation of cell shape,regulation of cell size,positive regulation of gene expression,microvillus assembly,positive regulation of cell migration,regulation of actin filament bundle assembly,negative regulation of homotypic cell-cell adhesion,negative regulation of GTPase activity,cellular response to platelet-derived growth factor stimulus,regulation of GTPase activity,apical protein localizati…	ruffle,plasma membrane,microvillus,cell-cell adherens junction,apical plasma membrane,lamellipodium,filopodium,T-tubule,midbody,cortical actin cytoskeleton,cleavage furrow,stereocilium,myelin sheath,apical part of cell,cell tip,cell periphery,focal adhesion	actin binding,protein binding,protein domain specific binding,protein homodimerization activity,cadherin binding,ATPase binding	441024	318109	264804	244480	432346	467925
P26150	P26150	P26150	3BHS3_MOUSE	6.27412e-13	2.71012e-13	3 beta-hydroxysteroid dehydrogenase/Delta 5-->4-isomerase type 3	Hsd3b3	steroid biosynthetic process,oxidation-reduction process	mitochondrial inner membrane,mitochondrial intermembrane space,endoplasmic reticulum membrane,integral component of membrane	3-beta-hydroxy-delta5-steroid dehydrogenase activity,steroid delta-isomerase activity,Requires Ontology	473253	500468	705884	199188	606137	762775
P26231	P26231	P26231	CTNA1_MOUSE	4.23207e-12	1.39634e-12	Catenin alpha-1	Ctnna1	ovarian follicle development,actin filament organization,establishment or maintenance of cell polarity,negative regulation of neuroblast proliferation,aging,male gonad development,gap junction assembly,axon regeneration,cellular protein localization,regulation of cell proliferation,odontogenesis of dentin-containing tooth,negative regulation of apoptotic process,apical junction assembly,response …	acrosomal vesicle,Golgi apparatus,cytosol,plasma membrane,cell-cell junction,adherens junction,cell-cell adherens junction,zonula adherens,intercalated disc,actin cytoskeleton,catenin complex,flotillin complex,lamellipodium,cell junction,intracellular membrane-bounded organelle	structural molecule activity,protein binding,beta-catenin binding,vinculin binding,identical protein binding,gamma-catenin binding,cadherin binding,protein heterodimerization activity,actin filament binding	62408.3	54069.9	39395.8	46750.4	57773.4	64360.9
P26443	P26443	P26443	DHE3_MOUSE	2.39024e-16	6.97951e-16	Glutamate dehydrogenase 1, mitochondrial	Glud1	glutamate biosynthetic process,glutamate catabolic process,glutamine metabolic process,long-term memory,response to aluminum ion,cerebellum development,positive regulation of insulin secretion,oxidation-reduction process,tricarboxylic acid metabolic process	cytoplasm,mitochondrion,mitochondrial inner membrane,mitochondrial matrix	glutamate dehydrogenase (NAD+) activity,glutamate dehydrogenase [NAD(P)+] activity,protein binding,ATP binding,GTP binding,ADP binding,NAD+ binding,leucine binding	4.20949e+06	3.29208e+06	4.53829e+06	5706136	5.50318e+06	4.45693e+06
P27046	P27046	P27046	MA2A1_MOUSE	0.000923772	0.000144556	Alpha-mannosidase 2	Man2a1	in utero embryonic development,liver development,mannose metabolic process,protein glycosylation,N-glycan processing,protein deglycosylation,mitochondrion organization,vacuole organization,respiratory gaseous exchange,lung alveolus development,positive regulation of neurogenesis,retina morphogenesis in camera-type eye	Golgi membrane,extracellular space,Golgi apparatus,Golgi medial cisterna,cis-Golgi network,integral component of membrane	alpha-mannosidase activity,mannosyl-oligosaccharide 1,3-1,6-alpha-mannosidase activity,mannosidase activity,hydrolase activity,hydrolase activity, hydrolyzing N-glycosyl compounds,carbohydrate binding,metal ion binding	27311.8	21288.3	19216	19386.8	11344	23306.2
P27601	P27601	P27601	GNA13_MOUSE	1.64629e-12	6.14726e-13	Guanine nucleotide-binding protein subunit alpha-13	Gna13	angiogenesis,patterning of blood vessels,in utero embryonic development,G-protein coupled receptor signaling pathway,adenylate cyclase-activating G-protein coupled receptor signaling pathway,positive regulation of cytosolic calcium ion concentration,Rho protein signal transduction,regulation of cell shape,cell differentiation,platelet activation,regulation of cell migration,activation of phosphol…	nucleus,cytosol,heterotrimeric G-protein complex,plasma membrane,brush border membrane,melanosome	GTPase activity,signal transducer activity,protein binding,GTP binding,G-protein beta/gamma-subunit complex binding,type 1 angiotensin receptor binding,D5 dopamine receptor binding,metal ion binding	96554.6	101418	76370.7	58721.2	89179.8	85722.3
P27659	P27659	P27659	RL3_MOUSE	1.75333e-11	5.03911e-12	60S ribosomal protein L3	Rpl3	ribosomal large subunit assembly,translation,cellular response to interleukin-4	nucleolus,cytosol,cytosolic large ribosomal subunit,macromolecular complex	RNA binding,structural constituent of ribosome,5S rRNA binding	93553.5	66951.2	50016.2	33299.4	31318.5	43701.9
P27773	P27773	P27773	PDIA3_MOUSE	1.8196e-16	5.90287e-16	Protein disulfide-isomerase A3	Pdia3	protein folding,response to endoplasmic reticulum stress,cell redox homeostasis,oxidation-reduction process,positive regulation of extrinsic apoptotic signaling pathway	extracellular space,endoplasmic reticulum,endoplasmic reticulum lumen,cell surface,melanosome,myelin sheath	protein disulfide isomerase activity,protein binding,peptide disulfide oxidoreductase activity,identical protein binding	1.181e+06	1.9234e+06	1659577	1.26638e+06	1329115	1.85331e+06
P27786	P27786	P27786	CP17A_MOUSE	7.30929e-14	4.7724e-14	Steroid 17-alpha-hydroxylase/17,20 lyase	Cyp17a1	glucocorticoid biosynthetic process,steroid metabolic process,hormone biosynthetic process,progesterone metabolic process,oxidation-reduction process	mitochondrion,membrane,axon,neuronal cell body	steroid 17-alpha-monooxygenase activity,iron ion binding,heme binding,17-alpha-hydroxyprogesterone aldolase activity	400767	166022	56374	122097	271222	54156.5
P28230	P28230	P28230	CXB1_MOUSE	1.66654e-10	4.06201e-11	Gap junction beta-1 protein	Gjb1	cell communication,purine ribonucleotide transport,protein oligomerization,transmembrane transport,Requires Ontology	cytoplasm,endoplasmic reticulum,plasma membrane,gap junction,connexin complex,integral component of membrane,lateral plasma membrane	gap junction channel activity,protein homodimerization activity	13371.6	29152.4	32051.8	12455.2	21470.6	23866.9
P28271	P28271	P28271	ACOC_MOUSE	7.1961e-13	3.0365e-13	Cytoplasmic aconitate hydratase	Aco1	tricarboxylic acid cycle,citrate metabolic process,regulation of translation,cellular iron ion homeostasis,post-embryonic development,response to iron(II) ion,regulation of gene expression,intestinal absorption	cytoplasm,mitochondrion,endoplasmic reticulum,Golgi apparatus,cytosol	RNA binding,aconitate hydratase activity,iron-responsive element binding,metal ion binding,3 iron, 4 sulfur cluster binding,4 iron, 4 sulfur cluster binding	70496.4	47715.9	34847.6	35406.8	51430.8	56101.8
P28474	P28474	P28474	ADHX_MOUSE	3.04029e-12	1.04443e-12	Alcohol dehydrogenase class-3	Adh5	retinoid metabolic process,respiratory system process,ethanol oxidation,peptidyl-cysteine S-nitrosylation,response to lipopolysaccharide,positive regulation of blood pressure,formaldehyde catabolic process,response to nitrosative stress,response to redox state	mitochondrion	alcohol dehydrogenase (NAD) activity,fatty acid binding,zinc ion binding,formaldehyde dehydrogenase activity,protein homodimerization activity,S-(hydroxymethyl)glutathione dehydrogenase activity	44742.9	32809.4	24826.9	25325.8	35180.1	34968.7
P28653	P28653	P28653	PGS1_MOUSE	1.62312e-09	3.50815e-10	Biglycan	Bgn	blood vessel remodeling,negative regulation of protein kinase activity,cytokine-mediated signaling pathway,peptide cross-linking via chondroitin 4-sulfate glycosaminoglycan,negative regulation of JAK-STAT cascade	extracellular region,proteinaceous extracellular matrix,extracellular space,intracellular,cytoplasm,cell surface,transport vesicle,extracellular matrix,sarcolemma	protein kinase inhibitor activity,glycosaminoglycan binding,extracellular matrix binding	13052.8	13256.1	3892.7	5069.54	7740.52	6145.12
P28654	P28654	P28654	PGS2_MOUSE	5.71483e-08	1.08996e-08	Decorin	Dcn	kidney development,placenta development,negative regulation of protein kinase activity,skeletal muscle tissue development,aging,response to mechanical stimulus,positive regulation of autophagy,negative regulation of endothelial cell migration,positive regulation of phosphatidylinositol 3-kinase signaling,positive regulation of macroautophagy,negative regulation of angiogenesis,cytokine-mediated s…	extracellular region,proteinaceous extracellular matrix,collagen type VI trimer,extracellular space,cytoplasm,extracellular matrix	protein kinase inhibitor activity,collagen binding,glycosaminoglycan binding,protein N-terminus binding,extracellular matrix binding	30466.9	18754.8	3396.62	9033.93	13850.2	15861.7
P28658	P28658	P28658	ATX10_MOUSE	4.25797e-06	7.29224e-07	Ataxin-10	Atxn10	nervous system development,biological_process,neuron projection development,cilium morphogenesis,protein homotrimerization	cellular_component,cytoplasm,cytosol,plasma membrane,dendrite,neuronal cell body,perinuclear region of cytoplasm	molecular_function,protein binding,identical protein binding	7564.04				3851.69
P28660;P28660-2	P28660;P28660-2	P28660;P28660-2	NCKP1_MOUSE	1.05245e-07	1.97124e-08	Nck-associated protein 1;Isoform 2 of Nck-associated protein 1	Nckap1	in utero embryonic development,somitogenesis,neural tube closure,zygotic determination of anterior/posterior axis, embryo,endoderm development,mesodermal cell migration,embryonic body morphogenesis,positive regulation of lamellipodium assembly,Rac protein signal transduction,lamellipodium assembly,positive regulation of actin filament polymerization,notochord development,establishment or maintena…	ruffle,integral component of membrane,lamellipodium,SCAR complex,lamellipodium membrane,filamentous actin;	protein binding,macromolecular complex binding,Rac GTPase binding;	11316.7	5722.89	4604.68	4908.05	11785.5	9196.36
P28665	P28665	P28665	MUG1_MOUSE	8.93083e-15	1.05579e-14	Murinoglobulin-1	Mug1	embryo implantation,negative regulation of endopeptidase activity	extracellular space	serine-type endopeptidase inhibitor activity	115105	120971	128286	88364.4	136472	166520
P28666	P28666	P28666	MUG2_MOUSE	1.03827e-09	2.30552e-10	Murinoglobulin-2	Mug2	negative regulation of endopeptidase activity	extracellular space	serine-type endopeptidase inhibitor activity	21188.8	45517.9	29536	28373.7	25918.4	49003.7
P28798	P28798	P28798	GRN_MOUSE	3.05775e-07	5.53541e-08	Granulins	Grn	blastocyst hatching,embryo implantation,regulation of receptor activity,positive regulation of epithelial cell proliferation	extracellular space,mitochondrion,lysosome,endosome,endoplasmic reticulum	cytokine activity	69988.5	76933.7	27282.7	38408.7	56738.8	59298.8
P28843	P28843	P28843	DPP4_MOUSE	2.77254e-13	1.37217e-13	Dipeptidyl peptidase 4	Dpp4	behavioral fear response,response to hypoxia,proteolysis,cell adhesion,positive regulation of cell proliferation,negative regulation of extracellular matrix disassembly,T cell costimulation,regulation of cell-cell adhesion mediated by integrin,locomotory exploration behavior,psychomotor behavior,T cell activation,endothelial cell migration,viral entry into host cell	extracellular region,plasma membrane,cell surface,integral component of membrane,apical plasma membrane,lamellipodium,endocytic vesicle,lamellipodium membrane,membrane raft,intercellular canaliculus,invadopodium membrane	virus receptor activity,protease binding,serine-type endopeptidase activity,receptor binding,serine-type peptidase activity,dipeptidyl-peptidase activity,identical protein binding,protein homodimerization activity	143452	137520	70578.7	121389	142350	143680
P29341	P29341	P29341	PABP1_MOUSE	1.05859e-10	2.64874e-11	Polyadenylate-binding protein 1	Pabpc1	nuclear-transcribed mRNA catabolic process, nonsense-mediated decay,mRNA processing,RNA splicing,gene silencing by RNA,positive regulation of viral genome replication,positive regulation of nuclear-transcribed mRNA poly(A) tail shortening,positive regulation of nuclear-transcribed mRNA catabolic process, deadenylation-dependent decay,negative regulation of nuclear-transcribed mRNA catabolic proce…	nucleus,cytoplasm,cytosol,cytoplasmic stress granule,dendrite,cytoplasmic ribonucleoprotein granule,catalytic step 2 spliceosome,messenger ribonucleoprotein complex,ribonucleoprotein complex	RNA binding,mRNA 3'-UTR binding,protein binding,protein C-terminus binding,poly(A) binding,poly(U) RNA binding	16549.1	8677.7	3111.66	6011.18	6476.42	7018.25
P29351;P29351-2;P29351-3	P29351;P29351-2;P29351-3	P29351;P29351-2;P29351-3	PTN6_MOUSE	5.99422e-06	1.01467e-06	Tyrosine-protein phosphatase non-receptor type 6;Isoform 2 of Tyrosine-protein phosphatase non-receptor type 6;Isoform 3 of Tyrosine-protein phosphatase non-receptor type 6	Ptpn6	hematopoietic progenitor cell differentiation,negative regulation of humoral immune response mediated by circulating immunoglobulin,protein dephosphorylation,cell proliferation,positive regulation of cell proliferation,positive regulation of phosphatidylinositol 3-kinase signaling,peptidyl-tyrosine phosphorylation,cytokine-mediated signaling pathway,cell differentiation,platelet formation,abortiv…	nucleus,nucleolus,cytoplasm,cytosol,cell-cell junction,macromolecular complex,alpha-beta T cell receptor complex;;	phosphotyrosine binding,protein tyrosine phosphatase activity,transmembrane receptor protein tyrosine phosphatase activity,protein binding,SH3 domain binding,protein kinase binding,SH2 domain binding,cell adhesion molecule binding,Requires Ontology;;	14479.9	25595	16000.9	13368	22226	21230.9
P29391	P29391	P29391	FRIL1_MOUSE	7.35974e-17	3.48203e-16	Ferritin light chain 1	Ftl1	iron ion transport,intracellular sequestering of iron ion	extracellular region,cytoplasm,intracellular ferritin complex,autolysosome,endocytic vesicle lumen	iron ion binding,protein binding,ferric iron binding,identical protein binding	896351	1.12913e+06	208456	770991	1.37335e+06	1.24305e+06
P29416	P29416	P29416	HEXA_MOUSE	8.88434e-13	3.62829e-13	Beta-hexosaminidase subunit alpha	Hexa	skeletal system development,carbohydrate metabolic process,glycosaminoglycan biosynthetic process,ganglioside catabolic process,lysosome organization,sensory perception of sound,locomotory behavior,adult walking behavior,lipid storage,sexual reproduction,glycosaminoglycan metabolic process,myelination,cell morphogenesis involved in neuron differentiation,neuromuscular process controlling posture,…	lysosome,membrane,azurophil granule	beta-N-acetylhexosaminidase activity,acetylglucosaminyltransferase activity,protein heterodimerization activity,Requires Ontology	169850	256710	60152.2	255122	211171	217143
P29699	P29699	P29699	FETUA_MOUSE	2.98791e-13	1.45898e-13	Alpha-2-HS-glycoprotein	Ahsg	ossification,acute-phase response,negative regulation of endopeptidase activity,negative regulation of bone mineralization,regulation of inflammatory response,positive regulation of phagocytosis	extracellular region,Golgi apparatus,extracellular matrix,blood microparticle	endopeptidase inhibitor activity,cysteine-type endopeptidase inhibitor activity	40422.3	65971.4	30805.4	50221.5	38548.4	46732.9
P29758	P29758	P29758	OAT_MOUSE	5.95396e-16	1.31709e-15	Ornithine aminotransferase, mitochondrial	Oat	protein hexamerization,L-proline biosynthetic process	nucleoplasm,mitochondrion,mitochondrial matrix	ornithine-oxo-acid transaminase activity,pyridoxal phosphate binding,identical protein binding	3126537	4.06238e+06	5003266	7703537	5640910	6.0924e+06
P29788	P29788	P29788	VTNC_MOUSE	2.11098e-13	1.11668e-13	Vitronectin	Vtn	receptor-mediated endocytosis,immune response,cell-matrix adhesion,cell proliferation,positive regulation of cell-substrate adhesion,negative regulation of endopeptidase activity,positive regulation of smooth muscle cell migration,cell migration,extracellular matrix organization,positive regulation of protein binding,cell adhesion mediated by integrin,endodermal cell differentiation,positive regu…	extracellular region,proteinaceous extracellular matrix,basement membrane,extracellular space,endoplasmic reticulum,Golgi lumen,extracellular matrix,intracellular membrane-bounded organelle,rough endoplasmic reticulum lumen	scavenger receptor activity,integrin binding,collagen binding,heparin binding,polysaccharide binding,identical protein binding,extracellular matrix binding	85015.4	82367.8	40727	52228	72196	73542.6
P30115	P30115	P30115	GSTA3_MOUSE	7.74229e-14	4.94374e-14	Glutathione S-transferase A3	Gsta3	ureteric bud development,glutathione metabolic process,aflatoxin catabolic process	cytosol	glutathione transferase activity	1.06465e+06	706027	547962	493929	652320	700049
P30999	P30999	P30999	CTND1_MOUSE	8.53959e-13	3.50712e-13	Catenin delta-1	Ctnnd1	morphogenesis of a polarized epithelium,kidney development,transcription, DNA-templated,regulation of transcription, DNA-templated,cell adhesion,salivary gland morphogenesis,positive regulation of protein processing,Wnt signaling pathway,keratinocyte differentiation,epithelial cell differentiation involved in salivary gland development,glomerulus morphogenesis,negative regulation of canonical Wnt…	nucleus,cytoplasm,cytosol,plasma membrane,cell-cell junction,cell-cell adherens junction,bicellular tight junction,membrane,flotillin complex,lamellipodium,midbody	receptor binding,protein binding,protein phosphatase binding,protein domain specific binding,cadherin binding	55646.1	35639.8	22719	37038.3	53949.2	58936
P30999-2;P30999-3	P30999-2;P30999-3	P30999-2;P30999-3	CTND1_MOUSE	4.53002e-07	8.12011e-08	Isoform 2 of Catenin delta-1;Isoform 3 of Catenin delta-1	Ctnnd1	;	;	;	6399.08			4225.14	5861.72	6345.4
P31649	P31649	P31649	S6A13_MOUSE	6.02021e-12	1.90349e-12	Sodium- and chloride-dependent GABA transporter 2	Slc6a13	gamma-aminobutyric acid transport,transmembrane transport	integral component of plasma membrane	transporter activity,gamma-aminobutyric acid:sodium symporter activity	46873.2	41903.6	26164.7	25239.2	47148.9	40706.9
P31651	P31651	P31651	S6A12_MOUSE	2.05606e-10	4.96174e-11	Sodium- and chloride-dependent betaine transporter	Slc6a12	gamma-aminobutyric acid transport,transmembrane transport	integral component of plasma membrane	transporter activity,gamma-aminobutyric acid:sodium symporter activity	132109	159694	88820.6	83489.8	125414	176233
P31786	P31786	P31786	ACBP_MOUSE	2.4439e-11	6.86171e-12	Acyl-CoA-binding protein	Dbi	behavioral fear response,hair follicle development,triglyceride metabolic process,learning or memory,lateral ventricle development,regulation of synaptic transmission, GABAergic,phosphatidylcholine acyl-chain remodeling,skin development,long-term synaptic potentiation	extracellular space,mitochondrion,Golgi apparatus,synaptic vesicle,perinuclear endoplasmic reticulum	lipid binding,long-chain fatty acyl-CoA binding,protein dimerization activity	22194.7	39337.2	42855	32165.7	44363	50652.4
P31809;P31809-2;P31809-3;P31809-4	P31809;P31809-2;P31809-3;P31809-4	P31809;P31809-2;P31809-3;P31809-4	CEAM1_MOUSE	0.000293065	4.65587e-05	Carcinoembryonic antigen-related cell adhesion molecule 1;Isoform 2 of Carcinoembryonic antigen-related cell adhesion molecule 1;Isoform 3 of Carcinoembryonic antigen-related cell adhesion molecule 1;Isoform 4 of Carcinoembryonic antigen-related cell adhesion molecule 1	Ceacam1	regulation of cell growth,blood vessel development,negative regulation of cytokine production,negative regulation of T cell mediated cytotoxicity,negative regulation of natural killer cell mediated cytotoxicity directed against tumor cell target,negative regulation of protein kinase activity,homophilic cell adhesion via plasma membrane adhesion molecules,regulation of endothelial cell migration,r…	extracellular space,plasma membrane,cell-cell junction,adherens junction,external side of plasma membrane,basal plasma membrane,cell surface,membrane,integral component of membrane,apical plasma membrane,lateral plasma membrane,cell junction,transport vesicle,brush border membrane,microvillus membrane,ciliary membrane,T cell receptor complex;;;	virus receptor activity,actin binding,granulocyte colony-stimulating factor receptor binding,protein binding,calmodulin binding,bile acid transmembrane transporter activity,kinase binding,protein phosphatase binding,filamin binding,Toll-like receptor binding,protein homodimerization activity,virion binding,protein dimerization activity,protein tyrosine kinase binding;;;	13647.4		6877.25	9487.67	17416.5
P32020	P32020	P32020	NLTP_MOUSE	1.76827e-18	3.22708e-17	Non-specific lipid-transfer protein	Scp2	acyl-CoA metabolic process,steroid biosynthetic process,progesterone biosynthetic process,peroxisome organization,phospholipid transport,cholesterol transport,positive regulation of intracellular cholesterol transport,inositol trisphosphate biosynthetic process,positive regulation of steroid metabolic process,protein localization to plasma membrane,lipid hydroperoxide transport	nucleoplasm,mitochondrion,peroxisome,macromolecular complex,intracellular membrane-bounded organelle	fatty-acyl-CoA binding,receptor binding,protein binding,phosphatidylinositol transporter activity,sterol transporter activity,cholesterol binding,sterol binding,propanoyl-CoA C-acyltransferase activity,long-chain fatty acyl-CoA binding,propionyl-CoA C2-trimethyltridecanoyltransferase activity,oleic acid binding	35461032	32405328	82200704	15678366	52829704	66876760
P32261	P32261	P32261	ANT3_MOUSE	1.27317e-12	4.93665e-13	Antithrombin-III	Serpinc1	acute inflammatory response to antigenic stimulus,response to nutrient,lactation,blood coagulation,negative regulation of endopeptidase activity,regulation of blood coagulation, intrinsic pathway	extracellular space	protease binding,serine-type endopeptidase inhibitor activity,heparin binding,identical protein binding	50870.8	82422.6	55586.4	63286.5	54337.4	69923.9
P33267	P33267	P33267	CP2F2_MOUSE	1.82081e-15	3.05561e-15	Cytochrome P450 2F2	Cyp2f2	response to toxic substance,naphthalene metabolic process,trichloroethylene metabolic process,epoxygenase P450 pathway,oxidation-reduction process	endoplasmic reticulum membrane,organelle membrane,intracellular membrane-bounded organelle	iron ion binding,arachidonic acid epoxygenase activity,steroid hydroxylase activity,oxidoreductase activity, acting on paired donors, with incorporation or reduction of molecular oxygen, reduced flavin or flavoprotein as one donor, and incorporation of one atom of oxygen,oxygen binding,heme binding	1.33422e+06	1.03968e+06	1.59425e+06	708957	1.22793e+06	1.85649e+06
P34884	P34884	P34884	MIF_MOUSE	2.91797e-09	6.14753e-10	Macrophage migration inhibitory factor	Mif	prostaglandin biosynthetic process,positive regulation of protein phosphorylation,positive regulation of adaptive immune response,negative regulation of mature B cell apoptotic process,inflammatory response,cell surface receptor signaling pathway,cell aging,cell proliferation,regulation of receptor activity,negative regulation of gene expression,positive regulation of protein kinase A signaling,n…	extracellular region,extracellular space,nucleoplasm,cytosol,cell surface,myelin sheath	protease binding,dopachrome isomerase activity,receptor binding,cytokine activity,cytokine receptor binding,chemoattractant activity,identical protein binding,phenylpyruvate tautomerase activity	92762.5	67279.9	44242.3	45953.3	62498.5	40170.7
P34914	P34914	P34914	HYES_MOUSE	2.02056e-17	1.51283e-16	Bifunctional epoxide hydrolase 2	Ephx2	response to toxic substance,positive regulation of gene expression,dephosphorylation,cholesterol homeostasis,stilbene catabolic process,phospholipid dephosphorylation,regulation of cholesterol metabolic process,epoxide metabolic process	peroxisome,cytosol	magnesium ion binding,epoxide hydrolase activity,receptor binding,toxic substance binding,phosphatase activity,10-hydroxy-9-(phosphonooxy)octadecanoate phosphatase activity,lipid phosphatase activity,protein homodimerization activity	11767836	28395828	23378796	15178872	14832036	21114158
P34927	P34927	P34927	ASGR1_MOUSE	3.15664e-11	8.6711e-12	Asialoglycoprotein receptor 1	Asgr1	receptor-mediated endocytosis,cellular response to extracellular stimulus	integral component of membrane	asialoglycoprotein receptor activity,carbohydrate binding,protein homodimerization activity,metal ion binding	106424	67733.6	95617.1	52934.3	80046.6	86856.1
P35278	P35278	P35278	RAB5C_MOUSE	2.30979e-14	2.05017e-14	Ras-related protein Rab-5C	Rab5c	endosome organization,protein transport,regulation of endocytosis,plasma membrane to endosome transport	endosome,early endosome,lipid particle,plasma membrane,endocytic vesicle,early endosome membrane,melanosome	GTPase activity,protein binding,GTP binding,GDP binding	360508	642839	476535	407498	266925	390626
P35279;P35279-2	P35279;P35279-2	P35279;P35279-2	RAB6A_MOUSE	2.99594e-13	1.46046e-13	Ras-related protein Rab-6A;Isoform 2 of Ras-related protein Rab-6A	Rab6a	intracellular protein transport,retrograde vesicle-mediated transport, Golgi to ER,intra-Golgi vesicle-mediated transport,peptidyl-cysteine methylation,antigen processing and presentation,protein localization to Golgi apparatus,early endosome to Golgi transport,retrograde transport, endosome to Golgi;	Golgi membrane,Golgi apparatus,trans-Golgi network,cytosol,membrane,cytoplasmic vesicle,endosome to plasma membrane transport vesicle;	GTPase activity,protein binding,GTP binding,protein domain specific binding,myosin V binding;	103379	94528.3	64629.7	64562	76400.7	82922.6
P35282	P35282	P35282	RAB21_MOUSE	2.48108e-10	5.93346e-11	Ras-related protein Rab-21	Rab21	anterograde axonal transport,protein transport,regulation of exocytosis,regulation of endocytosis,regulation of axon extension,positive regulation of receptor-mediated endocytosis,positive regulation of dendrite morphogenesis,positive regulation of early endosome to late endosome transport	endosome,early endosome,endoplasmic reticulum membrane,trans-Golgi network,cytoplasmic side of plasma membrane,vesicle membrane,cytoplasmic vesicle membrane,cleavage furrow,Golgi cisterna membrane,neuron projection,cytoplasmic side of early endosome membrane,axon cytoplasm	GTPase activity,protein binding,GTP binding,GDP binding	53339.7	86928.9	71274.8	59358	38999.2	49808.9
P35283	P35283	P35283	RAB12_MOUSE	8.3745e-08	1.58173e-08	Ras-related protein Rab-12	Rab12	autophagy,endosome to lysosome transport,protein transport,positive regulation of macroautophagy,cellular protein catabolic process,cellular response to interferon-gamma	Golgi membrane,lysosome,lysosomal membrane,autophagosome,Golgi apparatus,phagocytic vesicle,recycling endosome membrane	GTPase activity,GTP binding,GDP binding	12138.2	28366.3	20601.2	14587.3	13666	18310.7
P35285	P35285	P35285	RB22A_MOUSE	0.0259003	0.00365356	Ras-related protein Rab-22A	Rab22a	endocytosis,endosome organization,protein transport,regulation of vesicle size	ruffle,early endosome,late endosome,plasma membrane,endosome membrane,actin cytoskeleton,phagocytic vesicle membrane,phagocytic vesicle	GTPase activity,protein binding,GTP binding,GDP binding		8149.3		6622.99		6954.43
P35290	P35290	P35290	RAB24_MOUSE	8.5111e-14	5.33314e-14	Ras-related protein Rab-24	Rab24	autophagy,protein transport	mitochondrion,autophagosome,cytosol,membrane	GTPase activity,protein binding,GTP binding	80794.8	137749	105802	69179.7	78585.8	101710
P35293	P35293	P35293	RAB18_MOUSE	2.2138e-13	1.1564e-13	Ras-related protein Rab-18	Rab18	eye development,brain development,protein transport,lipid particle organization,nuclear import,endoplasmic reticulum tubular network organization	intracellular,Golgi apparatus,basal plasma membrane,apical plasma membrane,endoplasmic reticulum tubular network	GTPase activity,GTP binding,GDP binding	184265	261779	185248	163715	136563	208205
P35486	P35486	P35486	ODPA_MOUSE	1.70433e-13	9.35677e-14	Pyruvate dehydrogenase E1 component subunit alpha, somatic form, mitochondrial	Pdha1	glucose metabolic process,acetyl-CoA biosynthetic process from pyruvate,tricarboxylic acid cycle,mitochondrial acetyl-CoA biosynthetic process from pyruvate	nucleolus,mitochondrion,mitochondrial matrix,myelin sheath,pyruvate dehydrogenase complex	pyruvate dehydrogenase activity,pyruvate dehydrogenase (acetyl-transferring) activity,pyruvate dehydrogenase (NAD+) activity	358196	198635	327755	312359	371361	302128
P35492	P35492	P35492	HUTH_MOUSE	4.95646e-09	1.01778e-09	Histidine ammonia-lyase	Hal	histidine catabolic process,histidine catabolic process to glutamate and formamide,histidine catabolic process to glutamate and formate	cytoplasm	histidine ammonia-lyase activity	65924.8	101874	36545.6	50049.3	51996.9	84487.4
P35505	P35505	P35505	FAAA_MOUSE	8.30303e-15	9.87993e-15	Fumarylacetoacetase	Fah	arginine catabolic process,L-phenylalanine catabolic process,tyrosine catabolic process		fumarylacetoacetase activity,metal ion binding	353326	280681	174188	178581	215395	225847
P35564	P35564	P35564	CALX_MOUSE	8.35606e-13	3.44142e-13	Calnexin	Canx	aging,synaptic vesicle endocytosis,chaperone-mediated protein folding,clathrin-dependent endocytosis	endoplasmic reticulum,endoplasmic reticulum membrane,smooth endoplasmic reticulum,rough endoplasmic reticulum,ribosome,membrane,integral component of membrane,axon,dendrite cytoplasm,melanosome,neuronal cell body,dendritic spine,myelin sheath,ER-mitochondrion membrane contact site,endoplasmic reticulum quality control compartment,integral component of lumenal side of endoplasmic reticulum membrane	calcium ion binding,protein binding,carbohydrate binding,apolipoprotein binding,ionotropic glutamate receptor binding,unfolded protein binding	580900	936823	697389	560098	476774	731554
P35576	P35576	P35576	G6PC_MOUSE	4.00268e-14	2.99688e-14	Glucose-6-phosphatase	G6pc	glycogen metabolic process,glycogen catabolic process,gluconeogenesis,triglyceride metabolic process,steroid metabolic process,regulation of gene expression,glucose-6-phosphate transport,response to food,multicellular organism growth,glucose homeostasis,cholesterol homeostasis,urate metabolic process,phosphorylated carbohydrate dephosphorylation,glucose 6-phosphate metabolic process	endoplasmic reticulum,integral component of membrane,integral component of endoplasmic reticulum membrane	glucose-6-phosphatase activity,phosphotransferase activity, alcohol group as acceptor,phosphate ion binding	44462.5	32247	63202.8	18675.2	32977.6	37745.1
P35700	P35700	P35700	PRDX1_MOUSE	2.31503e-13	1.20069e-13	Peroxiredoxin-1	Prdx1	response to reactive oxygen species,response to oxidative stress,cell proliferation,removal of superoxide radicals,natural killer cell activation,regulation of stress-activated MAPK cascade,erythrocyte homeostasis,natural killer cell mediated cytotoxicity,hydrogen peroxide catabolic process,cell redox homeostasis,oxidation-reduction process,regulation of NIK/NF-kappaB signaling	nucleus,cytoplasm,mitochondrion,cytosol,myelin sheath	peroxidase activity,protein binding,thioredoxin peroxidase activity,identical protein binding,cadherin binding	1.63575e+06	1.57043e+06	1.06722e+06	873104	815224	990491
P35762	P35762	P35762	CD81_MOUSE	1.75009e-11	5.03854e-12	CD81 antigen	Cd81	activation of MAPK activity,cell surface receptor signaling pathway,protein localization,positive regulation of cell proliferation,positive regulation of cell growth,positive regulation of B cell proliferation,receptor internalization,regulation of protein stability,positive regulation of 1-phosphatidylinositol 4-kinase activity,positive regulation of transcription from RNA polymerase II promoter…	immunological synapse,integral component of plasma membrane,membrane,basolateral plasma membrane,vesicle,extracellular exosome	virus receptor activity,integrin binding,protein binding,transferrin receptor binding	76377.5	39791.2	35653.8	38661.2	82142.1	60329.1
P35979	P35979	P35979	RL12_MOUSE	2.80384e-14	2.35942e-14	60S ribosomal protein L12	Rpl12	ribosomal large subunit assembly,translation	nucleus,nucleolus,cytoplasm,cytosolic large ribosomal subunit	structural constituent of ribosome,rRNA binding	395429	432363	404629	226790	172608	261911
P35980	P35980	P35980	RL18_MOUSE	2.00672e-10	4.84666e-11	60S ribosomal protein L18	Rpl18	cytoplasmic translation,translation	nucleolus,endoplasmic reticulum,rough endoplasmic reticulum,cytosol,cytosolic large ribosomal subunit,polysomal ribosome	RNA binding,structural constituent of ribosome	105624	51889.7	38383.7	38511.4	55140.4	47953
P36536	P36536	P36536	SAR1A_MOUSE	6.25775e-06	1.05806e-06	GTP-binding protein SAR1a	Sar1a	intracellular protein transport,vesicle-mediated transport,cargo loading into COPII-coated vesicle,regulation of cargo loading into COPII-coated vesicle,negative regulation of cargo loading into COPII-coated vesicle	Golgi membrane,endoplasmic reticulum,Golgi apparatus,sarcoplasmic reticulum,COPII vesicle coat	GTP binding	2460.28	2155.64		1301.88	2624.38	1653.52
P36552	P36552	P36552	HEM6_MOUSE	4.51928e-17	2.66001e-16	Oxygen-dependent coproporphyrinogen-III oxidase, mitochondrial	Cpox	protoporphyrinogen IX biosynthetic process,heme biosynthetic process,potassium ion transport,sodium ion transport,response to iron ion,establishment or maintenance of transmembrane electrochemical gradient,response to lead ion,response to insecticide,response to arsenic-containing substance,response to methylmercury,oxidation-reduction process	mitochondrion,mitochondrial inner membrane,mitochondrial intermembrane space,cytosol,membrane	coproporphyrinogen oxidase activity,structural constituent of eye lens,sodium:potassium-exchanging ATPase activity,protein homodimerization activity	121948	86672.5	154436	165322	278583	178324
P37040	P37040	P37040	NCPR_MOUSE	4.65539e-14	3.31555e-14	NADPH--cytochrome P450 reductase	Por	regulation of growth plate cartilage chondrocyte proliferation,response to nutrient,carnitine metabolic process,flavonoid metabolic process,internal peptidyl-lysine acetylation,fatty acid oxidation,electron transport chain,positive regulation of chondrocyte differentiation,positive regulation of monooxygenase activity,response to drug,negative regulation of cysteine-type endopeptidase activity in…	mitochondrion,endoplasmic reticulum membrane,integral component of membrane,intracellular membrane-bounded organelle	NADPH-hemoprotein reductase activity,cytochrome-b5 reductase activity, acting on NAD(P)H,nitric oxide dioxygenase activity,electron carrier activity,FMN binding,oxidoreductase activity,hydrolase activity,enzyme binding,iron-cytochrome-c reductase activity,flavin adenine dinucleotide binding,NADP binding	611455	1.52666e+06	773080	956244	523090	816032
P38060	P38060	P38060	HMGCL_MOUSE	3.60212e-15	5.08125e-15	Hydroxymethylglutaryl-CoA lyase, mitochondrial	Hmgcl	liver development,lipid metabolic process,acyl-CoA metabolic process,mitochondrion organization,response to nutrient,response to starvation,ketone body biosynthetic process,protein tetramerization,response to fatty acid	mitochondrion,mitochondrial inner membrane,mitochondrial matrix,peroxisome	fatty-acyl-CoA binding,magnesium ion binding,hydroxymethylglutaryl-CoA lyase activity,receptor binding,manganese ion binding,carboxylic acid binding,protein homodimerization activity,metal ion binding	565455	1.18434e+06	1.22346e+06	1.0469e+06	919883	1.11995e+06
P38647	P38647	P38647	GRP75_MOUSE	2.12317e-14	1.96814e-14	Stress-70 protein, mitochondrial	Hspa9	protein folding,protein export from nucleus,iron-sulfur cluster assembly,erythrocyte differentiation,regulation of erythrocyte differentiation,negative regulation of erythrocyte differentiation,negative regulation of hematopoietic stem cell differentiation,negative regulation of hemopoiesis	nucleolus,cytoplasm,mitochondrion,mitochondrial matrix,mitochondrial nucleoid,myelin sheath	protein binding,ATP binding,enzyme binding,ubiquitin protein ligase binding,unfolded protein binding	1.50739e+06	1.18114e+06	1.65713e+06	1.91271e+06	1.99852e+06	1.73411e+06
P39039	P39039	P39039	MBL1_MOUSE	7.21246e-10	1.62754e-10	Mannose-binding protein A	Mbl1	complement activation, lectin pathway,complement activation, classical pathway,negative regulation of growth of symbiont in host,positive regulation of phagocytosis,defense response to Gram-positive bacterium,protein homotetramerization,killing by host of symbiont cells,protein homotrimerization	collagen trimer,extracellular space	protease binding,calcium ion binding,mannose binding,polysaccharide binding,protein homodimerization activity,calcium-dependent protein binding,phosphatidylinositol-4-phosphate binding	45103.4	38961.9	39660.6	35869.4	46567.4	42146.5
P39054;P39054-2	P39054;P39054-2	P39054;P39054-2	DYN2_MOUSE	0.00696094	0.00104827	Dynamin-2;Isoform 2 of Dynamin-2	Dnm2	mitochondrial fission,G-protein coupled receptor internalization,ventricular septum development,dynamin family protein polymerization involved in mitochondrial fission,Golgi to plasma membrane transport,receptor-mediated endocytosis,phagocytosis,spermatogenesis,response to light stimulus,positive regulation of lamellipodium assembly,negative regulation of transforming growth factor beta receptor …	Golgi membrane,phagocytic cup,photoreceptor inner segment,nucleus,endosome,Golgi apparatus,trans-Golgi network,centrosome,cytosol,microtubule,clathrin-coated pit,postsynaptic density,lamellipodium,cell junction,midbody,phagocytic vesicle membrane,mitochondrial membrane,ruffle membrane,macromolecular complex,postsynaptic membrane,clathrin-coated endocytic vesicle,perinuclear region of cytoplasm,gr…	GTPase activity,protein binding,GTP binding,microtubule binding,SH3 domain binding,phosphatidylinositol 3-kinase regulatory subunit binding,macromolecular complex binding,nitric-oxide synthase binding;	32156.2	11539	22185.4	12411.8	18331.6	20795.2
P40124	P40124	P40124	CAP1_MOUSE	3.53513e-09	7.36275e-10	Adenylyl cyclase-associated protein 1	Cap1	cell morphogenesis,ameboidal-type cell migration,receptor-mediated endocytosis,establishment or maintenance of cell polarity,signal transduction,actin polymerization or depolymerization,actin cytoskeleton organization,regulation of adenylate cyclase activity	extracellular region,extracellular space,cytoplasm,cytosol,plasma membrane,cortical actin cytoskeleton	actin binding,protein binding,adenylate cyclase binding	9387.64	6227.82	3442.27	7153.51	9064.1	8809.02
P40142	P40142	P40142	TKT_MOUSE	1.1192e-10	2.79046e-11	Transketolase	Tkt	regulation of growth,glyceraldehyde-3-phosphate biosynthetic process	nucleoplasm,nuclear body,nuclear speck,myelin sheath	transketolase activity,protein homodimerization activity,metal ion binding,cofactor binding	118183	56753.2	43020.3	41964.6	50744.5	43485.3
P40237	P40237	P40237	CD82_MOUSE	0.0198417	0.00284847	CD82 antigen	Cd82	cell surface receptor signaling pathway	integral component of plasma membrane		9888.75	8773.12	6699.89	7533.94	9612.07	10376.3
P40630;P40630-2	P40630;P40630-2	P40630;P40630-2	TFAM_MOUSE	2.13432e-09	4.57579e-10	Transcription factor A, mitochondrial;Isoform Nuclear of Transcription factor A, mitochondrial	Tfam	transcription from mitochondrial promoter,transcription initiation from mitochondrial promoter,mitochondrial respiratory chain complex assembly,positive regulation of transcription, DNA-templated,positive regulation of transcription from RNA polymerase II promoter;	nucleus,mitochondrion,mitochondrial matrix,macromolecular complex,mitochondrial nucleoid;	RNA polymerase II core promoter proximal region sequence-specific DNA binding,mitochondrial RNA polymerase regulatory region DNA binding,chromatin binding,transcription factor activity, sequence-specific DNA binding,DNA binding, bending,sequence-specific DNA binding;	28963.6	25544.9	34569.1	50543.7	32240.6	26904.4
P40936	P40936	P40936	INMT_MOUSE	1.21252e-12	4.73969e-13	Indolethylamine N-methyltransferase	Inmt	amine metabolic process,response to toxic substance,methylation	cytosol	thioether S-methyltransferase activity,amine N-methyltransferase activity,dimethyl selenide methyltransferase activity,Requires Ontology	62135.9	60893.1	63157	68042	66898.8	84911.1
P41105	P41105	P41105	RL28_MOUSE	3.63625e-11	9.84959e-12	60S ribosomal protein L28	Rpl28	translation	cytosolic large ribosomal subunit,dendrite,cytoplasmic ribonucleoprotein granule,cell body	structural constituent of ribosome	31312.2		3873.37	4900.63	10476.6	10025.3
P41216	P41216	P41216	ACSL1_MOUSE	4.16477e-19	1.52014e-17	Long-chain-fatty-acid--CoA ligase 1	Acsl1	long-chain fatty acid metabolic process,triglyceride metabolic process,response to nutrient,lipid biosynthetic process,response to organic cyclic compound,adiponectin-activated signaling pathway,response to oleic acid,xenobiotic catabolic process,response to drug,long-chain fatty acid import,positive regulation of protein serine/threonine kinase activity	mitochondrion,mitochondrial outer membrane,peroxisomal membrane,endoplasmic reticulum membrane,plasma membrane,integral component of membrane	long-chain fatty acid-CoA ligase activity,ATP binding,decanoate--CoA ligase activity	10962181	18008286	16554572	9640328	12078780	14298012
P41317	P41317	P41317	MBL2_MOUSE	2.67143e-12	9.33082e-13	Mannose-binding protein C	Mbl2	complement activation, lectin pathway,complement activation, classical pathway,negative regulation of growth of symbiont in host,innate immune response,negative regulation of viral process,positive regulation of phagocytosis,defense response to Gram-positive bacterium,killing by host of symbiont cells	collagen trimer,extracellular space	receptor binding,calcium ion binding,mannose binding,calcium-dependent protein binding	49537.1	106073	61846	68375.3	50938.2	72860.1
P42125	P42125	P42125	ECI1_MOUSE	3.47264e-15	4.98427e-15	Enoyl-CoA delta isomerase 1, mitochondrial	Eci1	fatty acid beta-oxidation	mitochondrion,mitochondrial inner membrane,mitochondrial matrix	dodecenoyl-CoA delta-isomerase activity,enoyl-CoA hydratase activity	483414	372553	681131	703509	647914	553081
P42208	P42208	P42208	SEPT2_MOUSE	0.00845048	0.00126152	Septin-2	2019-09-02	regulation of L-glutamate transport,smoothened signaling pathway,spermatogenesis,cell differentiation,regulation of protein localization,regulation of catalytic activity,protein polymerization,cilium morphogenesis,cytoskeleton-dependent cytokinesis	condensed chromosome kinetochore,nucleus,cytoplasm,actomyosin contractile ring,spindle microtubule,plasma membrane,axoneme,cell cortex,cell surface,actin cytoskeleton,microtubule cytoskeleton,midbody,septin complex,cleavage furrow,photoreceptor connecting cilium,ciliary transition zone,cell projection,myelin sheath,synapse,ciliary membrane,sperm annulus,Requires Ontology	GTPase activity,protein binding,GTP binding,enzyme regulator activity,protein complex scaffold,identical protein binding,cadherin binding	57007.1	12252.8	5999.55	9023.16	11716	9841.82
P42227;P42227-2;P42227-3	P42227;P42227-2;P42227-3	P42227;P42227-2;P42227-3	STAT3_MOUSE	0.024142	0.00342539	Signal transducer and activator of transcription 3;Isoform Stat3B of Signal transducer and activator of transcription 3;Isoform Del-701 of Signal transducer and activator of transcription 3	Stat3	temperature homeostasis,eye photoreceptor cell differentiation,regulation of transcription, DNA-templated,transcription from RNA polymerase II promoter,protein import into nucleus,acute-phase response,inflammatory response,JAK-STAT cascade,aging,cell proliferation,negative regulation of cell proliferation,positive regulation of gene expression,negative regulation of hydrogen peroxide biosynthetic…	nuclear chromatin,nucleus,nucleoplasm,cytoplasm,mitochondrial inner membrane,cytosol,plasma membrane,RNA polymerase II transcription factor complex;;	RNA polymerase II core promoter proximal region sequence-specific DNA binding,RNA polymerase II transcription factor activity, sequence-specific DNA binding,transcriptional activator activity, RNA polymerase II core promoter proximal region sequence-specific binding,RNA polymerase II repressing transcription factor binding,transcriptional activator activity, RNA polymerase II transcription regula…	8924.85	6447.68	2913.88	4963.11	6077.46	5995.85
P42669	P42669	P42669	PURA_MOUSE	7.28479e-09	1.47617e-09	Transcriptional activator protein Pur-alpha	Pura	DNA unwinding involved in DNA replication,transcription, DNA-templated,apoptotic process,mitotic cell cycle checkpoint,nervous system development,cell proliferation,positive regulation of cell proliferation,negative regulation of translation,cell differentiation,negative regulation of transcription, DNA-templated	nucleus,DNA replication factor A complex,cytoplasm,dendrite,neuronal cell body	translation repressor activity, nucleic acid binding,DNA binding,double-stranded DNA binding,double-stranded telomeric DNA binding,single-stranded DNA binding,transcription factor activity, sequence-specific DNA binding,RNA binding,protein binding,transcription factor binding,purine-rich negative regulatory element binding,SMAD binding	29662	18152.6	12455	19025.4	16084.1	13370.7
P42867	P42867	P42867	GPT_MOUSE	0.0196339	0.0028214	UDP-N-acetylglucosamine--dolichyl-phosphate N-acetylglucosaminephosphotransferase	Dpagt1	UDP-N-acetylglucosamine metabolic process,protein N-linked glycosylation,dolichol-linked oligosaccharide biosynthetic process,dolichyl diphosphate biosynthetic process,dolichol metabolic process	endoplasmic reticulum membrane,membrane,integral component of membrane,intracellular membrane-bounded organelle	UDP-N-acetylglucosamine-dolichyl-phosphate N-acetylglucosaminephosphotransferase activity,UDP-N-acetylglucosamine-lysosomal-enzyme N-acetylglucosaminephosphotransferase activity,phospho-N-acetylmuramoyl-pentapeptide-transferase activity,transferase activity, transferring glycosyl groups	12407.2	16110.3	11671.1	4896.1	10258.9	14660.5
P42925	P42925	P42925	PXMP2_MOUSE	8.72238e-18	8.21592e-17	Peroxisomal membrane protein 2	Pxmp2	carboxylic acid transport,transmembrane transport	cytoplasm,mitochondrion,peroxisomal membrane,integral component of peroxisomal membrane,macromolecular complex	channel activity	5667953	11509730	6730835	5.23205e+06	6.10522e+06	7.46518e+06
P42932	P42932	P42932	TCPQ_MOUSE	7.77078e-13	3.22769e-13	T-complex protein 1 subunit theta	Cct8	'de novo' protein folding,binding of sperm to zona pellucida,positive regulation of telomere maintenance via telomerase,pore complex assembly,protein stabilization,chaperone-mediated protein folding,toxin transport,positive regulation of establishment of protein localization to telomere,positive regulation of protein localization to Cajal body,positive regulation of telomerase RNA localization to…	zona pellucida receptor complex,nucleoplasm,cytoplasm,centrosome,cytosol,chaperonin-containing T-complex,microtubule,cilium,cell body,intermediate filament cytoskeleton	protein binding,ATP binding,protein binding involved in protein folding,cadherin binding,unfolded protein binding	97045.8	59782.2	29556.5	45556.6	63413.9	83473.9
P43006;P43006-2;P43006-3	P43006;P43006-2;P43006-3	P43006;P43006-2;P43006-3	EAA2_MOUSE	3.01846e-07	5.46768e-08	Excitatory amino acid transporter 2;Isoform Glt-1A of Excitatory amino acid transporter 2;Isoform Glt-1B of Excitatory amino acid transporter 2	Slc1a2	nervous system development,visual behavior,response to light stimulus,response to wounding,multicellular organism aging,L-glutamate transport,telencephalon development,adult behavior,cellular response to extracellular stimulus,multicellular organism growth,response to drug,response to amino acid,positive regulation of glucose import,protein homotrimerization,D-aspartate import,anion transmembrane…	plasma membrane,integral component of plasma membrane,cell surface,axon,axolemma;;	L-glutamate transmembrane transporter activity,high-affinity glutamate transmembrane transporter activity,anion transmembrane transporter activity,glutamate:sodium symporter activity,metal ion binding;;	26215.1	9462.92	8359.97	10840.1	22400.1	8806.52
P43024	P43024	P43024	CX6A1_MOUSE	2.0842e-13	1.11056e-13	Cytochrome c oxidase subunit 6A1, mitochondrial	Cox6a1	mitochondrial electron transport, cytochrome c to oxygen,aerobic respiration,regulation of catalytic activity,hydrogen ion transmembrane transport	mitochondrion,mitochondrial respiratory chain complex IV,myelin sheath	enzyme regulator activity,cytochrome-c oxidase activity	125477	91542.6	101303	124392	123192	125356
P43406	P43406	P43406	ITAV_MOUSE	0.0305653	0.00425379	Integrin alpha-V	Itgav	angiogenesis,blood vessel development,vasculogenesis,inflammatory response,cell adhesion,cell-matrix adhesion,integrin-mediated signaling pathway,positive regulation of cell proliferation,fertilization,negative regulation of macrophage derived foam cell differentiation,negative regulation of lipid storage,positive regulation of cell migration,cell-substrate adhesion,negative regulation of lipid t…	cytosol,plasma membrane,focal adhesion,integrin complex,external side of plasma membrane,cell surface,membrane,lamellipodium membrane,filopodium membrane,microvillus membrane,ruffle membrane,integrin alphav-beta3 complex,integrin alphav-beta5 complex,integrin alphav-beta6 complex,integrin alphav-beta8 complex,alphav-beta3 integrin-IGF-1-IGF1R complex,alphav-beta3 integrin-HMGB1 complex	fibronectin binding,protease binding,integrin binding,voltage-gated calcium channel activity,peptide binding,metal ion binding,protein heterodimerization activity,transforming growth factor beta binding,extracellular matrix binding,extracellular matrix protein binding,opsonin binding,protein kinase C binding,fibroblast growth factor binding,C-X3-C chemokine binding,insulin-like growth factor I bi…	2431.46	1999.33	1047.1	5907.64	6503.14
P45591	P45591	P45591	COF2_MOUSE	3.76778e-09	7.81387e-10	Cofilin-2	Cfl2	actin filament organization,skeletal muscle tissue development,actin filament depolymerization,actin filament fragmentation,positive regulation of actin filament depolymerization,sarcomere organization,muscle cell cellular homeostasis	actin cytoskeleton,nuclear matrix,Z disc,I band	actin filament binding	34653.1	21338	12816.3	16738.7	26188.5	33007.5
P45878	P45878	P45878	FKBP2_MOUSE	3.61348e-13	1.70734e-13	Peptidyl-prolyl cis-trans isomerase FKBP2	Fkbp2	protein peptidyl-prolyl isomerization,chaperone-mediated protein folding	cytoplasm,endoplasmic reticulum membrane	peptidyl-prolyl cis-trans isomerase activity,FK506 binding	201842	405393	322757	268456	219544	358140
P45952	P45952	P45952	ACADM_MOUSE	7.62839e-15	9.2427e-15	Medium-chain specific acyl-CoA dehydrogenase, mitochondrial	Acadm	liver development,glycogen biosynthetic process,organic acid metabolic process,regulation of gluconeogenesis,fatty acid beta-oxidation,heart development,response to cold,carnitine metabolic process,post-embryonic development,carnitine metabolic process, CoA-linked,fatty acid beta-oxidation using acyl-CoA dehydrogenase,response to starvation,carnitine biosynthetic process,medium-chain fatty acid m…	mitochondrion,mitochondrial matrix,nuclear speck,axon,mitochondrial membrane	acyl-CoA dehydrogenase activity,identical protein binding,flavin adenine dinucleotide binding,medium-chain-acyl-CoA dehydrogenase activity	868068	697629	1.13806e+06	1378319	1.2709e+06	1.10192e+06
P46412	P46412	P46412	GPX3_MOUSE	3.0765e-10	7.25637e-11	Glutathione peroxidase 3	Gpx3	response to oxidative stress,hydrogen peroxide catabolic process,protein homotetramerization,oxidation-reduction process,cellular oxidant detoxification	extracellular space	glutathione peroxidase activity,selenium binding	28284.4	24349.4	11148.3	18562.1	24426.2	24605.9
P46460	P46460	P46460	NSF_MOUSE	0.0572123	0.00763528	Vesicle-fusing ATPase	Nsf	positive regulation of receptor recycling,potassium ion transport,intracellular protein transport,SNARE complex disassembly,positive regulation of protein catabolic process	cytosol,plasma membrane,myelin sheath	SNARE binding,protein binding,ATP binding,ATPase activity,syntaxin-1 binding,protein kinase binding,syntaxin binding,PDZ domain binding,ionotropic glutamate receptor binding,ATPase activity, coupled,macromolecular complex binding,metal ion binding	20841.9	21043.9	13383.3	12101.3	16682.9	13513.7
P46471	P46471	P46471	PRS7_MOUSE	1.76882e-05	2.93464e-06	26S proteasome regulatory subunit 7	Psmc2	ubiquitin-dependent protein catabolic process,ER-associated ubiquitin-dependent protein catabolic process,positive regulation of RNA polymerase II transcriptional preinitiation complex assembly,positive regulation of proteasomal protein catabolic process	proteasome complex,cytoplasmic mRNA processing body,cytosol,proteasome regulatory particle, base subcomplex,proteasome accessory complex,nuclear proteasome complex,cytosolic proteasome complex,cytoplasmic ribonucleoprotein granule	protein binding,ATP binding,ATPase activity,TBP-class protein binding,proteasome-activating ATPase activity	9136.22	6520.15		5560.32	5675.06	7776.06
P46638	P46638	P46638	RB11B_MOUSE	2.0108e-11	5.71718e-12	Ras-related protein Rab-11B	Rab11b	receptor recycling,melanosome transport,transferrin transport,insulin secretion involved in cellular response to glucose stimulus,regulation of anion transport,constitutive secretory pathway,regulated exocytosis,transcytosis,cellular response to acidic pH,establishment of protein localization to membrane,retrograde transport, endosome to plasma membrane,regulation of protein localization to cell …	cytoplasm,mitochondrion,synaptic vesicle,cell junction,phagocytic vesicle membrane,cytoplasmic vesicle,phagocytic vesicle,recycling endosome,recycling endosome membrane,anchored component of synaptic vesicle membrane	GTPase activity,protein binding,GTP binding,GDP binding,myosin V binding,cadherin binding	119832	99606	77040	61177.1	65289.3	79113.1
P46656	P46656	P46656	ADX_MOUSE	2.82161e-13	1.3941e-13	Adrenodoxin, mitochondrial	Fdx1	steroid biosynthetic process,cholesterol metabolic process,electron transport chain,hormone biosynthetic process,cellular response to cAMP,cellular response to forskolin	mitochondrion,mitochondrial matrix	electron carrier activity,metal ion binding,2 iron, 2 sulfur cluster binding	189730	103074	213830	174757	221750	187929
P46735	P46735	P46735	MYO1B_MOUSE	3.6892e-12	1.23964e-12	Unconventional myosin-Ib	Myo1b	post-Golgi vesicle-mediated transport,actin filament organization,microtubule-based movement,actin filament-based movement,transferrin transport,actin filament bundle assembly	cytoplasm,early endosome,actin filament,plasma membrane,brush border,endosome membrane,myosin complex,filopodium,perinuclear region of cytoplasm,cell periphery,trans-Golgi network membrane	microfilament motor activity,microtubule motor activity,calmodulin binding,ATP binding,phosphatidylinositol-4,5-bisphosphate binding,phosphatidylinositol-3,4,5-trisphosphate binding,microtubule binding,cadherin binding,actin filament binding	87627.8	40050.2	42307.9	32432.5	82568	79402.8
P46935	P46935	P46935	NEDD4_MOUSE	1.95865e-05	3.24037e-06	E3 ubiquitin-protein ligase NEDD4	Nedd4	negative regulation of transcription from RNA polymerase II promoter,adaptive immune response,outflow tract morphogenesis,endocardial cushion development,ubiquitin-dependent protein catabolic process,protein monoubiquitination,protein targeting to lysosome,neuromuscular junction development,negative regulation of sodium ion transport,negative regulation of transcription from RNA polymerase II pro…	ubiquitin ligase complex,chromatin,cytoplasm,Golgi apparatus,cytosol,plasma membrane,cell cortex,membrane,dendritic spine,perinuclear region of cytoplasm	protein binding,sodium channel inhibitor activity,protein domain specific binding,beta-2 adrenergic receptor binding,ionotropic glutamate receptor binding,ubiquitin binding,phosphoserine binding,phosphothreonine binding,ubiquitin protein ligase activity,RNA polymerase binding,proline-rich region binding	15285.2	7613.73	8543.7	5262.43	11019.1	12446.5
P46978	P46978	P46978	STT3A_MOUSE	8.69595e-14	5.42568e-14	Dolichyl-diphosphooligosaccharide--protein glycosyltransferase subunit STT3A	Stt3a	protein N-linked glycosylation via asparagine,co-translational protein modification,post-translational protein modification	oligosaccharyltransferase complex,membrane,integral component of membrane	dolichyl-diphosphooligosaccharide-protein glycotransferase activity,metal ion binding	164432	78937.6	62609.1	47210.1	95617.9	66453.6
P47199	P47199	P47199	QOR_MOUSE	3.2953e-11	9.00119e-12	Quinone oxidoreductase	Cryz	xenobiotic catabolic process,protein homotetramerization,oxidation-reduction process	cytosol	mRNA 3'-UTR binding,NADPH:quinone reductase activity,zinc ion binding,NADP binding,NADPH binding,NADH binding	65323	53205.4	52251.1	58280.5	44740.7	46612.1
P47738	P47738	P47738	ALDH2_MOUSE	1.60985e-17	1.34307e-16	Aldehyde dehydrogenase, mitochondrial	Aldh2	ethanol catabolic process,oxidation-reduction process	mitochondrion,mitochondrial matrix	aldehyde dehydrogenase (NAD) activity,protein binding,NAD binding	5467607	4.26923e+06	6179631	6.5384e+06	7.07581e+06	5679709
P47740	P47740	P47740	AL3A2_MOUSE	5.42705e-16	1.22735e-15	Fatty aldehyde dehydrogenase	Aldh3a2	cellular aldehyde metabolic process,sesquiterpenoid metabolic process,central nervous system development,peripheral nervous system development,epidermis development,phytol metabolic process,oxidation-reduction process	mitochondrion,mitochondrial inner membrane,peroxisome,endoplasmic reticulum,endoplasmic reticulum membrane,integral component of membrane,intracellular membrane-bounded organelle	aldehyde dehydrogenase (NAD) activity,aldehyde dehydrogenase [NAD(P)+] activity,long-chain-alcohol oxidase activity,long-chain-aldehyde dehydrogenase activity,medium-chain-aldehyde dehydrogenase activity	3646128	4587257	4.4704e+06	2.51049e+06	2.98698e+06	3484406
P47754	P47754	P47754	CAZA2_MOUSE	1.33285e-10	3.27603e-11	F-actin-capping protein subunit alpha-2	Capza2	biological_process,barbed-end actin filament capping	brush border,F-actin capping protein complex,membrane,cortical cytoskeleton	actin binding,protein binding	78666.3	50066.4	35858.7	38032.6	64683.7	64694.3
P47757-2;P47757-4	P47757-2;P47757-4	P47757-2;P47757-4	CAPZB_MOUSE	2.99304e-14	2.46333e-14	Isoform 2 of F-actin-capping protein subunit beta;Isoform 3 of F-actin-capping protein subunit beta	Capzb	;	;	;	34203.1	22108.8	17944.8	16892.1	28426.9	29000.7
P47758	P47758	P47758	SRPRB_MOUSE	1.03511e-10	2.5922e-11	Signal recognition particle receptor subunit beta	Srprb		cytoplasm,signal recognition particle receptor complex,cytoplasmic microtubule,membrane,integral component of membrane	signal recognition particle binding,GTP binding	57534.8	70956.5	57371.7	43896.9	34436.2	53716.1
P47791;P47791-2	P47791;P47791-2	P47791;P47791-2	GSHR_MOUSE	2.72611e-09	5.77247e-10	Glutathione reductase, mitochondrial;Isoform Cytoplasmic of Glutathione reductase, mitochondrial	Gsr	glutathione metabolic process,electron transport chain,cell redox homeostasis,cellular oxidant detoxification;	mitochondrion,external side of plasma membrane;	glutathione-disulfide reductase activity,electron carrier activity,flavin adenine dinucleotide binding,NADP binding;	45169.7	34517.3	38987.1	46772.5	55832	51720.6
P47802	P47802	P47802	MTX1_MOUSE	1.88912e-12	6.95616e-13	Metaxin-1	Mtx1	protein targeting to mitochondrion	mitochondrion,mitochondrial outer membrane,mitochondrial inner membrane,integral component of membrane		193082	195427	164368	194740	208146	192658
P47911	P47911	P47911	RL6_MOUSE	2.19699e-13	1.15243e-13	60S ribosomal protein L6	Rpl6	ribosomal large subunit assembly,cytoplasmic translation	nucleus,nucleolus,cytoplasm,rough endoplasmic reticulum,cytosolic large ribosomal subunit,cytoplasmic ribonucleoprotein granule,polysomal ribosome	RNA binding,structural constituent of ribosome,cadherin binding	233451	230069	132066	59321.6	82551.2	86022.2
P47934	P47934	P47934	CACP_MOUSE	2.95022e-14	2.45076e-14	Carnitine O-acetyltransferase	Crat	fatty acid metabolic process,carnitine metabolic process, CoA-linked	mitochondrion,mitochondrial inner membrane,peroxisome,endoplasmic reticulum	carnitine O-acetyltransferase activity,receptor binding	448135	1259189	939969	850068	441970	770881
P47941	P47941	P47941	CRKL_MOUSE	0.0218061	0.00311363	Crk-like protein	Crkl	blood vessel development,pattern specification process,heart development,positive regulation of cell proliferation,animal organ morphogenesis,anterior/posterior pattern specification,thymus development,parathyroid gland development,positive regulation of substrate adhesion-dependent cell spreading	nucleoplasm,cytosol	phosphotyrosine binding,protein binding,identical protein binding,cadherin binding	5684.86	27774.5	13968.6	11966.8	10336.4	12711.2
P47955	P47955	P47955	RLA1_MOUSE	2.53944e-14	2.19139e-14	60S acidic ribosomal protein P1	Rplp1	cytoplasmic translation,translational elongation,regulation of translation,activation of protein kinase activity,positive regulation of protein kinase activity	cytosolic large ribosomal subunit	structural constituent of ribosome,protein kinase activator activity	323912	351654	339211	209614	225403	218016
P47962	P47962	P47962	RL5_MOUSE	4.34266e-13	2.0096e-13	60S ribosomal protein L5	Rpl5	ribosomal large subunit assembly,rRNA processing,translation,positive regulation of gene expression,positive regulation of phosphatase activity,ribosomal large subunit biogenesis,positive regulation of translation,protein stabilization,cellular response to inorganic substance,regulation of signal transduction by p53 class mediator,negative regulation of ubiquitin protein ligase activity,positive …	nucleus,nucleoplasm,nucleolus,cytoplasm,endoplasmic reticulum,cytosol,aminoacyl-tRNA synthetase multienzyme complex,cytosolic large ribosomal subunit,macromolecular complex	mRNA 3'-UTR binding,structural constituent of ribosome,protein binding,5S rRNA binding,ubiquitin protein ligase binding,mRNA 5'-UTR binding,ubiquitin ligase inhibitor activity	154422	67533.1	58292.8	23487.9	24420.4	44730.7
P47963	P47963	P47963	RL13_MOUSE	8.21975e-11	2.09621e-11	60S ribosomal protein L13	Rpl13	translation	nucleolus,endoplasmic reticulum,cytosol,cytosolic large ribosomal subunit	RNA binding,structural constituent of ribosome	217729	85511.5	88874.1	40958.8	50423.1	68714
P47964	P47964	P47964	RL36_MOUSE	2.81127e-10	6.65228e-11	60S ribosomal protein L36	Rpl36	cytoplasmic translation	cytosolic large ribosomal subunit	RNA binding,structural constituent of ribosome	47597.8	18117.5	20529.4	15160.8	18236.9	23631.5
P48036	P48036	P48036	ANXA5_MOUSE	4.40879e-14	3.19159e-14	Annexin A5	Anxa5	blood coagulation,response to organic substance,negative regulation of coagulation	intracellular,external side of plasma membrane,endothelial microparticle	calcium ion binding,protein binding,calcium-dependent phospholipid binding	129488	117993	76094.7	63239.1	112546	126219
P48193;P48193-2	P48193;P48193-2	P48193;P48193-2	41_MOUSE	1.45424e-08	2.86917e-09	Protein 4.1;Isoform 2 of Protein 4.1	Epb41	cell cycle,regulation of cell shape,actin cytoskeleton organization,cortical actin cytoskeleton organization,actomyosin structure organization,positive regulation of protein binding,cell division,macromolecular complex assembly,positive regulation of protein localization to cell cortex;	nucleus,cytosol,plasma membrane,cytoplasmic side of plasma membrane,postsynaptic density,actin cytoskeleton,membrane,cell junction,cortical cytoskeleton,macromolecular complex,cell cortex region;	actin binding,structural constituent of cytoskeleton,calmodulin binding,1-phosphatidylinositol binding,protein C-terminus binding,spectrin binding,protein N-terminus binding,phosphoprotein binding;	10261.3	8466.69	5436.43	10494.2	11340.2	7782.31
P48410	P48410	P48410	ABCD1_MOUSE	1.14493e-15	2.16283e-15	ATP-binding cassette sub-family D member 1	Abcd1	fatty acid beta-oxidation,peroxisome organization,peroxisomal long-chain fatty acid import,long-chain fatty acid catabolic process,very long-chain fatty acid catabolic process,transmembrane transport	cytoplasm,mitochondrion,peroxisome,peroxisomal membrane,integral component of peroxisomal membrane,perinuclear region of cytoplasm	long-chain fatty acid transporter activity,protein binding,ATP binding,ATPase activity,enzyme binding,ATPase activity, coupled to transmembrane movement of substances,identical protein binding,protein homodimerization activity	748746	1.33359e+06	946282	735759	701923	811242
P48441	P48441	P48441	IDUA_MOUSE	1.4983e-08	2.95411e-09	Alpha-L-iduronidase	Idua	cell morphogenesis,carbohydrate metabolic process,lysosome organization,dermatan sulfate catabolic process,limb morphogenesis,skeletal system morphogenesis,chemical homeostasis	lysosome	L-iduronidase activity	18219.1	19603		21565.5	26668.3	24969
P48758	P48758	P48758	CBR1_MOUSE	8.92502e-10	1.99549e-10	Carbonyl reductase [NADPH] 1	Cbr1	drug metabolic process,vitamin K metabolic process,oxidation-reduction process	cytoplasm	carbonyl reductase (NADPH) activity,oxidoreductase activity, acting on NAD(P)H, quinone or similar compound as acceptor,15-hydroxyprostaglandin dehydrogenase (NADP+) activity,prostaglandin-E2 9-reductase activity	41427	61997.8	43876.8	61252	43771	50650.3
P48771	P48771	P48771	CX7A2_MOUSE	2.25077e-10	5.40926e-11	Cytochrome c oxidase subunit 7A2, mitochondrial	Cox7a2	biological_process,electron transport chain,hydrogen ion transmembrane transport	mitochondrion,mitochondrial inner membrane,mitochondrial respiratory chain	molecular_function,cytochrome-c oxidase activity	250472	152625	265532	287730	282880	361336
P48776	P48776	P48776	T23O_MOUSE	1.28587e-12	4.97316e-13	Tryptophan 2,3-dioxygenase	Tdo2	tryptophan catabolic process to kynurenine,tryptophan catabolic process to acetyl-CoA,protein homotetramerization,oxidation-reduction process		tryptophan 2,3-dioxygenase activity,amino acid binding,oxygen binding,heme binding,identical protein binding,metal ion binding	44318.3	34170.4	22828.4	16498.7	30278.1	30734.1
P48962	P48962	P48962	ADT1_MOUSE	3.13095e-13	1.50864e-13	ADP/ATP translocase 1	Slc25a4	apoptotic mitochondrial changes,ADP transport,ATP transport,regulation of mitochondrial membrane permeability,transmembrane transport,negative regulation of necroptotic process	mitochondrion,mitochondrial outer membrane,mitochondrial inner membrane,integral component of membrane,integral component of mitochondrial membrane,myelin sheath	ATP:ADP antiporter activity,protein binding	135033	60355.1	93141	58652.9	871219	62356.4
P49025;P49025-3;P49025-4;P49025-5	P49025;P49025-3;P49025-4;P49025-5	P49025;P49025-3;P49025-4;P49025-5	CTRO_MOUSE	0.000657607	0.000103071	Citron Rho-interacting kinase;Isoform 3 of Citron Rho-interacting kinase;Isoform 4 of Citron Rho-interacting kinase;Isoform 5 of Citron Rho-interacting kinase	Cit	mitotic sister chromatid segregation,mitotic cell cycle,mitotic cytokinesis,protein phosphorylation,metaphase/anaphase transition of mitotic cell cycle,spermatogenesis,dendrite development,positive regulation of cytokinesis,intracellular signal transduction,negative regulation of neuron differentiation,generation of neurons,negative regulation of dendrite morphogenesis,neuron apoptotic process;;;	ruffle,cytoplasm,vacuole,cytosol,actin cytoskeleton;;;	protein serine/threonine kinase activity,protein binding,ATP binding,SH3 domain binding,PDZ domain binding,metal ion binding,scaffold protein binding;;;	24600.8	21496.3	20423.2	24796.9	36616.4	35381.7
P49182	P49182	P49182	HEP2_MOUSE	0.0166747	0.00242119	Heparin cofactor 2	Serpind1	blood coagulation,negative regulation of endopeptidase activity	extracellular region,extracellular space	serine-type endopeptidase inhibitor activity,heparin binding	8097.01	12364.6	9769.27	8823.27	8833.16	12304.2
P49290	P49290	P49290	PERE_MOUSE	2.10691e-12	7.62787e-13	Eosinophil peroxidase	Epx	defense response to nematode,response to oxidative stress,negative regulation of interleukin-10 production,negative regulation of interleukin-5 production,positive regulation of interleukin-4 production,hydrogen peroxide catabolic process,oxidation-reduction process,eosinophil migration,cellular oxidant detoxification	extracellular space	peroxidase activity,heme binding,metal ion binding	83143	294415	74594.8	115991	138182	104685
P49429	P49429	P49429	HPPD_MOUSE	4.50326e-14	3.23614e-14	4-hydroxyphenylpyruvate dioxygenase	Hpd	L-phenylalanine catabolic process,tyrosine catabolic process,oxidation-reduction process	Golgi membrane,endoplasmic reticulum,endoplasmic reticulum membrane,Golgi apparatus	4-hydroxyphenylpyruvate dioxygenase activity,metal ion binding	837147	892558	362693	417796	352886	432601
P49586	P49586	P49586	PCY1A_MOUSE	1.0758e-06	1.89123e-07	Choline-phosphate cytidylyltransferase A	Pcyt1a	phosphatidylcholine biosynthetic process,CDP-choline pathway	nuclear envelope,endoplasmic reticulum membrane,cytosol,plasma membrane,glycogen granule	choline-phosphate cytidylyltransferase activity,protein binding,calmodulin binding,phosphatidylcholine binding,protein homodimerization activity	30915.8	33405.3	28726.9	16634.4	18601.9	20518.4
P49722	P49722	P49722	PSA2_MOUSE	4.24484e-10	9.82166e-11	Proteasome subunit alpha type-2	Psma2	ubiquitin-dependent protein catabolic process	proteasome complex,cytoplasmic mRNA processing body,nucleoplasm,cytosol,proteasome core complex,proteasome core complex, alpha-subunit complex	threonine-type endopeptidase activity	18023.2	16726.8	15302.3	13577	18817.5	13903.2
P49769;Q61144	P49769;Q61144	P49769;Q61144	PSN1_MOUSE;PSN2_MOUSE	0.0133981	0.001963	Presenilin-1;Presenilin-2	Psen1;Psen2	autophagosome assembly,negative regulation of transcription from RNA polymerase II promoter,activation of MAPKK activity,blood vessel development,cell fate specification,somitogenesis,neuron migration,positive regulation of receptor recycling,negative regulation of protein phosphorylation,positive regulation of protein phosphorylation,heart looping,positive regulation of L-glutamate transport,hem…	Golgi membrane,kinetochore,intracellular,nucleus,nuclear outer membrane,cytoplasm,mitochondrion,mitochondrial inner membrane,lysosomal membrane,endoplasmic reticulum,endoplasmic reticulum membrane,smooth endoplasmic reticulum,rough endoplasmic reticulum,Golgi apparatus,centrosome,plasma membrane,integral component of plasma membrane,cell cortex,cell surface,membrane,integral component of membrane…	endopeptidase activity,calcium channel activity,protein binding,beta-catenin binding,PDZ domain binding,aspartic endopeptidase activity, intramembrane cleaving,cadherin binding;endopeptidase activity,protein binding,aspartic endopeptidase activity, intramembrane cleaving	7240.21	7013.35	3017.53	4536.71	6578.93	8995.07
P49935	P49935	P49935	CATH_MOUSE	2.66948e-16	7.42369e-16	Pro-cathepsin H	Ctsh	metanephros development,T cell mediated cytotoxicity,immune response-regulating signaling pathway,proteolysis,apoptotic process,activation of cysteine-type endopeptidase activity involved in apoptotic process,positive regulation of cell proliferation,positive regulation of gene expression,positive regulation of epithelial cell migration,neuropeptide catabolic process,bradykinin catabolic process,…	extracellular space,lysosome,cytosol,cytoplasmic ribonucleoprotein granule,intracellular membrane-bounded organelle,alveolar lamellar body	endopeptidase activity,aminopeptidase activity,cysteine-type endopeptidase activity,serine-type endopeptidase activity,peptidase activity,cysteine-type peptidase activity,cysteine-type endopeptidase activator activity involved in apoptotic process,peptidase activator activity involved in apoptotic process,HLA-A specific activating MHC class I receptor activity,thyroid hormone binding	417084	466132	136957	511700	677754	520110
P50136	P50136	P50136	ODBA_MOUSE	2.52636e-13	1.2785e-13	2-oxoisovalerate dehydrogenase subunit alpha, mitochondrial	Bckdha	branched-chain amino acid catabolic process,oxidation-reduction process	mitochondrion,mitochondrial alpha-ketoglutarate dehydrogenase complex	alpha-ketoacid dehydrogenase activity,3-methyl-2-oxobutanoate dehydrogenase (2-methylpropanoyl-transferring) activity,metal ion binding	300067	272760	309754	491958	362963	328773
P50171;P50171-2	P50171;P50171-2	P50171;P50171-2	DHB8_MOUSE	2.54402e-13	1.28299e-13	Estradiol 17-beta-dehydrogenase 8;Isoform Long of Estradiol 17-beta-dehydrogenase 8	Hsd17b8	fatty acid biosynthetic process,estrogen biosynthetic process,androgen metabolic process,estrogen metabolic process,protein heterotetramerization,oxidation-reduction process;	mitochondrion,mitochondrial envelope,mitochondrial matrix,plasma membrane,membrane;	3-hydroxyacyl-CoA dehydrogenase activity,estradiol 17-beta-dehydrogenase activity,3-oxoacyl-[acyl-carrier-protein] reductase (NADH) activity,testosterone dehydrogenase (NAD+) activity,NADH binding;	292720	195805	296795	344588	322866	283398
P50172	P50172	P50172	DHI1_MOUSE	4.48356e-14	3.23259e-14	Corticosteroid 11-beta-dehydrogenase isozyme 1	Hsd11b1	steroid metabolic process,lung development,oxidation-reduction process	endoplasmic reticulum membrane,integral component of membrane	11-beta-hydroxysteroid dehydrogenase [NAD(P)] activity,11-beta-hydroxysteroid dehydrogenase (NADP+) activity	1.40359e+06	3068478	2.01069e+06	1.73977e+06	1265893	1.8017e+06
P50236;P52843	P50236;P52843	P50236;P52843	ST2A2_MOUSE;ST2A1_MOUSE	0.0104586	0.00154943	Bile salt sulfotransferase 2;Bile salt sulfotransferase 1	Sult2a2;Sult2a1	biological_process,steroid metabolic process;steroid metabolic process,sulfation	cellular_component,cytoplasm;cytosol	molecular_function,bile-salt sulfotransferase activity;sulfotransferase activity,bile-salt sulfotransferase activity,steroid sulfotransferase activity	18084.6	6841.03	18874.1	13715.7	15442.1	20785.2
P50247	P50247	P50247	SAHH_MOUSE	3.83807e-14	2.92299e-14	Adenosylhomocysteinase	Ahcy	one-carbon metabolic process,S-adenosylhomocysteine catabolic process,S-adenosylmethionine cycle	cytosol,melanosome	adenosylhomocysteinase activity,copper ion binding,protein binding,protein self-association,NAD binding	503885	418876	271782	292231	419580	447097
P50285	P50285	P50285	FMO1_MOUSE	2.58379e-13	1.29856e-13	Dimethylaniline monooxygenase [N-oxide-forming] 1	Fmo1	organic acid metabolic process,response to osmotic stress,toxin metabolic process,drug metabolic process,response to lipopolysaccharide,NADPH oxidation	endoplasmic reticulum membrane,integral component of membrane,organelle membrane	monooxygenase activity,N,N-dimethylaniline monooxygenase activity,flavin adenine dinucleotide binding,NADP binding	298561	769394	398035	550785	248569	400798
P50396	P50396	P50396	GDIA_MOUSE	0.0353299	0.00486161	Rab GDP dissociation inhibitor alpha	Gdi1	protein transport,Rab protein signal transduction,positive regulation of GTPase activity,positive regulation of axon extension,negative regulation of axonogenesis,response to calcium ion,negative regulation of protein targeting to membrane	cytoplasm,Golgi apparatus,axon,midbody,macromolecular complex,neuronal cell body,myelin sheath	Rab GDP-dissociation inhibitor activity,GTPase activator activity,Rab GTPase binding	17793.1	14883.9		9757.33	11793	11528.3
P50427	P50427	P50427	STS_MOUSE	1.61605e-11	4.68141e-12	Steryl-sulfatase	Sts	female pregnancy,steroid metabolic process	endoplasmic reticulum membrane,integral component of membrane,organelle membrane	steryl-sulfatase activity,sulfuric ester hydrolase activity,metal ion binding	56481.8	50211.8	55623.6	27990.4	55123.1	69566.9
P50428	P50428	P50428	ARSA_MOUSE	9.57732e-11	2.40877e-11	Arylsulfatase A	Arsa	autophagy,binding of sperm to zona pellucida,central nervous system development,response to nutrient,response to pH,response to estrogen,response to ethanol,response to methylmercury	acrosomal vesicle,extracellular space,lysosome,endosome,plasma membrane,integral component of membrane,extrinsic component of external side of plasma membrane	arylsulfatase activity,cerebroside-sulfatase activity,calcium ion binding,sulfuric ester hydrolase activity	18296.3	8927.01	5158.89	7965.33	26085.7	16723.7
P50429	P50429	P50429	ARSB_MOUSE	5.97346e-15	7.5837e-15	Arylsulfatase B	Arsb	metabolic process,regulation of epithelial cell migration,positive regulation of neuron projection development,colon epithelial cell migration,anterior head development	lysosome,cell surface	N-acetylgalactosamine-4-sulfatase activity,arylsulfatase activity,metal ion binding	359817	359961	128896	365113	777688	698069
P50431	P50431	P50431	GLYC_MOUSE	0.000801187	0.00012544	Serine hydroxymethyltransferase, cytosolic	Shmt1	dTMP biosynthetic process,glycine metabolic process,L-serine metabolic process,L-serine catabolic process,one-carbon metabolic process,purine nucleobase biosynthetic process,negative regulation of translation,glycine biosynthetic process from serine,tetrahydrofolate interconversion,tetrahydrofolate metabolic process,folic acid metabolic process,protein tetramerization,protein homotetramerization,…	nucleus,mitochondrion,cytosol	translation repressor activity, nucleic acid binding,glycine hydroxymethyltransferase activity,pyridoxal phosphate binding,identical protein binding,protein homodimerization activity,mRNA 5'-UTR binding,serine binding	16708.9	17427.5	6365.26	9881.77	10853.3	11990.9
P50446	P50446	P50446	K2C6A_MOUSE	3.49586e-14	2.74949e-14	Keratin, type II cytoskeletal 6A	Krt6a	morphogenesis of an epithelium,Wnt signaling pathway,keratinization,wound healing,negative regulation of growth of symbiont on or near host surface,intermediate filament organization,defense response to Gram-positive bacterium,Requires Ontology	keratin filament	structural molecule activity	621238	691003	534730	484814	194990	296405
P50516	P50516	P50516	VATA_MOUSE	1.61341e-07	2.96672e-08	V-type proton ATPase catalytic subunit A	Atp6v1a	cellular iron ion homeostasis,ATP hydrolysis coupled proton transport,cellular response to increased oxygen levels,ATP metabolic process	mitochondrion,lysosomal membrane,cytosol,plasma membrane,microvillus,apical plasma membrane,proton-transporting V-type ATPase, V1 domain,myelin sheath	ATP binding,proton-transporting ATPase activity, rotational mechanism	20197.8	22442.6	7076.73	18552.7	15392.7	13483.4
P50518	P50518	P50518	VATE1_MOUSE	1.17893e-07	2.19405e-08	V-type proton ATPase subunit E 1	Atp6v1e1	ATP hydrolysis coupled proton transport	cytoplasm,mitochondrion,endosome,cytosol,microvillus,apical plasma membrane,proton-transporting two-sector ATPase complex, catalytic domain	protein binding,hydrogen-exporting ATPase activity, phosphorylative mechanism,proton-transporting ATPase activity, rotational mechanism,ATPase binding	32174.1	45744.5	12585.1	37009.8	24696.7	27706.6
P50544	P50544	P50544	ACADV_MOUSE	3.89887e-14	2.94178e-14	Very long-chain specific acyl-CoA dehydrogenase, mitochondrial	Acadvl	temperature homeostasis,fatty acid catabolic process,response to cold,epithelial cell differentiation,fatty acid beta-oxidation using acyl-CoA dehydrogenase,negative regulation of fatty acid biosynthetic process,negative regulation of fatty acid oxidation,regulation of cholesterol metabolic process	nucleus,nucleolus,mitochondrion,mitochondrial inner membrane,cytosol,mitochondrial membrane,mitochondrial nucleoid	long-chain-acyl-CoA dehydrogenase activity,flavin adenine dinucleotide binding	814237	590383	700153	975196	890994	792439
P50580	P50580	P50580	PA2G4_MOUSE	5.62679e-09	1.14977e-09	Proliferation-associated protein 2G4	Pa2g4	transcription, DNA-templated,rRNA processing,regulation of translation,negative regulation of apoptotic process,positive regulation of cell differentiation,negative regulation of transcription, DNA-templated	nucleus,nucleolus,cytoplasm	DNA binding,transcription factor activity, sequence-specific DNA binding,RNA binding,ubiquitin protein ligase binding	52578.3	33070.2	33225.9	22991.2	25554.5	32320
P50637	P50637	P50637	TSPO_MOUSE	5.33535e-12	1.70638e-12	Translocator protein	Tspo	steroid biosynthetic process,chloride transport,lipid transport,signal transduction,aging,glial cell migration,response to manganese ion,response to vitamin B1,negative regulation of mitochondrion organization,positive regulation of necrotic cell death,peripheral nervous system axon regeneration,adrenal gland development,negative regulation of protein ubiquitination,response to progesterone,negat…	mitochondrion,mitochondrial outer membrane,integral component of membrane	androgen binding,benzodiazepine receptor activity,ion channel binding	89826.5	118284	157431	71850.8	122377	166615
P51150	P51150	P51150	RAB7A_MOUSE	2.96732e-13	1.45373e-13	Ras-related protein Rab-7a	Rab7a	autophagosome assembly,protein targeting to lysosome,intracellular protein transport,epidermal growth factor catabolic process,endosome to lysosome transport,lipid catabolic process,viral release from host cell,protein to membrane docking,retrograde transport, endosome to Golgi,early endosome to late endosome transport,bone resorption,positive regulation of protein catabolic process,positive regu…	autophagosome membrane,cytoplasm,lysosome,endosome,late endosome,Golgi apparatus,lipid particle,cytosol,endosome membrane,phagocytic vesicle membrane,late endosome membrane,extrinsic component of lysosome membrane,melanosome membrane,pre-autophagosomal structure membrane,phagocytic vesicle,alveolar lamellar body,retromer complex	GTPase activity,protein binding,GTP binding,GDP binding,retromer complex binding	449661	762256	458586	430747	436059	576687
P51174	P51174	P51174	ACADL_MOUSE	6.11323e-16	1.34215e-15	Long-chain specific acyl-CoA dehydrogenase, mitochondrial	Acadl	temperature homeostasis,fatty acid catabolic process,response to cold,carnitine metabolic process, CoA-linked,fatty acid beta-oxidation using acyl-CoA dehydrogenase,carnitine catabolic process,long-chain fatty acid catabolic process,cellular lipid catabolic process,negative regulation of fatty acid biosynthetic process,negative regulation of fatty acid oxidation,oxidation-reduction process,regula…	mitochondrion,mitochondrial matrix	long-chain-acyl-CoA dehydrogenase activity,palmitoyl-CoA oxidase activity,flavin adenine dinucleotide binding	353126	387828	429356	651603	464417	321238
P51175	P51175	P51175	PPOX_MOUSE	0.00413487	0.000634129	Protoporphyrinogen oxidase	Ppox	porphyrin-containing compound biosynthetic process,protoporphyrinogen IX biosynthetic process,heme biosynthetic process,response to drug,oxidation-reduction process	mitochondrion,intrinsic component of mitochondrial inner membrane,integral component of mitochondrial inner membrane,mitochondrial membrane	oxygen-dependent protoporphyrinogen oxidase activity	25654.4	18072.3	23499.6	26512.6	26245.9	22454.3
P51410	P51410	P51410	RL9_MOUSE	1.68672e-11	4.87163e-12	60S ribosomal protein L9	Rpl9	cytoplasmic translation,translation	cytosolic large ribosomal subunit	RNA binding,structural constituent of ribosome,rRNA binding	205387	136715	132823	80257.1	65896.4	105035
P51569	P51569	P51569	AGAL_MOUSE	9.1242e-12	2.76663e-12	Alpha-galactosidase A	Gla	oligosaccharide metabolic process,glycoside catabolic process,negative regulation of nitric oxide biosynthetic process,glycosylceramide catabolic process,negative regulation of nitric-oxide synthase activity,bone mineralization	extracellular region,extracellular space,cytoplasm,lysosome,Golgi apparatus	catalytic activity,alpha-galactosidase activity,receptor binding,hydrolase activity,protein homodimerization activity,raffinose alpha-galactosidase activity	37617.3	44457.1	15900.6	50583.8	74635.8	59837.4
P51658	P51658	P51658	DHB2_MOUSE	3.92781e-12	1.30778e-12	Estradiol 17-beta-dehydrogenase 2	Hsd17b2	in utero embryonic development,placenta development,steroid biosynthetic process,response to retinoic acid,oxidation-reduction process	integral component of membrane	estradiol 17-beta-dehydrogenase activity,testosterone dehydrogenase (NAD+) activity	243888	373359	323291	249479	232145	325376
P51660	P51660	P51660	DHB4_MOUSE	5.40024e-17	2.81584e-16	Peroxisomal multifunctional enzyme type 2	Hsd17b4	very long-chain fatty acid metabolic process,fatty acid beta-oxidation,androgen metabolic process,estrogen metabolic process,very long-chain fatty-acyl-CoA metabolic process,medium-chain fatty-acyl-CoA metabolic process,Sertoli cell development	mitochondrion,peroxisome	3-hydroxyacyl-CoA dehydrogenase activity,receptor binding,long-chain-enoyl-CoA hydratase activity,isomerase activity,3alpha,7alpha,12alpha-trihydroxy-5beta-cholest-24-enoyl-CoA hydratase activity,protein homodimerization activity,17-beta-hydroxysteroid dehydrogenase (NAD+) activity	62421160	124142008	103899384	65122352	62868700	86517496
P51863	P51863	P51863	VA0D1_MOUSE	1.09342e-11	3.24141e-12	V-type proton ATPase subunit d 1	Atp6v0d1	cellular iron ion homeostasis,vacuolar transport,vacuolar acidification,brain development,ATP hydrolysis coupled proton transport,cellular response to increased oxygen levels,cilium morphogenesis	lysosomal membrane,early endosome,synaptic vesicle,membrane,apical plasma membrane,vacuolar proton-transporting V-type ATPase complex,proton-transporting V-type ATPase, V0 domain,axon terminus,centrosome	hydrogen-exporting ATPase activity, phosphorylative mechanism,proton-transporting ATPase activity, rotational mechanism	192366	166345	50191.7	133333	206567	191982
P51881	P51881	P51881	ADT2_MOUSE	1.66831e-16	5.73114e-16	ADP/ATP translocase 2	Slc25a5	chromosome segregation,positive regulation of cell proliferation,ADP transport,ATP transport,regulation of mitochondrial membrane permeability,transmembrane transport,negative regulation of mitochondrial outer membrane permeabilization involved in apoptotic signaling pathway,cellular response to leukemia inhibitory factor	mitochondrion,mitochondrial inner membrane,integral component of membrane,mitochondrial nucleoid,myelin sheath,membrane raft,MMXD complex	ATP:ADP antiporter activity,ubiquitin protein ligase binding	4263152	3.37193e+06	3.81557e+06	2784379	4.0198e+06	3.425e+06
P52196	P52196	P52196	THTR_MOUSE	6.4305e-16	1.38067e-15	Thiosulfate sulfurtransferase	Tst	epithelial cell differentiation,rRNA import into mitochondrion,rRNA transport	mitochondrion,mitochondrial inner membrane,mitochondrial matrix	thiosulfate sulfurtransferase activity,5S rRNA binding	1.1621e+06	1.23216e+06	1.41918e+06	2.14375e+06	1.70177e+06	1.43856e+06
P52430	P52430	P52430	PON1_MOUSE	5.0714e-15	6.67049e-15	Serum paraoxonase/arylesterase 1	Pon1	blood circulation,cholesterol metabolic process,response to toxic substance,positive regulation of cholesterol efflux,dephosphorylation,aromatic compound catabolic process,response to nutrient levels,positive regulation of transporter activity,carboxylic acid catabolic process,organophosphate catabolic process,phosphatidylcholine metabolic process,positive regulation of binding,response to fatty …	extracellular space,high-density lipoprotein particle,spherical high-density lipoprotein particle,intracellular membrane-bounded organelle	aryldialkylphosphatase activity,arylesterase activity,calcium ion binding,phospholipid binding,high-density lipoprotein particle binding,protein homodimerization activity,acyl-L-homoserine-lactone lactonohydrolase activity	648122	1299072	785016	906976	583714	808170
P52503	P52503	P52503	NDUS6_MOUSE	9.2237e-10	2.06069e-10	NADH dehydrogenase [ubiquinone] iron-sulfur protein 6, mitochondrial	Ndufs6	mitochondrial electron transport, NADH to ubiquinone,fatty acid metabolic process,muscle contraction,multicellular organism aging,respiratory electron transport chain,multicellular organism growth,reproductive system development,mitochondrion morphogenesis,cardiovascular system development	mitochondrion,mitochondrial respiratory chain complex I	molecular_function	33929.9	20247.1	26917.7	29069.2	27448.4	28323.7
P52760	P52760	P52760	RIDA_MOUSE	7.68585e-14	4.94374e-14	2-iminobutanoate/2-iminopropanoate deaminase	Rida	kidney development,brain development,negative regulation of translation,lung development,response to lipid,negative regulation of epithelial cell proliferation,G1 to G0 transition,RNA phosphodiester bond hydrolysis, endonucleolytic,organonitrogen compound catabolic process,response to salt	nucleus,cytoplasm,mitochondrion,mitochondrial matrix,peroxisome,cytosol	endoribonuclease activity, producing 3'-phosphomonoesters,deaminase activity,long-chain fatty acid binding,protein homodimerization activity,transition metal ion binding,platinum binding,xenon atom binding	1259698	3.60234e+06	1.84406e+06	2270882	1.41011e+06	2.05467e+06
P52825	P52825	P52825	CPT2_MOUSE	1.12825e-14	1.23294e-14	Carnitine O-palmitoyltransferase 2, mitochondrial	Cpt2	fatty acid metabolic process	nucleoplasm,nucleolus,mitochondrion,mitochondrial inner membrane	carnitine O-palmitoyltransferase activity	510384	350229	463919	531581	452209	458228
P52840	P52840	P52840	ST1A1_MOUSE	6.6188e-12	2.0737e-12	Sulfotransferase 1A1	Sult1a1	steroid metabolic process,sulfation	cytoplasm	nucleotide binding,aryl sulfotransferase activity,sulfotransferase activity	104457	330157	74322.7	180030	86816.2	128512
P53026	P53026	P53026	RL10A_MOUSE	6.82257e-12	2.12614e-12	60S ribosomal protein L10a	Rpl10a	maturation of LSU-rRNA,cytoplasmic translation,translation	mitochondrion,cytosolic large ribosomal subunit,polysomal ribosome	RNA binding,structural constituent of ribosome	242517	150369	155105	57748.9	80789.4	101228
P53395	P53395	P53395	ODB2_MOUSE	3.03357e-14	2.48124e-14	Lipoamide acyltransferase component of branched-chain alpha-keto acid dehydrogenase complex, mitochondrial	Dbt	metabolic process	mitochondrion,mitochondrial nucleoid	ubiquitin protein ligase binding,dihydrolipoyllysine-residue (2-methylpropanoyl)transferase activity	391106	328704	376400	516566	449516	384950
P53657	P53657	P53657	KPYR_MOUSE	2.07607e-11	5.89127e-12	Pyruvate kinase PKLR	Pklr	glycolytic process,endocrine pancreas development,cellular response to insulin stimulus,response to other organism	cytoplasm,cytosol	magnesium ion binding,pyruvate kinase activity,ATP binding,kinase activity,potassium ion binding	78241.7	19880.5	39491.7	29373.5	46778.9	47821.1
P53702	P53702	P53702	CCHL_MOUSE	0.0659419	0.00874037	Cytochrome c-type heme lyase	Hccs	cytochrome c-heme linkage	mitochondrion,mitochondrial inner membrane	holocytochrome-c synthase activity,protein binding,metal ion binding	9254.49	17186.5	12797.6	8449.97	15191.5	8926.04
P53798	P53798	P53798	FDFT_MOUSE	2.56105e-11	7.17685e-12	Squalene synthase	Fdft1	cholesterol biosynthetic process,ergosterol biosynthetic process,isoprenoid biosynthetic process,farnesyl diphosphate metabolic process	endoplasmic reticulum,endoplasmic reticulum membrane,integral component of membrane	farnesyl-diphosphate farnesyltransferase activity,squalene synthase activity	24413.1	70754.8	36287.3	36231.6	29712.9	39435
P53808	P53808	P53808	PPCT_MOUSE	0.0420698	0.00568195	Phosphatidylcholine transfer protein	Pctp	cholesterol metabolic process,phospholipid transport	cytosol	phosphatidylcholine transporter activity,phosphatidylcholine binding	78419.6		39765.4	42363.3
P53810	P53810	P53810	PIPNA_MOUSE	1.01341e-08	2.03099e-09	Phosphatidylinositol transfer protein alpha isoform	Pitpna	axonogenesis,phospholipid transport	cytosol,integral component of membrane,myelin sheath	phospholipid binding,lipid binding,phosphatidylcholine transporter activity,phosphatidylinositol transporter activity,phosphatidylcholine binding,phosphatidylinositol binding	24742.2	22830	5594.57	8463.62	8830.26	17862.2
P53811	P53811	P53811	PIPNB_MOUSE	0.00326486	0.000506287	Phosphatidylinositol transfer protein beta isoform	Pitpnb	in utero embryonic development,phospholipid transport	Golgi apparatus	phospholipid binding,phosphatidylcholine transporter activity,phosphatidylinositol transporter activity,phosphatidylcholine binding,phosphatidylinositol binding	12134.2	7267.64	4809.96	5850.76	5939.81	120501
P53986	P53986	P53986	MOT1_MOUSE	3.37633e-12	1.14638e-12	Monocarboxylate transporter 1	Slc16a1	lipid metabolic process,centrosome cycle,response to food,plasma membrane lactate transport,glucose homeostasis,regulation of insulin secretion,behavioral response to nutrient,cellular response to organic cyclic compound	mitochondrion,centrosome,plasma membrane,integral component of plasma membrane,integral component of membrane,cell junction,intracellular membrane-bounded organelle	monocarboxylic acid transmembrane transporter activity,lactate transmembrane transporter activity,symporter activity,protein homodimerization activity,organic cyclic compound binding	62075.3	44551.8	41062.4	38629.1	64171.6	58317.2
P53994	P53994	P53994	RAB2A_MOUSE	5.30937e-14	3.69128e-14	Ras-related protein Rab-2A	Rab2a	intracellular protein transport,Golgi organization,vesicle-mediated transport	Golgi membrane,endoplasmic reticulum membrane,Golgi apparatus,endoplasmic reticulum-Golgi intermediate compartment membrane,melanosome	GTPase activity,GTP binding,GDP binding	242179	280380	181925	178567	135224	235586
P54071	P54071	P54071	IDHP_MOUSE	9.06633e-15	1.0632e-14	Isocitrate dehydrogenase [NADP], mitochondrial	Idh2	glyoxylate cycle,tricarboxylic acid cycle,isocitrate metabolic process,2-oxoglutarate metabolic process,NADP biosynthetic process,negative regulation of glial cell proliferation,negative regulation of glial cell migration,negative regulation of matrix metallopeptidase secretion	mitochondrion,mitochondrial inner membrane,peroxisome,cytosol	magnesium ion binding,isocitrate dehydrogenase activity,isocitrate dehydrogenase (NADP+) activity,NAD binding	433441	558319	483431	1.00091e+06	614002	517670
P54116	P54116	P54116	STOM_MOUSE	2.1167e-09	4.54135e-10	Erythrocyte band 7 integral membrane protein	Stom	regulation of ion transmembrane transport,positive regulation by host of viral genome replication,positive regulation of viral process,protein homooligomerization,positive regulation of protein targeting to membrane,regulation of acid-sensing ion channel activity	cytoplasm,mitochondrion,endoplasmic reticulum,cytoskeleton,integral component of plasma membrane,melanosome,membrane raft,perinuclear region of cytoplasm	protein binding,identical protein binding,protein homodimerization activity,RNA polymerase binding	64996.2	48478.7	33434.7	40014	65895.9	71925.6
P54818	P54818	P54818	GALC_MOUSE	1.54919e-12	5.80699e-13	Galactocerebrosidase	Galc	galactosylceramide catabolic process	mitochondrion,lysosome	galactosylceramidase activity	28905.9	23666.6	11452.5	23377.5	37462.9	32712.6
P54869	P54869	P54869	HMCS2_MOUSE	3.61426e-18	4.79711e-17	Hydroxymethylglutaryl-CoA synthase, mitochondrial	Hmgcs2	cholesterol biosynthetic process,isoprenoid biosynthetic process	mitochondrion,mitochondrial inner membrane	hydroxymethylglutaryl-CoA synthase activity	7.51178e+06	4866934	10532230	9654690	9711110	8.17029e+06
P55050	P55050	P55050	FABPI_MOUSE	0.00608924	0.000921274	Fatty acid-binding protein, intestinal	Fabp2	intestinal lipid absorption	intracellular,cytoplasm	long-chain fatty acid binding	11688.3	7539.95	6173.93	2912.85	4012.52	4809.68
P55096	P55096	P55096	ABCD3_MOUSE	1.3001e-16	5.02716e-16	ATP-binding cassette sub-family D member 3	Abcd3	fatty acid biosynthetic process,fatty acid beta-oxidation,peroxisome organization,response to organic cyclic compound,peroxisomal long-chain fatty acid import,response to drug,very long-chain fatty acid catabolic process,transmembrane transport	mitochondrion,mitochondrial inner membrane,peroxisome,peroxisomal membrane,peroxisomal matrix,integral component of membrane,intracellular membrane-bounded organelle	long-chain fatty acid transporter activity,protein binding,ATP binding,ATPase activity,ATPase activity, coupled to transmembrane movement of substances,protein homodimerization activity,protein self-association	31992784	45301204	32166738	20011736	30989896	33635888
P55098	P55098	P55098	PEX2_MOUSE	1.14922e-12	4.52291e-13	Peroxisome biogenesis factor 2	Pex2	very long-chain fatty acid metabolic process,negative regulation of transcription from RNA polymerase II promoter,neuron migration,fatty acid beta-oxidation,bile acid biosynthetic process,peroxisome organization,nervous system development,protein import into peroxisome matrix,protein ubiquitination,protein destabilization,cholesterol homeostasis,regulation of cholesterol biosynthetic process,nega…	integral component of peroxisomal membrane,Cdc73/Paf1 complex	metal ion binding,ubiquitin protein ligase activity	189405	390045	219413	144390	185094	198748
P55258	P55258	P55258	RAB8A_MOUSE	5.09668e-12	1.64627e-12	Ras-related protein Rab-8A	Rab8a	vesicle docking involved in exocytosis,autophagy,axonogenesis,protein secretion,regulation of autophagy,regulation of exocytosis,cellular response to insulin stimulus,regulation of long-term neuronal synaptic plasticity,Golgi vesicle fusion to target membrane,regulation of protein transport,cilium morphogenesis,protein localization to plasma membrane,neurotransmitter receptor transport to postsyn…	Golgi apparatus,centrosome,centriole,plasma membrane,cilium,synaptic vesicle,postsynaptic density,trans-Golgi network transport vesicle,midbody,cytoplasmic vesicle membrane,secretory granule membrane,phagocytic vesicle membrane,ciliary basal body,neuronal cell body,dendritic spine,phagocytic vesicle,recycling endosome,recycling endosome membrane,ciliary base,Requires Ontology	GTPase activity,protein binding,GTP binding,Rab GTPase binding,GDP binding,myosin V binding	102480	146557	108303	121475	116497	145859
P55264;P55264-2	P55264;P55264-2	P55264;P55264-2	ADK_MOUSE	4.04382e-12	1.33877e-12	Adenosine kinase;Isoform Short of Adenosine kinase	Adk	purine ribonucleoside salvage,adenosine salvage,dATP biosynthetic process,AMP salvage,carbohydrate phosphorylation;	nucleus,nucleoplasm,cytosol;	adenosine kinase activity,ATP binding,metal ion binding,carbohydrate kinase activity;	23159.5	26181.8	14628.1	16056.9	22682.3	21502
P55302	P55302	P55302	AMRP_MOUSE	4.79688e-12	1.55979e-12	Alpha-2-macroglobulin receptor-associated protein	Lrpap1	negative regulation of receptor internalization,negative regulation of very-low-density lipoprotein particle clearance,negative regulation of protein binding,transcytosis,regulation of receptor-mediated endocytosis,negative regulation of cell death,extracellular negative regulation of signal transduction,negative regulation of beta-amyloid clearance	extracellular region,endosome,endoplasmic reticulum,endoplasmic reticulum-Golgi intermediate compartment,Golgi apparatus,Golgi lumen,cis-Golgi network,plasma membrane,cell surface,endosome lumen,rough endoplasmic reticulum lumen	heparin binding,receptor antagonist activity,low-density lipoprotein particle receptor binding,very-low-density lipoprotein particle receptor binding	33329.4	56884.6	50221.1	46036.2	38195.4	56834.8
P56135	P56135	P56135	ATPK_MOUSE	3.8553e-15	5.34966e-15	ATP synthase subunit f, mitochondrial	Atp5j2	ATP biosynthetic process,ion transport	mitochondrial proton-transporting ATP synthase complex, coupling factor F(o),mitochondrion,mitochondrial inner membrane,mitochondrial proton-transporting ATP synthase complex,integral component of membrane	ATPase activity	879313	564129	610197	428273	856850	557751
P56213	P56213	P56213	ALR_MOUSE	9.34575e-06	1.57108e-06	FAD-linked sulfhydryl oxidase ALR	Gfer	liver development,regulation of receptor activity,oxidation-reduction process	mitochondrion,mitochondrial intermembrane space,cytosol	growth factor activity,protein disulfide oxidoreductase activity,flavin-linked sulfhydryl oxidase activity,flavin adenine dinucleotide binding	15239.3	16477	21493.6	23960.7	24470.6	19987.4
P56371	P56371	P56371	RAB4A_MOUSE	0.000453076	7.13968e-05	Ras-related protein Rab-4A	Rab4a	protein transport,antigen processing and presentation,regulation of endocytosis,Rab protein signal transduction,positive regulation of ATPase activity	cytoplasm,endosome,cytosol,plasma membrane,cytoplasmic vesicle membrane,early endosome membrane,vesicle,insulin-responsive compartment,intracellular membrane-bounded organelle,perinuclear region of cytoplasm,recycling endosome,recycling endosome membrane,extracellular exosome,postsynaptic recycling endosome	ATPase activator activity,GTPase activity,protein binding,GTP binding,protein transporter activity,GDP binding,ATPase binding	15164.3	10067.5	15811.4	9631.44	5750.15	9539.05
P56379	P56379	P56379	68MP_MOUSE	3.72651e-11	1.00568e-11	6.8 kDa mitochondrial proteolipid	Mp68	biological_process	mitochondrion,mitochondrial proton-transporting ATP synthase complex,integral component of membrane	molecular_function	76627.5	80257.1	77699.3	84039.8	124146	102811
P56382	P56382	P56382	ATP5E_MOUSE	3.71539e-14	2.84749e-14	ATP synthase subunit epsilon, mitochondrial	Atp5f1e	ATP synthesis coupled proton transport,Requires Ontology	mitochondrial proton-transporting ATP synthase complex, catalytic core F(1),mitochondrion,mitochondrial inner membrane,mitochondrial proton-transporting ATP synthase complex	hydrogen-exporting ATPase activity, phosphorylative mechanism,proton-transporting ATP synthase activity, rotational mechanism,ATPase activity	341257	413234	380492	449930	421567	378169
P56383;P56384;Q9CR84	P56383;P56384;Q9CR84	P56383;P56384;Q9CR84	AT5G2_MOUSE;AT5G3_MOUSE;AT5G1_MOUSE	0.0561924	0.00750603	ATP synthase F(0) complex subunit C2, mitochondrial;ATP synthase F(0) complex subunit C3, mitochondrial;ATP synthase F(0) complex subunit C1, mitochondrial	Atp5g2;Atp5g3;Atp5g1	ATP synthesis coupled proton transport,ATP hydrolysis coupled proton transport;ATP synthesis coupled proton transport,ATP hydrolysis coupled proton transport;ATP synthesis coupled proton transport,ATP hydrolysis coupled proton transport	mitochondrial proton-transporting ATP synthase complex, coupling factor F(o),mitochondrion,integral component of membrane;mitochondrial proton-transporting ATP synthase complex, coupling factor F(o),mitochondrion,integral component of membrane;mitochondrial proton-transporting ATP synthase complex, coupling factor F(o),mitochondrion,mitochondrial inner membrane,mitochondrial proton-transporting A…	lipid binding,proton-transporting ATP synthase activity, rotational mechanism;lipid binding,proton-transporting ATP synthase activity, rotational mechanism;lipid binding,proton-transporting ATP synthase activity, rotational mechanism	50298.3	153557	111973	63983.2	155993	77854.5
P56391	P56391	P56391	CX6B1_MOUSE	2.49707e-12	8.7743e-13	Cytochrome c oxidase subunit 6B1	Cox6b1		mitochondrion,mitochondrial inner membrane,mitochondrial intermembrane space		1.07016e+06	705830	722503	969378	906452	916470
P56393	P56393	P56393	COX7B_MOUSE	6.00118e-15	7.58591e-15	Cytochrome c oxidase subunit 7B, mitochondrial	Cox7b	central nervous system development,electron transport chain,hydrogen ion transmembrane transport	mitochondrion,mitochondrial respiratory chain,integral component of membrane,respiratory chain complex IV	molecular_function,cytochrome-c oxidase activity	31364.8	17848.7	34774.8	36851.3	38898.3	29588.3
P56395	P56395	P56395	CYB5_MOUSE	1.82034e-15	3.05561e-15	Cytochrome b5	Cyb5a	fatty acid metabolic process,response to cadmium ion,oxidation-reduction process	mitochondrion,endoplasmic reticulum membrane,cytosol,membrane,integral component of membrane,organelle membrane,intracellular membrane-bounded organelle	stearoyl-CoA 9-desaturase activity,enzyme binding,heme binding,metal ion binding	2.60539e+06	5160599	4.13308e+06	3.21419e+06	2.27119e+06	3.57117e+06
P56404	P56404	P56404	AQP8_MOUSE	2.92602e-10	6.91821e-11	Aquaporin-8	Aqp8	water transport,ion transmembrane transport,cellular response to cAMP	integral component of plasma membrane,apical part of cell	water channel activity	37660.9	27967	28766.2	36399.5	34585.4	46620.1
P56480	P56480	P56480	ATPB_MOUSE	1.32566e-16	5.02716e-16	ATP synthase subunit beta, mitochondrial	Atp5f1b	angiogenesis,lipid metabolic process,ATP biosynthetic process,negative regulation of cell adhesion involved in substrate-bound cell migration,ATP synthesis coupled proton transport,positive regulation of blood vessel endothelial cell migration,regulation of intracellular pH,Requires Ontology,hydrogen ion transmembrane transport	mitochondrion,mitochondrial inner membrane,mitochondrial proton-transporting ATP synthase complex,plasma membrane,cell surface,membrane,mitochondrial membrane,mitochondrial nucleoid,myelin sheath,proton-transporting ATP synthase complex,proton-transporting ATP synthase complex, catalytic core F(1)	protein binding,ATP binding,MHC class I protein binding,angiostatin binding,proton-transporting ATP synthase activity, rotational mechanism,proton-transporting ATPase activity, rotational mechanism,ATPase activity	8743938	6.65547e+06	7.29161e+06	9688363	8367520	7809216
P56542	P56542	P56542	DNS2A_MOUSE	1.71069e-12	6.3391e-13	Deoxyribonuclease-2-alpha	Dnase2	DNA catabolic process, endonucleolytic,DNA catabolic process,apoptotic DNA fragmentation,erythrocyte differentiation	lysosome	deoxyribonuclease II activity	124280	126845	22319.6	112307	158717	168253
P56593	P56593	P56593	CP2AC_MOUSE	1.90986e-14	1.83447e-14	Cytochrome P450 2A12	Cyp2a12	epoxygenase P450 pathway,oxidation-reduction process	endoplasmic reticulum membrane,organelle membrane	iron ion binding,arachidonic acid epoxygenase activity,steroid hydroxylase activity,heme binding,aromatase activity	675071	689178	723353	494772	493805	723092
P56654	P56654	P56654	CP237_MOUSE	4.07262e-15	5.53118e-15	Cytochrome P450 2C37	Cyp2c37	epoxygenase P450 pathway,oxidation-reduction process	endoplasmic reticulum membrane,organelle membrane	iron ion binding,arachidonic acid epoxygenase activity,steroid hydroxylase activity,heme binding,aromatase activity	645833	907023	787814	860658	636345	907638
P56655	P56655	P56655	CP238_MOUSE	3.30026e-12	1.12316e-12	Cytochrome P450 2C38	Cyp2c38	epoxygenase P450 pathway,oxidation-reduction process	endoplasmic reticulum membrane,organelle membrane	monooxygenase activity,iron ion binding,arachidonic acid epoxygenase activity,steroid hydroxylase activity,heme binding,caffeine oxidase activity,aromatase activity,estrogen 16-alpha-hydroxylase activity	384431	466325	485495	381667	361967	470172
P56657	P56657	P56657	CP240_MOUSE	3.5875e-13	1.69781e-13	Cytochrome P450 2C40	Cyp2c40	epoxygenase P450 pathway,oxidation-reduction process	endoplasmic reticulum membrane,organelle membrane	iron ion binding,arachidonic acid epoxygenase activity,steroid hydroxylase activity,heme binding,aromatase activity	328563	3.36316e+06	347851	1.6825e+06	257624	373932
P56959	P56959	P56959	FUS_MOUSE	2.14972e-07	3.9257e-08	RNA-binding protein FUS	Fus	regulation of transcription, DNA-templated,cellular response to calcium ion	nucleus,nucleoplasm,cytoplasm,polysome,perikaryon,dendritic spine head,perinuclear region of cytoplasm	DNA binding,transcription coactivator activity,RNA binding,estrogen receptor binding,identical protein binding,metal ion binding,thyroid hormone receptor binding	23230.4	33310.8	34412.1	32718.6	10688.8	18387.8
P57716	P57716	P57716	NICA_MOUSE	2.84637e-12	9.87104e-13	Nicastrin	Ncstn	myeloid cell homeostasis,membrane protein ectodomain proteolysis,Notch signaling pathway,Notch receptor processing,protein processing,beta-amyloid formation,T cell proliferation,amyloid precursor protein metabolic process,positive regulation of catalytic activity,beta-amyloid metabolic process,epithelial cell proliferation	lysosomal membrane,endoplasmic reticulum,Golgi apparatus,plasma membrane,integral component of plasma membrane,membrane,integral component of membrane,cytoplasmic vesicle membrane,melanosome,gamma-secretase complex	endopeptidase activity,protein binding	44193.3	48371.6	16529.9	35619.9	42545.3	44663.2
P57759	P57759	P57759	ERP29_MOUSE	1.20876e-13	7.05918e-14	Endoplasmic reticulum resident protein 29	Erp29	activation of MAPK activity,positive regulation of protein phosphorylation,protein folding,intracellular protein transport,ER to Golgi vesicle-mediated transport,protein secretion,positive regulation of gene expression,negative regulation of gene expression,negative regulation of protein secretion,regulation of endoplasmic reticulum stress-induced intrinsic apoptotic signaling pathway	endoplasmic reticulum,endoplasmic reticulum lumen,smooth endoplasmic reticulum,cell surface,transport vesicle,melanosome	protein homodimerization activity,chaperone binding	93592.5	128479	128394	102852	105191	148500
P57776;P57776-2;P57776-3	P57776;P57776-2;P57776-3	P57776;P57776-2;P57776-3	EF1D_MOUSE	1.14501e-06	2.00806e-07	Elongation factor 1-delta;Isoform 2 of Elongation factor 1-delta;Isoform 3 of Elongation factor 1-delta	Eef1d	regulation of transcription, DNA-templated,translational elongation,mRNA transcription,regulation of cell death,cellular response to ionizing radiation;;	fibrillar center,nucleus,cytoplasm,cytosol,eukaryotic translation elongation factor 1 complex,endoplasmic reticulum;;	DNA binding,translation elongation factor activity,heat shock protein binding,activating transcription factor binding,cadherin binding;;	37305.5	23385	13114.2	18977.6	19225.2	19050.8
P57780	P57780	P57780	ACTN4_MOUSE	1.98421e-16	5.91212e-16	Alpha-actinin-4	Actn4	response to hypoxia,protein transport,vesicle transport along actin filament,positive regulation of cell migration,peroxisome proliferator activated receptor signaling pathway,regulation of apoptotic process,retinoic acid receptor signaling pathway,positive regulation of pinocytosis,actin filament bundle assembly,negative regulation of cellular component movement,positive regulation of cellular c…	stress fiber,intracellular,nucleus,cytoplasm,cytosol,brush border,cell-cell junction,nuclear body,Z disc,cortical cytoskeleton,pseudopodium,macromolecular complex,neuron projection,perinuclear region of cytoplasm,ribonucleoprotein complex,actin cytoskeleton	RNA polymerase II regulatory region sequence-specific DNA binding,nucleoside binding,calcium ion binding,protein binding,ligand-dependent nuclear receptor transcription coactivator activity,chromatin DNA binding,nuclear hormone receptor binding,protein homodimerization activity,retinoic acid receptor binding,ion channel binding,actin filament binding	460525	313792	232056	246835	413262	457399
P58044	P58044	P58044	IDI1_MOUSE	5.16403e-08	9.86844e-09	Isopentenyl-diphosphate Delta-isomerase 1	Idi1	cholesterol biosynthetic process,isoprenoid biosynthetic process,isopentenyl diphosphate biosynthetic process,response to stilbenoid,dimethylallyl diphosphate biosynthetic process	mitochondrion,peroxisome	magnesium ion binding,isopentenyl-diphosphate delta-isomerase activity,hydrolase activity,manganese ion binding	13069.2	12345.6	9636.58	16615.3	14365.7	13733.4
P58059	P58059	P58059	RT21_MOUSE	1.22212e-08	2.42927e-09	28S ribosomal protein S21, mitochondrial	Mrps21	mitochondrial translation	mitochondrion,mitochondrial inner membrane,mitochondrial small ribosomal subunit,ribosomal subunit	structural constituent of ribosome	43005.4	14958	21252.8	18275.9	25603.4	18190.4
P58064	P58064	P58064	RT06_MOUSE	0.00379589	0.000584908	28S ribosomal protein S6, mitochondrial	Mrps6	mitochondrial translation	mitochondrion,mitochondrial small ribosomal subunit	structural constituent of ribosome,small ribosomal subunit rRNA binding	19122.8	17702.5	17207.6	16996.1	18479.6	19239.2
P58137	P58137	P58137	ACOT8_MOUSE	1.10699e-15	2.12423e-15	Acyl-coenzyme A thioesterase 8	Acot8	acyl-CoA metabolic process,fatty acid catabolic process,peroxisome fission,dicarboxylic acid catabolic process,negative regulation of CD4 biosynthetic process	mitochondrion,peroxisome,peroxisomal matrix	receptor binding,palmitoyl-CoA hydrolase activity,choloyl-CoA hydrolase activity,acyl-CoA hydrolase activity,carboxylic ester hydrolase activity,medium-chain acyl-CoA hydrolase activity	1.58359e+06	3.20424e+06	2.35474e+06	1.69211e+06	1.45212e+06	1.7963e+06
P58252	P58252	P58252	EF2_MOUSE	2.2441e-13	1.16805e-13	Elongation factor 2	Eef2	hematopoietic progenitor cell differentiation,response to ischemia,skeletal muscle contraction,translational elongation,aging,glial cell proliferation,response to estradiol,response to endoplasmic reticulum stress,skeletal muscle cell differentiation,response to hydrogen peroxide,response to ethanol,positive regulation of translation,response to folic acid,cellular response to brain-derived neuro…	cytoplasm,cytosol,polysome,plasma membrane,aggresome,polysomal ribosome,membrane raft,nucleus	translation elongation factor activity,GTPase activity,protein binding,GTP binding,5S rRNA binding,protein kinase binding,ribosome binding,cadherin binding,actin filament binding	374746	240145	156784	133299	203721	244157
P58281-2	P58281-2	P58281-2	OPA1_MOUSE	3.10154e-11	8.52779e-12	Isoform 2 of Dynamin-like 120 kDa protein, mitochondrial	Opa1				51785.5	47238.5	54520.7	63735.4	57210.5	57652.1
P58710	P58710	P58710	GGLO_MOUSE	2.31655e-14	2.05017e-14	L-gulonolactone oxidase	Gulo	L-ascorbic acid biosynthetic process,oxidation-reduction process	endoplasmic reticulum membrane,integral component of membrane,organelle membrane	D-arabinono-1,4-lactone oxidase activity,L-gulonolactone oxidase activity,flavin adenine dinucleotide binding	547374	1.02312e+06	719986	541920	479044	642982
P58735	P58735	P58735	S26A1_MOUSE	1.62519e-16	5.72372e-16	Sulfate anion transporter 1	Slc26a1	chloride transport,sulfate transport,bicarbonate transport,oxalate transport,regulation of membrane potential,regulation of intracellular pH,sulfate transmembrane transport,chloride transmembrane transport	integral component of plasma membrane,basolateral plasma membrane	chloride channel activity,secondary active sulfate transmembrane transporter activity,bicarbonate transmembrane transporter activity,chloride transmembrane transporter activity,sulfate transmembrane transporter activity,anion:anion antiporter activity,oxalate transmembrane transporter activity	94281	80785.2	55766	55337.8	100186	104254
P58771;P58771-2	P58771;P58771-2	P58771;P58771-2	TPM1_MOUSE	2.99773e-11	8.2735e-12	Tropomyosin alpha-1 chain;Isoform 2 of Tropomyosin alpha-1 chain	Tpm1	in utero embryonic development,positive regulation of heart rate by epinephrine,actin filament organization,regulation of cell shape,cellular response to reactive oxygen species,sarcomere organization,ventricular cardiac muscle tissue morphogenesis,cardiac muscle contraction,negative regulation of vascular smooth muscle cell proliferation,negative regulation of vascular associated smooth muscle c…	stress fiber,cytoplasm,cytosol,muscle thin filament tropomyosin,actin cytoskeleton,myofibril,bleb,ruffle membrane,filamentous actin;	structural constituent of cytoskeleton,protein binding,structural constituent of muscle,identical protein binding,protein homodimerization activity,protein heterodimerization activity,actin filament binding;	3746.29	14329.1	4762.41	9899.92	14467.7	15251
P59017	P59017	P59017	B2L13_MOUSE	3.68148e-12	1.23847e-12	Bcl-2-like protein 13	Bcl2l13	apoptotic process,regulation of apoptotic process	mitochondrion,integral component of membrane,mitochondrial membrane	molecular_function	105945	135224	138819	103855	98719.9	124387
P59240	P59240	P59240	NPHP4_MOUSE	2.0569e-12	7.47965e-13	Nephrocystin-4	Nphp4	flagellated sperm motility,photoreceptor cell outer segment organization,photoreceptor cell maintenance,retina development in camera-type eye,negative regulation of canonical Wnt signaling pathway,positive regulation of bicellular tight junction assembly	cytoplasm,centrosome,cell-cell junction,bicellular tight junction,photoreceptor connecting cilium,ciliary transition zone,ciliary basal body,ribbon synapse,ciliary base	protein binding	207624	832967	395069	446964	158516	315017
P59325	P59325	P59325	IF5_MOUSE	0.0430988	0.00581286	Eukaryotic translation initiation factor 5	Eif5	formation of translation preinitiation complex,regulation of translational initiation,activation of GTPase activity	cytoplasm,cytosol,plasma membrane	translation initiation factor activity,GTP binding,cadherin binding,eukaryotic initiation factor eIF2 binding	20139.6	17300.8		9042.86	13013.6	12828.1
P59999	P59999	P59999	ARPC4_MOUSE	5.52627e-13	2.42657e-13	Actin-related protein 2/3 complex subunit 4	Arpc4	actin filament polymerization,Arp2/3 complex-mediated actin nucleation	cytoplasm,Arp2/3 protein complex,cell projection	structural constituent of cytoskeleton,enzyme binding,protein binding, bridging,actin filament binding	171977	116534	91468.9	104906	173681	189959
P60060	P60060	P60060	SC61G_MOUSE	1.80719e-11	5.18879e-12	Protein transport protein Sec61 subunit gamma	Sec61g	protein targeting,biological_process,protein transmembrane transport	endoplasmic reticulum membrane,membrane,integral component of membrane	molecular_function,P-P-bond-hydrolysis-driven protein transmembrane transporter activity	74929.6	27843.1	48235.8	24142.6	54694.4	20017.5
P60229	P60229	P60229	EIF3E_MOUSE	0.000420291	6.6302e-05	Eukaryotic translation initiation factor 3 subunit E	Eif3e	nuclear-transcribed mRNA catabolic process, nonsense-mediated decay,translational initiation,positive regulation of translation,positive regulation of mRNA binding	nucleus,cytoplasm,cytosol,eukaryotic translation initiation factor 3 complex,nuclear body,PML body	cadherin binding,protein N-terminus binding,translation initiation factor activity	25221.2	22887.7	14803.6	11346.6	9741.19	21696.7
P60334	P60334	P60334	CDO1_MOUSE	0.0357583	0.00491129	Cysteine dioxygenase type 1	Cdo1	lactation,L-cysteine catabolic process to taurine,taurine metabolic process,response to glucagon,taurine biosynthetic process,response to amino acid,response to ethanol,response to glucocorticoid,response to cAMP,oxidation-reduction process	cytosol,plasma membrane	ferrous iron binding,cysteine dioxygenase activity	101874			53126.6	75778.3
P60335	P60335	P60335	PCBP1_MOUSE	1.21319e-10	2.9996e-11	Poly(rC)-binding protein 1	Pcbp1	mRNA processing,viral RNA genome replication,positive regulation of translation,positive regulation of transcription from RNA polymerase II promoter	nucleus,nucleoplasm,cytoplasm,cytosol,nuclear speck,cytoplasmic ribonucleoprotein granule	RNA polymerase II transcription factor activity, sequence-specific DNA binding,single-stranded DNA binding,RNA binding,mRNA binding,mRNA 3'-UTR binding,protein binding,translation activator activity,cadherin binding,sequence-specific single stranded DNA binding	39146.5	47264.4	27055.6	33551.3	26414.1	33930.5
P60710;P63260	P60710;P63260	P60710;P63260	ACTB_MOUSE;ACTG_MOUSE	3.56278e-16	9.20647e-16	Actin, cytoplasmic 1;Actin, cytoplasmic 2	Actb;Actg1	negative regulation of protein binding,cell motility,cellular response to cytochalasin B,postsynaptic actin cytoskeleton organization,negative regulation of cyclin-dependent protein kinase activity;response to mechanical stimulus,sarcomere organization,response to calcium ion,cellular response to interferon-gamma	nucleus,cytosol,cytoskeleton,plasma membrane,focal adhesion,actin cytoskeleton,cortical cytoskeleton,macromolecular complex,NuA4 histone acetyltransferase complex,cytoplasmic ribonucleoprotein granule,myelin sheath,dense body;cytosol,actin filament,plasma membrane,focal adhesion,actin cytoskeleton,myofibril,filamentous actin,costamere,myelin sheath,phagocytic vesicle,extracellular exosome,dense b…	protein binding,ATP binding,kinesin binding,protein kinase binding,Tat protein binding,identical protein binding,nitric-oxide synthase binding,structural constituent of postsynaptic actin cytoskeleton;structural constituent of cytoskeleton,protein binding,profilin binding,ATP binding,ubiquitin protein ligase binding,identical protein binding	3.15244e+06	2.29752e+06	1.65334e+06	1.64043e+06	2.83619e+06	2870996
P60766	P60766	P60766	CDC42_MOUSE	4.90188e-11	1.293e-11	Cell division control protein 42 homolog	Cdc42	positive regulation of protein phosphorylation,sprouting angiogenesis,cardiac conduction system development,keratinocyte development,endocytosis,phagocytosis, engulfment,actin filament organization,Golgi organization,regulation of mitotic nuclear division,nuclear migration,establishment or maintenance of cell polarity,Rho protein signal transduction,positive regulation of gene expression,negative…	Golgi membrane,storage vacuole,cytoplasm,microtubule organizing center,cytosol,plasma membrane,cell-cell junction,membrane,secretory granule,midbody,leading edge membrane,lamellipodium membrane,cell projection,myelin sheath,apical part of cell,phagocytic vesicle,spindle midzone,cell periphery,mitotic spindle	GTPase activity,protein binding,GTP binding,protein kinase binding,GTP-dependent protein binding,Rho GDP-dissociation inhibitor binding	62719.6	53371.1	28623.6	38096.2	55602	61028
P60843	P60843	P60843	IF4A1_MOUSE	4.40688e-14	3.19159e-14	Eukaryotic initiation factor 4A-I	Eif4a1	translational initiation,regulation of gene expression,RNA secondary structure unwinding	nucleolus,cytoplasm	double-stranded RNA binding,translation initiation factor activity,ATP-dependent RNA helicase activity,protein binding,ATP binding	304546	167150	114409	90956.8	156772	166862
P60867	P60867	P60867	RS20_MOUSE	6.11909e-12	1.93165e-12	40S ribosomal protein S20	Rps20	cytoplasmic translation	cytosolic small ribosomal subunit	RNA binding,structural constituent of ribosome	64625.7	53034.5	38069.6	32915.6	24331.9	37523.6
P60904	P60904	P60904	DNJC5_MOUSE	0.0263135	0.00370649	DnaJ homolog subfamily C member 5	Dnajc5	negative regulation of neuron apoptotic process	plasma membrane,synaptic vesicle,melanosome	protein binding	7019.16	3483.24	2765.76	3418.28	7766.19	6773.46
P61021	P61021	P61021	RAB5B_MOUSE	1.08559e-12	4.28947e-13	Ras-related protein Rab-5B	Rab5b	endosome organization,protein transport,antigen processing and presentation,regulation of endocytosis,plasma membrane to endosome transport	intracellular,endosome,early endosome,plasma membrane,endocytic vesicle,early endosome membrane,melanosome,intracellular membrane-bounded organelle,extracellular exosome,anchored component of synaptic vesicle membrane	GTPase activity,protein binding,GTP binding,GDP binding,GTP-dependent protein binding	62274.8	145033	114298	97682.2	67499.2	96738.8
P61022	P61022	P61022	CHP1_MOUSE	0.000223035	3.5627e-05	Calcineurin B homologous protein 1	Chp1	microtubule bundle formation,negative regulation of protein phosphorylation,negative regulation of protein kinase activity,protein export from nucleus,negative regulation of phosphatase activity,calcium ion regulated exocytosis,membrane docking,cytoplasmic microtubule organization,negative regulation of protein ubiquitination,negative regulation of protein autophosphorylation,negative regulation …	Golgi membrane,nucleus,cytoplasm,endoplasmic reticulum,endoplasmic reticulum-Golgi intermediate compartment,cytosol,plasma membrane,microtubule cytoskeleton,transport vesicle	protein kinase inhibitor activity,transporter activity,calcium ion binding,microtubule binding,kinase binding,calcium-dependent protein binding	15949.1	31237.8	33946	22769.5	18579.9	28579.3
P61027	P61027	P61027	RAB10_MOUSE	1.29699e-16	5.02716e-16	Ras-related protein Rab-10	Rab10	intracellular protein transport,Golgi to plasma membrane transport,vesicle docking involved in exocytosis,axonogenesis,protein secretion,vesicle-mediated transport,endosomal transport,regulation of exocytosis,antigen processing and presentation,polarized epithelial cell differentiation,cellular response to insulin stimulus,Golgi to plasma membrane protein transport,establishment of neuroblast pol…	endosome,endoplasmic reticulum membrane,Golgi apparatus,trans-Golgi network,cell-cell adherens junction,cilium,cytoplasmic vesicle membrane,phagocytic vesicle membrane,insulin-responsive compartment,recycling endosome,recycling endosome membrane,exocytic vesicle,endoplasmic reticulum tubular network,exocyst,plasma membrane	GTPase activity,protein binding,GTP binding,GDP binding,myosin V binding,cadherin binding involved in cell-cell adhesion	1.45147e+06	2135478	1.40058e+06	1.35309e+06	1.2274e+06	1761749
P61028	P61028	P61028	RAB8B_MOUSE	2.21031e-12	7.95822e-13	Ras-related protein Rab-8B	Rab8b	vesicle docking involved in exocytosis,protein secretion,regulation of exocytosis,antigen processing and presentation,positive regulation of cell projection organization,adherens junction organization,protein import into peroxisome membrane,positive regulation of corticotropin secretion,protein localization to plasma membrane	nucleoplasm,mitochondrion,endosome,peroxisomal membrane,plasma membrane,synaptic vesicle,nuclear body,secretory granule membrane,phagocytic vesicle membrane,intracellular membrane-bounded organelle,phagocytic vesicle,perinuclear region of cytoplasm,cell tip	GTPase activity,receptor binding,protein binding,GTP binding,GDP binding	86765.1	242846	167639	104541	102147	240903
P61079;P62838	P61079;P62838	P61079;P62838	UB2D3_MOUSE;UB2D2_MOUSE	0.000221195	3.53524e-05	Ubiquitin-conjugating enzyme E2 D3;Ubiquitin-conjugating enzyme E2 D2	Ube2d3;Ube2d2	protein polyubiquitination,DNA repair,protein monoubiquitination,apoptotic process,protein ubiquitination,proteasome-mediated ubiquitin-dependent protein catabolic process,protein autoubiquitination,protein K48-linked ubiquitination,protein K11-linked ubiquitination,positive regulation of protein targeting to mitochondrion;protein polyubiquitination,protein ubiquitination,protein autoubiquitinati…	plasma membrane,endosome membrane;ubiquitin ligase complex,macromolecular complex	ubiquitin-protein transferase activity,protein binding,ATP binding,ubiquitin conjugating enzyme activity;ubiquitin-protein transferase activity,protein binding,ATP binding,ubiquitin conjugating enzyme activity	48433	29370.3	18206.9	18903.3	25329.3	26157.1
P61089	P61089	P61089	UBE2N_MOUSE	3.62093e-07	6.52259e-08	Ubiquitin-conjugating enzyme E2 N	Ube2n	double-strand break repair via homologous recombination,DNA double-strand break processing,postreplication repair,ubiquitin-dependent protein catabolic process,protein ubiquitination,histone ubiquitination,positive regulation of histone modification,regulation of histone ubiquitination,positive regulation of I-kappaB kinase/NF-kappaB signaling,positive regulation of DNA repair,T cell receptor sig…	ubiquitin ligase complex,fibrillar center,nucleus,cytoplasm,UBC13-MMS2 complex,macromolecular complex,UBC13-UEV1A complex	ubiquitin-protein transferase activity,protein binding,ATP binding,ubiquitin protein ligase binding,ubiquitin binding,ubiquitin protein ligase activity,ubiquitin conjugating enzyme activity	75405.8	33293.2	25205.5	26755.2	31064.9	40535.2
P61161	P61161	P61161	ARP2_MOUSE	4.35426e-13	2.01178e-13	Actin-related protein 2	Actr2	establishment or maintenance of cell polarity,associative learning,asymmetric cell division,meiotic chromosome movement towards spindle pole,cytosolic transport,actin cytoskeleton organization,meiotic cytokinesis,Arp2/3 complex-mediated actin nucleation,response to immobilization stress,cellular response to trichostatin A,response to ethanol,meiotic cell cycle,spindle localization,cilium morphoge…	cytoplasm,cytosol,Arp2/3 protein complex,cell cortex,postsynaptic density,lamellipodium,actin cap,Requires Ontology,invadopodium	structural constituent of cytoskeleton,ATP binding,actin filament binding	30918.1	22038.7	9276.8	18935.4	31325.8	30260.5
P61166	P61166	P61166	TM258_MOUSE	0.0280995	0.00393527	Transmembrane protein 258	Tmem258	protein N-linked glycosylation	endoplasmic reticulum,integral component of membrane,oligosaccharyltransferase I complex	molecular_function	11669.1		1	15354.1	12392.3
P61211	P61211	P61211	ARL1_MOUSE	2.16937e-08	4.2315e-09	ADP-ribosylation factor-like protein 1	Arl1	Golgi organization,toxin metabolic process,activation of phospholipase D activity,protein localization to Golgi apparatus,retrograde transport, endosome to Golgi,Golgi vesicle transport	Golgi membrane,cytoplasm,Golgi apparatus,trans-Golgi network,cytosol	GTPase activity,GTP binding,enzyme activator activity,protein domain specific binding,metal ion binding	5467.7	4327.28	2679.74	2404.39	2908.23	2452.86
P61222	P61222	P61222	ABCE1_MOUSE	1.27263e-08	2.52452e-09	ATP-binding cassette sub-family E member 1	Abce1	ribosomal subunit export from nucleus,translational initiation,translational termination,negative regulation of endoribonuclease activity	cytoplasm,mitochondrion,cytosol,eukaryotic translation initiation factor 3 complex	iron ion binding,ATP binding,ATPase activity,ribosomal small subunit binding,endoribonuclease inhibitor activity	12106.4	9714.26	8204.19	6896.12	10065.8	12556
P61226;Q80ZJ1;Q80ZJ1-2;Q8BU31	P61226;Q80ZJ1;Q80ZJ1-2;Q8BU31	P61226;Q80ZJ1;Q80ZJ1-2;Q8BU31	RAP2B_MOUSE;RAP2A_MOUSE;RAP2A_MOUSE;RAP2C_MOUSE	0.0280301	0.00392744	Ras-related protein Rap-2b;Ras-related protein Rap-2a;Isoform 2 of Ras-related protein Rap-2a;Ras-related protein Rap-2c	Rap2b;Rap2a;Rap2a;Rap2c	platelet activation,negative regulation of cell migration,positive regulation of protein autophosphorylation,Rap protein signal transduction,regulation of protein tyrosine kinase activity,platelet aggregation;positive regulation of protein phosphorylation,microvillus assembly,negative regulation of cell migration,actin cytoskeleton reorganization,positive regulation of protein autophosphorylation…	cytosol,plasma membrane,bicellular tight junction,membrane,cell-cell contact zone,membrane raft,recycling endosome,recycling endosome membrane,extracellular exosome;cytosol,plasma membrane,membrane,midbody,recycling endosome,recycling endosome membrane;;cytoplasm,cytosol,plasma membrane,bicellular tight junction,membrane,cell-cell contact zone,recycling endosome,recycling endosome membrane	GTPase activity,GTP binding,GDP binding,protein domain specific binding;magnesium ion binding,GTPase activity,protein binding,GTP binding,GDP binding;;transcription coactivator activity,GTPase activity,GTP binding,GDP binding	30484.6	25810.6	24009	24536.6	32040.1	38628.2
P61255	P61255	P61255	RL26_MOUSE	3.56488e-11	9.68321e-12	60S ribosomal protein L26	Rpl26	cytoplasmic translation,rRNA processing,DNA damage response, signal transduction by p53 class mediator resulting in cell cycle arrest,cellular response to UV,ribosomal large subunit biogenesis,positive regulation of translation,cellular response to ionizing radiation,cellular response to gamma radiation,positive regulation of DNA damage response, signal transduction by p53 class mediator resultin…	nucleoplasm,nucleolus,cytoplasm,cytosolic large ribosomal subunit,cytosolic ribosome,ribonucleoprotein complex	RNA binding,structural constituent of ribosome,protein binding,mRNA 5'-UTR binding	228536	63628.8	131464	19402.6	37520	36587.2
P61358	P61358	P61358	RL27_MOUSE	1.34062e-12	5.1508e-13	60S ribosomal protein L27	Rpl27	rRNA processing,translation	large ribosomal subunit,cytosolic large ribosomal subunit,cytoplasmic side of rough endoplasmic reticulum membrane	structural constituent of ribosome	351689	103817	137033	46095.7	64640.4	82072.7
P61458	P61458	P61458	PHS_MOUSE	2.87096e-09	6.05722e-10	Pterin-4-alpha-carbinolamine dehydratase	Pcbd1	transcription, DNA-templated,L-phenylalanine metabolic process,tetrahydrobiopterin biosynthetic process,regulation of protein homodimerization activity,positive regulation of transcription, DNA-templated,protein homotetramerization,protein heterooligomerization,oxidation-reduction process	nucleus,nucleoplasm,cytosol	transcription coactivator activity,phenylalanine 4-monooxygenase activity,protein binding,4-alpha-hydroxytetrahydrobiopterin dehydratase activity,identical protein binding	97567.1	120947	104336	93400.2	111714	139587
P61514	P61514	P61514	RL37A_MOUSE	1.26356e-09	2.77622e-10	60S ribosomal protein L37a	Rpl37a	translation	ribosome	structural constituent of ribosome,metal ion binding	17850.5	12643.5	14592.7	4609.91	4544.17	5004.99
P61620	P61620	P61620	S61A1_MOUSE	6.77578e-13	2.88836e-13	Protein transport protein Sec61 subunit alpha isoform 1	Sec61a1	cotranslational protein targeting to membrane,SRP-dependent cotranslational protein targeting to membrane,posttranslational protein targeting to membrane,endoplasmic reticulum organization,response to interferon-gamma,pronephric nephron development,transmembrane transport	endoplasmic reticulum membrane,rough endoplasmic reticulum,membrane,integral component of membrane,phagocytic vesicle membrane	transmembrane transporter activity,ribosome binding	169107	117876	98554.3	68985	107595	87284
P61750	P61750	P61750	ARF4_MOUSE	4.81333e-11	1.27656e-11	ADP-ribosylation factor 4	Arf4	protein ADP-ribosylation,retrograde vesicle-mediated transport, Golgi to ER,epidermal growth factor receptor signaling pathway,brain development,learning,protein transport,cell migration,activation of phospholipase D activity,negative regulation of apoptotic process,apical protein localization,establishment or maintenance of epithelial cell apical/basal polarity,positive regulation of transcripti…	cytoplasm,Golgi apparatus,cytosol,plasma membrane,ruffle membrane,dendritic spine	epidermal growth factor receptor binding,protein binding,GTP binding	49469.8	36181.8	36991.6	19263.7	31545	37635
P61804	P61804	P61804	DAD1_MOUSE	4.7754e-13	2.17178e-13	Dolichyl-diphosphooligosaccharide--protein glycosyltransferase subunit DAD1	Dad1	blastocyst development,protein glycosylation,protein N-linked glycosylation,apoptotic process,response to nutrient,response to drug,negative regulation of apoptotic process	oligosaccharyltransferase complex,integral component of membrane	dolichyl-diphosphooligosaccharide-protein glycotransferase activity,oligosaccharyl transferase activity	158311	157447	210131	106530	167482	175134
P61922	P61922	P61922	GABT_MOUSE	1.03778e-15	2.02021e-15	4-aminobutyrate aminotransferase, mitochondrial	Abat	response to hypoxia,aging,copulation,locomotory behavior,gamma-aminobutyric acid biosynthetic process,response to iron ion,negative regulation of gamma-aminobutyric acid secretion,cerebellum development,positive regulation of heat generation,positive regulation of insulin secretion,negative regulation of dopamine secretion,response to nicotine,exploration behavior,neurotransmitter catabolic proce…	mitochondrion,mitochondrial matrix,4-aminobutyrate transaminase complex,neuron projection	pyridoxal phosphate binding,succinate-semialdehyde dehydrogenase binding,4-aminobutyrate:2-oxoglutarate transaminase activity,protein homodimerization activity,metal ion binding,(S)-3-amino-2-methylpropionate transaminase activity,iron-sulfur cluster binding,4-aminobutyrate transaminase activity	499407	406712	568098	645663	661335	578455
P61924	P61924	P61924	COPZ1_MOUSE	0.00583091	0.00088448	Coatomer subunit zeta-1	Copz1	intracellular protein transport,intra-Golgi vesicle-mediated transport,toxin transport	Golgi membrane,COPI vesicle coat	molecular_function	20066.2	10564.8	6862.01	7609.09	10754.7	9567.46
P61971	P61971	P61971	NTF2_MOUSE	2.21032e-06	3.82128e-07	Nuclear transport factor 2	Nutf2	protein import into nucleus, translocation,protein import into nucleus,protein export from nucleus,mRNA transport,protein localization to nuclear pore	nuclear inner membrane,nuclear outer membrane,nuclear pore,nucleoplasm,cytosol,nuclear membrane	Ran GTPase binding,protein transporter activity,structural constituent of nuclear pore,identical protein binding,nuclear import signal receptor activity	3282.41	8963.71	6904.11	3078.21	3633.6
P61979;P61979-2;P61979-3	P61979;P61979-2;P61979-3	P61979;P61979-2;P61979-3	HNRPK_MOUSE	1.93427e-10	4.67943e-11	Heterogeneous nuclear ribonucleoprotein K;Isoform 2 of Heterogeneous nuclear ribonucleoprotein K;Isoform 3 of Heterogeneous nuclear ribonucleoprotein K	Hnrnpk	transcription from RNA polymerase II promoter,mRNA processing,RNA splicing,regulation of low-density lipoprotein particle clearance,negative regulation of apoptotic process,positive regulation of low-density lipoprotein particle receptor biosynthetic process,positive regulation of transcription from RNA polymerase II promoter,negative regulation of mRNA splicing, via spliceosome,positive regulati…	nuclear chromatin,podosome,nucleoplasm,cell junction,cell projection,catalytic step 2 spliceosome,cytoplasmic stress granule;;	RNA polymerase II core promoter proximal region sequence-specific DNA binding,transcriptional activator activity, RNA polymerase II core promoter proximal region sequence-specific binding,RNA binding,protein binding,protein domain specific binding,identical protein binding,cadherin binding;;	36758.2	25890.1	17006.5	14009	14988.6	19211.8
P61982	P61982	P61982	1433G_MOUSE	4.84407e-11	1.28355e-11	14-3-3 protein gamma	Ywhag	protein targeting,cellular response to insulin stimulus,regulation of neuron differentiation,regulation of synaptic plasticity	cytosol,cytoplasmic vesicle membrane,myelin sheath	actin binding,protein kinase C binding,insulin-like growth factor receptor binding,protein binding,protein domain specific binding,identical protein binding	94425.4	61794.6	41449.6	54675.9	76639.3	81435.7
P62071	P62071	P62071	RRAS2_MOUSE	4.18246e-09	8.64929e-10	Ras-related protein R-Ras2	Rras2	Ras protein signal transduction,cellular process,positive regulation of cell migration,regulation of neuron death	intracellular,plasma membrane	GTPase activity,protein binding,GTP binding	32150.2	22720.3	15859.7	16750.5	26458.7	24188.7
P62075	P62075	P62075	TIM13_MOUSE	6.02337e-12	1.90349e-12	Mitochondrial import inner membrane translocase subunit Tim13	Timm13	protein import into mitochondrial inner membrane,chaperone-mediated protein transport	fibrillar center,mitochondrion,mitochondrial inner membrane,mitochondrial intermembrane space protein transporter complex	protein transporter activity,metal ion binding	69814.4	80688.8	97809.4	113200	130950	114118
P62077	P62077	P62077	TIM8B_MOUSE	0.0221773	0.00316509	Mitochondrial import inner membrane translocase subunit Tim8 B	Timm8b	protein transport,metal ion transport,cation transmembrane transport	mitochondrion,mitochondrial inner membrane,membrane	metal ion binding,metal ion transmembrane transporter activity	9505.15	7941.11	13923.5	14154.6	21010.1	16655.4
P62082	P62082	P62082	RS7_MOUSE	2.40428e-14	2.11461e-14	40S ribosomal protein S7	Rps7	neural tube closure,cytoplasmic translation,rRNA processing,positive regulation of gene expression,cell differentiation,ribosomal small subunit biogenesis,protein stabilization,positive regulation of intrinsic apoptotic signaling pathway by p53 class mediator,negative regulation of ubiquitin protein ligase activity,negative regulation of protein ubiquitination involved in ubiquitin-dependent prot…	nucleus,nucleolus,cytosolic small ribosomal subunit,90S preribosome,small-subunit processome,macromolecular complex,centrosome	mRNA 3'-UTR binding,structural constituent of ribosome,poly(U) RNA binding,protein kinase binding,mRNA 5'-UTR binding,ubiquitin ligase inhibitor activity	167532	48524.1	90488.6	31675.5	37878.9	56520.9
P62141;P63087;P63087-2	P62141;P63087;P63087-2	P62141;P63087;P63087-2	PP1B_MOUSE;PP1G_MOUSE;PP1G_MOUSE	1.13956e-06	1.9997e-07	Serine/threonine-protein phosphatase PP1-beta catalytic subunit;Serine/threonine-protein phosphatase PP1-gamma catalytic subunit;Isoform Gamma-2 of Serine/threonine-protein phosphatase PP1-gamma catalytic subunit	Ppp1cb;Ppp1cc;Ppp1cc	glycogen metabolic process,regulation of glycogen biosynthetic process,regulation of glycogen catabolic process,protein dephosphorylation,cell cycle,regulation of cell adhesion,circadian regulation of gene expression,regulation of circadian rhythm,entrainment of circadian clock by photoperiod,cell division;glycogen metabolic process,protein dephosphorylation,cell cycle,neuron differentiation,circ…	protein phosphatase type 1 complex,nucleus,nucleoplasm,nucleolus,cytoplasm,cytosol,plasma membrane,glycogen granule,PTW/PP1 phosphatase complex,nuclear chromosome, telomeric region;protein phosphatase type 1 complex,condensed chromosome kinetochore,nuclear chromosome, telomeric region,nucleolus,mitochondrion,mitochondrial outer membrane,nuclear speck,midbody,cleavage furrow,dendritic spine,PTW/PP…	protein serine/threonine phosphatase activity,protein binding,phosphatase activity,myosin phosphatase activity,protein kinase binding,metal ion binding,myosin-light-chain-phosphatase activity;protein serine/threonine phosphatase activity,protein binding,phosphatase activity,protein kinase binding,protein phosphatase binding,protein domain specific binding,metal ion binding,protein N-terminus bind…	19738.1	12779	9960.71	9305.92	13449.1	13883.6
P62196	P62196	P62196	PRS8_MOUSE	0.00682962	0.00102902	26S proteasome regulatory subunit 8	Psmc5	regulation of transcription from RNA polymerase II promoter,ER-associated ubiquitin-dependent protein catabolic process,proteasome-mediated ubiquitin-dependent protein catabolic process,negative regulation of transcription, DNA-templated,positive regulation of RNA polymerase II transcriptional preinitiation complex assembly,modulation of synaptic transmission,positive regulation of inclusion body…	proteasome complex,nucleus,holo TFIIH complex,cytoplasm,proteasome regulatory particle,proteasome regulatory particle, base subcomplex,inclusion body,proteasome accessory complex,cytoplasmic vesicle,nuclear proteasome complex,cytosolic proteasome complex,postsynapse	receptor binding,protein binding,ATP binding,transcription factor binding,TBP-class protein binding,thyrotropin-releasing hormone receptor binding,proteasome-activating ATPase activity	5917.01	4735.06	2794.54	3739.85	2988.96	4575.72
P62242	P62242	P62242	RS8_MOUSE	1.5224e-11	4.42329e-12	40S ribosomal protein S8	Rps8	maturation of SSU-rRNA from tricistronic rRNA transcript (SSU-rRNA, 5.8S rRNA, LSU-rRNA),translation	endoplasmic reticulum,cytosol,membrane,cytosolic small ribosomal subunit,ribonucleoprotein complex	structural constituent of ribosome	106254	39390.4	32477.1	12998.7	18982.6	19696.3
P62245	P62245	P62245	RS15A_MOUSE	1.45584e-12	5.49944e-13	40S ribosomal protein S15a	Rps15a	translation,positive regulation of cell proliferation,response to virus,positive regulation of cell cycle	cytoplasm,mitochondrion,cytosolic small ribosomal subunit	structural constituent of ribosome	154472	94091.9	101252	48848.1	67439	75737.3
P62259	P62259	P62259	1433E_MOUSE	5.961e-11	1.54859e-11	14-3-3 protein epsilon	Ywhae	MAPK cascade,neuron migration,protein targeting,hippocampus development,cerebral cortex development,cellular response to heat,negative regulation of protein dephosphorylation,positive regulation of protein export from nucleus,regulation of cytosolic calcium ion concentration,regulation of membrane repolarization,regulation of potassium ion transmembrane transporter activity,negative regulation of…	nucleus,cytoplasm,mitochondrion,cytosol,kinesin complex,cytoplasmic vesicle membrane,melanosome,Requires Ontology,plasma membrane	calcium channel regulator activity,protein binding,potassium channel regulator activity,enzyme binding,protein domain specific binding,ubiquitin protein ligase binding,identical protein binding,histone deacetylase binding,ion channel binding,cadherin binding,protein heterodimerization activity,phosphoserine binding,phosphoprotein binding,scaffold protein binding	69621	43826.9	31397.8	40241.9	60280.6	48922.4
P62264	P62264	P62264	RS14_MOUSE	5.16449e-09	1.05827e-09	40S ribosomal protein S14	Rps14	ribosomal small subunit assembly,negative regulation of transcription from RNA polymerase II promoter,maturation of SSU-rRNA from tricistronic rRNA transcript (SSU-rRNA, 5.8S rRNA, LSU-rRNA),translation,regulation of translation,erythrocyte differentiation,maturation of SSU-rRNA	nucleolus,mitochondrion,cytosolic small ribosomal subunit	RNA binding,structural constituent of ribosome,translation regulator activity,mRNA 5'-UTR binding,small ribosomal subunit rRNA binding	64708.1	44830.5	68269.8	86856.2	14514.4	85560.6
P62267	P62267	P62267	RS23_MOUSE	3.0237e-11	8.3373e-12	40S ribosomal protein S23	Rps23	cytoplasmic translation,translation,stress granule assembly,maintenance of translational fidelity	endoplasmic reticulum,rough endoplasmic reticulum,cytosol,cytosolic small ribosomal subunit,polysomal ribosome	structural constituent of ribosome	23275.6	6244.83	10178.7	2693.76	3524.5	6933.31
P62270	P62270	P62270	RS18_MOUSE	2.87338e-09	6.05795e-10	40S ribosomal protein S18	Rps18	translation,ribosome biogenesis	nucleus,cytosol,small ribosomal subunit,cytosolic small ribosomal subunit	structural constituent of ribosome,protein binding,rRNA binding	115463	40141.6	97114.8	18093.3	34120.5	46932.7
P62281	P62281	P62281	RS11_MOUSE	2.14645e-09	4.59841e-10	40S ribosomal protein S11	Rps11	translation	cytosolic small ribosomal subunit	structural constituent of ribosome,rRNA binding	56199.8	22523.7	24535.8	44216.5	17853.5	69838.8
P62301	P62301	P62301	RS13_MOUSE	5.15375e-12	1.65555e-12	40S ribosomal protein S13	Rps13	translation,negative regulation of RNA splicing	nucleus,nucleolus,cytosolic small ribosomal subunit	mRNA binding,structural constituent of ribosome,mRNA 5'-UTR binding,small ribosomal subunit rRNA binding	125570	57580	78807.1	16296.1	42793.3	47728.1
P62315	P62315	P62315	SMD1_MOUSE	9.94408e-05	1.60601e-05	Small nuclear ribonucleoprotein Sm D1	Snrpd1	spliceosomal complex assembly,spliceosomal snRNP assembly	commitment complex,nucleus,U5 snRNP,U1 snRNP,U2 snRNP,U4 snRNP,U12-type spliceosomal complex,cytoplasm,cytosol,methylosome,pICln-Sm protein complex,SMN-Sm protein complex,U2-type catalytic step 2 spliceosome,prespliceosome,precatalytic spliceosome,catalytic step 2 spliceosome,spliceosomal tri-snRNP complex	RNA binding,protein binding,U1 snRNP binding	4414.74		557.555	769.935	584.049	1468.08
P62331	P62331	P62331	ARF6_MOUSE	6.96636e-14	4.59182e-14	ADP-ribosylation factor 6	Arf6	liver development,cell cycle,protein transport,positive regulation of actin filament polymerization,cortical actin cytoskeleton organization,endocytic recycling,myeloid cell apoptotic process,regulation of toll-like receptor 4 signaling pathway,protein localization to cell surface,regulation of Rac protein signal transduction,protein localization to endosome,cell division,regulation of filopodium…	ruffle,cytoplasm,endosome,early endosome,Golgi apparatus,cytosol,plasma membrane,cell cortex,endocytic vesicle,filopodium membrane,cleavage furrow,myelin sheath,recycling endosome membrane,Flemming body	GTPase activity,protein binding,GTP binding,thioesterase binding,protein N-terminus binding	239899	125973	109739	91870.8	216538	175141
P62342	P62342	P62342	SELT_MOUSE	3.2382e-06	5.56536e-07	Thioredoxin reductase-like selenoprotein T	Selenot	positive regulation of cytosolic calcium ion concentration,response to glucose,pancreas development,insulin secretion involved in cellular response to glucose stimulus,glucose homeostasis,cell redox homeostasis,oxidation-reduction process,positive regulation of growth hormone secretion,cellular oxidant detoxification	endoplasmic reticulum,endoplasmic reticulum membrane,integral component of membrane	thioredoxin-disulfide reductase activity	19784.8	18754.4	23172.4	12781	17049.1	11519.5
P62492	P62492	P62492	RB11A_MOUSE	9.74814e-11	2.44962e-11	Ras-related protein Rab-11A	Rab11a	exocytosis,mitotic metaphase plate congression,positive regulation of epithelial cell migration,regulation of multivesicular body size,positive regulation of G2/M transition of mitotic cell cycle,vesicle-mediated transport,astral microtubule organization,neuron projection development,melanosome transport,regulation of cytokinesis,multivesicular body assembly,positive regulation of axon extension,…	spindle pole,cytoplasm,mitochondrion,multivesicular body,trans-Golgi network,microtubule organizing center,membrane,transport vesicle,axon,cytoplasmic vesicle,vesicle,cleavage furrow,macromolecular complex,intracellular membrane-bounded organelle,phagocytic vesicle,perinuclear region of cytoplasm,recycling endosome,recycling endosome membrane,extracellular exosome,postsynaptic recycling endosome,…	GTPase activity,protein binding,GTP binding,microtubule binding,myosin V binding	6917.23	4170.59	3321.05	3486.81	3702.83	6489.04
P62702	P62702	P62702	RS4X_MOUSE	3.58054e-12	1.21009e-12	40S ribosomal protein S4, X isoform	Rps4x	translation,multicellular organism development	ribosome,polysome,small ribosomal subunit,cytosolic small ribosomal subunit,ribonucleoprotein complex	RNA binding,structural constituent of ribosome,rRNA binding	129669	65838	53853.9	18188	39222.1	40128.7
P62715;P63330	P62715;P63330	P62715;P63330	PP2AB_MOUSE;PP2AA_MOUSE	0.0107683	0.00159287	Serine/threonine-protein phosphatase 2A catalytic subunit beta isoform;Serine/threonine-protein phosphatase 2A catalytic subunit alpha isoform	Ppp2cb;Ppp2ca	protein dephosphorylation,apoptotic mitochondrial changes,response to lead ion,regulation of gene expression,response to endoplasmic reticulum stress,response to hydrogen peroxide,proteasome-mediated ubiquitin-dependent protein catabolic process,negative regulation of Ras protein signal transduction,response to antibiotic,positive regulation of microtubule binding;regulation of protein phosphoryl…	protein phosphatase type 2A complex,chromosome, centromeric region,spindle pole,nucleus,cytoplasm,cytosol;protein phosphatase type 2A complex,chromosome, centromeric region,spindle pole,nucleus,cytoplasm,cytosol,plasma membrane	protein serine/threonine phosphatase activity,protein binding,metal ion binding;protein serine/threonine phosphatase activity,protein binding,protein C-terminus binding,metal ion binding,protein heterodimerization activity,protein dimerization activity,GABA receptor binding	26305.9	40320.1		27176.4		42014.2
P62717	P62717	P62717	RL18A_MOUSE	8.46973e-11	2.14871e-11	60S ribosomal protein L18a	Rpl18a	cytoplasmic translation,translation,response to antineoplastic agent	cytosolic large ribosomal subunit,polysomal ribosome	RNA binding,structural constituent of ribosome	146799	49181.2	57517.6	29030	44975.6	42541
P62737;P63268	P62737;P63268	P62737;P63268	ACTA_MOUSE;ACTH_MOUSE	6.35076e-16	1.38067e-15	Actin, aortic smooth muscle;Actin, gamma-enteric smooth muscle	Acta2;Actg2	regulation of blood pressure,response to virus,positive regulation of gene expression,vascular smooth muscle contraction,glomerular mesangial cell development,mesenchyme migration;positive regulation of gene expression,mesenchyme migration	cytoplasm,cytoskeleton,actin cytoskeleton,lamellipodium,filopodium,smooth muscle contractile fiber,macromolecular complex,cell body;cytoplasm,lamellipodium,filopodium,myosin filament,cell body,cell periphery	protein binding,ATP binding,protein kinase binding;ATP binding	223373	174479	156565	263405	225887	330356
P62746	P62746	P62746	RHOB_MOUSE	0.014302	0.00208913	Rho-related GTP-binding protein RhoB	Rhob	mitotic cytokinesis,angiogenesis,intracellular protein transport,apoptotic process,cell adhesion,small GTPase mediated signal transduction,endosome to lysosome transport,positive regulation of endothelial cell migration,cell differentiation,regulation of cell migration,negative regulation of cell migration,positive regulation of apoptotic process,positive regulation of angiogenesis,negative regul…	nucleus,early endosome,late endosome,cytosol,plasma membrane,endosome membrane,membrane,late endosome membrane,cleavage furrow	GTPase activity,protein binding,GTP binding,GDP binding	78571.3	60731.6	38911.6	46016.2	48276.9	62077.4
P62751	P62751	P62751	RL23A_MOUSE	4.58859e-12	1.49873e-12	60S ribosomal protein L23a	Rpl23a	ribosomal large subunit assembly,translation,biological_process	nucleus,cytosolic large ribosomal subunit,TORC2 complex	RNA binding,structural constituent of ribosome,protein binding,rRNA binding	76457.8	26472.5	49249.3	9171.39	6421.52	14160.2
P62754	P62754	P62754	RS6_MOUSE	1.89215e-05	3.13213e-06	40S ribosomal protein S6	Rps6	G1/S transition of mitotic cell cycle,mitotic cell cycle,placenta development,T cell proliferation involved in immune response,rRNA processing,translation,activation-induced cell death of T cells,mitotic cell cycle checkpoint,gastrulation,oogenesis stage,TOR signaling,T cell differentiation in thymus,ribosomal small subunit biogenesis,glucose homeostasis,positive regulation of apoptotic process,n…	nucleus,nucleolus,cytoplasm,endoplasmic reticulum,cytosol,ribosome,polysome,small ribosomal subunit,cytosolic small ribosomal subunit,dendrite,cytoplasmic ribonucleoprotein granule,cell body,perinuclear region of cytoplasm	structural constituent of ribosome,protein binding,protein kinase binding	23536.1	2991.27	5064.71	511.014	4980.45	2432.51
P62806	P62806	P62806	H4_MOUSE	3.84393e-14	2.92299e-14	Histone H4	Hist1h4a	chromatin silencing at rDNA,nucleosome assembly,DNA replication-dependent nucleosome assembly,DNA replication-independent nucleosome assembly,DNA-templated transcription, initiation,negative regulation of megakaryocyte differentiation,protein heterotetramerization	nuclear chromosome,nucleosome,nuclear nucleosome,nucleus,nucleoplasm,macromolecular complex	DNA binding,protein binding,protein domain specific binding,histone binding,protein heterodimerization activity	528551	178108	93472.8	67166.5	144053	66860.3
P62821	P62821	P62821	RAB1A_MOUSE	1.25941e-12	4.89028e-13	Ras-related protein Rab-1A	Rab1A	autophagosome assembly,intracellular protein transport,ER to Golgi vesicle-mediated transport,endocytosis,autophagy,Golgi organization,cell migration,virion assembly,growth hormone secretion,melanosome transport,substrate adhesion-dependent cell spreading,defense response to bacterium,vesicle transport along microtubule,interleukin-8 secretion,cargo loading into COPII-coated vesicle,positive regu…	Golgi membrane,early endosome,endoplasmic reticulum membrane,Golgi apparatus,cytosol,melanosome	GTPase activity,protein binding,GTP binding,cadherin binding	287653	316238	204741	237038	232156	317166
P62827	P62827	P62827	RAN_MOUSE	8.71008e-08	1.64405e-08	GTP-binding nuclear protein Ran	Ran	ribosomal subunit export from nucleus,ribosomal large subunit export from nucleus,ribosomal small subunit export from nucleus,protein import into nucleus, translocation,mitotic sister chromatid segregation,protein import into nucleus,protein export from nucleus,actin cytoskeleton organization,positive regulation of protein binding,cellular protein localization,cellular protein complex localizatio…	nucleus,nuclear envelope,nucleoplasm,nucleolus,cytoplasm,centriole,cytosol,midbody,macromolecular complex,melanosome,RNA nuclear export complex,recycling endosome,chromatin	magnesium ion binding,GTPase activity,protein binding,GTP binding,GDP binding,cadherin binding,protein heterodimerization activity,pre-miRNA binding	86826.1	70965.5	60034.1	47695.5	55340.6	63134.6
P62830	P62830	P62830	RL23_MOUSE	1.43825e-09	3.13644e-10	60S ribosomal protein L23	Rpl23	negative regulation of transcription from RNA polymerase II promoter,translation,positive regulation of cell proliferation,positive regulation of gene expression,protein-DNA complex disassembly,positive regulation of transcription from RNA polymerase II promoter,protein stabilization,negative regulation of cell cycle arrest,positive regulation of cell cycle arrest,cellular response to actinomycin…	nucleoplasm,nucleolus,cytoplasm,cytosolic large ribosomal subunit,cytosolic ribosome,macromolecular complex	transcription coactivator binding,structural constituent of ribosome,protein binding,ubiquitin protein ligase binding,large ribosomal subunit rRNA binding,ubiquitin ligase inhibitor activity	50926.6	14387.2	39960.9	5515.66	7186.6	12005
P62835	P62835	P62835	RAP1A_MOUSE	5.09432e-14	3.5795e-14	Ras-related protein Rap-1A	Rap1a	small GTPase mediated signal transduction,positive regulation of neuron projection development,protein transport,Rap protein signal transduction,negative regulation of collagen biosynthetic process,cellular response to drug,nerve growth factor signaling pathway,positive regulation of GTPase activity,positive regulation of protein kinase activity,positive regulation of glucose import,establishment…	cytoplasm,early endosome,late endosome,plasma membrane,cell junction,guanyl-nucleotide exchange factor complex,neuron projection,myelin sheath,phagocytic vesicle,perinuclear region of cytoplasm	GTPase activity,protein binding,GTP binding,protein transporter activity,Ras GTPase binding,Rap guanyl-nucleotide exchange factor activity,macromolecular complex binding	303413	239763	179873	241177	215968	234414
P62843	P62843	P62843	RS15_MOUSE	5.66876e-09	1.15673e-09	40S ribosomal protein S15	Rps15	ribosomal small subunit assembly,ribosomal small subunit export from nucleus,rRNA processing,translation,ribosomal small subunit biogenesis	cytosolic small ribosomal subunit	RNA binding,structural constituent of ribosome,protein binding	13374.9	8948.13	9068.28	3504.28	6019.85	7628.99
P62849;P62849-2;P62849-3	P62849;P62849-2;P62849-3	P62849;P62849-2;P62849-3	RS24_MOUSE	4.21423e-09	8.70882e-10	40S ribosomal protein S24;Isoform 2 of 40S ribosomal protein S24;Isoform 3 of 40S ribosomal protein S24	Rps24	maturation of SSU-rRNA from tricistronic rRNA transcript (SSU-rRNA, 5.8S rRNA, LSU-rRNA),rRNA processing,translation,erythrocyte homeostasis,ribosomal small subunit biogenesis;;	small ribosomal subunit,cytosolic small ribosomal subunit;;	structural constituent of ribosome;;	44892.3	18199.4	22480.9		8845.28	11416.7
P62852	P62852	P62852	RS25_MOUSE	4.64494e-17	2.66001e-16	40S ribosomal protein S25	Rps25		nucleus,nucleolus,ribosome,cytosolic small ribosomal subunit		44412.3	20193.1	17792.8	7998.85	12195.9	19725.2
P62855	P62855	P62855	RS26_MOUSE	6.36283e-10	1.44475e-10	40S ribosomal protein S26	Rps26	cytoplasmic translation,negative regulation of RNA splicing	cytosolic small ribosomal subunit,polysomal ribosome,cytoplasmic side of rough endoplasmic reticulum membrane	mRNA binding,structural constituent of ribosome,cadherin binding	59567.2	51190.4	29626	17049.6	20180.7	19830.1
P62858	P62858	P62858	RS28_MOUSE	5.89606e-10	1.34504e-10	40S ribosomal protein S28	Rps28	ribosomal small subunit assembly,cytoplasmic translation,rRNA processing,maturation of SSU-rRNA,ribosome biogenesis,ribosomal small subunit biogenesis	cytosolic small ribosomal subunit,polysomal ribosome,cytoplasmic side of rough endoplasmic reticulum membrane	RNA binding,structural constituent of ribosome	21523.5	25949.7	21404.1	8608.04	12930.5	10798.6
P62874	P62874	P62874	GBB1_MOUSE	1.1236e-13	6.62813e-14	Guanine nucleotide-binding protein G(I)/G(S)/G(T) subunit beta-1	Gnb1	G-protein coupled receptor signaling pathway,phospholipase C-activating G-protein coupled receptor signaling pathway,positive regulation of cytosolic calcium ion concentration,phototransduction, visible light,cell proliferation,cardiac muscle cell apoptotic process,sensory perception of taste,retina development in camera-type eye,protein heterotrimerization,cellular response to hypoxia	photoreceptor outer segment,photoreceptor inner segment,heterotrimeric G-protein complex,plasma membrane,dendrite,photoreceptor outer segment membrane,myelin sheath,cell body	GTPase activity,signal transducer activity,spectrin binding,type 1 angiotensin receptor binding,macromolecular complex binding,alkylglycerophosphoethanolamine phosphodiesterase activity,GTPase binding	293433	257025	169490	180629	212842	246121
P62880	P62880	P62880	GBB2_MOUSE	1.2794e-11	3.77358e-12	Guanine nucleotide-binding protein G(I)/G(S)/G(T) subunit beta-2	Gnb2	G-protein coupled receptor signaling pathway	heterotrimeric G-protein complex,myelin sheath,cell body,perinuclear region of cytoplasm	GTPase activity,signal transducer activity,calcium channel regulator activity,protein binding,macromolecular complex binding,GTPase binding	97457.2	88771.4	40110.8	48922.8	59398.7	71587.4
P62889	P62889	P62889	RL30_MOUSE	1.81669e-11	5.20583e-12	60S ribosomal protein L30	Rpl30	cytoplasmic translation,killing of cells of other organism,defense response to Gram-negative bacterium,Requires Ontology	nucleus,cytosolic large ribosomal subunit,polysomal ribosome	RNA binding,structural constituent of ribosome	389323	312315	295494	149155	147063	210446
P62897	P62897	P62897	CYC_MOUSE	3.15948e-15	4.65943e-15	Cytochrome c, somatic	Cycs	mitochondrial electron transport, ubiquinol to cytochrome c,mitochondrial electron transport, cytochrome c to oxygen,apoptotic process,activation of cysteine-type endopeptidase activity involved in apoptotic process by cytochrome c,hydrogen peroxide metabolic process	nucleus,mitochondrion,mitochondrial intermembrane space,cytosol,myelin sheath,respiratory chain	heme binding,electron transporter, transferring electrons from CoQH2-cytochrome c reductase complex and cytochrome c oxidase complex activity,metal ion binding	548162	347809	504898	514244	685119	579666
P62900	P62900	P62900	RL31_MOUSE	1.48604e-09	3.23582e-10	60S ribosomal protein L31	Rpl31	cytoplasmic translation	cytosolic large ribosomal subunit,polysomal ribosome	structural constituent of ribosome,protein binding	82372.5	28009.3	48376.4	10271.7	22082.6	14392.4
P62908	P62908	P62908	RS3_MOUSE	8.71556e-11	2.20724e-11	40S ribosomal protein S3	Rps3	cytoplasmic translation,DNA repair,transcription, DNA-templated,apoptotic process,response to oxidative stress,chromosome segregation,positive regulation of gene expression,negative regulation of translation,positive regulation of microtubule polymerization,positive regulation of protein complex assembly,negative regulation of protein ubiquitination,positive regulation of endodeoxyribonuclease ac…	nucleus,nucleolus,cytoplasm,mitochondrial inner membrane,mitochondrial matrix,endoplasmic reticulum,cytosol,ribosome,polysome,plasma membrane,cytosolic small ribosomal subunit,dendrite,ruffle membrane,NF-kappaB complex,mitotic spindle,ribonucleoprotein complex	DNA binding,damaged DNA binding,RNA binding,mRNA binding,structural constituent of ribosome,DNA-(apurinic or apyrimidinic site) lyase activity,endodeoxyribonuclease activity,protein binding,microtubule binding,transcription factor binding,oxidized purine nucleobase lesion DNA N-glycosylase activity,tubulin binding,enzyme binding,kinase binding,protein kinase binding,Hsp70 protein binding,oxidized…	184503	107255	97074.2	46535.3	57501.5	84567.5
P62918	P62918	P62918	RL8_MOUSE	5.14566e-12	1.65555e-12	60S ribosomal protein L8	Rpl8	cytoplasmic translation	cytosolic large ribosomal subunit,polysomal ribosome	RNA binding,structural constituent of ribosome,protein binding,rRNA binding	201933	84823.5	72035.3	32101.4	52151	54023.5
P62960	P62960	P62960	YBOX1_MOUSE	1.1736e-10	2.90909e-11	Nuclease-sensitive element-binding protein 1	Ybx1	negative regulation of transcription from RNA polymerase II promoter,in utero embryonic development,regulation of transcription, DNA-templated,transcription from RNA polymerase II promoter,mRNA processing,RNA splicing,positive regulation of transcription from RNA polymerase II promoter,negative regulation of striated muscle cell differentiation,positive regulation of cell division,CRD-mediated mR…	extracellular region,nucleus,U12-type spliceosomal complex,cytoplasm,cytosol,cytoplasmic stress granule,nuclear membrane,intracellular membrane-bounded organelle,CRD-mediated mRNA stability complex,histone pre-mRNA 3'end processing complex,ribonucleoprotein complex	RNA polymerase II core promoter proximal region sequence-specific DNA binding,transcriptional activator activity, RNA polymerase II core promoter proximal region sequence-specific binding,DNA binding,chromatin binding,single-stranded DNA binding,RNA binding,protein binding,GTPase binding	8697.35		1531.75	1051.36	1192.91	1589.09
P62962	P62962	P62962	PROF1_MOUSE	2.82525e-11	7.86731e-12	Profilin-1	Pfn1	neural tube closure,regulation of transcription from RNA polymerase II promoter,regulation of actin polymerization or depolymerization,positive regulation of epithelial cell migration,actin cytoskeleton organization,negative regulation of actin filament polymerization,positive regulation of actin filament polymerization,negative regulation of actin filament bundle assembly,positive regulation of …	extracellular region,extracellular space,nucleus,cytoplasm,cytosol,cytoskeleton,cell cortex,neuron projection,synapse	adenyl-nucleotide exchange factor activity,actin binding,actin monomer binding,receptor binding,protein binding,phosphatidylinositol-4,5-bisphosphate binding,Rho GTPase binding,cadherin binding,proline-rich region binding	68623.9	41604.2	25038.7	24926.7	42282.6	48401.2
P62996	P62996	P62996	TRA2B_MOUSE	2.1375e-11	6.05384e-12	Transformer-2 protein homolog beta	Tra2b	response to reactive oxygen species,regulation of alternative mRNA splicing, via spliceosome,mRNA splicing, via spliceosome,cerebral cortex regionalization,regulation of RNA splicing,negative regulation of mRNA splicing, via spliceosome,positive regulation of mRNA splicing, via spliceosome,protein oligomerization,cellular response to glucose stimulus,embryonic brain development	nucleus,nucleoplasm,spliceosomal complex,perinuclear region of cytoplasm,nuclear inner membrane	RNA binding,mRNA binding,protein binding,protein domain specific binding,pre-mRNA binding,identical protein binding,poly-purine tract binding	56476.6	52430.9	47918.9	58249.9	60659.8	68599.8
P63001	P63001	P63001	RAC1_MOUSE	1.92835e-16	5.90287e-16	Ras-related C3 botulinum toxin substrate 1	Rac1	positive regulation of protein phosphorylation,auditory receptor cell morphogenesis,epithelial cell morphogenesis,endocytosis,phagocytosis, engulfment,hyperosmotic response,cytoskeleton organization,cell adhesion,G-protein coupled receptor signaling pathway,small GTPase mediated signal transduction,axon guidance,regulation of cell size,regulation of lamellipodium assembly,positive regulation of l…	pericentriolar material,phagocytic cup,nucleus,cytoplasm,trans-Golgi network,cytosol,plasma membrane,membrane,extrinsic component of plasma membrane,lamellipodium,cytoplasmic vesicle,early endosome membrane,ruffle membrane,cytoplasmic ribonucleoprotein granule,melanosome,cell projection,dendritic spine,recycling endosome membrane,kinocilium,actin filament	GTPase activity,protein binding,GTP binding,enzyme binding,protein kinase binding,GTP-dependent protein binding,thioesterase binding,Rho GDP-dissociation inhibitor binding	434512	272358	154204	307371	286953	279932
P63005;P63005-2	P63005;P63005-2	P63005;P63005-2	LIS1_MOUSE	1.22532e-12	4.77694e-13	Platelet-activating factor acetylhydrolase IB subunit alpha;Isoform 2 of Platelet-activating factor acetylhydrolase IB subunit alpha	Pafah1b1	establishment of mitotic spindle orientation,microtubule cytoskeleton organization,ameboidal-type cell migration,acrosome assembly,neuron migration,positive regulation of cytokine-mediated signaling pathway,microtubule-based process,nuclear migration,chemical synaptic transmission,neuroblast proliferation,learning or memory,retrograde axonal transport,adult locomotory behavior,protein secretion,n…	astral microtubule,kinetochore,nuclear envelope,cytoplasm,centrosome,cytosol,kinesin complex,microtubule,microtubule associated complex,cell cortex,microtubule cytoskeleton,motile cilium,nuclear membrane,vesicle,stereocilium,neuronal cell body,perinuclear region of cytoplasm,Requires Ontology,axon cytoplasm,cell leading edge;	protein binding,microtubule binding,protein homodimerization activity,dynein intermediate chain binding,phosphoprotein binding,dynein complex binding;	149992	278301	252759	263305	222731	333914
P63017	P63017	P63017	HSP7C_MOUSE	1.56421e-15	2.71874e-15	Heat shock cognate 71 kDa protein	Hspa8	transcription, DNA-templated,mRNA processing,protein folding,RNA splicing,regulation of protein stability,protein refolding,cellular protein complex disassembly,modulation by host of viral process,positive regulation by host of viral genome replication,negative regulation of transcription, DNA-templated,ATP metabolic process,positive regulation of mRNA splicing, via spliceosome,chaperone mediated…	Prp19 complex,intracellular,nucleus,spliceosomal complex,nucleolus,cytoplasm,lysosomal membrane,late endosome,cytosol,plasma membrane,melanosome,myelin sheath,extracellular exosome,Requires Ontology,lysosomal matrix,ribonucleoprotein complex,ubiquitin ligase complex	G-protein coupled receptor binding,phosphatidylserine binding,protein binding,ATP binding,ATPase activity,enzyme binding,protein binding, bridging,heat shock protein binding,ubiquitin protein ligase binding,ATPase activity, coupled,cadherin binding,unfolded protein binding,chaperone binding,C3HC4-type RING finger domain binding	1.25184e+06	1.30743e+06	1.27624e+06	967662	1.15157e+06	1.39729e+06
P63028	P63028	P63028	TCTP_MOUSE	0.0283389	0.003965	Translationally-controlled tumor protein	Tpt1	spermatogenesis,stem cell population maintenance,cell differentiation,negative regulation of intrinsic apoptotic signaling pathway in response to DNA damage,negative regulation of ectoderm development	extracellular space,nucleus,nucleoplasm,cytoplasm,multivesicular body,cytosol,tubulin complex	calcium ion binding,protein binding,microtubule binding,transcription factor binding	5873.97	4487.2	2241.2	1748.32	3459.22	2367.58
P63030	P63030	P63030	MPC1_MOUSE	4.61031e-12	1.50415e-12	Mitochondrial pyruvate carrier 1	Mpc1	mitochondrial pyruvate transport,mitochondrial acetyl-CoA biosynthetic process from pyruvate,cellular response to leukemia inhibitory factor	mitochondrion,mitochondrial inner membrane,integral component of mitochondrial inner membrane	pyruvate transmembrane transporter activity	284093	363841	294100	566756	337891	283726
P63037	P63037	P63037	DNJA1_MOUSE	9.90088e-13	3.98217e-13	DnaJ homolog subfamily A member 1	Dnaja1	protein folding,spermatogenesis,response to heat,flagellated sperm motility,androgen receptor signaling pathway,negative regulation of protein ubiquitination,positive regulation of ATPase activity,DNA damage response, detection of DNA damage,positive regulation of apoptotic process,negative regulation of apoptotic process,negative regulation of JUN kinase activity,regulation of protein transport,…	nucleus,mitochondrion,endoplasmic reticulum,cytosol,microtubule cytoskeleton,membrane,perinuclear region of cytoplasm,ubiquitin ligase complex	G-protein coupled receptor binding,ATPase activator activity,protein binding,ATP binding,Hsp70 protein binding,Tat protein binding,ubiquitin protein ligase binding,metal ion binding,low-density lipoprotein particle receptor binding,unfolded protein binding,chaperone binding,C3HC4-type RING finger domain binding	82382.8	70717.9	45459.4	44849	52044.6	39106.1
P63038	P63038	P63038	CH60_MOUSE	3.42929e-17	2.38418e-16	60 kDa heat shock protein, mitochondrial	Hspd1	response to hypoxia,B cell cytokine production,MyD88-dependent toll-like receptor signaling pathway,positive regulation of T cell mediated immune response to tumor cell,response to ischemia,'de novo' protein folding,activation of cysteine-type endopeptidase activity involved in apoptotic process,response to unfolded protein,apoptotic mitochondrial changes,response to cold,response to activity,res…	extracellular space,cytoplasm,mitochondrion,mitochondrial inner membrane,mitochondrial matrix,early endosome,peroxisomal matrix,rough endoplasmic reticulum,Golgi apparatus,cytosol,plasma membrane,clathrin-coated pit,cell surface,membrane,mitochondrial crista,coated vesicle,secretory granule,macromolecular complex,zymogen granule,myelin sheath,intracellular membrane-bounded organelle,membrane raft…	lipopolysaccharide binding,p53 binding,double-stranded RNA binding,ATP binding,high-density lipoprotein particle binding,hydrolase activity,enzyme binding,ubiquitin protein ligase binding,apolipoprotein binding,apolipoprotein A-I binding,protein binding involved in protein folding,unfolded protein binding,chaperone binding	1.32213e+06	1.18209e+06	1.51749e+06	1.98392e+06	1.35483e+06	1.44781e+06
P63073	P63073	P63073	IF4E_MOUSE	0.0111109	0.00164107	Eukaryotic translation initiation factor 4E	Eif4e	G1/S transition of mitotic cell cycle,behavioral fear response,translational initiation,regulation of translation,negative regulation of translation,stem cell population maintenance,lung development,negative regulation of neuron differentiation,positive regulation of mitotic cell cycle,cellular response to dexamethasone stimulus	cytoplasmic mRNA processing body,cytoplasm,cytosol,mRNA cap binding complex,cytoplasmic stress granule,eukaryotic translation initiation factor 4F complex,RISC complex,chromatoid body,cytoplasmic ribonucleoprotein granule,perinuclear region of cytoplasm	RNA 7-methylguanosine cap binding,translation initiation factor activity,protein binding,enzyme binding,eukaryotic initiation factor 4G binding,repressing transcription factor binding	9012.93	6359.56	2818.29	2363.08	4310.37	4465.34
P63082	P63082	P63082	VATL_MOUSE	3.66369e-10	8.53789e-11	V-type proton ATPase 16 kDa proteolipid subunit	Atp6v0c	vacuolar acidification,lysosomal lumen acidification,ATP hydrolysis coupled proton transport,positive regulation of Wnt signaling pathway	vacuolar proton-transporting V-type ATPase, V0 domain,integral component of membrane,vacuolar proton-transporting V-type ATPase complex	protein binding,hydrogen-exporting ATPase activity, phosphorylative mechanism,ubiquitin protein ligase binding,proton-transporting ATPase activity, rotational mechanism	11870.3	10432.3	5496.09	9549.5	13703.1	13749.7
P63094;P63094-2;Q6R0H7;Q6R0H7-4	P63094;P63094-2;Q6R0H7;Q6R0H7-4	P63094;P63094-2;Q6R0H7;Q6R0H7-4	GNAS2_MOUSE;GNAS2_MOUSE;GNAS1_MOUSE;GNAS1_MOUSE	6.07234e-13	2.63857e-13	Guanine nucleotide-binding protein G(s) subunit alpha isoforms short;Isoform Gnas-2 of Guanine nucleotide-binding protein G(s) subunit alpha isoforms short;Guanine nucleotide-binding protein G(s) subunit alpha isoforms XLas;Isoform XLas-4 of Guanine nucleotide-binding protein G(s) subunit alpha isoforms XLas	Gnas	;;skeletal system development,tissue homeostasis,endochondral ossification,energy reserve metabolic process,DNA methylation,G-protein coupled receptor signaling pathway,adenylate cyclase-activating G-protein coupled receptor signaling pathway,adenylate cyclase-activating dopamine receptor signaling pathway,sensory perception of chemical stimulus,post-embryonic development,regulation of signal tra…	;;nucleus,cytoplasm,cytosol,heterotrimeric G-protein complex,membrane,apical plasma membrane,dendrite,intrinsic component of membrane,trans-Golgi network membrane,perinuclear region of cytoplasm;	;;GTPase activity,signal transducer activity,insulin-like growth factor receptor binding,protein binding,GTP binding,G-protein beta/gamma-subunit complex binding,beta-2 adrenergic receptor binding,D1 dopamine receptor binding,mu-type opioid receptor binding,ionotropic glutamate receptor binding,metal ion binding,alkylglycerophosphoethanolamine phosphodiesterase activity,corticotropin-releasing ho…	69922.6	37749	31732.4	31163.3	68083.3	62337.8
P63101	P63101	P63101	1433Z_MOUSE	7.08511e-11	1.81637e-11	14-3-3 protein zeta/delta	Ywhaz	protein targeting,regulation of cell death,establishment of Golgi localization,Golgi reassembly	nucleus,mitochondrion,cytosol,cytoplasmic vesicle membrane,melanosome	protein binding,transcription factor binding,protein kinase binding,protein domain specific binding,ubiquitin protein ligase binding,identical protein binding,ion channel binding,cadherin binding	116674	81675.7	52265.5	64511.2	94335.3	96071.1
[truncated: 1,544 more rows]
