# Supplementary material for: Fatty Liver Due to Increased de novo Lipogenesis: Alterations in the Hepatic Peroxisomal Proteome
Source: Front Cell Dev Biol. 2019 Oct 25;7:248. doi: 10.3389/fcell.2019.00248 (PMC6823594; doi:10.3389/fcell.2019.00248)
Supplement: Supplementary file 5 [file Table_4.xlsx]

## Sheet: Caption
Supplemental Table 4 IPATM Core expression analyses of all peroxisomal proteins

## Sheet: IPA settings
© 2000-2019 QIAGEN. All rights reserved.
Analysis Details for My Projects->MPH->mPexi_C57_alb_MPH_libM+P_oF_candidates - - 2019-03-28 02:48 PM
Workspace
Project
Analysis
Date
Analysis ID
Analysis Settings
Cutoff before duplicate resolution
Resolve duplicate on
Color using
Cutoff for Expression logfoldchange
Cutoff for Expression qvalue
Cutoff for Expression logfoldchange
Cutoff for Expression foldchange
Reference set
Relationship to include
Includes Endogenous Chemicals
Optional Analyses
Filter Summary
Consider only molecules and/or relationships where
(confidence = Experimentally Observed) AND
(mol. types = biologic drug OR chemical - endogenous mammalian OR chemical - endogenous non-mammalian OR chemical - kinase inhibitor OR chemical - other OR chemical - protease inhibitor OR chemical drug OR chemical reagent OR chemical toxicant OR complex OR cytokine OR disease OR enzyme OR function OR G-protein coupled receptor OR group OR growth factor OR ion channel OR kinase OR ligand-dependen…
Canonical Pathways for My Projects->MPH->mPexi_C57_alb_MPH_libM+P_oF_candidates - - 2019-03-28 02:48 PM

## Sheet: Canonical Pathways
Canonical Pathways
Ingenuity Canonical Pathways	-log(p-value)	p-value	zScore	Ratio	Molecules
Mitochondrial Dysfunction	74.3	5.01187e-75		0.661	NDUFA10,MT-ND5,DHODH,UQCR10,ATP5PB,NDUFB7,MT-ND3,NDUFA5,CYCS,SDHB,NDUFA8,NDUFA9,NDUFA7,ATP5F1A,ATP5F1C,Atp5e,MT-CO1,NDUFS7,HTRA2,ACO2,COX15,NDUFAB1,CYC1,NDUFS4,SOD2,NDUFA4,UQCRC2,AIFM1,ATPAF2,MAOB,UQCRB,NDUFB9,MT-CO3,COX7A2,ATP5PO,NDUFA6,UQCRFS1,TXNRD2,NDUFV2,NDUFS8,MT-ND4,SURF1,Cox6c,NDUFS1,NDUFB10,NDUFB6,NDUFS2,UQCRQ,CYB5A,NDUFA3,ATP5PD,MT-CO2,NDUFB11,NDUFB5,NDUFB4,ATP5S,VDAC3,COX7B,COX5A,NDUFA…
Oxidative Phosphorylation	61.3	5.01187e-62	5.07985	0.752	ATP5S,NDUFA10,MT-ND5,COX7B,UQCR10,COX5A,ATP5PB,NDUFB7,NDUFA1,MT-ND3,NDUFA5,CYCS,MT-ND2,SDHB,NDUFA8,NDUFA9,NDUFA7,SDHD,ATP5F1A,ATP5F1C,ATPAF1,ATP5F1B,SDHC,Atp5e,UQCRC1,MT-CO1,COX4I1,NDUFB3,NDUFS7,COX7A2L,COX15,NDUFB8,NDUFA2,NDUFAB1,CYC1,NDUFS4,NDUFA4,UQCRC2,COX6A1,NDUFA11,NDUFS6,ATPAF2,UQCRB,NDUFB2,NDUFB9,MT-CYB,NDUFA12,NDUFV3,ATP5PF,MT-CO3,MT-ND1,NDUFA13,COX7A2,ATP5PO,COX6B1,NDUFA6,UQCR11,UQCRFS1…
Sirtuin Signaling Pathway	36.5	3.16228e-37	-1.67332	0.363	NDUFA10,ACADL,MT-ND5,ATP5PB,NDUFB7,MT-ND3,NDUFA5,TSPO,SDHB,OTC,NDUFA8,NDUFA9,TOMM20,NDUFA7,ATP5F1A,ATP5F1C,MLYCD,NDUFS7,TIMM44,NDUFAB1,CYC1,NDUFS4,SOD2,NDUFA4,UQCRC2,PAM16,TUBA4A,H1F0,IDH2,NDUFB9,CPS1,NDRG1,ACSS2,NDUFA6,UQCRFS1,NDUFV2,NDUFS8,MT-ND4,NDUFS1,NDUFB10,NDUFB6,NDUFS2,NDUFA3,LDHD,NDUFB11,NDUFB5,NDUFB4,HMGCS2,VDAC3,TIMM13,PGAM1,NDUFAF1,NDUFA1,TOMM22,TUBA1C,MT-ND2,NDUFAF2,TIMM22,TIMM23,STA…
EIF2 Signaling	34.2	6.30957e-35	-5.547	0.393	RPL7A,EIF5B,RPL13A,RPS24,RPL37A,ACTA2,RPL23,RPS5,RAP1A,RPL26,RPS13,RALB,RPS19,RPL8,EIF3E,ACTB,RPS11,RPL14,RPL19,RPL27A,RPL30,RPS6,EIF3A,RPS18,RPL11,RPLP2,RPL35,INSR,PABPC1,RPS7,RPL22,EIF5,RPS12,RPS16,RPL7,RPLP0,RPS9,RAP1B,PPP1CB,ACTA1,RPL15,EIF3F,RPL27,RPS15,RPS27L,RPS10,RPS26,RPL35A,EIF4A2,RPS20,RPL6,RPL12,RPL5,RPL9,RPL28,RPL38,RPS15A,GRB2,RPL3,RPS4Y1,RAP2B,EIF4A1,RPL31,RPS8,RPL4,RPL18A,EIF4G1,R…
Fatty Acid β-oxidation I	22.9	1.25893e-23	-0.57735	0.844	SDS,HADHA,SLC27A4,EHHADH,ACADM,ACSL6,ACSL1,ACSL5,Acaa1b,HSD17B8,SCP2,IVD,ECHS1,ACAA2,HSD17B10,ACSBG2,HADH,ACAA1,HADHB,ACSL4,ECI1,AUH,SLC27A2,HSD17B4,ACSL3,SLC27A5,ECI2
Stearate Biosynthesis I (Animals)	19.4	3.98107e-20	-3.52821	0.659	PPT1,MBOAT7,CYP4A11,FASN,SLC27A4,CYP2E1,GNPAT,ACSL6,ZADH2,ACSL1,Ces1e,ACSL5,DBT,ACOT4,ELOVL1,ELOVL2,ACSBG2,BDH2,ACOT9,THEM4,CYP4A22,ACSL4,DHCR24,SLC27A2,ACOT1,ACSL3,ACOT8,ACOT2,SLC27A5
LPS/IL-1 Mediated Inhibition of RXR Function	17.5	3.16228e-18	0.894427	0.296	HMGCS2,ACOX3,GSTA5,Cyp4a14,CYP3A7,CYP4A11,SCARB1,SLC27A4,ACSL6,FMO2,ALDH3A2,ALDH9A1,FMO5,ALDH1A1,ACSL5,CAT,ACOX2,FABP5,ALDH1B1,FMO3,MGST3,FABP2,GSTA3,NCOA1,ALDH7A1,ALDH6A1,ABCB9,MGST1,FABP1,SLC27A2,CYP3A5,ALDH5A1,MAOB,SLC10A1,CPT1A,FMO1,IL4I1,PAPSS2,ABCB11,ACSL1,CYP2B6,ACOX1,GSTM5,ALDH2,CPT2,GSTP1,ALDH8A1,ECSIT,Cyp2a12/Cyp2a22,CYP2A6 (includes others),MAOA,ALDH1L1,SLCO1B3,FMO4,ACSBG2,Sult1d1,GSTK…
Remodeling of Epithelial Adherens Junctions	16	1e-16	1.21268	0.478	IQGAP1,ACTR2,VCL,ACTA2,ARPC5L,TUBA1C,CTNND1,ARPC1B,TUBB2A,ARPC5,RAB5C,DNM1L,RAB7A,ACTB,ARPC4,ACTN4,ARPC1A,CTNNA1,ARPC3,CTNNB1,TUBB,RAB5A,ACTN1,ACTR3,TUBB4B,ARPC2,CTNNA2,RAB5B,DNM2,RALA,TUBA4A,ACTA1,ARF6
Valine Degradation I	14.5	3.16228e-15	3	0.889	HIBCH,DLD,HIBADH,SDS,ALDH6A1,BCKDHB,HADHA,EHHADH,ABAT,HADHB,BCKDHA,AUH,ACADSB,ACAD8,DBT,ECHS1
FXR/RXR Activation	14.1	7.94328e-15		0.341	GC,TF,C3,SERPINF1,SLC10A1,FASN,G6PC,APOH,SCARB1,RBP4,PON3,APOM,ABCB11,C4A/C4B,KNG1,BAAT,SERPINF2,FBP1,C9,AMBP,CYP27A1,ALB,PON1,ITIH4,SLCO1B3,PKLR,FGA,PCYOX1,CYP8B1,APOB,VTN,CLU,APOA2,FETUB,SERPINA1,APOA1,APOE,HPX,SLC27A5,AHSG,MTTP,CYP7A1,TTR
TCA Cycle II (Eukaryotic)	13.8	1.58489e-14	2.82843	0.75	DLD,FH,OGDH,DLST,SDHA,IDH3G,ACO2,DHTKD1,SUCLG1,IDH3A,SDHB,CS,SDHD,MDH2,ACO1,SUCLA2,MDH1,SDHC
NRF2-mediated Oxidative Stress Response	13.6	2.51189e-14	-1.09545	0.277	GSTA5,FTL,DNAJC5,ACTA2,SCARB1,PRDX1,RAP1A,RALB,CCT7,ACTB,GSR,CAT,PRKCH,MGST3,GSTA3,SOD1,MGST1,SOD2,DNAJC3,DNAJA3,RAP1B,DNAJB11,EPHX1,ACTA1,VCP,DNAJA1,HACD3,DNAJC11,FMO1,DNAJB12,DNAJC1,DNAJC19,CDC34,GSTM5,GRB2,RAP2B,GSTP1,CLPP,RRAS2,CBR1,TXN,ERP29,TXNRD1,PPIB,GSTK1,AKR7A2,GSTZ1,DNAJA2,Gstm3,MAP2K2,RALA,AKR1A1,FTH1,HRAS,GCLM,RRAS
Superpathway of Cholesterol Biosynthesis	13.2	6.30957e-14	-0.688247	0.679	HMGCS2,EBP,NSDHL,ACAT2,FDPS,HADHA,SC5D,FDFT1,MSMO1,HADHB,PMVK,LSS,IDI1,DHCR24,TM7SF2,ACAT1,CYP51A1,HSD17B7,DHCR7
mTOR Signaling	13	1e-13	0	0.269	PLD3,RPS24,RPS5,RAP1A,RPS13,RALB,RPS19,EIF3E,RPS11,RHOT1,PRKCH,RPS6,EIF3A,RPS18,INSR,RPS7,RPS12,RPS16,RPS9,RHOB,RAP1B,PRKAG1,EIF3F,RPS15,RPS27L,GPLD1,RPS10,RPS26,EIF4A2,RPS20,RPS15A,GRB2,PPP2R1A,RPS4Y1,RAP2B,EIF4A1,RPS8,EIF4G1,RPS25,RHOT2,RRAS2,PLD4,RPS2,RPS14,RPSA,RHOA,RPS3,RHOG,RPS17,RALA,RPS23,RPS28,EIF4E,HRAS,RAC1,RRAS
Epithelial Adherens Junction Signaling	12.5	3.16228e-13		0.302	CDH2,IQGAP1,ACTR2,VCL,ACTA2,ARPC5L,TUBA1C,CTNND1,RAP1A,ARPC1B,MYH9,TUBB2A,ARPC5,RALB,MYH14,MYH4,MYL1,ACTB,ARPC4,RAP2B,ACTN4,ARPC1A,CTNNA1,EGFR,ARPC3,RRAS2,CTNNB1,TUBB,JUP,ACTN1,ACTR3,FARP2,TUBB4B,RHOA,ARPC2,CTNNA2,MYL6,RALA,RAP1B,TUBA4A,MYH8,ACTA1,HRAS,RAC1,RRAS
Estrogen Biosynthesis	12.2	6.30957e-13	-2.55841	0.537	HSD17B2,HSD17B10,CYP3A7,Cyp2c40 (includes others),CYP2F1,HSD17B12,CYP2E1,AKR1C4,POR,CYP2C18,CYP2B6,CYP1A2,CYP2C8,HSD17B4,CYP3A5,CYP51A1,HSD17B13,HSD17B7,CYP2S1,HSD17B8,HSD17B11,CYP2A6 (includes others)
Regulation of eIF4 and p70S6K Signaling	12	1e-12	0.27735	0.285	RPS27L,RPS10,RPS26,RPS24,EIF4A2,RPS5,RAP1A,RPS20,RPS13,RALB,RPS19,EIF3E,ITGB1,RPS15A,GRB2,RPS11,PPP2R1A,RPS4Y1,RAP2B,EIF4A1,RPS8,EIF4G1,RPS25,RPS6,RRAS2,EIF3A,RPS18,PABPC1,RPS7,RPS2,RPS14,RPSA,RPS12,RPS3,RPS16,RPS9,RPS17,MAP2K2,RALA,RAP1B,RPS23,RPS28,EIF4E,HRAS,EIF3F,RRAS,RPS15
LXR/RXR Activation	11.9	1.25893e-12	-0.707107	0.322	GC,TF,C3,SERPINF1,FASN,APOH,RBP4,PON3,APOM,C4A/C4B,SCD,KNG1,SERPINF2,C9,AMBP,ECHS1,ALB,PON1,ITIH4,HADH,FGA,PCYOX1,FDFT1,LYZ,CD36,APOB,VTN,CLU,APOA2,CYP51A1,SERPINA1,APOA1,APOE,HPX,UGT1A3,AHSG,ACACA,CYP7A1,TTR
Acute Phase Response Signaling	11.5	3.16228e-12	-0.707107	0.273	MBL2,CFB,TF,FTL,C3,SERPINF1,APOH,RBP4,RAP1A,CRP,PLG,FGG,RALB,STAT3,C4A/C4B,FN1,HP,HMOX2,GRB2,SERPINF2,RAP2B,C9,AMBP,ECSIT,ITIH2,F2,ALB,ITIH4,RRAS2,CP,HNRNPK,FGA,SERPINA3,SOD2,MAP2K2,APOA2,RALA,FGB,RAP1B,SERPINA1,APOA1,HPX,AHSG,HRAS,SERPING1,RRAS,SERPIND1,TTR
Nicotine Degradation II	11.4	3.98107e-12	-3.65655	0.415	CYP3A7,UGT1A7 (includes others),FMO1,CYP2F1,CYP2E1,FMO2,POR,FMO5,CYP2C18,CYP2B6,UGT2A3,UGT3A1,INMT,CYP2S1,FMO3,CYP2A6 (includes others),FMO4,Cyp2c40 (includes others),UGT1A1,Aox3,CYP1A2,CYP2C8,CYP3A5,CYP51A1,UGT2B28,UGT1A3,UGT1A6
Clathrin-mediated Endocytosis Signaling	10.7	1.99526e-11		0.249	CHP1,ACTA2,RBP4,ARPC1B,ARPC5,RAB7A,ACTB,RAB11B,F2,ARPC1A,PON1,ARPC3,CLTC,SNX9,ARPC2,LYZ,APOB,RAB5B,PICALM,CLU,DNM2,APOA1,ACTA1,ARF6,GAK,RAB11A,TF,ACTR2,AP3B1,ARPC5L,APOM,AP1B1,RAB5C,DNM1L,Ubb,HSPA8,ARPC4,ITGB1,GRB2,ALB,CTTN,RAB4A,RAB5A,PCYOX1,ACTR3,APOA2,AP2A2,SERPINA1,AP2A1,APOE,AP2M1,RAC1
Isoleucine Degradation I	10.6	2.51189e-11	2.3094	0.857	DLD,AUH,HSD17B10,SDS,ACADSB,ACAD8,ACAT2,ACAT1,HADHA,EHHADH,ECHS1,HADHB
Tryptophan Degradation III (Eukaryotic)	10.6	2.51189e-11	0.5	0.64	HSD17B10,PARK7,ACAT2,HADHA,HADH,EHHADH,HADHB,KMO,GCDH,TDO2,HSD17B4,ACAT1,HACD2,HSD17B8,HAAO,KYNU
Actin Cytoskeleton Signaling	10.5	3.16228e-11	0.140028	0.238	IQGAP1,GNA13,VCL,ACTA2,RAP1A,ARPC1B,MYH9,ARPC5,RALB,MYH14,MYL1,CYFIP1,ACTB,IQGAP2,ACTN4,F2,ARPC1A,ARPC3,TLN1,CRKL,ACTN1,CFL2,ARPC2,RAP1B,GNG12,PPP1CB,ACTA1,ACTR2,ARPC5L,FN1,CFL1,PFN1,MYH4,ARPC4,ITGB1,KNG1,GRB2,RAP2B,WASF2,RRAS2,MYL12A,MSN,ACTR3,RDX,RHOA,MYL6,MYLPF,MAP2K2,RALA,MYH8,HRAS,TTN,RAC1,RRAS,NCKAP1
Actin Nucleation by ARP-WASP Complex	10.3	5.01187e-11	0.816497	0.403	ACTR2,ARPC5L,RAP1A,ARPC1B,ARPC5,RALB,ARPC4,ITGB1,GRB2,RHOT1,RAP2B,ARPC1A,RHOT2,ARPC3,RRAS2,ACTR3,RHOA,ARPC2,RHOG,RHOB,RALA,RAP1B,HRAS,RAC1,RRAS
Superpathway of Melatonin Degradation	9.7	1.99526e-10	-4.31455	0.371	CYP3A7,UGT1A7 (includes others),CYP2F1,IL4I1,CYP2E1,POR,Sult1a1,CYP2C18,CYP2B6,UGT2A3,UGT3A1,CYP2S1,CYP2A6 (includes others),MAOA,Cyp2c40 (includes others),MPO,UGT1A1,Sult1d1,CYP1A2,CYP2C8,CYP3A5,CYP51A1,UGT2B28,UGT1A3,MAOB,UGT1A6
Cholesterol Biosynthesis I	9.59	2.5704e-10	-2.7136	0.846	EBP,LSS,NSDHL,DHCR24,TM7SF2,CYP51A1,HSD17B7,SC5D,FDFT1,MSMO1,DHCR7
Cholesterol Biosynthesis II (via 24,25-dihydrolanosterol)	9.59	2.5704e-10	-2.7136	0.846	EBP,LSS,NSDHL,DHCR24,TM7SF2,CYP51A1,HSD17B7,SC5D,FDFT1,MSMO1,DHCR7
Cholesterol Biosynthesis III (via Desmosterol)	9.59	2.5704e-10	-2.7136	0.846	EBP,LSS,NSDHL,DHCR24,TM7SF2,CYP51A1,HSD17B7,SC5D,FDFT1,MSMO1,DHCR7
Glutaryl-CoA Degradation	9.34	4.57088e-10	1.73205	0.75	GCDH,HSD17B10,PARK7,ACAT2,HSD17B4,ACAT1,HADHA,HADH,HACD2,EHHADH,HSD17B8,HADHB
Xenobiotic Metabolism Signaling	9.08	8.31764e-10		0.207	GSTA5,FTL,CYP3A7,UGT1A7 (includes others),RAP1A,FMO2,ALDH3A2,CES3,RALB,ALDH9A1,FMO5,Ces1e,ALDH1A1,CAT,PRKCH,ALDH1B1,FMO3,MGST3,GSTA3,NCOA1,ALDH7A1,HSP90B1,ALDH6A1,MGST1,ESD,CYP3A5,ALDH5A1,RAP1B,UGT2B28,MAOB,FMO1,IL4I1,CYP2B6,GSTM5,GRB2,ALDH2,PPP2R1A,RAP2B,GSTP1,ALDH8A1,HSP90AA1,MAOA,ALDH1L1,RRAS2,FMO4,Ces1g,CES1,UGT1A1,Sult1d1,GSTK1,ALDH4A1,GSTZ1,CYP1A2,Gstm3,CYP2C8,MAP2K2,RALA,HSP90AB1,UGT1A3,HR…
Phagosome Maturation	8.98	1.04713e-09		0.264	CTSV,ATP6V0D1,RILP,NAPA,YKT6,TUBA1C,PRDX1,PRDX6,TUBB2A,RAB5C,RAB7A,CTSF,CTSO,LAMP2,CANX,CTSA,PRDX2,CTSD,ATP6V1E1,CTSS,TUBB,MPO,RAB5A,ATP6V1A,B2M,NSF,ATP6V1C1,TUBB4B,ATP6V0C,CALR,LAMP1,CTSH,HLA-A,RAB5B,PRDX5,CTSB,CTSC,TUBA4A,CTSZ
Acetone Degradation I (to Methylglyoxal)	8.98	1.04713e-09	-3	0.533	CYP3A7,CYP4A11,Cyp2c40 (includes others),CYP2F1,CYP2E1,CYP4A22,POR,ZADH2,CYP2C18,CYP2B6,CYP1A2,CYP2C8,CYP3A5,CYP51A1,CYP2S1,CYP2A6 (includes others)
PXR/RXR Activation	8.95	1.12202e-09		0.369	HMGCS2,SLCO1B3,NCOA1,CYP3A7,UGT1A7 (includes others),CPT1A,ABCB9,INSR,G6PC,PAPSS2,UGT1A1,ABCB11,ALDH3A2,CES3,CYP2B6,CYP1A2,ALDH1A1,SCD,Aldh1a7,CYP2C8,CYP3A5,PRKAG1,CYP7A1,CYP2A6 (includes others)
γ-linolenate Biosynthesis II (Animals)	8.85	1.41254e-09	-2.88675	0.706	ACSL4,ACSL1,SLC27A2,CYB5A,ACSL5,ACSBG2,ACSL3,SLC27A4,FADS1,SLC27A5,FADS2,ACSL6
RhoGDI Signaling	8.8	1.58489e-09	-1.37199	0.246	CDH2,ACTR2,GNA11,GNA13,GNAO1,GNB1,GDI2,ACTA2,ARPC5L,ARPC1B,GNAI3,ARPC5,GNAI2,CFL1,MYL1,ACTB,ARPC4,ITGB1,ARHGDIA,RHOT1,WASF2,ARPC1A,GDI1,RHOT2,ARPC3,MYL12A,MSN,ACTR3,RDX,CFL2,PI4KA,GNB2,RHOA,ARPC2,RHOG,MYL6,GNAS,GNG5,RHOB,MYLPF,GNG12,ACTA1,RAC1
Regulation of Actin-based Motility by Rho	8.48	3.31131e-09	0.57735	0.315	ACTR2,ACTA2,ARPC5L,ARPC1B,ARPC5,CFL1,PFN1,MYL1,ACTB,ARPC4,ITGB1,ARHGDIA,RHOT1,ARPC1A,RHOT2,ARPC3,MYL12A,ACTR3,PI4KA,RHOA,ARPC2,RHOG,MYL6,RHOB,MYLPF,PPP1CB,ACTA1,RAC1
Serotonin Degradation	8.36	4.36516e-09	-1.8	0.338	UGT1A7 (includes others),IL4I1,DHRS4,ALDH3A2,Sult1a1,ALDH9A1,ALDH1A1,UGT2A3,ALDH2,ADH5,UGT3A1,ALDH1B1,MAOA,ALDH1L1,ADH1C,ALDH7A1,ADHFE1,UGT1A1,Sult1d1,ALDH4A1,AKR1A1,UGT2B28,UGT1A3,MAOB,UGT1A6
Integrin Signaling	8.31	4.89779e-09	0.866025	0.222	ITGAV,VCL,ACTA2,ILK,RAP1A,ARPC1B,ARPC5,RALB,ACTB,RHOT1,ACTN4,ARPC1A,ARPC3,TLN1,CRKL,ACTN1,ARPC2,ARF1,RHOB,ARF4,RAP1B,PPP1CB,ACTA1,ARF6,ACTR2,PARVA,ARPC5L,ITGA1,PFN1,ARPC4,ITGB1,GRB2,ARF5,RAP2B,CAPNS1,CAPN2,RHOT2,CTTN,RRAS2,MYL12A,ACTR3,RHOA,RHOG,MAP2K2,RALA,HRAS,TTN,RAC1,RRAS
Noradrenaline and Adrenaline Degradation	8.22	6.0256e-09	0.242536	0.459	ALDH1L1,ADH1C,COMT,ALDH7A1,IL4I1,ADHFE1,DHRS4,ALDH4A1,ALDH3A2,ALDH9A1,ALDH1A1,ALDH2,ADH5,AKR1A1,ALDH1B1,MAOB,MAOA
Nicotine Degradation III	8.05	8.91251e-09	-3.27327	0.375	CYP3A7,UGT1A7 (includes others),Cyp2c40 (includes others),CYP2F1,UGT1A1,CYP2E1,Aox3,POR,CYP2C18,CYP2B6,CYP1A2,UGT2A3,CYP2C8,CYP3A5,CYP51A1,UGT3A1,UGT2B28,UGT1A3,CYP2S1,UGT1A6,CYP2A6 (includes others)
Unfolded protein response	8.05	8.91251e-09		0.375	HSPA2,HSPA1L,Hspa1b,PDIA6,HSP90B1,AMFR,SEL1L,CD82,CALR,HSPA9,HSPA4,DNAJC3,OS9,DNAJA2,UBXN4,HSPA8,HSPA5,CANX,VCP,ERO1B,P4HB
Bile Acid Biosynthesis, Neutral Pathway	8.03	9.33254e-09	-2.52982	0.769	HSD3B7,AKR1D1,AMACR,BAAT,SLC27A5,SCP2,AKR1C4,CYP8B1,CYP27A1,CYP7A1
Ethanol Degradation II	7.96	1.09648e-08	0.5	0.471	ALDH1L1,ADH1C,ALDH7A1,ACSS2,ACSS3,ADHFE1,DHRS4,ALDH4A1,ALDH3A2,ALDH9A1,ACSL1,ALDH1A1,ALDH2,ADH5,AKR1A1,ALDH1B1
tRNA Charging	7.79	1.62181e-08	3.15296	0.436	VARS2,DARS,YARS2,TARS2,DARS2,GARS,RARS2,LARS2,TARS,FARS2,NARS2,AARS2,KARS,SARS2,HARS2,IARS2,EARS2
Mitochondrial L-carnitine Shuttle Pathway	7.54	2.88403e-08	-2.11058	0.647	ACSL4,ACSL1,SLC27A2,ACSL5,ACSBG2,ACSL3,CPT1A,CPT2,SLC27A4,SLC27A5,ACSL6
Phenylalanine Degradation IV (Mammalian, via Side Chain)	7.52	3.01995e-08	-1.26491	0.714	ALDH3A2,SLC27A2,GOT2,ACSF3,ALDH2,IL4I1,HPD,GOT1,MAOB,MAOA
Glutathione-mediated Detoxification	7.47	3.38844e-08	-2.32379	0.469	GSTA3,GSTA5,ANPEP,GSTK1,MGST1,Gstt1,Gsta4,GSTZ1,Gstm3,GSTM5,GGH,GSTP1,Gstt3,NAT8,MGST3
Melatonin Degradation I	7.45	3.54813e-08	-3.83761	0.338	CYP3A7,UGT1A7 (includes others),Cyp2c40 (includes others),CYP2F1,UGT1A1,CYP2E1,Sult1d1,POR,Sult1a1,CYP2C18,CYP2B6,CYP1A2,UGT2A3,CYP2C8,CYP3A5,CYP51A1,UGT3A1,UGT2B28,UGT1A3,CYP2S1,UGT1A6,CYP2A6 (includes others)
Caveolar-mediated Endocytosis Signaling	7.35	4.46684e-08		0.324	FLNB,FLOT1,EGFR,ITGAV,COPB2,RAB5A,INSR,ACTA2,B2M,FLOT2,RAB5C,ITGA1,HLA-A,RAB5B,ACTB,DNM2,COPG2,COPA,ITGB1,COPB1,COPZ1,ACTA1,ALB
Bupropion Degradation	7.23	5.88844e-08	-2.49615	0.52	CYP3A7,Cyp2c40 (includes others),CYP2F1,CYP2E1,POR,CYP2C18,CYP2B6,CYP1A2,CYP2C8,CYP3A5,CYP51A1,CYP2S1,CYP2A6 (includes others)
Tryptophan Degradation X (Mammalian, via Tryptamine)	7.23	5.88844e-08	0.27735	0.52	ALDH1L1,ALDH7A1,IL4I1,ALDH4A1,ALDH3A2,ALDH9A1,RDH14,ALDH1A1,ALDH2,AKR1A1,ALDH1B1,MAOB,MAOA
Acyl-CoA Hydrolysis	7.1	7.94328e-08	-1.66667	0.75	Ces1e,PPT1,ACOT1,ACOT8,ACOT2,ACOT4,ACOT9,THEM4,GNPAT
Superpathway of Citrulline Metabolism	7.08	8.31764e-08	0	0.667	OAT,CPS1,OTC,PRODH2,ASS1,ARG1,LOC102724788/PRODH,GLS2,ASL,GLS
Germ Cell-Sertoli Cell Junction Signaling	6.94	1.14815e-07		0.222	CDH2,IQGAP1,LAMC3,VCL,ACTA2,TUBA1C,CTNND1,ILK,RAP1A,TUBB2A,RALB,CFL1,ACTB,ITGB1,GRB2,RHOT1,RAP2B,ACTN4,CTNNA1,RHOT2,RRAS2,CTNNB1,TUBB,JUP,ACTN1,CFL2,TUBB4B,RAB8B,RHOA,RHOG,CTNNA2,RHOB,MAP2K2,RALA,RAP1B,TUBA4A,ACTA1,HRAS,RAC1,RRAS
RhoA Signaling	6.8	1.58489e-07	1.61645	0.252	ACTR2,GNA13,ACTA2,ARPC5L,ARPC1B,ARPC5,CFL1,PFN1,MYL1,ACTB,SEPT11,ARPC4,SEPT10,ARPC1A,ARPC3,MYL12A,MSN,ACTR3,SEPT2,RDX,CFL2,PI4KA,RHOA,ARPC2,MYL6,SEPT7,MYLPF,CIT,PPP1CB,ACTA1,TTN
Ketogenesis	6.72	1.90546e-07	2.12132	0.8	HMGCS2,ACAT2,BDH1,ACAT1,HMGCL,HADHA,BDH2,HADHB
Fatty Acid Activation	6.63	2.34423e-07	-2.33333	0.692	ACSL4,ACSL1,SLC27A2,ACSL5,ACSBG2,ACSL3,SLC27A4,SLC27A5,ACSL6
Superpathway of Methionine Degradation	6.44	3.63078e-07	0.258199	0.405	DLD,GOT2,BHMT,SUOX,MCEE,MUT,MRM2,PCCA,CBS/CBSL,MAT1A,PCCB,AHCYL1,CTH,GOT1,AHCY
Signaling by Rho Family GTPases	6.42	3.80189e-07	1.94666	0.194	CDH2,IQGAP1,GNA11,GNA13,GNB1,ACTA2,ARPC1B,GNAI3,ARPC5,MYL1,CYFIP1,ACTB,SEPT10,RHOT1,ARPC1A,ARPC3,CFL2,PI4KA,GNB2,ARPC2,SEPT7,RHOB,GNG12,ACTA1,ACTR2,GNAO1,ARPC5L,VIM,GNAI2,CFL1,SEPT11,ARPC4,ITGB1,GRB2,RHOT2,MYL12A,MSN,ACTR3,SEPT2,RDX,RHOA,RHOG,MYL6,GNAS,GNG5,MYLPF,MAP2K2,CIT,RAC1
Oxidative Ethanol Degradation III	6.24	5.7544e-07	0.904534	0.524	ALDH3A2,ALDH9A1,ALDH1L1,ACSL1,ALDH1A1,ALDH7A1,ACSS2,ALDH2,ACSS3,ALDH1B1,ALDH4A1
Ethanol Degradation IV	6.23	5.88844e-07	0.57735	0.48	ALDH3A2,ALDH9A1,ALDH1L1,ACSL1,ALDH1A1,ALDH7A1,CAT,ACSS2,ALDH2,ACSS3,ALDH1B1,ALDH4A1
Gluconeogenesis I	6	1e-06	-1.1547	0.462	ENO3,ALDOB,PGAM1,PGK1,FBP1,ME1,GAPDH,MDH2,ALDOA,ENO1,MDH1,GPI
fMLP Signaling in Neutrophils	5.8	1.58489e-06	1.51186	0.233	ACTR2,CHP1,GNB1,ARPC5L,RAP1A,ARPC1B,GNAI3,ARPC5,RALB,GNAI2,ARPC4,GRB2,RAP2B,PRKCH,ARPC1A,ARPC3,RRAS2,ACTR3,GNB2,ARPC2,Calm1 (includes others),GNAS,GNG5,MAP2K2,RALA,RAP1B,GNG12,HRAS,RAC1,RRAS
Ephrin Receptor Signaling	5.78	1.65959e-06	2	0.209	ACTR2,GNA11,GNA13,GNAO1,GNB1,ARPC5L,RAP1A,ARPC1B,GNAI3,ARPC5,RALB,GNAI2,STAT3,CFL1,ARPC4,ITGB1,GRB2,RAP2B,ARPC1A,EPHB6,ARPC3,RRAS2,CRKL,ACTR3,CFL2,GNB2,RHOA,ARPC2,GNAS,GNG5,MAP2K2,RALA,RAP1B,GNG12,HRAS,RAC1,RRAS
Citrulline Biosynthesis	5.77	1.69824e-06	0.377964	0.778	OAT,OTC,PRODH2,ARG1,LOC102724788/PRODH,GLS2,GLS
Putrescine Degradation III	5.73	1.86209e-06	0.301511	0.478	ALDH3A2,ALDH9A1,ALDH1L1,ALDH1A1,ALDH7A1,ALDH2,IL4I1,ALDH1B1,MAOB,ALDH4A1,MAOA
Iron homeostasis signaling pathway	5.7	1.99526e-06		0.226	TF,FTL,ATP6V0D1,NFS1,TMPRSS6,FXN,STAT3,HP,ISCU,SKP2,HMOX2,SKP1,LYRM4,ATP6V1E1,SLC39A14,EGFR,ABCB10,CP,Hbb-b1,ACO2,ATP6V1A,ATP6V1C1,PCBP1,ATP6V0C,HSPA9,FECH,HBA1/HBA2,TFR2,ACO1,HPX,FTH1
Rac Signaling	5.69	2.04174e-06	2.41404	0.234	IQGAP1,ACTR2,ARPC5L,RAP1A,ARPC1B,ARPC5,RALB,CFL1,CYFIP1,ARPC4,ITGB1,GRB2,IQGAP2,RAP2B,ARPC1A,ARPC3,RRAS2,ACTR3,CFL2,PI4KA,RHOA,ARPC2,MAP2K2,RALA,RAP1B,HRAS,RAC1,RRAS,NCKAP1
Dopamine Degradation	5.63	2.34423e-06	0	0.378	ALDH1L1,COMT,ALDH7A1,IL4I1,Sult1d1,ALDH4A1,ALDH3A2,Sult1a1,ALDH9A1,ALDH1A1,ALDH2,ALDH1B1,MAOB,MAOA
Glutathione Redox Reactions I	5.5	3.16228e-06	-0.904534	0.458	PRDX6,GSTZ1,GPX3,GPX4,GSR,GPX1,GSTP1,GSTK1,MGST1,Gstt1,MGST3
Glycine Betaine Degradation	5.29	5.12861e-06	-0.377964	0.7	PIPOX,SDS,SHMT2,SARDH,SHMT1,DMGDH,BHMT
2-oxobutanoate Degradation I	5.18	6.60693e-06	2.23607	1	DLD,MUT,PCCA,PCCB,MCEE
Virus Entry via Endocytic Pathways	5.15	7.07946e-06		0.229	FLNB,AP3B1,ACTA2,RAP1A,AP1B1,RALB,ITGA1,ACTB,ITGB1,GRB2,RAP2B,PRKCH,CXADR,RRAS2,CLTC,B2M,HLA-A,DNM2,AP2A2,RALA,RAP1B,AP2A1,ACTA1,AP2M1,HRAS,RAC1,RRAS
Glycolysis I	5.09	8.12831e-06	-1.50756	0.423	TPI1,ENO3,ALDOB,PKLR,PGAM1,PGK1,FBP1,GAPDH,ALDOA,ENO1,GPI
Lipid Antigen Presentation by CD1	5.09	8.12831e-06		0.423	CALR,CD1D,AP2A2,PSAP,PDIA3,AP2A1,CANX,B2M,AP2M1,ARF6,AP1B1
Retinol Biosynthesis	4.88	1.31826e-05	-2.13809	0.333	CEL,RDH11,AADAC,RDH13,Ces1g,CES1,DHRS4,ESD,CES3,RDH12,RDH14,Ces1e,PNLIP,RDH10
PPARα/RXRα Activation	4.85	1.41254e-05	-1.06066	0.194	ACADL,GNA11,GOT2,FASN,GPD1,RAP1A,Cyp2c54 (includes others),RALB,CYP2C18,ACOX1,GRB2,RAP2B,HSP90AA1,RRAS2,HSP90B1,Cyp2c40 (includes others),INSR,ACAA1,PLCH1,Cyp2c70,CD36,GNAS,CYP2C8,MAP2K2,APOA2,AP2A2,RALA,RAP1B,APOA1,PDIA3,CAND1,HSP90AB1,PRKAG1,HRAS,RRAS,GPD2
Protein Ubiquitination Pathway	4.78	1.65959e-05		0.173	HSPA2,HSPA1L,UBA1,DNAJA1,DNAJC11,DNAJC5,HSPA13,HSPD1,DNAJB12,PSMD6,DNAJC1,PSME2,HSPE1,DNAJC19,PSMB1,PSMA7,Ubb,HSPA8,SKP2,CDC34,SKP1,PSMA2,PSMB2,TRAP1,PSMD2,PSMA1,HSP90AA1,UBE2L3,HSP90B1,PSMA6,AMFR,USP30,UBE2N,B2M,PSME1,UBE2D3,PSMC2,HSPA9,HSPA4,DNAJC3,HLA-A,USP2,HSPA5,PSMC5,DNAJB11,PSMD13,HSP90AB1
Triacylglycerol Degradation	4.75	1.77828e-05	-2	0.296	ABHD6,CEL,Ces2e,AADAC,CES1,Ces1b/Ces1c,TARS2,FAAH,PRDX6,CES3,Ces1e,PNLIP,Ces2a,ABHD12,ABHD16A,MGLL
Ephrin B Signaling	4.72	1.90546e-05	1.38675	0.264	GNA11,GNA13,EPHB6,CTNNB1,GNAO1,HNRNPK,CAP1,GNB1,GNAI3,CFL2,GNB2,RHOA,GNAI2,GNAS,GNG5,CFL1,GNG12,HRAS,RAC1
Fcγ Receptor-mediated Phagocytosis in Macrophages and Monocytes	4.63	2.34423e-05	2.55841	0.239	RAB11A,ACTR2,ARPC3,GPLD1,TLN1,PLD3,PLD4,ACTA2,ARPC5L,ACTR3,ARPC1B,ARPC2,ARPC5,ACTB,ARPC4,PRKCH,ACTA1,ARF6,RAB11B,RAC1,LYN,ARPC1A
α-Adrenergic Signaling	4.63	2.34423e-05	0	0.239	PYGL,RRAS2,GNB1,RAP1A,GNAI3,GYS2,GNB2,RALB,SLC8A2,GNAI2,Calm1 (includes others),GNAS,GNG5,MAP2K2,RALA,RAP1B,GNG12,RAP2B,PRKCH,PRKAG1,HRAS,RRAS
Sertoli Cell-Sertoli Cell Junction Signaling	4.62	2.39883e-05		0.191	VCL,CLDN3,ACTA2,TUBA1C,ILK,RAP1A,SPTBN1,TUBB2A,RALB,EPB41,ACTB,ITGB1,MPP6,RAP2B,ACTN4,CTNNA1,DLG1,RRAS2,CTNNB1,TUBB,JUP,ACTN1,TUBB4B,RAB8B,CTNNA2,MAP2K2,RALA,RAP1B,TUBA4A,ACTA1,PRKAG1,HRAS,RAC1,RRAS,SPTAN1
Arginine Biosynthesis IV	4.44	3.63078e-05	0.447214	0.833	OAT,OTC,GLUD1,ASS1,ASL
Urea Cycle	4.44	3.63078e-05	-0.447214	0.833	CPS1,OTC,ASS1,ARG1,ASL
Zymosterol Biosynthesis	4.44	3.63078e-05	-1.34164	0.833	NSDHL,TM7SF2,CYP51A1,HSD17B7,MSMO1
Regulation of Cellular Mechanics by Calpain Protease	4.42	3.80189e-05	-0.27735	0.27	EGFR,TLN1,RRAS2,VCL,ACTN1,RAP1A,RALB,ITGB1,RALA,GRB2,RAP1B,RAP2B,ACTN4,HRAS,RRAS,CAPNS1,CAPN2
PI3K/AKT Signaling	4.41	3.89045e-05	0.57735	0.209	YWHAQ,YWHAE,ILK,RAP1A,GYS2,RALB,ITGB1,GRB2,PPP2R1A,SYNJ2,RAP2B,HSP90AA1,YWHAB,YWHAG,RRAS2,CTNNB1,HSP90B1,THEM4,MAP2K2,RALA,RAP1B,EIF4E,BCL2L1,HSP90AB1,YWHAZ,HRAS,RRAS
Heme Biosynthesis II	4.4	3.98107e-05	2.44949	0.667	PPOX,CPOX,FECH,UROD,HMBS,ALAD
Leucine Degradation I	4.4	3.98107e-05	2.44949	0.667	AUH,MCCC2,HMGCL,IVD,MCCC1,ACADM
Sucrose Degradation V (Mammalian)	4.4	3.98107e-05	-1.63299	0.667	TKFC,TPI1,KHK,ALDOB,ALDOA,GALM
Superpathway of Geranylgeranyldiphosphate Biosynthesis I (via Mevalonate)	4.24	5.7544e-05	2.12132	0.471	HMGCS2,PMVK,IDI1,ACAT2,FDPS,ACAT1,HADHA,HADHB
Mevalonate Pathway I	4.24	5.7544e-05	1.88982	0.538	HMGCS2,PMVK,IDI1,ACAT2,ACAT1,HADHA,HADHB
Oleate Biosynthesis II (Animals)	4.24	5.7544e-05	-1.88982	0.538	FADS6,CYB5A,SCD,ALDH6A1,FADS1,FADS2,UFSP2
Branched-chain α-keto acid Dehydrogenase Complex	4.15	7.07946e-05	2	1	BCKDHA,DLD,DBT,BCKDHB
Heme Biosynthesis from Uroporphyrinogen-III I	4.15	7.07946e-05	2	1	PPOX,CPOX,FECH,UROD
Methylmalonyl Pathway	4.15	7.07946e-05	2	1	MUT,PCCA,PCCB,MCEE
Phenylalanine Degradation I (Aerobic)	4.15	7.07946e-05	1	1	PCBD2,QDPR,PCBD1,PAH
Complement System	4.13	7.4131e-05	-0.333333	0.324	MBL2,CFB,C4A/C4B,CFI,C3,C1QBP,C1QB,C9,C8G,SERPING1,CFH,C8A
Fatty Acid α-oxidation	4.12	7.58578e-05	1.66667	0.409	ALDH3A2,ALDH9A1,ALDH1L1,ALDH1A1,ALDH7A1,ALDH2,TMLHE,ALDH1B1,ALDH4A1
Ketolysis	4.04	9.12011e-05	1.63299	0.6	ACAT2,BDH1,ACAT1,HADHA,BDH2,HADHB
CXCR4 Signaling	4.04	9.12011e-05	-0.377964	0.186	GNA11,GNA13,GNAO1,GNB1,RAP1A,GNAI3,RALB,GNAI2,MYL1,GRB2,RHOT1,RAP2B,PRKCH,RHOT2,RRAS2,MYL12A,GNB2,RHOA,RHOG,MYL6,GNAS,GNG5,RHOB,MYLPF,MAP2K2,RALA,RAP1B,GNG12,HRAS,RAC1,RRAS,LYN
Androgen Biosynthesis	3.97	0.000107152	-1.88982	0.5	Hsd3b4 (includes others),EBP,SRD5A1,HSD3B7,CYP17A1,HSD3B1,AKR1C4
Huntington's Disease Signaling	3.94	0.000114815	-1.29099	0.167	HSPA2,HSPA1L,GNA11,Hspa1b,ATP5PB,DNAJC5,NAPA,YKT6,GNB1,ATP5PF,CYCS,PSME2,SDHB,DNM1L,Ubb,HSPA8,GRB2,ATP5F1A,PRKCH,CTSD,ATP5F1C,ATP5F1B,CAPNS1,CAPN2,EGFR,CLTC,SDHA,PSME1,NSF,ATP5F1D,GNB2,HSPA9,HSPA4,GNG5,DNM2,HSPA5,AP2A2,GNG12,BCL2L1,HRAS,TGM2,GLS
Acetyl-CoA Biosynthesis I (Pyruvate Dehydrogenase Complex)	3.93	0.00011749	2.23607	0.714	PDHB,DLAT,DLD,DBT,PDHA1
Thioredoxin Pathway	3.93	0.00011749	-1.34164	0.714	TXN,TXNRD1,TXNRD2,TXNRD3,SELENOT
Histamine Degradation	3.82	0.000151356	1.41421	0.421	ALDH3A2,ALDH9A1,ALDH1L1,ALDH1A1,ALDH7A1,ALDH2,ALDH1B1,ALDH4A1
Retinoate Biosynthesis I	3.82	0.000151356	-2.11058	0.324	RDH12,RDH14,ADH1C,RDH11,ALDH1A1,RDH13,ALDH8A1,DHRS4,AKR1C4,RDH10,Rdh7
Role of Tissue Factor in Cancer	3.81	0.000154882		0.197	GNA11,GNA13,ITGAV,PDIA6,RAP1A,FGG,RALB,CFL1,ITGB1,GRB2,RAP2B,F2,EGFR,RRAS2,FGA,CFL2,RALA,FGB,RAP1B,EIF4E,BCL2L1,HRAS,RAC1,RRAS,LYN,P4HB
p70S6K Signaling	3.77	0.000169824	-0.426401	0.193	YWHAQ,YWHAE,RAP1A,EEF2,GNAI3,RALB,GNAI2,GRB2,PPP2R1A,RAP2B,PRKCH,YWHAB,F2,EGFR,RPS6,YWHAG,RRAS2,PLCH1,MAP2K2,RALA,RAP1B,PDIA3,YWHAZ,HRAS,RRAS,BCAP31,LYN
Histidine Degradation VI	3.74	0.00018197	-2.64575	0.467	CYP4A22,HAL,CYP7B1,CYP4A11,AMDHD1,CYP2E1,UROC1
Phospholipase C Signaling	3.63	0.000234423	-0.870388	0.164	PEBP1,GNA13,GPLD1,PLD3,CHP1,GNB1,RAP1A,RALB,Ighg2b,MYL1,ITGB1,GRB2,RHOT1,RAP2B,PRKCH,Ighg2a,RHOT2,RRAS2,MYL12A,PLD4,GNB2,RHOA,RHOG,MYL6,Calm1 (includes others),GNAS,GNG5,RHOB,MYLPF,MAP2K2,RALA,RAP1B,GNG12,PPP1CB,PLA2G12B,HRAS,RAC1,RRAS,TGM2,LYN
IL-8 Signaling	3.63	0.000234423	0.870388	0.172	IQGAP1,GNA13,GPLD1,ITGAV,PLD3,GNB1,LASP1,RAP1A,GNAI3,RALB,GNAI2,GRB2,RHOT1,RAP2B,PRKCH,EGFR,RHOT2,RRAS2,MPO,CSTB,PLD4,GNB2,RHOA,RHOG,GNAS,GNG5,RHOB,MAP2K2,RALA,RAP1B,GNG12,BCL2L1,HRAS,RAC1,RRAS
Neuregulin Signaling	3.59	0.00025704	-0.258199	0.215	EGFR,RPS6,RRAS2,CRKL,HSP90B1,RAP1A,RALB,ITGB1,MAP2K2,RALA,GRB2,RAP1B,DCN,RAP2B,PRKCH,HSP90AB1,HRAS,HSP90AA1,RRAS,PSEN1
Histidine Degradation III	3.54	0.000288403	-1.34164	0.625	HAL,MTHFD1,FTCD,AMDHD1,UROC1
Estrogen-Dependent Breast Cancer Signaling	3.53	0.000295121	0	0.218	EGFR,HSD17B2,HSD17B10,RRAS2,HSD17B12,RAP1A,AKR1C4,RALB,HSD17B4,RALA,GRB2,RAP1B,HSD17B13,HSD17B7,RAP2B,HSD17B8,HSD17B11,HRAS,RRAS
Chondroitin Sulfate Degradation (Metazoa)	3.52	0.000301995	2.64575	0.438	HYAL1,HEXB,Chil3/Chil4,GALNS,GM2A,HEXA,ARSB
2-ketoglutarate Dehydrogenase Complex	3.48	0.000331131	2	0.8	DLD,OGDH,DLST,DHTKD1
Tyrosine Degradation I	3.48	0.000331131	-2	0.8	FAH,HGD,GSTZ1,HPD
UVC-Induced MAPK Signaling	3.44	0.000363078	-0.27735	0.265	EGFR,SMPD2,RRAS2,SMPD1,RAP1A,RALB,MAP2K2,RALA,RAP1B,RAP2B,PRKCH,HRAS,RRAS
Agrin Interactions at Neuromuscular Junction	3.42	0.000380189	1	0.227	EGFR,CTTN,RRAS2,PKLR,ACTA2,RAP1A,RALB,ITGA1,ACTB,ITGB1,RALA,RAP1B,RAP2B,ACTA1,HRAS,RAC1,RRAS
Thrombin Signaling	3.35	0.000446684	-0.816497	0.166	GNA11,GNA13,GNAO1,GNB1,RAP1A,GNAI3,RALB,GNAI2,MYL1,GRB2,RHOT1,RAP2B,PRKCH,F2,EGFR,RHOT2,RRAS2,MYL12A,PLCH1,GNB2,RHOA,RHOG,MYL6,GNAS,GNG5,RHOB,MYLPF,MAP2K2,RALA,RAP1B,GNG12,PPP1CB,PDIA3,HRAS,RRAS
Dermatan Sulfate Degradation (Metazoa)	3.33	0.000467735	2.64575	0.412	HYAL1,HEXB,Chil3/Chil4,GM2A,IDUA,IDS,HEXA
G Beta Gamma Signaling	3.32	0.00047863	0.426401	0.193	EGFR,GNA11,GNA13,RRAS2,GNAO1,GNB1,RAP1A,GNAI3,GNB2,RALB,GNAI2,GNAS,GNG5,DNM2,RALA,GRB2,RAP1B,GNG12,RAP2B,PRKCH,PRKAG1,HRAS,RRAS
Aryl Hydrocarbon Receptor Signaling	3.29	0.000512861	1.34164	0.183	GSTA5,ALDH3A2,ALDH9A1,ALDH1A1,GSTM5,ALDH2,GSTP1,ALDH1B1,ALDH8A1,CTSD,HSP90AA1,MGST3,GSTA3,ALDH1L1,ALDH7A1,HSP90B1,ALDH6A1,GSTK1,MGST1,ALDH4A1,GSTZ1,CYP1A2,Gstm3,ALDH5A1,HSP90AB1,TGM2
Glioma Invasiveness Signaling	3.21	0.000616595	-1.21268	0.218	RHOT2,ITGAV,RRAS2,RAP1A,PLG,RHOA,RHOG,RALB,VTN,RHOB,RALA,GRB2,RAP1B,RHOT1,RAP2B,HRAS,RRAS
Paxillin Signaling	3.21	0.000616595	0.654654	0.19	ITGAV,TLN1,RRAS2,VCL,ACTA2,PARVA,ACTN1,RAP1A,ARF1,RALB,ITGA1,ACTB,ITGB1,RALA,GRB2,RAP1B,RAP2B,ACTA1,ACTN4,ARF6,HRAS,RAC1,RRAS
CCR3 Signaling in Eosinophils	3.16	0.000691831	0.534522	0.182	GNB1,RAP1A,GNAI3,RALB,GNAI2,CFL1,GRB2,RAP2B,PRKCH,RRAS2,CFL2,GNB2,RHOA,Calm1 (includes others),GNAS,GNG5,MAP2K2,RALA,RAP1B,GNG12,PPP1CB,PLA2G12B,HRAS,RAC1,RRAS
Ubiquinol-10 Biosynthesis (Eukaryotic)	3.15	0.000707946	-1.13389	0.389	CYP4A22,BCKDHA,CYP7B1,COQ3,CYP4A11,ECHDC1,CYP2E1
Oncostatin M Signaling	3.14	0.000724436	-0.301511	0.275	RALB,STAT3,RRAS2,MAP2K2,RALA,GRB2,RAP1B,RAP2B,HRAS,RAP1A,RRAS
4-aminobutyrate Degradation I	3.11	0.000776247		1	ALDH5A1,ABAT,SUCLG2
4-hydroxyproline Degradation I	3.11	0.000776247		1	GOT2,HOGA1,ALDH4A1
L-carnitine Biosynthesis	3.11	0.000776247		1	ALDH9A1,BBOX1,TMLHE
L-cysteine Degradation III	3.11	0.000776247		1	GOT2,GOT1,MPST
NADH Repair	3.11	0.000776247		1	NAXE,NAXD,GAPDH
Proline Degradation	3.11	0.000776247		1	PRODH2,LOC102724788/PRODH,ALDH4A1
Tyrosine Biosynthesis IV	3.11	0.000776247		1	PCBD2,PCBD1,PAH
14-3-3-mediated Signaling	3.07	0.000851138	0.229416	0.18	YWHAQ,TUBA1C,YWHAE,RAP1A,TUBB2A,VIM,RALB,GRB2,RAP2B,PRKCH,YWHAB,YWHAG,RRAS2,TUBB,PLCH1,TUBB4B,MAP2K2,RALA,RAP1B,TUBA4A,PDIA3,YWHAZ,HRAS,RRAS,PDCD6IP
Glycine Cleavage Complex	3.04	0.000912011	0	0.667	GCSH,DLD,GLDC,AMT
Coagulation System	3.04	0.000912011	-1.26491	0.286	KNG1,FGB,SERPINF2,SERPINA1,FGA,PLG,SERPINC1,SERPIND1,F2,FGG
Apoptosis Signaling	2.97	0.00107152	1.14708	0.198	RRAS2,HTRA2,CYCS,RAP1A,BAK1,RALB,ENDOG,MAP2K2,RALA,RAP1B,AIFM1,RAP2B,BCL2L1,GAS2,HRAS,RRAS,CAPNS1,CAPN2,SPTAN1
ERK5 Signaling	2.89	0.00128825	0.774597	0.217	EGFR,YWHAQ,GNA13,YWHAG,RRAS2,YWHAE,RAP1A,RALB,RALA,RAP1B,RAP2B,YWHAZ,HRAS,YWHAB,RRAS
FAK Signaling	2.78	0.00165959		0.187	EGFR,TLN1,RRAS2,VCL,ACTA2,RAP1A,RALB,ACTB,ITGB1,MAP2K2,RALA,GRB2,RAP1B,RAP2B,ACTA1,HRAS,RAC1,RRAS,CAPNS1,CAPN2
Glucocorticoid Biosynthesis	2.72	0.00190546	-1.34164	0.455	Hsd3b4 (includes others),EBP,HSD3B7,CYP17A1,HSD3B1
Pentose Phosphate Pathway	2.72	0.00190546	-1.34164	0.455	TKT,G6PD,H6PD,PGLS,TALDO1
Maturity Onset Diabetes of Young (MODY) Signaling	2.7	0.00199526		0.333	FABP1,ALDOB,PKLR,SLC2A2,INSR,GAPDH,FABP2
Aspartate Degradation II	2.7	0.00199526	0	0.571	GOT2,MDH2,GOT1,MDH1
Antiproliferative Role of Somatostatin Receptor 2	2.66	0.00218776	0.27735	0.195	RRAS2,GNB1,RAP1A,GNB2,RALB,GNG5,MAP2K2,RALA,GRB2,RAP1B,GNG12,PTPN6,RAP2B,HRAS,CTH,SLC39A7,RRAS
ILK Signaling	2.66	0.00218776	0.365148	0.157	FLNB,VCL,RSU1,ACTA2,PARVA,ILK,MYH9,VIM,MYH14,FN1,CFL1,MYH4,MYL1,ACTB,ITGB1,GRB2,PPP2R1A,RHOT1,ACTN4,FERMT2,RHOT2,CTNNB1,ACTN1,CFL2,RHOA,KRT18,RHOG,MYL6,RHOB,MYH8,ACTA1
Apelin Adipocyte Signaling Pathway	2.64	0.00229087	-0.5	0.2	GNA11,SOD1,GPX1,GSTK1,MGST1,Gstt1,GNAI3,PRDX6,GNAI2,GSTZ1,GPX3,GPX4,CAT,GSTP1,PRKAG1,MGST3
Phosphatidylglycerol Biosynthesis II (Non-plastidic)	2.64	0.00229087	-2.12132	0.296	AGPAT2,LPGAT1,LPCAT3,MBOAT7,PTPMT1,AGPAT3,GPAM,CDS2
Aldosterone Signaling in Epithelial Cells	2.6	0.00251189	-1.13389	0.161	HSPA2,HSPA1L,DNAJA1,DNAJC11,DNAJC5,HSPA13,HSPD1,DNAJB12,DNAJC1,HSPE1,DNAJC19,HSPA8,GRB2,PRKCH,TRAP1,HSP90AA1,AHCY,HSP90B1,PLCH1,PI4KA,HSPA9,HSPA4,DNAJC3,HSPA5,MAP2K2,DNAJB11,PDIA3,HSP90AB1
Macropinocytosis Signaling	2.55	0.00281838	0.27735	0.191	RRAS2,RAB5A,RAP1A,ANKFY1,RHOA,RALB,ITGB1,RALA,GRB2,RAP1B,RAP2B,PRKCH,ACTN4,ARF6,HRAS,RAC1,RRAS
Acetate Conversion to Acetyl-CoA	2.54	0.00288403		0.75	ACSL1,ACSS2,ACSS3
Arginine Degradation I (Arginase Pathway)	2.54	0.00288403		0.75	OAT,ARG1,ALDH4A1
Fatty Acid β-oxidation III (Unsaturated, Odd Number)	2.54	0.00288403		0.75	ECI1,EHHADH,ECI2
Glutathione Redox Reactions II	2.54	0.00288403		0.75	GSR,PDIA3,TXNDC12
Glycerol-3-phosphate Shuttle	2.54	0.00288403		0.75	GPD1L,GPD1,GPD2
Melatonin Degradation II	2.54	0.00288403		0.75	IL4I1,MAOB,MAOA
Pentose Phosphate Pathway (Oxidative Branch)	2.54	0.00288403		0.75	G6PD,H6PD,PGLS
Thymine Degradation	2.54	0.00288403		0.75	DPYS,DPYD,DPYSL2
Uracil Degradation II (Reductive)	2.54	0.00288403		0.75	DPYS,DPYD,DPYSL2
α-tocopherol Degradation	2.54	0.00288403		0.75	CYP4A11,CYP4F12,CYP4F2
autophagy	2.49	0.00323594		0.213	CTSS,CTSV,LAMP1,CTSH,CTSF,STX17,CTSB,CTSC,CTSO,LAMP2,CTSA,CTSD,CTSZ
Tryptophan Degradation to 2-amino-3-carboxymuconate Semialdehyde	2.43	0.00371535	-2	0.5	TDO2,HAAO,KMO,KYNU
Chemokine Signaling	2.4	0.00398107	-0.258199	0.195	RRAS2,RAP1A,GNAI3,RHOA,RALB,GNAI2,Calm1 (includes others),CFL1,MAP2K2,RALA,RAP1B,PPP1CB,RAP2B,HRAS,RRAS
Myc Mediated Apoptosis Signaling	2.4	0.00398107		0.195	YWHAQ,YWHAG,RRAS2,CYCS,YWHAE,RAP1A,RALB,RALA,GRB2,RAP1B,RAP2B,YWHAZ,HRAS,YWHAB,RRAS
Choline Biosynthesis III	2.35	0.00446684	0.447214	0.385	GPLD1,PCYT1A,PLD3,PLD4,CEPT1
Thyroid Hormone Metabolism II (via Conjugation and/or Degradation)	2.32	0.0047863	-3.16228	0.233	Sult1a1,UGT1A7 (includes others),UGT2A3,UGT3A1,DIO1,UGT2B28,UGT1A1,UGT1A3,Sult1d1,UGT1A6
Cardiac Hypertrophy Signaling	2.31	0.00489779	-1.97566	0.145	GNA11,GNA13,GNAO1,CHP1,GNB1,RAP1A,GNAI3,RALB,GNAI2,MYL1,GRB2,RHOT1,RAP2B,RHOT2,RRAS2,MYL12A,PLCH1,GNB2,RHOA,RHOG,MYL6,Calm1 (includes others),GNAS,GNG5,RHOB,MYLPF,MAP2K2,RALA,RAP1B,GNG12,PDIA3,EIF4E,PRKAG1,HRAS,RRAS
Gap Junction Signaling	2.3	0.00501187		0.149	CSNK1A1,GJB1,ACTA2,TUBA1C,RAP1A,GNAI3,TUBB2A,RALB,GNAI2,ACTB,GRB2,RAP2B,PRKCH,EGFR,RRAS2,CTNNB1,TUBB,PLCH1,TUBB4B,GNAS,MAP2K2,RALA,RAP1B,TUBA4A,PDIA3,ACTA1,PRKAG1,HRAS,CTH,SLC39A7,RRAS
Endometrial Cancer Signaling	2.26	0.00549541	-0.534522	0.194	CTNNA1,RRAS2,CTNNB1,ILK,RAP1A,CTNNA2,RALB,MAP2K2,RALA,GRB2,RAP1B,RAP2B,HRAS,RRAS
Methylglyoxal Degradation III	2.24	0.0057544	-0.816497	0.316	AKR7A2,CYP4A22,ZADH2,CYP4A11,AKR1A1,CYP2E1
Tight Junction Signaling	2.23	0.00588844		0.155	CASK,VCL,CLDN3,NAPA,YKT6,ACTA2,MYH9,MYH14,EPB41,MYH4,MYL1,ACTB,PPP2R1A,NUDT21,CTNNA1,CTNNB1,NSF,RHOA,MYL6,MYH8,VAPA,ACTA1,PRKAG1,RAC1,STX4,SPTAN1
VEGF Signaling	2.23	0.00588844	0	0.171	RRAS2,VCL,ACTA2,ACTN1,YWHAE,RAP1A,RALB,ACTB,MAP2K2,RALA,GRB2,RAP1B,PTPN6,RAP2B,BCL2L1,ACTA1,ACTN4,HRAS,RRAS
CDP-diacylglycerol Biosynthesis I	2.22	0.0060256	-2.64575	0.28	AGPAT2,LPGAT1,LPCAT3,MBOAT7,AGPAT3,GPAM,CDS2
Folate Transformations I	2.21	0.00616595	-1	0.444	MTHFS,SHMT2,MTHFD1,SHMT1
Endocannabinoid Developing Neuron Pathway	2.19	0.00645654	0.894427	0.164	RRAS2,CTNNB1,GNAO1,GNB1,RAP1A,GNAI3,RHOA,RALB,GNAI2,STAT3,GNG5,MAP2K2,RALA,GRB2,RAP1B,RAP2B,PRKAG1,HRAS,RAC1,RRAS,MGLL
Folate Polyglutamylation	2.17	0.00676083		0.6	SHMT2,MTHFD1,SHMT1
Glutamate Degradation III (via 4-aminobutyrate)	2.17	0.00676083		0.6	ALDH5A1,ABAT,SUCLG2
Lysine Degradation II	2.17	0.00676083		0.6	AASS,ALDH7A1,AADAT
Lysine Degradation V	2.17	0.00676083		0.6	PIPOX,ALDH7A1,AADAT
IL-3 Signaling	2.12	0.00758578	-1	0.178	RRAS2,CRKL,CHP1,RAP1A,RALB,STAT3,MAP2K2,RALA,GRB2,RAP1B,PTPN6,RAP2B,PRKCH,HRAS,RAC1,RRAS
NAD Salvage Pathway II	2.12	0.00758578	0.377964	0.269	Nmnat3,ACP2,ACP6,NT5C3A,Acp5,NUDT12,NT5E
The Visual Cycle	2.12	0.00758578	-1.63299	0.3	RDH12,RDH14,RDH11,RDH13,DHRS4,RDH10
Thyroid Cancer Signaling	2.1	0.00794328		0.217	RALB,RRAS2,CTNNB1,MAP2K2,RALA,RAP1B,RAP2B,HRAS,RAP1A,RRAS
Alanine Biosynthesis II	2.07	0.00851138		1	GPT2,GPT
Alanine Degradation III	2.07	0.00851138		1	GPT2,GPT
Choline Degradation I	2.07	0.00851138		1	CHDH,ALDH7A1
Cysteine Biosynthesis/Homocysteine Degradation	2.07	0.00851138		1	CBS/CBSL,CTH
Fatty Acid Biosynthesis Initiation II	2.07	0.00851138		1	OXSM,FASN
Formaldehyde Oxidation II (Glutathione-dependent)	2.07	0.00851138		1	ADH5,ESD
Glutamine Degradation I	2.07	0.00851138		1	GLS2,GLS
Glycine Biosynthesis I	2.07	0.00851138		1	SHMT2,SHMT1
Glycine Biosynthesis III	2.07	0.00851138		1	AGXT,AGXT2
Palmitate Biosynthesis I (Animals)	2.07	0.00851138		1	OXSM,FASN
β-alanine Degradation I	2.07	0.00851138		1	ALDH6A1,ABAT
Cholecystokinin/Gastrin-mediated Signaling	2.06	0.00870964	-0.942809	0.168	EGFR,GNA13,RHOT2,RRAS2,RAP1A,RHOA,RHOG,RALB,RHOB,MAP2K2,RALA,GRB2,RAP1B,RHOT1,RAP2B,PRKCH,HRAS,RRAS
NAD biosynthesis II (from tryptophan)	2.05	0.00891251	-2.23607	0.333	TDO2,QPRT,HAAO,KMO,KYNU
Mineralocorticoid Biosynthesis	2.02	0.00954993	-1	0.4	Hsd3b4 (includes others),EBP,HSD3B7,HSD3B1
Cancer Drug Resistance By Drug Efflux	1.98	0.0104713		0.2	RALB,RRAS2,MAP2K2,RALA,RAP1B,PDK1,RAP2B,YBX1,HRAS,RAP1A,RRAS
PAK Signaling	1.98	0.0104713	0	0.165	RRAS2,MYL12A,RAP1A,CFL2,MYL6,RALB,CFL1,MYL1,ITGB1,MYLPF,MAP2K2,RALA,GRB2,RAP1B,RAP2B,HRAS,RAC1,RRAS
Synaptic Long Term Depression	1.93	0.011749	0.6	0.145	PAFAH1B1,GNA11,GNA13,GNAO1,RAP1A,GNAI3,RALB,GNAI2,PPP2R1A,RAP2B,PNPLA8,PRKCH,RRAS2,PLCH1,GNAS,MAP2K2,RALA,RAP1B,PLA2G12B,PDIA3,ABHD3,PLBD1,HRAS,CTH,SLC39A7,RRAS,LYN
Breast Cancer Regulation by Stathmin1	1.93	0.011749		0.142	GNA13,GNB1,TUBA1C,RAP1A,GNAI3,TUBB2A,RALB,GNAI2,GRB2,PPP2R1A,RAP2B,PRKCH,RRAS2,TUBB,TUBB4B,GNB2,RHOA,Calm1 (includes others),GNAS,GNG5,MAP2K2,RALA,RAP1B,GNG12,PPP1CB,TUBA4A,PRKAG1,HRAS,RAC1,RRAS
Extrinsic Prothrombin Activation Pathway	1.92	0.0120226		0.312	FGB,FGA,SERPINC1,F2,FGG
Vitamin-C Transport	1.92	0.0120226		0.312	TXN,TXNRD1,TXNRD2,TXNRD3,SELENOT
Role of MAPK Signaling in the Pathogenesis of Influenza	1.91	0.0123027		0.177	PAFAH1B1,RRAS2,RAP1A,RALB,MAP2K2,RALA,RAP1B,PLA2G12B,RAP2B,PNPLA8,ABHD3,PLBD1,HRAS,RRAS
Prostate Cancer Signaling	1.9	0.0125893		0.165	SRD5A1,RRAS2,CTNNB1,HSP90B1,RAP1A,RALB,MAP2K2,RALA,GRB2,RAP1B,RAP2B,PA2G4,HSP90AB1,GSTP1,HRAS,HSP90AA1,RRAS
Glycerol Degradation I	1.9	0.0125893		0.5	Gk,GPD1,GPD2
Dolichyl-diphosphooligosaccharide Biosynthesis	1.86	0.0138038	-2	0.364	DPM3,DPM1,DPAGT1,ALG5
GM-CSF Signaling	1.81	0.0154882	-0.534522	0.173	RRAS2,RACK1,RAP1A,RALB,STAT3,MAP2K2,RALA,GRB2,RAP1B,RAP2B,BCL2L1,HRAS,RRAS,LYN
Cysteine Biosynthesis III (mammalia)	1.72	0.0190546	-1.63299	0.25	MRM2,CBS/CBSL,MAT1A,AHCYL1,CTH,AHCY
Guanosine Nucleotides Degradation III	1.71	0.0194984	-2	0.333	NT5C3A,PNP,NT5E,XDH
Pregnenolone Biosynthesis	1.71	0.0194984	-2	0.333	CYP4A22,CYP7B1,CYP4A11,CYP2E1
TR/RXR Activation	1.7	0.0199526		0.16	NCOA1,ATP2A1,FASN,G6PC,SLC16A2,FGA,DIO1,SCARB1,HP,THRSP,GRB2,ME1,ENO1,ACACA,PCK1,CYP7A1
Semaphorin Signaling in Neurons	1.67	0.0213796		0.189	RHOG,CFL1,RHOT2,ITGB1,RHOB,RHOT1,DPYSL2,RAC1,CFL2,RHOA
Production of Nitric Oxide and Reactive Oxygen Species in Macrophages	1.65	0.0223872	1.04257	0.138	RBP4,RAP1A,APOM,CAT,GRB2,PPP2R1A,RHOT1,PTPN6,PRKCH,ALB,PON1,RHOT2,MPO,PCYOX1,RHOA,RHOG,LYZ,APOB,CLU,RHOB,APOA2,RAP1B,SERPINA1,PPP1CB,APOA1,APOE,RAC1
Apelin Endothelial Signaling Pathway	1.63	0.0234423	0.229416	0.15	GNA11,GNA13,RRAS2,GNAO1,RAP1A,GNAI3,RALB,GNAI2,Calm1 (includes others),GNAS,MAP2K2,RALA,GRB2,RAP1B,RAP2B,PRKCH,PRKAG1,HRAS,RRAS
Aspartate Biosynthesis	1.62	0.0239883		0.667	GOT2,GOT1
Glutamate Degradation II	1.62	0.0239883		0.667	GOT2,GOT1
Methylglyoxal Degradation I	1.62	0.0239883		0.667	GLO1,HAGH
Tetrahydrobiopterin Biosynthesis I	1.62	0.0239883		0.667	GCH1,SPR
Tetrahydrobiopterin Biosynthesis II	1.62	0.0239883		0.667	GCH1,SPR
Thiosulfate Disproportionation III (Rhodanese)	1.62	0.0239883		0.667	TST,MPST
Thyroid Hormone Biosynthesis	1.62	0.0239883		0.667	CTSD,IYD
NAD Phosphorylation and Dephosphorylation	1.59	0.025704	2	0.308	ACP2,ACP6,Acp5,NADK2
Urate Biosynthesis/Inosine 5'-phosphate Degradation	1.59	0.025704	-2	0.308	NT5C3A,PNP,NT5E,XDH
Triacylglycerol Biosynthesis	1.59	0.025704	-2.33333	0.191	AGPAT2,ELOVL1,LPGAT1,LPCAT3,MBOAT7,AGPAT3,ELOVL2,GPAM,DBT
Axonal Guidance Signaling	1.58	0.0263027		0.118	GNA11,GNA13,CHP1,GNB1,TUBA1C,RAP1A,ARPC1B,PITRM1,GNAI3,ARPC5,RALB,ENPEP,AFG3L2,MYL1,PRKCH,ARPC1A,EPHB6,ARPC3,CRKL,DPYSL2,PLCH1,RTN4,CFL2,TUBB4B,GNB2,ARPC2,RAP1B,GNG12,TUBA4A,PDIA3,PRKAG1,ACTR2,GNAO1,ARPC5L,TUBB2A,GNAI2,CFL1,PFN1,ARPC4,ITGB1,PLXNB2,GRB2,RAP2B,RRAS2,TUBB,MYL12A,ACTR3,FARP2,RHOA,MYL6,GNAS,GNG5,MYLPF,MAP2K2,RALA,EIF4E,HRAS,RAC1,RRAS
PEDF Signaling	1.57	0.0269153	0.774597	0.158	RRAS2,SERPINF1,RAP1A,RHOA,SOD2,RALB,RALA,GRB2,RAP1B,RAP2B,BCL2L1,WASF2,HRAS,RAC1,RRAS
IGF-1 Signaling	1.53	0.0295121	-0.57735	0.15	YWHAQ,YWHAG,RRAS2,YWHAE,RAP1A,RALB,STAT3,MAP2K2,RALA,GRB2,RAP1B,RAP2B,PRKAG1,YWHAZ,HRAS,YWHAB,RRAS
Gαi Signaling	1.52	0.0301995	1	0.148	RRAS2,GNB1,RAP1A,GNAI3,GNB2,RALB,GNAI2,STAT3,GNAS,GNG5,RALA,GRB2,RAP1B,GNG12,RAP2B,PRKAG1,HRAS,RRAS
ErbB4 Signaling	1.52	0.0301995	-0.301511	0.163	RRAS2,RAP1A,NCSTN,RALB,MAP2K2,RALA,GRB2,RAP1B,RAP2B,PRKCH,HRAS,RRAS,PSEN1
Thrombopoietin Signaling	1.51	0.030903	-0.57735	0.167	RALB,STAT3,RRAS2,MAP2K2,RALA,GRB2,RAP1B,RAP2B,PRKCH,HRAS,RAP1A,RRAS
Sphingosine and Sphingosine-1-phosphate Metabolism	1.51	0.030903		0.375	SGPP1,ASAH1,ASAH2
Superoxide Radicals Degradation	1.51	0.030903		0.375	SOD2,CAT,SOD1
P2Y Purigenic Receptor Signaling Pathway	1.5	0.0316228	-1.41421	0.143	RRAS2,GNB1,RAP1A,PLCH1,GNAI3,GNB2,RALB,GNAI2,GNG5,MAP2K2,RALA,GRB2,RAP1B,GNG12,PDIA3,RAP2B,PRKCH,PRKAG1,HRAS,RRAS
Colanic Acid Building Blocks Biosynthesis	1.47	0.0338844	-1	0.286	GALK1,UGP2,GPI,UGDH
SPINK1 General Cancer Pathway	1.44	0.0363078	-0.27735	0.159	EGFR,RRAS2,RAP1A,RALB,STAT3,MAP2K2,RALA,GRB2,PRSS2,RAP1B,RAP2B,HRAS,RRAS
Acute Myeloid Leukemia Signaling	1.43	0.0371535	-0.301511	0.152	RRAS2,JUP,IDH3G,RAP1A,RALB,STAT3,MAP2K2,RALA,GRB2,RAP1B,RAP2B,IDH1,HRAS,RRAS,IDH2
Endoplasmic Reticulum Stress Pathway	1.42	0.0380189		0.238	CALR,DNAJC3,HSPA5,HSP90B1,TAOK3
Antioxidant Action of Vitamin C	1.39	0.040738	-0.632456	0.147	PAFAH1B1,GPLD1,SLC2A2,PLD3,TXN,TXNRD1,PLD4,PLCH1,PLA2G12B,PDIA3,PNPLA8,ABHD3,PLBD1,TXNRD2,TXNRD3,SELENOT
Tec Kinase Signaling	1.38	0.0416869	0	0.135	GNA11,GNA13,RHOT2,GNAO1,GNB1,ACTA2,GNAI3,GNB2,RHOA,RHOG,GNAI2,STAT3,GNAS,GNG5,ACTB,ITGB1,RHOB,GRB2,GNG12,RHOT1,PRKCH,ACTA1,LYN
PPAR Signaling	1.37	0.042658	0.258199	0.149	NCOA1,RRAS2,HSP90B1,INSR,RAP1A,RALB,MAP2K2,RALA,GRB2,RAP1B,RAP2B,HSP90AB1,HRAS,HSP90AA1,RRAS
Phosphatidylethanolamine Biosynthesis II	1.37	0.042658		0.333	SELENOI,CEPT1,PCYT2
Glycogen Degradation III	1.37	0.042658	0	0.267	PGM1,PYGL,GAA,PGM5
Endothelin-1 Signaling	1.36	0.0436516	0.784465	0.131	PAFAH1B1,GNA11,GNA13,GPLD1,GNAO1,PLD3,RAP1A,GNAI3,RALB,GNAI2,GRB2,RAP2B,PNPLA8,PRKCH,RRAS2,PLD4,PLCH1,GNAS,RALA,RAP1B,PLA2G12B,PDIA3,ABHD3,PLBD1,HRAS,RRAS
Arsenate Detoxification I (Glutaredoxin)	1.35	0.0446684		0.5	PNP,AS3MT
Heme Degradation	1.35	0.0446684		0.5	HMOX2,BLVRB
L-cysteine Degradation I	1.35	0.0446684		0.5	GOT2,GOT1
Phenylethylamine Degradation I	1.35	0.0446684		0.5	ALDH3A2,ALDH2
Atherosclerosis Signaling	1.34	0.0457088		0.141	PON1,PAFAH1B1,PCYOX1,RBP4,APOM,LYZ,CD36,APOB,CLU,APOA2,SERPINA1,APOA1,PLA2G12B,APOE,PNPLA8,ABHD3,PLBD1,ALB
Non-Small Cell Lung Cancer Signaling	1.33	0.0467735	0	0.153	EGFR,FHIT,RRAS2,RAP1A,RALB,MAP2K2,RALA,GRB2,RAP1B,RAP2B,PA2G4,HRAS,RRAS
Regulation of IL-2 Expression in Activated and Anergic T Lymphocytes	1.3	0.0501187		0.151	RRAS2,CHP1,RAP1A,RALB,Calm1 (includes others),MAP2K2,RALA,GRB2,RAP1B,RAP2B,HRAS,RAC1,RRAS
Role of NFAT in Regulation of the Immune Response	1.29	0.0512861	0.218218	0.13	CSNK1A1,GNA11,GNA13,GNAO1,CHP1,GNB1,RAP1A,GNAI3,RALB,GNAI2,GRB2,RAP2B,RRAS2,GNB2,Calm1 (includes others),GNAS,GNG5,HLA-A,MAP2K2,RALA,RAP1B,GNG12,HRAS,RRAS,LYN
Adenosine Nucleotides Degradation II	1.28	0.0524807	-2	0.25	NT5C3A,PNP,NT5E,XDH
Cdc42 Signaling	1.26	0.0549541	2.23607	0.132	IQGAP1,ACTR2,ARPC3,MYL12A,B2M,ARPC5L,ACTR3,ARPC1B,CFL2,ARPC2,ARPC5,MYL6,CFL1,HLA-A,MYL1,ARPC4,ITGB1,MYLPF,RALA,PPP1CB,IQGAP2,ARPC1A
Glioma Signaling	1.26	0.0549541	-0.27735	0.139	EGFR,RRAS2,IDH3G,RAP1A,RALB,Calm1 (includes others),MAP2K2,RALA,GRB2,RAP1B,RAP2B,PRKCH,PA2G4,IDH1,HRAS,RRAS,IDH2
Leukocyte Extravasation Signaling	1.26	0.0549541	2.04124	0.127	VCL,CLDN3,ACTA2,CTNND1,RAP1A,GNAI3,ITGA1,GNAI2,ACTB,ITGB1,GRB2,PRKCH,ACTN4,CTNNA1,CTTN,CTNNB1,CRKL,MSN,ACTN1,RDX,RHOA,CTNNA2,MYL6,MAP2K2,RAP1B,ACTA1,RAC1
Pyrimidine Deoxyribonucleotides De Novo Biosynthesis I	1.26	0.0549541	0.447214	0.217	CMPK1,AK4,PCK1,NME2,DTYMK
Amyotrophic Lateral Sclerosis Signaling	1.26	0.0549541	0.258199	0.142	GLUL,SOD1,RAB5A,GPX1,SLC1A2,CYCS,SSR4,CCS,RAB5C,RAB5B,CAT,GRB2,BCL2L1,RAC1,CAPNS1,CAPN2
UVA-Induced MAPK Signaling	1.26	0.0549541	-0.57735	0.142	EGFR,SMPD2,RRAS2,SMPD1,CYCS,RAP1A,PLCH1,RALB,RALA,GRB2,RAP1B,PDIA3,RAP2B,BCL2L1,HRAS,RRAS
Glucocorticoid Receptor Signaling	1.24	0.057544		0.118	HSPA2,KRT17,HSPA1L,KRT8,Hspa1b,CHP1,RAP1A,FGG,RALB,STAT3,ACTB,HSPA8,KRT79,GRB2,RAP2B,KRT13,KRT72,HSP90AA1,KRT5,PCK1,NCOA1,KRT1,RRAS2,HSP90B1,KRT76,HLTF,KRT18,HSPA9,HSPA4,KRT6B,HSPA5,MAP2K2,RALA,RAP1B,BCL2L1,HSP90AB1,PRKAG1,HRAS,RAC1,RRAS,KRT73
Calcium Transport I	1.24	0.057544		0.3	ATP2A1,ANXA5,ATP2A2
CNTF Signaling	1.23	0.0588844	-0.301511	0.155	RALB,STAT3,RRAS2,MAP2K2,RALA,GRB2,RAP1B,RAP2B,HRAS,RAP1A,RRAS
PTEN Signaling	1.23	0.0588844	-0.242536	0.138	EGFR,RRAS2,INSR,ILK,RAP1A,RALB,ITGB1,MAP2K2,RALA,GRB2,RAP1B,SYNJ2,RAP2B,BCL2L1,HRAS,RAC1,RRAS
Melanoma Signaling	1.22	0.060256	0	0.159	RALB,RRAS2,MAP2K2,RALA,GRB2,RAP1B,RAP2B,HRAS,RAP1A,RRAS
Phospholipases	1.22	0.060256	0.632456	0.159	PAFAH1B1,GPLD1,PLD3,PLA2G12B,PDIA3,PLD4,PNPLA8,ABHD3,PLBD1,PLCH1
G Protein Signaling Mediated by Tubby	1.22	0.060256		0.194	GNAS,GNG5,INSR,GNG12,GNB1,GNB2
Calcium Signaling	1.21	0.0616595	-0.333333	0.126	CHP1,ATP2A1,MICU1,ACTA2,RAP1A,MYH9,Tpm4,MYH14,MYH4,MYL1,Tpm1,RAP2B,SLC8B1,ATP2A2,CALR,MYL6,TPM3,SLC8A2,Calm1 (includes others),LETM1,MCU,RAP1B,ASPH,MYH8,ACTA1,PRKAG1
Gα12/13 Signaling	1.18	0.0660693	-1.14708	0.133	CDH2,GNA13,RRAS2,CTNNB1,MYL12A,RAP1A,RHOA,MYL6,RALB,MYL1,MYLPF,MAP2K2,RALA,GRB2,RAP1B,RAP2B,HRAS,RRAS,F2
Renal Cell Carcinoma Signaling	1.17	0.0676083	0.301511	0.144	RRAS2,FH,RAP1A,RALB,Ubb,MAP2K2,RALA,GRB2,RAP1B,RAP2B,HRAS,RAC1,RRAS
Synaptic Long Term Potentiation	1.15	0.0707946	-1.21268	0.135	GNA11,RRAS2,CHP1,RAP1A,PLCH1,RALB,Calm1 (includes others),MAP2K2,RALA,RAP1B,PPP1CB,PDIA3,RAP2B,PRKCH,PRKAG1,HRAS,RRAS
Citrulline-Nitric Oxide Cycle	1.15	0.0707946		0.4	ASS1,ASL
Creatine-phosphate Biosynthesis	1.15	0.0707946		0.4	CKMT2,CKM
Eumelanin Biosynthesis	1.15	0.0707946		0.4	DDT,MIF
Galactose Degradation I (Leloir Pathway)	1.15	0.0707946		0.4	GALK1,GALM
Tetrapyrrole Biosynthesis II	1.15	0.0707946		0.4	HMBS,ALAD
Trans, trans-farnesyl Diphosphate Biosynthesis	1.15	0.0707946		0.4	IDI1,FDPS
dTMP De Novo Biosynthesis	1.15	0.0707946		0.4	SHMT2,SHMT1
Glucose and Glucose-1-phosphate Degradation	1.14	0.0724436		0.273	PGM1,RGN,PGM5
JAK/Stat Signaling	1.14	0.0724436	-0.83205	0.143	RRAS2,RAP1A,RALB,STAT3,MAP2K2,RALA,GRB2,RAP1B,PTPN6,RAP2B,BCL2L1,HRAS,RRAS
Cell Cycle: G2/M DNA Damage Checkpoint Regulation	1.11	0.0776247	0.816497	0.163	YWHAQ,YWHAG,SKP2,PTPMT1,SKP1,YWHAZ,YWHAE,YWHAB
Telomerase Signaling	1.1	0.0794328	0.258199	0.134	EGFR,RRAS2,HSP90B1,RAP1A,RALB,MAP2K2,RALA,GRB2,RAP1B,PPP2R1A,RAP2B,HSP90AB1,HRAS,HSP90AA1,TPP1,RRAS
Ceramide Signaling	1.1	0.0794328	-0.57735	0.139	SMPD2,RRAS2,SMPD1,CYCS,RAP1A,RALB,RALA,GRB2,RAP1B,PPP2R1A,RAP2B,CTSD,HRAS,RRAS
Insulin Receptor Signaling	1.09	0.0812831	-0.942809	0.129	RRAS2,CRKL,INSR,RAP1A,GYS2,RALB,MAP2K2,RALA,GRB2,RAP1B,PPP1CB,ACLY,SYNJ2,RAP2B,EIF4E,PRKAG1,HRAS,STX4,RRAS
IL-15 Signaling	1.08	0.0831764		0.143	RALB,STAT3,RRAS2,MAP2K2,RALA,GRB2,RAP1B,RAP2B,BCL2L1,HRAS,RAP1A,RRAS
SAPK/JNK Signaling	1.05	0.0891251	-0.774597	0.134	GNA13,RRAS2,CRKL,HNRNPK,GNB1,RAP1A,RALB,GNG5,RALA,GRB2,RAP1B,RAP2B,HRAS,RAC1,RRAS
Acetyl-CoA Biosynthesis III (from Citrate)	1.04	0.0912011		1	ACLY,
Adenine and Adenosine Salvage VI	1.04	0.0912011		1	ADK,
Alanine Biosynthesis III	1.04	0.0912011		1	NFS1,
Citrulline Degradation	1.04	0.0912011		1	OTC,
Glutamate Removal from Folates	1.04	0.0912011		1	GGH,
Glutamine Biosynthesis I	1.04	0.0912011		1	GLUL,
L-cysteine Degradation II	1.04	0.0912011		1	CTH,
Lanosterol Biosynthesis	1.04	0.0912011		1	LSS,
Lipoate Salvage and Modification	1.04	0.0912011		1	LIPT1,
Melatonin Degradation III	1.04	0.0912011		1	MPO,
Methylglyoxal Degradation VI	1.04	0.0912011		1	LDHD,
Sorbitol Degradation I	1.04	0.0912011		1	SORD,
Sulfite Oxidation IV	1.04	0.0912011		1	SUOX,
Xanthine and Xanthosine Salvage	1.04	0.0912011		1	PNP,
Purine Nucleotides Degradation II (Aerobic)	1.04	0.0912011	-2	0.211	NT5C3A,PNP,NT5E,XDH
Dopamine Receptor Signaling	1.03	0.0933254		0.143	GCH1,COMT,SPR,PPP1CB,IL4I1,PPP2R1A,PRKAG1,MAOB,QDPR,PCBD1,MAOA
ErbB2-ErbB3 Signaling	1.03	0.0933254	-0.301511	0.143	RALB,STAT3,RRAS2,MAP2K2,RALA,GRB2,RAP1B,RAP2B,HRAS,RAP1A,RRAS
Cellular Effects of Sildenafil (Viagra)	1.03	0.0933254		0.13	MYL12A,ACTA2,PLCH1,MYH9,MYL6,Calm1 (includes others),MYH14,GNAS,MYH4,MYL1,ACTB,MYLPF,PPP1CB,PDIA3,MYH8,ACTA1,PRKAG1
Serotonin Receptor Signaling	1.02	0.0954993		0.163	GCH1,SPR,IL4I1,MAOB,QDPR,PCBD1,MAOA
NF-κB Activation by Viruses	1.02	0.0954993	0.27735	0.137	ITGAV,RRAS2,RAP1A,RALB,ITGA1,ITGB1,RALA,GRB2,RAP1B,RAP2B,PRKCH,HRAS,RRAS
SPINK1 Pancreatic Cancer Pathway	1.01	0.0977237	-3	0.15	CPA1,CTSB,CTRB2,PRSS2,CELA2A,CELA3B,CTSA,CPQ,CELA1
D-myo-inositol (1,4,5)-Trisphosphate Biosynthesis	1.01	0.0977237	-0.447214	0.185	PI4K2A,CDIPT,PLD4,PLCH1,PI4KA
Arginine Degradation VI (Arginase 2 Pathway)	1	0.1		0.333	OAT,ARG1
Ceramide Degradation	1	0.1		0.333	ASAH1,ASAH2
Glycogen Biosynthesis II (from UDP-D-Glucose)	1	0.1		0.333	UGP2,GYS2
Lactose Degradation III	1	0.1		0.333	PSAP,GLB1
Proline Biosynthesis II (from Arginine)	1	0.1		0.333	OAT,OTC
Rapoport-Luebering Glycolytic Shunt	1	0.1		0.333	PGAM1,MINPP1
Selenocysteine Biosynthesis II (Archaea and Eukaryotes)	1	0.1		0.333	SARS2,SEPHS2
CDK5 Signaling	0.996	0.100925	-0.27735	0.133	RRAS2,RAP1A,RALB,GNAS,ITGB1,MAP2K2,RALA,RAP1B,PPP1CB,PPP2R1A,RAP2B,PRKAG1,HRAS,RRAS
GNRH Signaling	0.995	0.101158	0.894427	0.124	EGFR,GNA11,RRAS2,GNB1,RAP1A,GNAI3,RALB,GNAI2,Calm1 (includes others),GNAS,GNG5,MAP2K2,RALA,GRB2,RAP1B,RAP2B,PRKCH,PRKAG1,HRAS,RAC1,RRAS
Induction of Apoptosis by HIV1	0.98	0.104713	2.33333	0.148	SLC25A10,SLC25A5,HTRA2,SLC25A4,BCL2L1,CYCS,BAK1,SLC25A13,SLC25A3
Apelin Cardiomyocyte Signaling Pathway	0.975	0.105925	-1.06904	0.13	GNA11,MYL12A,ATP2A1,ATP2A2,PLCH1,GNAI3,MYL6,SLC8A2,GNAI2,MYL1,MYLPF,CAT,GRB2,PDIA3,PRKCH
AMPK Signaling	0.97	0.107152	-0.688247	0.119	RAB2A,RAB11A,CAB39,CPT1A,FASN,RAB6A,AK4,EEF2,AK2,GYS2,AK3,RAB9B,RAB7A,ACTB,CKM,GRB2,PPP2R1A,RAB1A,CPT2,MLYCD,INSR,HLTF,GNAS,RAB8A,PRKAG1,ACACA
Gαq Signaling	0.967	0.107895	0.471405	0.123	GNA11,RHOT2,GPLD1,PLD3,CHP1,GNB1,PLD4,GYS2,GNB2,RHOA,RHOG,Calm1 (includes others),GNAS,GNG5,RHOB,MAP2K2,GRB2,GNG12,RHOT1,PRKCH
Erythropoietin Signaling	0.966	0.108143		0.136	RALB,RRAS2,MAP2K2,RALA,GRB2,RAP1B,PTPN6,RAP2B,PRKCH,HRAS,RAP1A,RRAS
Glycogen Degradation II	0.955	0.110917		0.231	PGM1,PYGL,PGM5
γ-glutamyl Cycle	0.955	0.110917		0.231	OPLAH,ANPEP,GCLM
PDGF Signaling	0.942	0.114288	-0.27735	0.133	RRAS2,CRKL,RAP1A,RALB,STAT3,MAP2K2,RALA,GRB2,RAP1B,SYNJ2,RAP2B,HRAS,RRAS
PI3K Signaling in B Lymphocytes	0.942	0.114288	-1	0.126	RRAS2,C3,CHP1,RAP1A,PLCH1,RALB,Calm1 (includes others),MAP2K2,RALA,RAP1B,PDIA3,RAP2B,HRAS,RAC1,RRAS,CD81,LYN
Sphingosine-1-phosphate Signaling	0.934	0.116413	-0.534522	0.127	SMPD2,GNA13,RHOT2,SMPD1,ASAH1,ASAH2,PLCH1,GNAI3,RHOA,RHOG,GNAI2,RHOB,GRB2,PDIA3,RHOT1,RAC1
Androgen Signaling	0.921	0.11995	0	0.125	GNA11,GNA13,NCOA1,GNAO1,GNB1,GNAI3,GNB2,CALR,HSPA4,GNAI2,Calm1 (includes others),GNAS,GNG5,GNG12,PRKCH,PRKAG1,HSP90AA1
IL-2 Signaling	0.911	0.122744	0	0.139	RALB,RRAS2,MAP2K2,RALA,GRB2,RAP1B,RAP2B,HRAS,RAP1A,RRAS
Pyrimidine Ribonucleotides De Novo Biosynthesis	0.9	0.125893	1.13389	0.152	CAD,CMPK1,AK4,SLC25A42,PCK1,NME2,DDX3X
IL-1 Signaling	0.887	0.129718		0.132	GNAI2,GNAS,GNA11,GNG5,GNA13,GNAO1,GNG12,GNB1,PRKAG1,ECSIT,GNAI3,GNB2
Prolactin Signaling	0.887	0.129718	-0.57735	0.132	RALB,STAT3,RRAS2,MAP2K2,RALA,GRB2,RAP1B,RAP2B,PRKCH,HRAS,RAP1A,RRAS
Pentose Phosphate Pathway (Non-oxidative Branch)	0.885	0.130317		0.286	TKT,TALDO1
Phosphatidylcholine Biosynthesis I	0.885	0.130317		0.286	PCYT1A,CEPT1
Superpathway of Serine and Glycine Biosynthesis I	0.885	0.130317		0.286	SHMT2,SHMT1
BMP signaling pathway	0.884	0.130617	-0.301511	0.134	RALB,RRAS2,MAP2K2,RALA,GRB2,RAP1B,RAP2B,PRKAG1,HRAS,RAP1A,RRAS
ERK/MAPK Signaling	0.881	0.131522	0.447214	0.117	YWHAQ,YWHAG,TLN1,RRAS2,CRKL,RAP1A,RALB,STAT3,ITGB1,MAP2K2,RALA,GRB2,RAP1B,PPP1CB,PPP2R1A,PLA2G12B,RAP2B,EIF4E,PRKAG1,YWHAZ,HRAS,RAC1,YWHAB,RRAS
Antigen Presentation Pathway	0.88	0.131826		0.158	CALR,HLA-A,PDIA3,CANX,B2M,TAPBP
FLT3 Signaling in Hematopoietic Progenitor Cells	0.862	0.137404	-0.57735	0.13	RALB,STAT3,RRAS2,MAP2K2,RALA,GRB2,RAP1B,RAP2B,EIF4E,HRAS,RAP1A,RRAS
Methionine Degradation I (to Homocysteine)	0.859	0.138357	-1	0.182	MRM2,MAT1A,AHCYL1,AHCY
Opioid Signaling Pathway	0.851	0.140929	0	0.114	GNAO1,GNB1,PDK1,RAP1A,GNAI3,AP1B1,RALB,GNAI2,SIGMAR1,RAP2B,PRKCH,RRAS2,CTNNB1,CLTC,Calm1 (includes others),GNAS,GNG5,MAP2K2,AP2A2,RALA,RAP1B,AP2A1,PRKAG1,AP2M1,HRAS,RAC1,RRAS,LYN
HGF Signaling	0.84	0.144544	-0.258199	0.124	RRAS2,CRKL,RAP1A,RALB,STAT3,ITGB1,MAP2K2,RALA,GRB2,RAP1B,RAP2B,PRKCH,HRAS,RAC1,RRAS
GDNF Family Ligand-Receptor Interactions	0.831	0.147571	0.301511	0.131	RALB,RRAS2,MAP2K2,RALA,GRB2,RAP1B,RAP2B,HRAS,RAP1A,RAC1,RRAS
Glioblastoma Multiforme Signaling	0.818	0.152055	-0.447214	0.118	EGFR,RHOT2,RRAS2,CTNNB1,RAP1A,PLCH1,RHOA,RHOG,RALB,RHOB,MAP2K2,RALA,GRB2,RAP1B,PDIA3,RHOT1,RAP2B,HRAS,RAC1,RRAS
CREB Signaling in Neurons	0.814	0.153462	-0.471405	0.114	GNA11,GNA13,GNAO1,GNB1,RAP1A,GNAI3,RALB,GNAI2,GRB2,RAP2B,PRKCH,RRAS2,PLCH1,GNB2,Calm1 (includes others),GNAS,GNG5,MAP2K2,RALA,RAP1B,GNG12,PDIA3,PRKAG1,HRAS,RRAS
Protein Kinase A Signaling	0.807	0.155955	-0.870388	0.108	FLNB,YWHAQ,GNA13,DUSP3,CHP1,GNB1,YWHAE,RAP1A,GNAI3,GYS2,GNAI2,MYH4,MYL1,PTPN6,PRKCH,SMPDL3A,YWHAB,PTPRS,AKAP1,Ptprd,YWHAG,PYGL,CTNNB1,TIMM50,MYL12A,PLCH1,GNB2,RHOA,MYL6,Calm1 (includes others),GNAS,GNG5,KDELR2,MYLPF,MAP2K2,RAP1B,GNG12,PPP1CB,PDIA3,PRKAG1,YWHAZ,TTN,H1F0
HIPPO signaling	0.806	0.156315	-1.13389	0.129	TEAD4,YWHAQ,YWHAG,DLG1,SKP2,SKP1,PPP1CB,PPP2R1A,YWHAZ,YWHAE,YWHAB
GABA Receptor Signaling	0.79	0.162181		0.126	SLC6A12,ALDH9A1,GNAS,Ubb,ALDH5A1,AP2A2,AP2A1,NSF,SLC6A13,AP2M1,ABAT,AP1B1
LPS-stimulated MAPK Signaling	0.79	0.162181	0	0.126	RALB,RRAS2,MAP2K2,RALA,GRB2,RAP1B,RAP2B,PRKCH,HRAS,RAP1A,RAC1,RRAS
Sphingomyelin Metabolism	0.787	0.163305		0.25	SMPD2,SMPD1
Melanocyte Development and Pigmentation Signaling	0.778	0.166725	-0.27735	0.124	RRAS2,RAP1A,RALB,GNAS,MAP2K2,RALA,GRB2,RAP1B,PTPN6,RAP2B,PRKAG1,HRAS,RRAS
CD28 Signaling in T Helper Cells	0.771	0.169434	1.80739	0.119	ACTR2,ARPC3,CHP1,ARPC5L,ACTR3,ARPC1B,ARPC2,ARPC5,Calm1 (includes others),HLA-A,ARPC4,MAP2K2,GRB2,PTPN6,RAC1,ARPC1A
HER-2 Signaling in Breast Cancer	0.768	0.170608		0.125	RALB,EGFR,RRAS2,ITGB1,RALA,GRB2,RAP1B,RAP2B,PRKCH,HRAS,RAP1A,RRAS
IL-4 Signaling	0.768	0.170608		0.125	RALB,HLA-A,RRAS2,RALA,GRB2,RAP1B,SYNJ2,PTPN6,RAP2B,HRAS,RAP1A,RRAS
VEGF Family Ligand-Receptor Interactions	0.768	0.170608	0	0.125	RALB,RRAS2,MAP2K2,RALA,GRB2,RAP1B,PLA2G12B,RAP2B,PRKCH,HRAS,RAP1A,RRAS
NGF Signaling	0.759	0.174181	0.258199	0.12	SMPD2,RRAS2,SMPD1,RAP1A,RHOA,RHOG,RALB,MAP2K2,RALA,GRB2,RAP1B,RAP2B,HRAS,RAC1,RRAS
Adenine and Adenosine Salvage I	0.756	0.175388		0.5	PNP,
Anandamide Degradation	0.756	0.175388		0.5	FAAH,
Cardiolipin Biosynthesis II	0.756	0.175388		0.5	PTPMT1,
Epoxysqualene Biosynthesis	0.756	0.175388		0.5	FDFT1,
Flavin Biosynthesis IV (Mammalian)	0.756	0.175388		0.5	FLAD1,
Glutamate Biosynthesis II	0.756	0.175388		0.5	GLUD1,
Glutamate Degradation X	0.756	0.175388		0.5	GLUD1,
Glycine Degradation (Creatine Biosynthesis)	0.756	0.175388		0.5	GATM,
Guanine and Guanosine Salvage I	0.756	0.175388		0.5	PNP,
L-DOPA Degradation	0.756	0.175388		0.5	COMT,
L-glutamine Biosynthesis II (tRNA-dependent)	0.756	0.175388		0.5	QRSL1,
Lipoate Biosynthesis and Incorporation II	0.756	0.175388		0.5	LIPT1,
Sulfate Activation for Sulfonation	0.756	0.175388		0.5	PAPSS2,
Taurine Biosynthesis	0.756	0.175388		0.5	CSAD,
Threonine Degradation II	0.756	0.175388		0.5	GCAT,
UDP-D-xylose and UDP-D-glucuronate Biosynthesis	0.756	0.175388		0.5	UGDH,
Uridine-5'-phosphate Biosynthesis	0.756	0.175388		0.5	CAD,
eNOS Signaling	0.751	0.177419	-1.60357	0.115	HSPA2,HSPA1L,AQP9,Hspa1b,HSP90B1,AQP8,AQP1,HSPA9,HSPA4,Calm1 (includes others),GNAS,DNM2,HSPA8,HSPA5,KNG1,GRB2,PRKCH,HSP90AB1,PRKAG1,HSP90AA1
Role of JAK1 and JAK3 in γc Cytokine Signaling	0.75	0.177828		0.128	RALB,STAT3,RRAS2,RALA,GRB2,RAP1B,RAP2B,HRAS,RAP1A,RRAS
Type II Diabetes Mellitus Signaling	0.742	0.181134	0.816497	0.116	SMPD2,PKLR,SLC2A2,ACSBG2,SMPD1,INSR,SLC27A4,ACSL6,ACSL4,CD36,ACSL1,SLC27A2,ACSL5,ACSL3,GRB2,PRKCH,PRKAG1,SLC27A5
Intrinsic Prothrombin Activation Pathway	0.732	0.185353	-1.34164	0.143	KNG1,FGB,FGA,SERPINC1,F2,FGG
Fc Epsilon RI Signaling	0.721	0.190108	0.258199	0.118	RRAS2,RAP1A,RALB,MAP2K2,RALA,GRB2,RAP1B,SYNJ2,PLA2G12B,RAP2B,PRKCH,HRAS,RAC1,RRAS,LYN
Role of NFAT in Cardiac Hypertrophy	0.714	0.193197	-1.2792	0.111	CSNK1A1,CHP1,GNB1,RAP1A,GNAI3,RALB,GNAI2,GRB2,RAP2B,PRKCH,RRAS2,PLCH1,GNB2,SLC8A2,Calm1 (includes others),GNAS,GNG5,MAP2K2,RALA,RAP1B,GNG12,PDIA3,PRKAG1,HRAS,RRAS
IL-12 Signaling and Production in Macrophages	0.695	0.201837		0.115	PON1,NCOA1,PCYOX1,RBP4,APOM,LYZ,RAB7A,APOB,CLU,MAP2K2,APOA2,GRB2,SERPINA1,APOA1,APOE,PRKCH,ALB
RAN Signaling	0.695	0.201837		0.176	KPNA4,RAN,KPNB1
Neuroprotective Role of THOP1 in Alzheimer's Disease	0.672	0.212814	1.89737	0.117	HTRA2,SERPINA3,HPN,YWHAE,PLG,DPP4,IDE,HLA-A,KNG1,CTRB2,PRSS2,LONP1,PRKAG1,TPP1
Antiproliferative Role of TOB in T Cell Signaling	0.671	0.213304		0.154	SKP2,CDC34,SKP1,PABPC1
Renin-Angiotensin Signaling	0.668	0.214783	0	0.115	RRAS2,RAP1A,RALB,STAT3,MAP2K2,RALA,GRB2,RAP1B,PTPN6,RAP2B,PRKCH,PRKAG1,HRAS,RAC1,RRAS
Melatonin Signaling	0.668	0.214783	-0.333333	0.125	GNAI2,Calm1 (includes others),GNAO1,MAP2K2,PDIA3,PRKCH,PRKAG1,PLCH1,GNAI3
Pyrimidine Ribonucleotides Interconversion	0.668	0.214783	0.816497	0.136	CMPK1,AK4,SLC25A42,PCK1,NME2,DDX3X
HMGB1 Signaling	0.649	0.224388	-0.5	0.113	RHOT2,RRAS2,RAP1A,RHOA,RHOG,RALB,RHOB,MAP2K2,RALA,GRB2,RAP1B,RHOT1,RAP2B,HRAS,RAC1,RRAS
Apelin Muscle Signaling Pathway	0.645	0.226464		0.167	TFAM,GNAS,PRKAG1
Phagosome Formation	0.634	0.232274		0.114	MBL2,Ighg2a,RHOT2,PLCH1,RHOA,RHOG,Ighg2b,FN1,VTN,ITGB1,RHOB,GRB2,PDIA3,RHOT1,PRKCH
STAT3 Pathway	0.634	0.232274	-0.258199	0.114	EGFR,RRAS2,INSR,RAP1A,NDUFA13,RALB,STAT3,MAP2K2,RALA,RAP1B,PTPN6,RAP2B,HRAS,RAC1,RRAS
GDP-glucose Biosynthesis	0.632	0.233346		0.2	PGM1,PGM5
IL-17 Signaling	0.63	0.234423		0.118	RALB,RRAS2,MAP2K2,RALA,GRB2,RAP1B,RAP2B,HRAS,RAP1A,CRP,RRAS
Chronic Myeloid Leukemia Signaling	0.622	0.238781		0.115	RRAS2,CRKL,RAP1A,RALB,MAP2K2,RALA,GRB2,RAP1B,RAP2B,BCL2L1,PA2G4,HRAS,RRAS
Hypoxia Signaling in the Cardiovascular System	0.622	0.238781		0.122	UBE2L3,CDC34,HSP90B1,LDHA,UBE2N,HSP90AB1,HSP90AA1,UBE2D3,P4HB
Neurotrophin/TRK Signaling	0.615	0.242661	0	0.119	RALB,RRAS2,MAP2K2,RALA,GRB2,RAP1B,RAP2B,HRAS,RAP1A,RRAS
Bladder Cancer Signaling	0.61	0.245471	-0.333333	0.117	RALB,EGFR,RRAS2,MAP2K2,RALA,RAP1B,RAP2B,PA2G4,HRAS,RAP1A,RRAS
B Cell Receptor Signaling	0.605	0.248313	0	0.108	Ighg2a,RRAS2,RAP1A,CFL2,RALB,Ighg2b,Calm1 (includes others),CFL1,MAP2K2,RALA,GRB2,IGHM,RAP1B,SYNJ2,PTPN6,RAP2B,BCL2L1,HRAS,RAC1,RRAS,LYN
1,25-dihydroxyvitamin D3 Biosynthesis	0.6	0.251189		0.333	POR,
Biotin-carboxyl Carrier Protein Assembly	0.6	0.251189		0.333	ACACA,
Coenzyme A Biosynthesis	0.6	0.251189		0.333	COASY,
D-glucuronate Degradation I	0.6	0.251189		0.333	AKR1A1,
Diphthamide Biosynthesis	0.6	0.251189		0.333	EEF2,
Glutathione Biosynthesis	0.6	0.251189		0.333	GCLM,
Hypusine Biosynthesis	0.6	0.251189		0.333	EIF5A,
Inosine-5'-phosphate Biosynthesis II	0.6	0.251189		0.333	PAICS,
L-serine Degradation	0.6	0.251189		0.333	SDS,
Methionine Salvage II (Mammalian)	0.6	0.251189		0.333	BHMT,
S-adenosyl-L-methionine Biosynthesis	0.6	0.251189		0.333	MAT1A,
Thyroid Hormone Metabolism I (via Deiodination)	0.6	0.251189		0.333	DIO1,
Thyronamine and Iodothyronamine Metabolism	0.6	0.251189		0.333	DIO1,
Heparan Sulfate Biosynthesis (Late Stages)	0.58	0.263027	-1.66667	0.118	PRDX6,CES3,Ces1e,Ces2e,AADAC,Ces2a,Sult1d1,Ces1b/Ces1c,TARS2
Glutamate Receptor Signaling	0.571	0.268534		0.123	Calm1 (includes others),GLUL,GNG5,GNB1,SLC1A2,SLC17A2,GLS
ErbB Signaling	0.571	0.268534	0	0.113	RALB,EGFR,RRAS2,MAP2K2,RALA,GRB2,RAP1B,RAP2B,PRKCH,HRAS,RAP1A,RRAS
FcγRIIB Signaling in B Lymphocytes	0.557	0.277332	0	0.115	RALB,RRAS2,RALA,GRB2,RAP1B,RAP2B,HRAS,RAP1A,RRAS,LYN
Natural Killer Cell Signaling	0.511	0.308319		0.108	RRAS2,RAP1A,RALB,MAP2K2,RALA,GRB2,RAP1B,SYNJ2,PTPN6,RAP2B,PRKCH,HRAS,RAC1,RRAS
Colorectal Cancer Metastasis Signaling	0.495	0.31989	-0.408248	0.102	GNB1,RAP1A,RALB,STAT3,GRB2,RHOT1,RAP2B,EGFR,RHOT2,RRAS2,CTNNB1,RHOA,GNB2,RHOG,GNAS,GNG5,RHOB,MAP2K2,RALA,RAP1B,GNG12,BCL2L1,PRKAG1,HRAS,RAC1,RRAS
Molybdenum Cofactor Biosynthesis	0.494	0.320627		0.25	NFS1,
Spermine and Spermidine Degradation I	0.494	0.320627		0.25	PAOX,
Mechanisms of Viral Exit from Host Cells	0.489	0.32434		0.122	ACTB,ACTA2,PRKCH,ACTA1,PDCD6IP
Amyloid Processing	0.485	0.327341	-2	0.118	NCSTN,CSNK1A1,PRKAG1,CAPNS1,PSEN1,CAPN2
Relaxin Signaling	0.481	0.33037	0.377964	0.104	GNA11,GNA13,GNAO1,GNB1,RAP1A,GNAI3,GNB2,GNAI2,GNAS,GNG5,GRB2,RAP1B,GNG12,SMPDL3A,PRKAG1,CTH,SLC39A7
Polyamine Regulation in Colon Cancer	0.481	0.33037		0.136	CTNNB1,PSME1,PSME2
Estrogen Receptor Signaling	0.456	0.349945		0.104	NCOA1,RRAS2,G6PC,RAP1A,RALB,MAP2K2,RALA,GRB2,RAP1B,PHB2,RAP2B,HRAS,PCK1,RRAS
TGF-β Signaling	0.454	0.35156	0	0.108	RALB,RRAS2,MAP2K2,RALA,GRB2,RAP1B,RAP2B,HRAS,RAP1A,RRAS
Adrenomedullin signaling pathway	0.453	0.352371	-0.471405	0.101	GNA11,RRAS2,C3,RAP1A,PLCH1,CFH,RALB,Calm1 (includes others),GNAS,MAP2K2,RALA,GRB2,RAP1B,PDIA3,RAP2B,PRKAG1,HRAS,TTN,CTH,SLC39A7,RRAS
Heparan Sulfate Biosynthesis	0.451	0.353997	-1.66667	0.108	PRDX6,CES3,Ces1e,Ces2e,AADAC,Ces2a,Sult1d1,Ces1b/Ces1c,TARS2
Mouse Embryonic Stem Cell Pluripotency	0.448	0.356451	0	0.105	RALB,STAT3,RRAS2,CTNNB1,MAP2K2,RALA,GRB2,RAP1B,RAP2B,HRAS,RAP1A,RRAS
Superpathway of D-myo-inositol (1,4,5)-trisphosphate Metabolism	0.448	0.356451		0.13	SYNJ2,BPNT1,MINPP1
GP6 Signaling Pathway	0.443	0.360579	-0.534522	0.104	LAMC3,TLN1,COL6A1,FGA,COL6A2,FGG,RHOG,Calm1 (includes others),FGB,GRB2,RAP1B,PRKCH,RAC1,LYN
HIF1α Signaling	0.426	0.374973		0.103	NCOA1,RRAS2,SLC2A2,RAP1A,RALB,RALA,LDHA,GRB2,RAP1B,RAP2B,HRAS,HSP90AA1,RRAS
Tumoricidal Function of Hepatic Natural Killer Cells	0.418	0.381944		0.125	ENDOG,AIFM1,CYCS
3-phosphoinositide Degradation	0.418	0.381944	0.5	0.101	SGPP1,ACP6,ATP1A1,MDP1,PTPMT1,SET,MINPP1,EPHX2,PPM1K,SACM1L,CA3,SYNJ2,HACD2,PTPN6,NUDT12,PGAM5
Tetrahydrofolate Salvage from 5,10-methenyltetrahydrofolate	0.417	0.382825		0.2	MTHFD1,
Pyridoxal 5'-phosphate Salvage Pathway	0.409	0.389942	-0.377964	0.108	CSNK1A1,MAP2K2,G6PC,ADPGK,PRKCH,PNPO,PDXK
T Cell Receptor Signaling	0.408	0.390841		0.103	RALB,Calm1 (includes others),RRAS2,MAP2K2,RALA,GRB2,RAP1B,RAP2B,HRAS,RAP1A,RAC1,RRAS
Angiopoietin Signaling	0.404	0.394457	-0.333333	0.105	RALB,RRAS2,RALA,GRB2,RAP1B,RAP2B,HRAS,RAP1A,RRAS
Calcium-induced T Lymphocyte Apoptosis	0.392	0.405509	-2.64575	0.106	Calm1 (includes others),HLA-A,CHP1,ATP2A1,PRKCH,ATP2A2,CAPN2
D-myo-inositol-5-phosphate Metabolism	0.375	0.421697	0	0.0988	SGPP1,ACP6,ATP1A1,MDP1,SET,PLD4,PLCH1,MINPP1,EPHX2,PPM1K,SACM1L,CA3,HACD2,PTPN6,NUDT12,PGAM5
B Cell Development	0.371	0.425598		0.111	Ighg2a,Ighg2b,HLA-A,IGHM
nNOS Signaling in Neurons	0.359	0.437522		0.106	Calm1 (includes others),CHP1,PRKCH,CAPNS1,CAPN2
GDP-mannose Biosynthesis	0.357	0.439542		0.167	GPI,
NAD Biosynthesis III	0.357	0.439542		0.167	Nmnat3,
Pyruvate Fermentation to Lactate	0.357	0.439542		0.167	LDHA,
UDP-N-acetyl-D-glucosamine Biosynthesis II	0.357	0.439542		0.167	FMO3,
Granzyme B Signaling	0.356	0.440555		0.125	ENDOG,CYCS
Parkinson's Signaling	0.356	0.440555		0.125	PARK7,CYCS
Corticotropin Releasing Hormone Signaling	0.352	0.444631	0.632456	0.0979	KRT1,GNAO1,RAP1A,GNAI3,ARPC5,GNAI2,Calm1 (includes others),GNAS,MAP2K2,RAP1B,PRKCH,PRKAG1,CTH,SLC39A7
Pancreatic Adenocarcinoma Signaling	0.348	0.448745	0.904534	0.0984	EGFR,STAT3,GPLD1,PLD3,MAP2K2,RALA,GRB2,PLD4,BCL2L1,PA2G4,CYP2E1,RAC1
CTLA4 Signaling in Cytotoxic T Lymphocytes	0.344	0.452898		0.099	HLA-A,CLTC,AP2A2,GRB2,PPP2R1A,AP2A1,PTPN6,B2M,AP2M1,AP1B1
D-myo-inositol (1,4,5,6)-Tetrakisphosphate Biosynthesis	0.341	0.456037	0	0.0972	SGPP1,ACP6,ATP1A1,MDP1,SET,MINPP1,EPHX2,PPM1K,SACM1L,CA3,HACD2,PTPN6,NUDT12,PGAM5
D-myo-inositol (3,4,5,6)-tetrakisphosphate Biosynthesis	0.341	0.456037	0	0.0972	SGPP1,ACP6,ATP1A1,MDP1,SET,MINPP1,EPHX2,PPM1K,SACM1L,CA3,HACD2,PTPN6,NUDT12,PGAM5
D-myo-inositol (1,4,5)-trisphosphate Degradation	0.326	0.472063		0.118	SYNJ2,BPNT1
RAR Activation	0.315	0.484172		0.0947	RPL7A,ADH1C,NCOA1,RDH11,HLTF,RBP4,RDH13,RDH12,RDH14,ACTB,ALDH1A1,Aldh1a7,PSMC5,PRKCH,PRKAG1,RAC1,RDH10,Rdh7
Adenine and Adenosine Salvage III	0.309	0.490908		0.143	PNP,
NAD Biosynthesis from 2-amino-3-carboxymuconate Semialdehyde	0.309	0.490908		0.143	QPRT,
NAD Salvage Pathway III	0.309	0.490908		0.143	Nmnat3,
Nitric Oxide Signaling in the Cardiovascular System	0.307	0.493174	-0.301511	0.0957	Calm1 (includes others),HSP90B1,KNG1,MAP2K2,ATP2A1,GRB2,PRKCH,ATP2A2,HSP90AB1,PRKAG1,HSP90AA1
3-phosphoinositide Biosynthesis	0.305	0.49545	0.229416	0.0941	SGPP1,EGFR,ACP6,ATP1A1,MDP1,SET,MINPP1,EPHX2,PI4KA,PI4K2A,PPM1K,SACM1L,CDIPT,GRB2,CA3,HACD2,PTPN6,NUDT12,PGAM5
CCR5 Signaling in Macrophages	0.3	0.501187	0.447214	0.0957	GNAI2,Calm1 (includes others),GNAS,GNG5,GNG12,GNB1,PRKCH,GNAI3,GNB2
Agranulocyte Adhesion and Diapedesis	0.298	0.503501		0.0938	PF4,CLDN3,MSN,ACTA2,RDX,GNAI3,MYH9,MYL6,ITGA1,GNAI2,MYH14,FN1,MYH4,MYL1,ACTB,ITGB1,MYH8,ACTA1
D-myo-inositol (1,3,4)-trisphosphate Biosynthesis	0.298	0.503501		0.111	SYNJ2,MINPP1
GPCR-Mediated Integration of Enteroendocrine Signaling Exemplified by an L Cell	0.29	0.512861	-0.377964	0.0959	GNAI2,GNAS,GNA11,PDIA3,PRKAG1,PLCH1,GNAI3
Superpathway of Inositol Phosphate Compounds	0.288	0.515229	0.426401	0.0928	SGPP1,EGFR,ACP6,ATP1A1,MDP1,SET,PLD4,PLCH1,MINPP1,EPHX2,PI4KA,PI4K2A,PPM1K,SACM1L,CDIPT,GRB2,CA3,SYNJ2,HACD2,PTPN6,NUDT12,PGAM5
Sperm Motility	0.286	0.517607	-0.57735	0.0938	Calm1 (includes others),PAFAH1B1,GNAS,TWF1,PLA2G12B,PDIA3,PNPLA8,PRKCH,ABHD3,PLBD1,PRKAG1,PLCH1
Sumoylation Pathway	0.278	0.52723	2.12132	0.0938	RHOG,GDI1,RHOT2,RHOB,ARHGDIA,GDI2,RHOT1,RAN,RHOA
Cardiac β-adrenergic Signaling	0.277	0.528445	0.377964	0.0929	ATP2A1,GNB1,ATP2A2,GNB2,SLC8A2,GNAS,GNG5,GNG12,PPP1CB,PPP2R1A,SMPDL3A,PRKAG1,AKAP1
nNOS Signaling in Skeletal Muscle Cells	0.277	0.528445		0.0976	Calm1 (includes others),SNTB2,SNTB1,DMD
Ovarian Cancer Signaling	0.276	0.529663	0	0.0927	EGFR,RRAS2,CTNNB1,RAP1A,RALB,MAP2K2,RALA,GRB2,RAP1B,RAP2B,PA2G4,PRKAG1,HRAS,RRAS
Airway Pathology in Chronic Obstructive Pulmonary Disease	0.269	0.53827		0.125	CELA2A,
Purine Ribonucleosides Degradation to Ribose-1-phosphate	0.269	0.53827		0.125	PNP,
Role of NANOG in Mammalian Embryonic Stem Cell Pluripotency	0.268	0.539511	0	0.0923	RALB,STAT3,RRAS2,CTNNB1,MAP2K2,RALA,GRB2,RAP1B,RAP2B,HRAS,RAP1A,RRAS
Salvage Pathways of Pyrimidine Ribonucleotides	0.267	0.540754	0.333333	0.0928	CSNK1A1,MAP2K2,G6PC,ADPGK,PRKCH,CMPK1,AK4,PCK1,NME2
Granzyme A Signaling	0.251	0.561048		0.1	SET,H1F0
Cytotoxic T Lymphocyte-mediated Apoptosis of Target Cells	0.24	0.57544		0.0938	HLA-A,B2M,CYCS
Prostanoid Biosynthesis	0.236	0.580764		0.111	PTGES2,
1D-myo-inositol Hexakisphosphate Biosynthesis II (Mammalian)	0	1		0.0556	SYNJ2,
4-1BB Signaling in T Lymphocytes	0	1		0.0312	MAP2K2,
ATM Signaling	0	1		0.0206	SMC1A,PPP2R1A
Activation of IRF by Cytosolic Pattern Recognition Receptors	0	1	-1	0.0635	MAVS,TANK,ISG15,PPIB
Adipogenesis pathway	0	1		0.0149	AGPAT2,CTNNB1
Allograft Rejection Signaling	0	1		0.0465	Ighg2a,Ighg2b,HLA-A,B2M
Altered T Cell and B Cell Signaling in Rheumatoid Arthritis	0	1		0.0111	HLA-A,
Apelin Cardiac Fibroblast Signaling Pathway	0	1		0.0455	PRKAG1,
Apelin Pancreas Signaling Pathway	0	1		0.0339	GRB2,PRKAG1
Autoimmune Thyroid Disease Signaling	0	1		0.0612	Ighg2a,Ighg2b,HLA-A
Basal Cell Carcinoma Signaling	0	1		0.0139	CTNNB1,
CD27 Signaling in Lymphocytes	0	1		0.0566	MAP2K2,BCL2L1,CYCS
CD40 Signaling	0	1	1	0.0494	TANK,STAT3,MAP2K2,GRB2
Cell Cycle Regulation by BTG Family Proteins	0	1		0.027	PPP2R1A,
Cell Cycle: G1/S Checkpoint Regulation	0	1		0.0746	RPL5,RPL11,SKP2,SKP1,PA2G4
Chondroitin Sulfate Biosynthesis	0	1		0.0175	Sult1d1,
Chondroitin Sulfate Biosynthesis (Late Stages)	0	1		0.0204	Sult1d1,
Cleavage and Polyadenylation of Pre-mRNA	0	1		0.0833	NUDT21,
Communication between Innate and Adaptive Immune Cells	0	1		0.0521	Ighg2a,Ighg2b,HLA-A,IGHM,B2M
Crosstalk between Dendritic Cells and Natural Killer Cells	0	1		0.0562	HLA-A,TLN1,ACTB,ACTA2,ACTA1
Cyclins and Cell Cycle Regulation	0	1		0.0494	SKP2,SKP1,PPP2R1A,PA2G4
DNA Methylation and Transcriptional Repression Signaling	0	1		0.0294	MBD2,
Death Receptor Signaling	0	1	1.13389	0.086	TANK,ACTB,HTRA2,ACTA2,ACTA1,GAS2,CYCS,SPTAN1
Dendritic Cell Maturation	0	1	-1.41421	0.0408	Ighg2a,Ighg2b,HLA-A,CD1D,GRB2,PDIA3,B2M,PLCH1
Dermatan Sulfate Biosynthesis	0	1		0.0169	Sult1d1,
Dermatan Sulfate Biosynthesis (Late Stages)	0	1		0.0217	Sult1d1,
Docosahexaenoic Acid (DHA) Signaling	0	1		0.0741	SERPINF1,GRB2,BCL2L1,CYCS
Dopamine-DARPP32 Feedback in cAMP Signaling	0	1	-2.3094	0.0859	CSNK1A1,CHP1,ATP2A1,ATP2A2,PLCH1,GNAI3,GNAI2,Calm1 (includes others),GNAS,PPP1CB,PPP2R1A,PDIA3,PRKCH,PRKAG1
EGF Signaling	0	1	1	0.0571	EGFR,STAT3,GRB2,HRAS
Eicosanoid Signaling	0	1	0.447214	0.0882	PTGES2,PAFAH1B1,PLA2G12B,PNPLA8,ABHD3,PLBD1
Endocannabinoid Cancer Inhibition Pathway	0	1	1.1547	0.0759	VIM,GNAI2,SMPD2,GNA13,CTNNB1,GNAO1,SMPD1,MAP2K2,GRB2,PRKAG1,GNAI3,RHOA
Ephrin A Signaling	0	1		0.0806	CFL1,GRB2,RAC1,CFL2,RHOA
Estrogen-mediated S-phase Entry	0	1		0.0385	SKP2,
FAT10 Cancer Signaling Pathway	0	1		0.0652	STAT3,EEF1A1,CTNNB1
FGF Signaling	0	1	0	0.0652	STAT3,CRKL,GRB2,PTPN6,HRAS,RAC1
Factors Promoting Cardiogenesis in Vertebrates	0	1		0.0217	CTNNB1,PRKCH
G-Protein Coupled Receptor Signaling	0	1		0.0636	GNA11,RRAS2,GNAO1,RAP1A,GNAI3,RALB,GNAI2,STAT3,GNAS,MAP2K2,RALA,GRB2,RAP1B,RAP2B,SMPDL3A,PRKAG1,HRAS,RRAS
GPCR-Mediated Nutrient Sensing in Enteroendocrine Cells	0	1	-0.632456	0.0893	GNAI2,GNAS,GNA11,GNG5,GNG12,PDIA3,PRKCH,PRKAG1,PLCH1,GNAI3
Graft-versus-Host Disease Signaling	0	1		0.0208	HLA-A,
Granulocyte Adhesion and Diapedesis	0	1		0.0444	PF4,ITGA1,GNAI2,CLDN3,ITGB1,MSN,RDX,GNAI3
Growth Hormone Signaling	0	1	-1	0.0465	STAT3,GRB2,PTPN6,PRKCH
Gustation Pathway	0	1		0.0325	GNG5,P2RX4,GNB1,SMPDL3A,PRKAG1
Gαs Signaling	0	1	0	0.0748	GNAS,GNG5,MAP2K2,GNG12,GNB1,PRKAG1,RAP1A,GNB2
Hematopoiesis from Pluripotent Stem Cells	0	1		0.0612	Ighg2a,Ighg2b,IGHM
Hepatic Cholestasis	0	1		0.0688	ABCB11,HSD3B7,SLCO1B3,CYP7B1,SLC10A1,INSR,PRKCH,PRKAG1,CYP8B1,CYP27A1,CYP7A1
Hepatic Fibrosis / Hepatic Stellate Cell Activation	0	1		0.0645	MYL6,EGFR,MYH14,FN1,MYH4,MYL1,COL6A1,ACTA2,MYH8,CYP2E1,COL6A2,MYH9
Hereditary Breast Cancer Signaling	0	1		0.0789	RALB,Ubb,RRAS2,ACTB,RALA,GRB2,RAP1B,HLTF,RAP2B,HRAS,RAP1A,RRAS
Human Embryonic Stem Cell Pluripotency	0	1		0.0207	GNAS,CTNNB1,GRB2
IL-10 Signaling	0	1		0.029	STAT3,BLVRB
IL-15 Production	0	1		0.0357	TWF1,
IL-17A Signaling in Airway Cells	0	1		0.0375	STAT3,MAP2K2,GRB2
IL-17A Signaling in Gastric Cells	0	1		0.04	EGFR,
IL-22 Signaling	0	1		0.0417	STAT3,
IL-6 Signaling	0	1	-0.57735	0.0882	RALB,STAT3,RRAS2,MAP2K2,RALA,GRB2,RAP1B,RAP2B,HRAS,RAP1A,CRP,RRAS
IL-7 Signaling Pathway	0	1	1	0.0538	Ighg2b,GRB2,IGHM,BAK1,LYN
IL-9 Signaling	0	1		0.0426	STAT3,GRB2
Inflammasome pathway	0	1		0.05	CTSB,
Inhibition of Angiogenesis by TSP1	0	1		0.0588	CD47,CD36
Interferon Signaling	0	1		0.0833	ISG15,IFITM3,BAK1
Leptin Signaling in Obesity	0	1		0.0682	STAT3,MAP2K2,GRB2,PDIA3,PRKAG1,PLCH1
Leukotriene Biosynthesis	0	1		0.0769	MGST3,
Lymphotoxin β Receptor Signaling	0	1		0.0435	GRB2,BCL2L1,CYCS
MIF Regulation of Innate Immunity	0	1		0.0476	PLA2G12B,MIF
MIF-mediated Glucocorticoid Regulation	0	1		0.0588	PLA2G12B,MIF
MSP-RON Signaling Pathway	0	1		0.0541	ACTB,GRB2,ACTA2,ACTA1
Mitotic Roles of Polo-Like Kinase	0	1		0.0758	HSP90B1,SMC1A,PPP2R1A,HSP90AB1,HSP90AA1
Molecular Mechanisms of Cancer	0	1		0.0888	GNA11,GNA13,GNAO1,CYCS,CTNND1,RAP1A,GNAI3,RALB,GNAI2,ITGB1,GRB2,RHOT1,RAP2B,PRKCH,PA2G4,PSEN1,CTNNA1,RHOT2,RRAS2,CTNNB1,BAK1,RHOA,RHOG,NCSTN,CTNNA2,GNAS,RHOB,MAP2K2,RALA,RAP1B,BCL2L1,PRKAG1,HRAS,RAC1,RRAS
NER Pathway	0	1		0.0194	DDB1,UBE2N
NF-κB Signaling	0	1	0	0.0695	TANK,EGFR,RRAS2,INSR,UBE2N,RAP1A,RALB,RALA,GRB2,RAP1B,RAP2B,HRAS,RRAS
Netrin Signaling	0	1		0.0462	CHP1,PRKAG1,RAC1
Neuroinflammation Signaling Pathway	0	1	0.301511	0.0543	GJB1,GLUL,CTNNB1,CHP1,SLC1A2,B2M,SLC6A13,CRP,SOD2,NCSTN,SLC6A12,IDE,HLA-A,GRB2,PLA2G12B,PSEN1,GLS
Neuropathic Pain Signaling In Dorsal Horn Neurons	0	1	-1.34164	0.0427	GRB2,PDIA3,PRKCH,PRKAG1,PLCH1
Notch Signaling	0	1		0.0526	NCSTN,PSEN1
Nur77 Signaling in T Lymphocytes	0	1		0.0678	Calm1 (includes others),HLA-A,CHP1,CYCS
OX40 Signaling Pathway	0	1		0.0333	HLA-A,BCL2L1,B2M
Osteoarthritis Pathway	0	1	2.44949	0.0521	CTNNA1,CTNNA2,FN1,CTNNB1,ITGB1,ANXA5,DCN,ANXA2,RBP4,PRKAG1,RAC1
PCP pathway	0	1		0.0492	PFN1,RAC1,RHOA
PKCθ Signaling in T Lymphocytes	0	1	-0.57735	0.0719	RALB,HLA-A,RRAS2,CHP1,RALA,GRB2,RAP1B,RAP2B,HRAS,RAP1A,RAC1,RRAS
Phototransduction Pathway	0	1		0.0377	GNB1,PRKAG1
Primary Immunodeficiency Signaling	0	1		0.06	Ighg2a,Ighg2b,IGHM
Purine Nucleotides De Novo Biosynthesis II	0	1		0.0909	PAICS,
RANK Signaling in Osteoclasts	0	1	0	0.0385	Calm1 (includes others),MAP2K2,CHP1,GRB2
Reelin Signaling in Neurons	0	1		0.0745	ITGA1,PAFAH1B1,CRKL,ITGB1,GRB2,APOE,LYN
Regulation of the Epithelial-Mesenchymal Transition Pathway	0	1		0.0914	CDH2,EGFR,RRAS2,CTNNB1,CLDN3,RAP1A,RHOA,NCSTN,RALB,STAT3,MAP2K2,RALA,GRB2,RAP1B,RAP2B,HRAS,RRAS,PSEN1
Retinoic acid Mediated Apoptosis Signaling	0	1		0.0323	CYCS,DAP3
Role of BRCA1 in DNA Damage Response	0	1		0.025	ACTB,HLTF
Role of CHK Proteins in Cell Cycle Checkpoint Control	0	1		0.0175	PPP2R1A,
Role of IL-17A in Arthritis	0	1		0.0286	MAP2K2,GRB2
Role of IL-17F in Allergic Inflammatory Airway Diseases	0	1		0.0222	MAP2K2,
Role of JAK family kinases in IL-6-type Cytokine Signaling	0	1		0.04	STAT3,
Role of JAK1, JAK2 and TYK2 in Interferon Signaling	0	1		0.0833	STAT3,PTPN6
Role of JAK2 in Hormone-like Cytokine Signaling	0	1		0.0882	STAT3,HLTF,PTPN6
Role of Lipids/Lipid Rafts in the Pathogenesis of Influenza	0	1		0.0435	FDPS,
Role of Macrophages, Fibroblasts and Endothelial Cells in Rheumatoid Arthritis	0	1		0.0805	CSNK1A1,GNAO1,CHP1,RAP1A,RALB,Ighg2b,STAT3,FN1,GRB2,PRSS2,RAP2B,PRKCH,MIF,Ighg2a,RRAS2,CTNNB1,PLCH1,RHOA,Calm1 (includes others),MAP2K2,RALA,RAP1B,PDIA3,HRAS,RAC1,RRAS
Role of Oct4 in Mammalian Embryonic Stem Cell Pluripotency	0	1		0.0217	PHB,
Role of Osteoblasts, Osteoclasts and Chondrocytes in Rheumatoid Arthritis	0	1		0.0255	CSNK1A1,Calm1 (includes others),CTNNB1,ITGB1,CHP1,GRB2
Role of PI3K/AKT Signaling in the Pathogenesis of Influenza	0	1	2	0.0625	GNAI2,CRKL,MAP2K2,GRB2,GNAI3
Role of PKR in Interferon Induction and Antiviral Response	0	1		0.0244	CYCS,
Role of Pattern Recognition Receptors in Recognition of Bacteria and Viruses	0	1	-0.816497	0.0432	MAVS,MBL2,C3,C1QB,GRB2,PRKCH
Role of RIG1-like Receptors in Antiviral Innate Immunity	0	1		0.0455	MAVS,TANK
Role of Wnt/GSK-3β Signaling in the Pathogenesis of Influenza	0	1		0.039	CSNK1A1,NCOA1,CTNNB1
Role of p14/p19ARF in Tumor Suppression	0	1		0.0444	GRB2,RAC1
Small Cell Lung Cancer Signaling	0	1	0	0.069	FHIT,SKP2,GRB2,BCL2L1,PA2G4,CYCS
Sonic Hedgehog Signaling	0	1		0.0333	PRKAG1,
Systemic Lupus Erythematosus Signaling	0	1		0.0847	Ighg2a,RRAS2,SNRPD1,C8G,RAP1A,C8A,RALB,Ighg2b,HLA-A,KNG1,RALA,GRB2,IGHM,RAP1B,PTPN6,RAP2B,C9,HRAS,RRAS,LYN
T Cell Exhaustion Signaling Pathway	0	1	-1.34164	0.0769	RRAS2,PDK1,RAP1A,RALB,STAT3,HLA-A,RALA,GRB2,RAP1B,PPP2R1A,PTPN6,RAP2B,HRAS,RRAS
T Helper Cell Differentiation	0	1		0.0274	STAT3,HLA-A
TNFR1 Signaling	0	1		0.04	TANK,CYCS
TNFR2 Signaling	0	1		0.0333	TANK,
TREM1 Signaling	0	1	0	0.0533	STAT3,ITGB1,MPO,GRB2
TWEAK Signaling	0	1		0.0571	BAG4,CYCS
Th1 Pathway	0	1	0.447214	0.0365	NCSTN,STAT3,HLA-A,GRB2,PSEN1
Th1 and Th2 Activation Pathway	0	1		0.0267	NCSTN,STAT3,HLA-A,GRB2,PSEN1
Th17 Activation Pathway	0	1	0	0.044	STAT3,HSP90B1,HSP90AB1,HSP90AA1
Th2 Pathway	0	1		0.0263	NCSTN,HLA-A,GRB2,PSEN1
Toll-like Receptor Signaling	0	1		0.0263	Ubb,ECSIT
Transcriptional Regulatory Network in Embryonic Stem Cells	0	1		0.037	STAT3,SET
Type I Diabetes Mellitus Signaling	0	1		0.027	HLA-A,HSPD1,CYCS
UDP-N-acetyl-D-galactosamine Biosynthesis II	0	1		0.0909	GPI,
UVB-Induced MAPK Signaling	0	1	0	0.0588	EGFR,GRB2,PRKCH,EIF4E
VDR/RXR Activation	0	1		0.0513	HSD17B2,NCOA1,PSMC5,PRKCH
Wnt/Ca+ pathway	0	1		0.0323	PDIA3,PLCH1
Wnt/β-catenin Signaling	0	1	1	0.0407	CDH2,CSNK1A1,Ubb,CTNNB1,GNAO1,PPP2R1A,ILK
cAMP-mediated signaling	0	1	1	0.0441	GNAI2,Calm1 (includes others),STAT3,GNAS,GNAO1,MAP2K2,SMPDL3A,RAP1A,GNAI3,AKAP1
iCOS-iCOSL Signaling in T Helper Cells	0	1	-0.447214	0.04	Calm1 (includes others),HLA-A,CHP1,GRB2,RAC1
iNOS Signaling	0	1		0.0222	Calm1 (includes others),
p38 MAPK Signaling	0	1		0.00847	PLA2G12B,
p53 Signaling	0	1	-0.447214	0.0442	CTNNB1,GRB2,SCO2,BCL2L1,COQ8A
tRNA Splicing	0	1		0.0238	SMPDL3A,

## Sheet: Upstream Regulators
Upstream Regulators
Upstream Regulator	Expr Fold Change	Molecule Type	Predicted Activation State	Activation z-score	p-value of overlap	Target molecules in dataset	Mechanistic Network
HNF4A		transcription regulator		-0.698	6.73e-91	AASS,ABCA6,ABCB10,ABCB11,ABCB8,ABCB9,ABCC6,ABCD2,ABCE1,ABHD6,ACAA2,ACAD8,ACAT1,ACLY,Acnat1/Acnat2,ACO1,ACO2,ACOT1,Acot1,ACOT13,ACOX1,ACOX2,ACOX3,ACP2,ACP6,ACSL1,ACSS2,ACSS3,ACTA2,ACTN1,ACTR3,ACY3,AGA,AGXT2,AHSG,AK2,AKR1C4,ALB,ALCAM,ALDH1A1,ALDH1L1,ALDH2,ALDH5A1,ALDH8A1,ALDOB,AMACR,AMBP,AMT,ANPEP,ANXA5,AP2A1,AP3B1,APOA1,APOA2,APOB,APOE,APOH,APOM,AQP1,AQP8,AQP9,ARG1,ARL1,ARMC1,ARPC5,AS3MT,ASAH1,ASG…	CEBPA,FOXO1,HNF1A,HNF1B,HNF4A,Insulin,MYC,NR1H4,NR3C1,PPARA,PPARG,SP1,SREBF1,TP53
RICTOR		other		-0.584	9.85e-74	Atp5e,ATP5F1A,ATP5F1B,ATP5F1C,ATP5F1D,ATP5MC2,ATP5MF,ATP5MG,ATP5PB,ATP5PD,ATP5PF,ATP5PO,ATP6V0C,ATP6V0D1,ATP6V1A,ATP6V1C1,ATP6V1E1,BCL2L1,BSG,COX15,COX4I1,COX5A,Cox5b,COX6A1,COX6B1,Cox6c,COX7A2,COX7A2L,COX7B,Cox7c,CYC1,FABP5,G6PC,ISG15,MRPL13,NAT8,NDUFA1,NDUFA10,NDUFA11,NDUFA2,NDUFA3,NDUFA4,NDUFA5,NDUFA6,NDUFA7,NDUFA8,NDUFA9,NDUFAB1,NDUFB10,NDUFB2,NDUFB3,NDUFB4,NDUFB5,NDUFB6,NDUFB7,NDUFB8,NDUFB9,…
PPARA		ligand-dependent nuclear receptor		-0.275	5.29e-69	AADAC,ABCD2,ABCD3,ACAA1,Acaa1b,ACAA2,ACACA,ACADL,ACADM,ACADS,ACADVL,ACAT1,ACAT2,Acot1,ACOT2,ACOT8,ACOX1,ACSL1,ACSL5,ACSS2,ACTA1,AGXT,AHCY,ALDH2,ALDH3A2,ALDH9A1,ALDOB,ANXA2,APOA1,APOA2,APOE,APOM,AQP8,AQP9,ARG1,ARHGDIA,ASL,ASS1,ATP5F1B,BCKDK,BCL2L1,C1QB,C3,C8A,C9,CAT,CD36,CDS2,CES3,CFH,CFI,Clec2d (includes others),COX4I1,CPS1,CPT1A,CPT2,CROT,CS,CSAD,CTH,CYB5B,CYCS,CYP27A1,CYP2B6,Cyp2c40 (includes o…	CEBPA,FOXO1,MED1,NR1H3,NR1H4,NR1I3,PPARA,PPARD,PPARG,PPARGC1A,RXRA,SREBF1,THRB,bezafibrate,fenofibrate,pirinixic acid
TP53		transcription regulator	Activated	3.445	1.82e-53	ABAT,ABCB6,ABCB8,ACAA2,ACADL,ACADM,ACADS,ACADVL,ACAT1,ACLY,ACO1,ACO2,ACOT11,ACP2,ACSF2,ACSF3,ACSL1,ACSL3,ACSL6,ACSM5,ACSS2,ACTA2,ACTB,ACTN1,ACTN4,ADH5,AHCY,AK3,AK4,ALB,ALDH1B1,ALDH4A1,ALDH9A1,ALDOA,ANXA2,ANXA3,ANXA4,ANXA6,AP1B1,AP3B1,APOA1,APOE,ARL6IP1,ARPC1B,ASL,ASS1,ATL3,ATP1A1,Atp5e,ATP5F1A,ATP5F1C,Atp5k,ATP5PB,ATP5S,ATPAF2,BAK1,BCAP31,BCL2L1,BNIP3,C9,CALU,CAND1,CAP1,CAPNS1,CAT,CCS,CD36,CD47,C…	CEBPA,CEBPB,CTNNB1,FOS,FOXO1,Growth hormone,HIF1A,IFNG,MLXIPL,MYC,NFKBIA,NR0B2,NR3C1,PPARA,PPARG,PPARGC1A,RXRA,SP1,SREBF1,TNF,TP53
pirinixic acid		chemical toxicant		-1.56	2.74e-51	AADAC,ABCD3,ACAA1,Acaa1b,ACAA2,ACACA,ACADL,ACADM,ACADS,ACADVL,ACAT1,ACAT2,Acot1,ACOT2,ACOT4,ACOT8,ACOX1,ACSL1,ACSL4,ACSL5,ACSS2,ADH1C,AHSG,ALDH3A2,ALDH9A1,ANXA2,ANXA7,APOA1,APOA2,APOE,APOM,AQP9,ASL,BNIP3,BSG,C3,C9,CAT,CCT3,CCT6A,CCT7,CD36,CDH2,CFH,CFI,CLU,CPT1A,CPT2,CRP,CTSB,CYP1A2,CYP27A1,CYP2B6,Cyp2c40 (includes others),Cyp2c54 (includes others),CYP2C8,CYP3A5,CYP3A7,CYP4A11,Cyp4a14,CYP7A1,CYP7B…	ACOX1,FOXO1,NR1H3,NR1H4,NR1I3,PPARA,PPARD,PPARG,PPARGC1A,RXRA,SREBF1,THRB,pirinixic acid
ciprofibrate		chemical drug		1.706	2.49e-50	ABCB11,ABCD3,ACAA1,ACADL,ACADM,ACOT2,ACOX1,Akr1c12/Akr1c13,AKR1C4,ANXA2,APOB,BAAT,BSG,C9,CAT,CBR1,CD36,CES3,CPOX,CPS1,CRAT,CRP,CSTB,CTSV,CYP1A2,CYP27A1,Cyp2c54 (includes others),CYP2C8,Cyp2d9 (includes others),CYP2E1,Cyp3a25 (includes others),CYP4A11,Cyp4a14,CYP4F12,CYP7A1,CYP7B1,DBI,DIO1,DPP4,EGFR,EHHADH,FAH,FGA,FGB,G6PC,GNMT,GOT1,GSTP1,HADHA,HAL,HPD,HSD11B1,HSD17B4,HSD3B1,KRT8,LGALS3BP,LPCAT3,M…	ACOX1,CEBPA,CEBPB,CTNNB1,ESR1,ESR2,LEP,MED1,NFKBIA,NR1H3,NR1I3,PPARA,PPARG,RXRA,SP1,SREBF1,THRB,TNF,ciprofibrate
1,2-dithiol-3-thione		chemical reagent		-1.956	2.47e-48	ACAA1,ACSL5,AGPAT3,AKR1A1,ALDOA,ARF1,ATP1A1,BHMT,BNIP3,CBR1,CCT3,CCT7,CDC34,CELA1,CLPP,COQ7,CREG1,CTSD,Cyp2a12/Cyp2a22,Cyp4a14,CYP4A22,DAD1,DHCR7,DNAJB11,DNAJC3,DSTN,EIF3E,ENTPD5,EPB41,EPHX1,ERP29,ESD,FABP1,FMO1,FTH1,FXYD1,GAS2,GCLM,GNA11,GSR,GSTA3,Gsta4,GSTA5,Gstm3,GSTM5,GSTP1,HACD3,HAX1,HM13,HMBS,HSD3B1,HSP90AA1,HSP90AB1,HSP90B1,HTATIP2,IDE,INMT,MGLL,MRPS18B,MSMO1,NAT8B,NCKAP1,P2RX4,PCBP1,PDIA3…	1,2-dithiol-3-thione,NFE2L2
methylprednisolone		chemical drug		-0.197	1.12e-43	ABAT,ACSL1,ADK,AHCY,AK4,Akr1c12/Akr1c13,AKR1D1,AKR7A2,ALAD,ALDH1A1,ALDH3A2,ALDOB,Anp32a,ANPEP,ANXA2,ANXA3,AP2A2,AQP8,ARG1,ARSB,ASAH1,ASS1,ATP1A1,ATP1B1,ATP2A2,ATP5F1C,B2M,BDH1,C1QB,C1QBP,C9,Calm1 (includes others),CCT6A,CDH2,CELA1,Ces1e,CLDN3,CNN3,CNP,COMT,COX6A1,CPS1,CREG1,CROT,CTNNA2,CTSC,CTSH,CTSS,CTSV,CYB5B,Cyb5r3,CYC1,CYCS,CYP1A2,Cyp2a12/Cyp2a22,Cyp2b13/Cyp2b9,Cyp2b19,Cyp3a25 (includes other…	CEBPB,CTNNB1,FOXO4,HIF1A,IFNG,MYC,NR1H4,NR3C1,PPARG,TCF7L2,TP53,methylprednisolone
ACOX1	-1.338	enzyme	Inhibited	-2.295	4.65e-42	ABCD3,ACAA1,ACADL,ACADM,ACADVL,ACOT2,ACOX1,ACSL1,Akr1c12/Akr1c13,AKR1C4,ANXA2,BAAT,C9,CAT,CBR1,CD36,CES3,CPOX,CRAT,CSTB,CTBS,CTSV,CYP1A2,Cyp2c54 (includes others),CYP2C8,Cyp2d9 (includes others),Cyp3a25 (includes others),CYP4A11,Cyp4a14,CYP4F12,CYP7B1,DIO1,DPP4,EGFR,EHHADH,FABP2,FAH,FASN,G6PC,GNMT,GOT1,GPX4,GSTP1,HAL,HPD,HSD11B1,HSD3B1,HSPA5,KRT8,LGALS3BP,LONP1,LPCAT3,MBL2,MGLL,Mup1 (includes oth…	ACOX1,NR1H3,PPARA,PPARD,PPARG,RXRA,SREBF1,THRB,fatty acid
NFE2L2		transcription regulator	Inhibited	-2.12	9.08e-39	ABCB11,Acp5,ACSL5,AGPAT3,AKR1A1,AKR7A2,ALDOA,ARF1,ATP1A1,BCL2L1,BHMT,BNIP3,Calm1 (includes others),CAT,CBR1,CCT3,CCT7,CD36,CDC34,CELA1,Ces1g,CLPP,COQ7,COX4I1,CREG1,CS,CTSD,Cyp2a12/Cyp2a22,Cyp4a14,CYP4A22,DAD1,DHCR7,DNAJB11,DNAJC3,DSTN,EIF3E,ENTPD5,EPB41,EPHX1,ERP29,ESD,FABP1,FMO1,FN1,FTH1,FTL,FXYD1,G6PD,GAS2,GCLM,GNA11,GNAI2,GPX1,GPX3,GSR,GSTA3,Gsta4,GSTA5,Gstm3,GSTM5,Gstm6,GSTP1,Gstt1,HACD3,HAX1…	CEBPB,CTNNB1,HIF1A,IL1B,NFE2L2,NFKBIA,NR1H4
TO-901317		chemical reagent		-0.908	8.26e-38	ACAA1,Acaa1b,ACACA,ACLY,Acot1,ACOX1,Acp5,ACSL1,ACSL5,ADH1C,AGPAT3,ALB,ALDH2,ALDH3A2,APOE,APOM,ASS1,BCL2L1,C3,C9,Ces2a,CFH,COMT,CPT1A,CRAT,CRP,Cyp2d9 (includes others),CYP2F1,CYP3A5,CYP4A11,Cyp4a14,CYP7A1,CYP7B1,CYP8B1,DHCR7,DIO1,ECI1,EHHADH,ELOVL1,ELOVL5,ENO1,EPHX1,FABP2,FABP5,FADS1,FADS2,FASN,FBP1,FDFT1,FDPS,FMO1,FMO5,G6PC,G6PD,Gk,GPAM,GPD1,GPI,Gsta4,GSTA5,GSTM5,GSTP1,HMGCS2,HP,HSD11B1,HSD17B11,…	FOXO1,HNF4α dimer,NR1H3,NR1H4,NR1I3,PPARA,PPARG,PPARGC1A,RXRA,SREBF1,SREBF2,THRB,TO-901317,USF1
MYCN		transcription regulator	Inhibited	-4.031	9.43e-38	ABCA6,ABCB10,ABCB7,ABCB9,ABCD1,ABCD2,ABCD3,ABCE1,ABCF1,ACTB,ACTN4,ALDH1A1,ALDOA,ARPC1B,B2M,BCL2L1,CAD,CLU,EEF1A1,EEF1D,EEF1G,EEF2,EGFR,EIF4A1,EIF5A,FN1,GAPDH,GRB2,HLA-A,HSP90AB1,HSPD1,ITGB1,LDHA,MAGT1,MYH9,MYL12A,NCL,NDRG1,NME2,NUCB1,PDIA4,PDK1,PGRMC2,PHB,PSMA7,RPL10,RPL11,RPL12,RPL13,RPL13A,RPL17,RPL18,RPL18A,RPL19,RPL21,RPL22,RPL23,RPL24,RPL26,RPL27,RPL27A,RPL28,RPL3,RPL30,RPL31,RPL35,RPL35A,RP…	MYC,MYCN,NFKBIA,PPARG,RB1,SP1,TP53
KDM5A		transcription regulator	Inhibited	-5.19	1.22e-37	ACO2,ATP1A1,ATP1B1,ATP5F1A,Atp5k,BCKDHA,CHCHD3,COA3,COQ5,COQ7,COX4I1,COX6A1,COX6B1,COX7A2,DLAT,DLST,DNAJC11,FXYD1,GADD45GIP1,GHITM,GPT2,GRPEL1,ITGB1,MCAT,MDH1,MFN2,MLYCD,MRPL11,MRPL12,MRPL17,MRPL53,MRPL55,MRPL58,MRPL9,MRPS23,MUL1,MYH4,MYH8,MYL1,NDUFA10,NDUFA13,NDUFA2,NDUFA3,NDUFA4,NDUFA5,NDUFA6,NDUFA9,NDUFB10,NDUFB8,NDUFS2,NDUFS4,NDUFS7,NDUFV1,NIT1,OPA1,PARK7,PMPCB,SDHB,SDHC,SDHD,SOD2,TIMM22,TIMM…	Histone h3,KDM5A,SP1
MAPT		other			1.04e-36	ACO2,ACTA1,ALB,ALDOA,Anp32a,ANXA5,ANXA6,ARF4,ARF5,ARF6,ATP1A2,ATP1B1,Atp5e,ATP5F1A,ATP5F1B,ATP5F1C,ATP5F1D,ATP5PD,ATP5PF,ATP6V0D1,ATP6V1A,ATP6V1E1,BSG,C1QBP,C3,CANX,CAP1,CFL1,CFL2,CLTC,COX4I1,COX5A,Cox6c,COX7A2,CS,CTSD,CYCS,DBI,DNAJC5,DNM1L,DPYSL2,DSTN,DYNLL2,EEF1G,ENO1,ERMP1,Fus,GAPDH,GDI2,GLO1,GNAO1,GOT2,GPX4,GSTM5,GSTP1,HBA1/HBA2,Hbb-b1,HINT1,HSP90AA1,HSPA5,HSPA8,HSPD1,HSPE1,MDH1,MT-CO2,NDUFA5…	APP,FOS,HIF1A,MAPT,MYC,NFKBIA,PSEN1,PSEN2,TP53
arsenic trioxide		chemical drug		-0.109	4.88e-36	ACAT2,ARL6IP1,ATP1A2,ATP1B1,ATP1B3,ATP5F1D,ATP5MC2,ATP5PB,ATP5S,ATP6V0C,ATP6V0D1,ATP6V1A,ATP6V1C1,BCAP31,BCL2L1,BLVRB,BNIP3,BNIP3L,CALR,CBR1,COPB2,COX6B1,COX7A2,COX7A2L,COX7B,CTH,CTNNB1,CYB5R1,CYC1,CYP51A1,DHCR24,DHCR7,DNAJB11,EBP,EPX,ERP29,FADS1,FASN,FDFT1,FDPS,FDX1,FECH,FN1,FTH1,GCLM,GSR,HBA1/HBA2,HRAS,HSP90AB1,HSP90B1,HSPA2,HSPA5,HSPA8,HSPE1,HTRA2,HYOU1,IDI1,ITGB1,LMAN2,LOC102724788/PRODH,LSS,…	ATF4,CTNNB1,E2F1,HIF1A,HTT,MYC,NFE2L2,NFKBIA,NR4A3,PPARG,RB1,SP1,TP53,arsenic trioxide,hydrogen peroxide
NR1I2		ligand-dependent nuclear receptor		-0.639	4.31e-35	ABCB10,ABCB9,ACOX1,ADH1C,AHCY,ALDH1A1,Aldh1a7,ALDH3A2,BHMT,CAT,CD36,CES1,Ces2a,Ces2c,CES3,CPOX,CPT1A,CTH,Cyb5r3,CYP1A2,CYP27A1,CYP2A6 (includes others),CYP2B6,CYP2C8,Cyp2d9 (includes others),CYP39A1,CYP3A5,CYP3A7,CYP4A11,CYP4V2,CYP7A1,DHCR7,ENTPD5,FABP1,FASN,FMO5,GLUD1,GLUL,GOT1,Gsta4,GSTA5,Gstm3,GSTM5,Gstm6,GSTP1,Gulo,GUSB,HMGCS2,Hsd3b4 (includes others),LPCAT3,MGST1,MT-CO2,MTTP,Mup1 (includes o…	AHR,CEBPA,CEBPB,FOXA2,FOXA3,HNF1A,HNF4A,NFKBIA,NR1I2,NR3C1,NR5A2,ONECUT1,PPARA,PPARG,RXRA,SP1,SREBF1,SREBF2,Srebp,TNF,cholesterol,dexamethasone
MYC		transcription regulator	Inhibited	-2.718	3.99e-34	ABCB10,ABCB9,ABCD1,ABCD3,ABCE1,ABCF1,ACACA,ACAT1,ACOT12,ACSL4,ACTA1,ACTB,ACTN1,ACTN4,ADK,AHCY,AK2,AKAP1,ALB,ALCAM,ALDOA,ANXA4,ANXA5,ANXA6,AQP1,ARG1,ARL6IP1,ASS1,ATAD3A,BCKDHB,BCL2L1,C1QBP,CAD,CANX,CAPN2,CAPNS1,CAPZB,CCT3,CD47,CDC34,Cdc42,CDH2,CHP1,CLIC4,CLPB,CLU,CNP,COBLL1,COX6A1,COX6B1,COX7A2L,CPT1A,CPT2,Crip2,CSTB,CTBS,CTNNA1,CTNNB1,CTSB,CTSD,CTSV,CYCS,DBI,DDX3X,Ear2 (includes others),ECSIT,EEF…	AHR,ARNT,CEBPA,CEBPB,CTNNB1,ESR1,ESR2,FOXO4,HIF1A,Ins1,MYC,NFKBIA,NR3C1,PPARA,PPARG,RB1,RXRA,SP1,SREBF1,TCF7L2,TP53,VHL,WT1,beta-estradiol
torin1		chemical reagent	Inhibited	-2.528	5.06e-34	ACSS2,ADH1C,AKR1D1,ALDH1B1,ALDH9A1,ALDOA,ATP5F1B,ATP5MF,ATP5MG,ATP5PB,ATP5PD,ATP5PF,ATP6V0C,ATP6V0D1,ATP6V1C1,ATP6V1E1,COX15,COX4I1,COX5A,COX6B1,COX7A2,COX7B,CYC1,DLAT,ENO1,FASN,GAPDH,GPI,LDHA,NDUFA1,NDUFA2,NDUFA3,NDUFA6,NDUFA7,NDUFA8,NDUFA9,NDUFAB1,NDUFB10,NDUFB2,NDUFB3,NDUFB7,NDUFB8,NDUFC2,NDUFS2,NDUFS7,NDUFS8,PDHA1,PDHB,PGAM1,PGK1,PPA1,RPS20,RPS6,SDHB,TPI1,UQCR10,UQCRFS1	FOXO1,HIF1A,MTOR,SIRT1,TP53,torin1
mono-(2-ethylhexyl)phthalate		chemical toxicant	Activated	2.675	6.21e-34	ACADL,ACADM,ACADSB,ACADVL,ACAT2,ACO1,ACO2,ACOX1,ACSL1,ACSL4,ATP5F1B,ATP5F1D,ATP5PB,CD36,COX4I1,COX6A1,COX7A2,CPT2,CS,CYC1,CYP2C8,CYP4A11,ECHS1,ENO1,FADS1,FASN,FH,G6PD,GAPDH,Gk,GPD1,GPI,HADH,HADHA,IDH3A,IDH3G,MDH1,MDH2,MLYCD,MUT,NDUFA10,NDUFA2,NDUFB5,NDUFB9,NDUFS1,NDUFS2,NDUFS7,NDUFV1,NDUFV2,OGDH,PC,PCK1,PDHB,PDK1,PGK1,PPA1,PTRH2,SC5D,SDHA,SDHB,SDHC,SDHD,SOD1,SUCLG1,SUCLG2,TALDO1,TKT,TPI1,TRIM41,T…	ADIPOQ,CEBPB,CTNNB1,E2F1,ESR1,ESRRA,Esrra,FOS,FOXO1,MLXIPL,NR1H3,PPARA,PPARD,PPARG,PPARGC1A,RXRA,SP1,SREBF1,THRB,TP53,mono-(2-ethylhexyl)phthalate
LONP1	1.107	peptidase		-1.852	1.1e-33	ACADS,ACAT1,ANXA2,ATP5F1A,ATP5F1D,ATP5PF,C1QBP,CALU,CHCHD3,COX5A,DLD,EARS2,ECI1,ECSIT,ETFB,GARS,GFER,GLUD1,GPT2,HSPA9,HSPD1,HSPE1,IDH3A,IMMT,MDH2,MRPL18,MRPS22,MRPS31,MT-CO1,MT-CO2,MT-CYB,MT-ND4,MT-ND5,NDUFA11,P4HB,PDIA3,PFN1,PGAM1,SOD1,SOD2,TFAM,TPM3,TRAP1,TUFM,UQCRFS1,VDAC1,VDAC2
5-fluorouracil		chemical drug	Activated	2.154	5.13e-32	ACOX3,ALDOA,ANXA2,ANXA4,ATP5F1B,ATP5F1C,ATP5PB,ATP5PO,BAK1,BCL2L1,BNIP3,BNIP3L,CALU,CANX,CAPNS1,CCT3,CCT4,CCT6A,CLU,COX6A1,COX6B1,CSTB,CYCS,ECHS1,EEF1G,EEF2,EIF3E,EIF4A1,FDPS,FDXR,GAPDH,GARS,GOT2,HADHA,HSP90AB1,HSPA8,HSPE1,IDH2,KARS,LDHA,MDH1,MT-CO1,MT-CO2,MT-ND3,MT-ND4,MVP,NCL,NDUFA1,NDUFA4,NDUFS8,NDUFV2,PCBP1,PGK1,PSMA6,PSMA7,PSMB1,PSMB2,PSMD2,PSME1,PSME2,RHOB,RPL10,RPL10A,RPL11,RPL15,RPL18,RPL…	5-fluorouracil,MYC,NFKBIA,PPARG,RB1,SP1,TP53
POR	-1.268	enzyme		0.945	2.78e-31	ACADL,ACADVL,ACAT2,ACLY,Acot1,ACSL1,ACTA1,ALDH1A1,Aldh1a7,ANXA5,AQP8,BDH1,C11orf54,CD36,Ces2a,Ces2c,CLDN3,CPT1A,CPT2,CSAD,CYB5B,CYP17A1,CYP1A2,CYP2A6 (includes others),CYP2B6,CYP2C18,CYP2C8,CYP39A1,CYP4A11,CYP51A1,CYP7A1,CYP7B1,CYP8B1,DHCR24,DHCR7,ECI1,EHHADH,ELOVL1,ELOVL2,ELOVL5,ENTPD5,ETHE1,FABP2,FADS2,FDFT1,FDPS,GSTA3,GSTA5,Gstm3,GSTM5,Gstm6,Gstt3,HADHB,HLA-A,HSD17B10,HSD17B11,HSD17B12,HSD3B1,…	NR1H3,POR,PPARA,PPARD,PPARG,SREBF1,fatty acid
methapyrilene		chemical drug		0.648	3.09e-31	ABAT,ACAA1,ACADL,ACADM,ACADS,ALB,ALDOA,ALDOB,AMACR,AMBP,ANXA2,ANXA5,APOA2,APOE,ASS1,BCKDHA,BHMT,CAT,CBS/CBSL,CD36,CDC34,CES1,CP,CPS1,CPT1A,CRP,CTSB,CTSS,CTSV,CYP4A11,CYP7A1,DBI,DECR1,EEF1A1,EHHADH,FABP1,FBP1,FETUB,FGA,GJB1,Gulo,GYS2,HMGCS2,HPN,HSPA5,ITGB1,ITIH4,KYNU,LGALS9B,MAOB,MIPEP,OPLAH,PC,RPL13A,RPL27,RPS8,RPS9,SCD,SCP2,SLC10A1,SLC27A2,Sult1a1,TTR,TUBB,TXNRD1,YWHAZ
MAP4K4		kinase		-1.529	1.3e-30	ACAA2,ACACA,ACADS,ACADVL,ACLY,ACO2,ACSL5,AGPAT3,ALDH4A1,AUH,BCKDHB,Calm1 (includes others),COQ3,COQ5,CYC1,DHODH,DHRS4,DLAT,DLD,DLST,FASN,GCDH,GLUL,GOT1,GRHPR,H6PD,HADH,HADHA,HADHB,HMGCL,HSD3B7,IVD,KYAT3,MGLL,NDUFA11,NDUFA3,NDUFA5,NDUFAB1,NDUFB7,NDUFS1,NDUFS4,NDUFS8,NDUFV1,OGDH,PAPSS2,PDHX,PEX11A,PEX16,PEX19,PEX3,PGAM1,PGM1,PHYH,PON2,PXMP2,SCD,SCP2,SUCLG1,UQCRC1,UQCRFS1	HNF4α dimer,MAP4K4,PPARG,PPARGC1A,SREBF1,SREBF2,USF1
SREBF1		transcription regulator		-1.001	2.2e-30	ABCD2,ACACA,ACADS,ACLY,ACSL1,ACSL4,ACSL5,ACSS2,ADH1C,AGMAT,AK4,ALDOA,APOA2,ARF4,BCL2L1,CAPZB,CFI,Chil3/Chil4,COL6A1,CSAD,CXADR,CYB5A,CYCS,CYP4F2,CYP51A1,CYP7A1,CYP7B1,CYP8B1,DARS,DBI,DHCR7,EHHADH,ETHE1,FABP5,FADS1,FADS2,FASN,FDFT1,FDPS,FN1,G6PC,G6PD,GLB1,GPAM,GPX3,GRSF1,GSR,Gstm6,Gstt3,HSPA13,HSPA5,IDH1,IDI1,IFI30,IGHM,IMMT,LSS,MAT1A,MLYCD,MSMO1,MTTP,MYL1,NPC1,NSDHL,OAT,PCK1,PCYT1A,PDK1,PKLR,PLS3…	CEBPA,FOXO1,Insulin,NFE2L2,NR3C1,NR5A2,PPARA,PPARG,PPARGC1A,RXRA,SCAP,SP1,SREBF1,SREBF2,Srebp,TP53,cholesterol
INSR	1.093	kinase	Activated	4.368	5.29e-30	ACAA2,ACADL,ACADM,ACADS,ACADVL,ACO2,ACOT13,ACOT2,ACSL1,ACSL4,ACSL5,ACTA1,ACTN4,ALAD,ALB,ALDH2,ALDH6A1,Anp32a,AQP1,ARHGDIA,ATP5F1A,ATP5F1B,ATP5F1D,ATP5MF,ATP5MG,ATP5PD,ATP5PF,ATP5PO,ATP5S,Calm1 (includes others),CBR1,CD36,CFL1,CKMT2,COX4I1,Cox5b,CPT2,CRAT,CS,CSTB,CTSB,CTSV,CYC1,CYCS,CYP51A1,DECR1,DHCR7,ECHS1,ECI1,ETFA,ETFB,ETFDH,FASN,FBP1,FDFT1,FDPS,FH,GANAB,GAPDH,GCH1,GNB1,GOT2,GRN,HADHA,HADHB,HS…	CEBPB,D-glucose,FOXO1,IGF1R,INSR,Ins1,Insulin,MYC,PDX1,PPARA,PPARD,PPARG,RXRA,SP1,SREBF1,TP53
CD 437		chemical drug		1.812	1.3e-28	AK2,ALDOA,AP2M1,ARF1,ARPC2,ARPC3,ARSA,ATP5F1A,ATP5F1B,ATP5F1C,ATP5MG,ATP5PF,ATP5PO,ATP6V0C,BANF1,CCT2,CCT3,CCT6A,COX7A2,COX7A2L,COX7B,DNAJA1,EEF2,EIF4A1,EIF4A2,EIF5A,ENO1,FTH1,FTL,GNAS,HADHA,HSP90AA1,HSPA8,KARS,MGST1,MTCH2,NDUFB9,PABPC1,PCBP1,PCBP2,PDIA3,PFN1,PGAM1,PHYH,PSMB1,RPL10,RPL11,RPL13,RPL13A,RPL19,RPL24,RPL8,RPLP2,RPS10,RPS15,RPS16,RPS17,RPS2,SELENOF,SEPT7,SET,SKP1,SLC25A3,SLC25A5,SLIRP,…
PPARGC1A		transcription regulator	Activated	2.842	3.59e-28	ABCB11,ACACA,ACADL,ACADM,ACADVL,ACAT1,ACOX1,ACSL6,ATP5F1A,ATP5F1B,ATP5MF,ATP5PD,ATP5PO,BDH1,BNIP3,C3,CAT,CD36,CKMT2,COX4I1,COX5A,Cox5b,COX7B,CPT1A,CS,CYCS,CYP1A2,CYP2A6 (includes others),CYP2B6,CYP3A5,CYP7A1,CYP8B1,DIO1,DLAT,EGFR,ENDOG,FASN,G6PC,Gk,GOT2,GPAM,GPX1,HMGCL,HMGCS2,IDH3A,KYAT3,LDHA,LIPA,MAOB,MDH2,ME1,MFN2,MSMO1,MT-CO1,MT-CO2,NCEH1,NDUFB5,NDUFS1,NDUFS8,NDUFV2,NSDHL,PACSIN2,PCK1,PDHA1,PD…	CEBPA,ESRRA,Esrra,FGF21,FOXO1,NR1H3,PPARA,PPARG,PPARGC1A,PPARGC1B,RXRA,SREBF1,THRB
bezafibrate		chemical drug		-1.351	3.6e-28	ABCB11,ABCD1,ABCD3,ACAD11,ACADL,ACADM,ACADVL,Acot1,ACOT2,ACOT4,ACOX1,ACSL1,ACSL4,ACSL5,ACSL6,APOA1,APOE,BNIP3,CAT,CD36,COX4I1,CROT,CRP,CS,CYB5A,Cyp4a14,CYP7A1,DBI,DECR2,DNM1L,ECH1,ECI1,EHHADH,FABP1,FABP2,FASN,FGB,HADHA,HADHB,HAO1,HSD17B4,HSPA5,MGLL,MT-CO1,NPC1,NPC2,PEX11A,PEX14,PEX3,SCD,SLC27A2,TSPO	ACOX1,FOXO1,MLXIPL,NR1H3,PPARA,PPARD,PPARG,PPARGC1A,RXRA,SREBF1,Srebp,THRB,bezafibrate,oleic acid
ST1926		chemical drug		1.588	2.91e-27	ACTB,AK2,AP2M1,ARF1,ARPC2,ARPC3,ARSA,ATP5F1A,ATP5F1B,ATP5PF,CCT2,CCT3,CCT6A,CFL1,CHCHD2,CNTN2,COX7A2,COX7A2L,COX7B,EEF2,EIF3E,EIF4A1,EIF4A2,EIF5A,ENO1,GNAS,HSP90AA1,KARS,MGST1,MTCH2,NDUFB9,PABPC1,PCBP2,PDIA3,PFN1,PSMB1,RPL10,RPL13,RPL18A,RPL19,RPL24,RPL6,RPL8,RPS10,RPS15,RPS2,RPS26,SELENOF,SEPT7,SKP1,SLC25A3,SLIRP,SOD1,SRSF3,SSBP1,SSR2,TIMM8B,TMEM14C,TPT1,TXN,UQCRB,UQCRC2,VAMP8,VDAC2,YBX1,YWHAE,Y…
HNF1A		transcription regulator		0.211	4.39e-27	AADAC,ACAT2,ADH1C,AHSG,AK2,Akr1c12/Akr1c13,AKR1C4,ALB,ALDOB,AMBP,ANPEP,ANXA4,APOA2,APOB,APOH,APOM,AQP9,ASGR1,ASGR2,BCL2L1,C8A,C8G,C9,CBS/CBSL,CLYBL,COQ7,CPQ,CRP,CTSZ,CYB5A,CYB5B,CYP1A2,CYP27A1,CYP2E1,Cyp2j5,CYP4V2,CYP7A1,DPP4,ELOVL2,ENPEP,FABP1,FBP1,FGA,FGB,FH,FMO1,G6PC,GARS,GATM,GC,GDI2,GJB1,GLA,GLUL,GNG12,GOT1,GRHPR,HACL1,HAL,HAO1,HGD,HPX,HSD11B1,HSD17B2,HSPA5,INSR,ITIH4,KIF13A,KNG1,KYAT3,LIPA,…	CEBPA,CEBPB,FOXO1,HNF1A,HNF1B,HNF4A,Ins1,Insulin,MLXIPL,NR0B2,NR1H4,NR3C1,PPARA,PPARG,RXRA,SP1,SREBF1
PSEN1	1.164	peptidase		-1.579	5.61e-27	ABCC6,ACO2,ACSL1,ACTA1,ACTB,ALB,ALDOA,AMY2A,Anp32a,APOE,ARF4,ARF5,ARF6,ATP1A2,ATP1B1,ATP2A2,Atp5e,ATP5F1A,ATP5F1B,ATP5F1C,ATP5F1D,ATP5PD,ATP5PF,ATP6V1A,ATP6V1E1,BSG,C1QB,C1QBP,C3,CANX,CAP1,CCS,CDH2,CFL1,CFL2,CLTC,Cox6c,COX7A2,CS,CTNNB1,CTSC,CTSD,CTSS,CTSZ,CYCS,CYP51A1,DBI,DHRS7,DNAJC5,DNM1L,DPYSL2,DSTN,DYNLL2,EEF1G,EGFR,ENO1,ERMP1,Fus,GAPDH,GDI2,GNAO1,GNB1,GOT2,GSTP1,HBA1/HBA2,Hbb-b1,HINT1,HSP90A…	APP,AR,CTNNB1,EGFR,FOS,HIF1A,HSF1,HTT,MYC,NFE2L2,NFKBIA,PPARG,PSEN1,PSEN2,RB1,SOD1,SP1,TP53
fenofibrate		chemical drug		-1.773	1.56e-26	ABCD2,ABCD3,ACAA1,Acaa1b,ACAA2,ACADL,ACADM,ACADVL,ACAT1,Acot1,ACOT2,ACOX1,ACSL1,ACSL3,ACSL4,ACSL5,APOA1,APOA2,APOB,CAT,CD36,CDH2,CLU,COQ3,CPT1A,CPT2,CRP,CYP17A1,CYP4A11,CYP7A1,DBI,DECR1,DLAT,ECH1,ECHS1,ECI2,EGFR,EHHADH,EIF3E,FABP1,FABP2,FADS2,FASN,FBP1,FGA,FGB,FGG,G6PC,GAPDH,GLUL,GOT1,GOT2,GPAM,GSTA3,Gsta4,HADHA,HADHB,HP,HSD17B4,HSPA5,LPCAT3,MGLL,MLYCD,MPO,MTTP,NUDT7,PAICS,PDHB,PDZK1,POR,PRSS2,PT…	ACOX1,ADIPOQ,CTNNB1,FOS,MLXIPL,NR1H3,NR1H4,NR1I3,PPARA,PPARD,PPARG,PPARGC1A,RXRA,SREBF1,THRB,fatty acid,fenofibrate
nitrofurantoin		chemical drug		0.882	1.62e-26	ABCB11,ACAA1,ACADM,ACADVL,ACOX1,ACTB,ALB,AMACR,AMBP,ANXA2,ANXA5,APOA2,APOE,ASL,ASS1,BCL2L1,C3,C4A/C4B,CAPN2,CAT,CES1,CFI,CLU,CP,CPS1,CPT1A,CRP,CTSB,CTSS,CTSV,CYP4A11,DBI,EEF1A1,EHHADH,EIF4E,FABP1,FETUB,FGA,FGB,GJB1,GSR,GSTA5,GSTP1,Gulo,HMGCS2,HPX,HSD17B4,HSPA5,ITGB1,ITIH4,PCYT1A,PRDX1,PRDX2,RPL13,RPL13A,RPL27,RPL6,RPS8,RPS9,SCP2,SELENBP1,SERPINA1,SLC27A2,TTR,TUBB,TXN,YWHAZ
D-glucose		chemical - endogenous mammalian		1.856	1.14e-25	ACAA1,ACAA2,ACACA,ACADL,ACADM,ACLY,ACO2,ACOX1,ACSL1,ACTA1,ACTA2,ACTB,ACTN1,ALDOA,ALDOB,ANXA3,APOB,AQP1,ARF4,ASS1,ATP2A2,Atp5e,ATP5MC2,BCL2L1,C3,CALR,CANX,CAP1,CAPZA2,CAT,CD36,CLU,CPT2,CTNNB1,CTSB,CTSV,CYP2E1,CYP7A1,DBI,DCN,DECR1,DMD,DNAJA2,DNAJB11,DNAJC3,EMC10,ENO1,ERO1A,ERO1B,FABP2,FABP5,FASN,FBP1,FKBP2,FN1,G6PC,G6PD,GAPDH,GCDH,GCH1,GLUL,GOT1,GPAM,GPD1,GPI,GPLD1,GRN,H6PD,HNRNPK,HP,Hspa1b,HSPA5,H…	CEBPA,CEBPB,CTNNB1,D-glucose,FOXO1,HIF1A,Insulin,MLXIPL,MYC,NFKBIA,PPARA,PPARD,PPARG,PPARGC1A,RXRA,SP1,SREBF1,TNF,TP53,palmitic acid
sirolimus		chemical drug	Activated	2.643	2.79e-25	ABHD11,ACACA,ACADM,ACADVL,ACTA2,ACTB,ANXA5,ARF1,ARG1,ASS1,ATP1A1,ATP5F1C,ATP5MG,ATP6V0C,ATP6V1A,B2M,BCKDHA,BCL2L1,CD36,COX6A1,COX6B1,CRAT,CREG1,CYCS,CYP2E1,DAD1,DDT,DPP7,DPYSL2,EEF1A1,EEF2,EIF4A1,EIF5,ENO1,FASN,FN1,FTH1,G6PD,GALC,GLA,GPD1,GSTP1,HMGCS2,HSP90AA1,HSP90AB1,HSP90B1,HSPA4,HSPA5,HSPD1,IDH1,IDI1,INSR,ISG15,LDHA,MFN2,NCL,NDUFA6,NDUFA9,NEU1,PDHA1,PEX2,PGK1,PGM1,PPIA,PRDX5,PSMA6,PSMB1,RAB9A…	CEBPB,CTNNB1,FOXO1,HIF1A,IFNG,Insulin,MTOR,MYC,NFKBIA,NR3C1,PPARA,PPARG,RB1,SIRT1,SP1,SREBF1,TP53,sirolimus
imatinib		chemical drug		0.443	1.78e-23	ARL6IP1,ATP1A2,ATP1B1,ATP1B3,ATP5F1D,ATP5MC2,ATP5PB,ATP5S,ATP6V0C,ATP6V0D1,ATP6V1A,ATP6V1C1,BCAP31,BCL2L1,CALR,COPB2,COX6B1,COX7A2,COX7A2L,COX7B,CTNNB1,CYC1,DNAJB11,ERP29,FECH,FN1,HBA1/HBA2,HRAS,HSP90AB1,HSP90B1,HSPA2,HSPA5,HSPA8,HSPE1,HTRA2,HYOU1,IGKC,ITGA1,LMAN2,LOC102724788/PRODH,LYN,NCL,NDUFA1,NDUFA11,NDUFA12,NDUFA13,NDUFA2,NDUFA4,NDUFA6,NDUFA7,NDUFA8,NDUFB2,NDUFB5,NDUFB6,NDUFB7,NDUFB8,NDUFC2…	APP,E2F1,FOS,HIF1A,MYC,NFKBIA,NR4A3,PDGF BB,RB1,TP53,imatinib
Esrra		transcription regulator		1.59	1.15e-22	ACADL,ACADM,ACAT1,ACO1,ACOX1,ACSL5,ALDOA,ALDOB,ATP1A1,ATP5F1B,ATP5MF,ATP5PB,ATP5PF,ATP5PO,BDH1,COX5A,Cox5b,COX7A2L,Cox7c,CPT1A,CPT2,CRAT,CYC1,CYCS,DLAT,ECH1,ENO1,ENO3,FABP1,FABP2,FBP1,GALM,Gk,GOT1,HSD3B1,IDH3A,NDUFA2,NDUFA5,NDUFS3,PCK1,PDK1,PGM1,PPA1,PYGL,SDHB,SIRT3,SIRT5,TFAM,UQCR11	ESRRA,Esrra,NR1H4,PPARA,PPARD,PPARG,PPARGC1A
methotrexate		chemical drug		-1.522	2.62e-22	ABCD1,ABCD3,ACAA1,ACAA2,ACADM,ACADVL,ACO1,ACOX1,ACSL4,ACSL6,ACSS2,ACTB,AGPAT3,AK4,ALB,ALDOA,AMACR,ANXA4,ASS1,AUH,BNIP3L,C1QB,C3,C8A,CES1,Ces1b/Ces1c,CFB,CFH,CFI,CPT1A,CRP,CTSS,CTSV,CYCS,CYP4A11,CYP7A1,DLAT,ECH1,ECHS1,EHHADH,ENO3,FABP1,FADS1,FASN,FGA,GAPDH,GPAM,GPI,GSR,GSTA5,HADHA,HADHB,HBA1/HBA2,HMGCS2,HSD11B1,HSD17B4,INSR,ITGA1,ITIH4,MECR,OSTF1,PCK1,PCYT1A,PECR,PEX7,PHYH,PPIA,PRDX1,RAC1,SCD,SDS,…	CEBPA,CEBPB,CTNNB1,HIF1A,IL1B,MYC,NFKBIA,NR1H4,PPARG,RB1,RXRA,SP1,TNF,TP53,methotrexate
dihydrotestosterone		chemical - endogenous mammalian		-1.203	9.52e-22	ACACA,ACADVL,ACLY,ACO2,Acp5,ACSL3,ACTA1,ACTB,ADH1C,ALDOA,APOE,APOM,AQP1,ATP2A1,ATP2A2,AZGP1,B2M,BCAP31,BCL2L1,BGN,C4A/C4B,CA3,CANX,CCT3,CD36,CDH2,CKM,CLU,COBLL1,COL6A1,CPT1A,CTNNB1,CYP17A1,Cyp2d9 (includes others),Cyp2j5,CYP4A11,CYP4A22,DBI,DCN,DHCR24,DPM3,DPP4,EGFR,ENO1,FASN,FN1,FTH1,FTL,GAPDH,GLUL,GNMT,GPD1,GPI,GPX3,GPX4,GRN,GSTP1,HACL1,HINT1,HLA-A,HSP90AA1,INSR,IQGAP2,ITGB1,KRT1,KRT5,LDHA,LYZ,…	AR,CEBPB,CTNNB1,ESR1,ESR2,FOXO4,HIF1A,MYC,NCOR1,NFKBIA,NR3C1,PGR,PPARG,RB1,SP1,TCF7L2,TP53,dihydrotestosterone,progesterone
dexamethasone		chemical drug	Inhibited	-2.155	9.68e-22	ABCC6,ACACA,ACADL,ACADM,ACADS,ACAT1,Acp5,ACSL1,ACSL3,ACSL4,ACSS2,ACTA2,ACTB,ACTR3,ACY3,ADHFE1,AGPAT3,AKR1C4,ALB,ALCAM,ALDH1A1,ALDH1B1,ALDH1L1,ALDH4A1,ALDH6A1,ALDOB,AMY2B,ANXA3,Ap2b1,APOA1,APOA2,APOE,AQP1,ARHGDIA,ASPH,ATP1A1,ATP1B1,ATP2A2,ATP6V1C1,AUH,B2M,BAK1,BCKDHA,BCKDK,BCL2L1,BCLAF1,BGN,BHMT,BLVRB,BNIP3,BSG,C1QB,C3,C8A,Calm1 (includes others),CALR,CANX,CAT,CBR1,CCT2,CD36,CD47,CES1,CFB,CFL1,Chi…	AHR,ARNT,CEBPA,CEBPB,FOXO1,HIF1A,IFNG,Insulin,MYC,NFKBIA,NR1H4,NR3C1,PPARA,PPARG,RXRA,SP1,SREBF1,TNF,TP53,dexamethasone
metribolone		chemical reagent		0.319	2e-21	ACACA,ACLY,ACSL3,ACSS2,ACTN1,ADH1C,AKR1D1,ALDH1B1,ALDH9A1,ALDOA,ARL6IP1,ATP1B1,ATP5F1B,ATP5MF,ATP5MG,ATP5PB,ATP5PD,ATP5PF,ATP6V0C,ATP6V0D1,ATP6V1C1,ATP6V1E1,AZGP1,B2M,BCL2L1,CCT2,CLU,COX15,COX4I1,COX5A,COX6B1,COX7A2,COX7B,CYC1,DHCR24,DLAT,EIF5,ENO1,FASN,FDFT1,FDPS,GAPDH,GNMT,GPI,HSPA5,KRT18,LDHA,MAOA,MCCC2,MGLL,MPC2,NDRG1,NDUFA1,NDUFA2,NDUFA3,NDUFA6,NDUFA7,NDUFA8,NDUFA9,NDUFAB1,NDUFB10,NDUFB2,NDU…	APP,AR,CTNNB1,E2F1,FOS,FOXO1,HIF1A,IGF1R,KDM5A,MYC,NFKBIA,NR4A3,RB1,SP1,TP53,dihydrotestosterone,metribolone
STK11		kinase	Inhibited	-3.081	2.46e-21	ACP6,AHCY,AK2,AKR1A1,ALB,ALCAM,ALDH9A1,ALDOA,ARF5,ASS1,Atp5e,ATP5F1C,ATP5F1D,Atp5k,ATP5MC2,ATP5MF,CCT6A,COX5A,Cox5b,COX6A1,COX6B1,COX7A2,Cox7c,CS,CTNNB1,CTSD,CYC1,CYP2B6,CYP4V2,EIF3A,ELOVL2,ENO1,FGG,FN1,GALM,GAPDH,GOT2,GPI,IYD,LDHA,LGALS9B,MDH2,MPST,MRPS10,MRPS15,NDUFA10,NDUFA11,NDUFA13,NDUFA2,NDUFA3,NDUFA4,NDUFA8,NDUFA9,NDUFB11,NDUFB7,NDUFB9,NDUFC2,NDUFS7,NDUFS8,NDUFV1,NME2,NT5E,PGK1,PGM1,PNP,PP…	CTNNB1,FOXO1,HIF1A,IGF1R,INSR,MYC,NFE2L2,NFKBIA,PDX1,PPARG,PRKAA1,PRKAA2,RB1,SIRT1,SP1,STK11,TP53
PLA2R1		transmembrane receptor		1.935	3.02e-21	ACSL3,ACSL4,AK3,ALDH2,ATP5F1B,ATP5PD,BDH2,CTSA,CTSD,DPYSL2,HAGH,LAP3,MGST1,NDUFA5,NDUFS3,PEBP1,SDHA,SDHB,SOD2,SQOR,TFAM,TGM2,TPP1,UQCRFS1
XBP1		transcription regulator	Inhibited	-5.11	3.14e-21	ACACA,ALG2,APOA1,ATP2A2,BET1,CALR,CAT,COPB1,COPB2,COPZ1,CYP1A2,CYP2E1,DAD1,DDOST,DERL1,DNAJB11,DNAJC1,DNAJC3,ERO1B,ERP29,ERP44,FASN,FKBP2,FN1,GGCX,HM13,HSP90B1,HSPA13,HSPA5,HYOU1,KDELR2,LMAN1,LMAN2,MOGS,PCYT1A,PDIA3,PDIA4,PDIA6,PPIB,RAB33B,RPN1,RPN2,Rrbp1,SCD,SDF2L1,SEC11A,SEC22B,SEC23A,SEC31A,SEC61A1,SEC61B,SEC61G,SEC63,SERPINA1,SOD1,SPCS2,SPCS3,SRPRA,SRPRB,SSR1,SSR2,SSR3,SSR4,STARD5,SURF4,TRAM1…	ATF6,ERN1,FOXO1,Insulin,NFE2L2,NFYA,PPARA,PPARG,SP1,SREBF1,XBP1
HBA1/HBA2	-1.156	transporter	Activated	2.921	4.3e-21	ATP5F1C,ATP5MC2,ATP5MF,ATP5PO,COX15,Cox6c,CYC1,NDUFA11,NDUFA13,NDUFA3,NDUFA4,NDUFA5,NDUFA6,NDUFA7,NDUFA9,NDUFB11,NDUFB4,NDUFB7,NDUFB8,NDUFB9,NDUFS3,NDUFS4,NDUFS7,NDUFS8,NDUFV1,NDUFV2,SDHA,SURF1,UQCRC1,UQCRC2
LEP		growth factor		-0.839	2.77e-20	ABCB11,ABCD3,ACACA,ACADL,ACADM,ACADVL,ACAT1,ACLY,ACO1,ACOX1,ACSL3,ACSL5,ACTA2,ALDOB,APOA1,APOA2,APOH,APOM,AQP9,ASAH1,ASL,ASS1,ATP2A2,ATP5F1A,ATP5PB,BAK1,BCL2L1,CA3,CD36,CEL,Chil3/Chil4,CPS1,CPT1A,CROT,CRP,CYB5A,CYP17A1,Cyp2a12/Cyp2a22,CYP2C18,Cyp2c54 (includes others),Cyp2c70,CYP2C8,Cyp2d9 (includes others),CYP2E1,CYP2F1,Cyp2j5,CYP3A5,CYP4A11,Cyp4a14,CYP7A1,ECH1,EHHADH,ELOVL5,EPHX2,ETFDH,FAAH,FAD…	ADIPOQ,CTNNB1,FOS,FOXO1,FOXO4,INS,Insulin,LEP,MLXIPL,NR1H3,PPARA,PPARD,PPARG,PPARGC1A,RXRA,SP1,SREBF1,fatty acid
PCGEM1		other		0.283	8.38e-20	ACACA,ACLY,ACOX1,ALDOA,CS,DHCR24,ENO1,FASN,FH,G6PD,GAPDH,GLS,GLUD1,GPI,GSR,IDH1,IDH2,LDHA,LSS,MLYCD,OGDH,PDHA1,PDHB,PGK1,PGLS,SDHA,SUCLG1,TALDO1	CTNNB1,HIF1A,MYC,NFKBIA,PCGEM1,SP1,TP53
APP		other		0.57	9.41e-20	ABCD3,ACO2,ACTA1,ACTA2,ACTB,AIFM1,ALB,ALDOA,Anp32a,ANXA5,ANXA6,APOE,ARF4,ARF5,ARF6,ARG1,ARL6IP5,ATP1A2,ATP1B1,Atp5e,ATP5F1A,ATP5F1B,ATP5F1C,ATP5F1D,ATP5PD,ATP5PF,ATP6V0D1,ATP6V1A,ATP6V1E1,BCL2L1,BSG,C1QBP,C3,C4A/C4B,CALR,CANX,CAP1,CAT,CD82,CDH2,CFL1,CFL2,Chil3/Chil4,CLTC,CLU,COX4I1,COX5A,Cox6c,COX7A2,CP,CS,CTNNB1,CTSB,CTSD,CTSV,CTTN,CYCS,CYFIP1,DBI,DCN,DDAH1,DNAJC5,DNM1L,DPYSL2,DSTN,DYNLL2,ECH1,E…	AHR,APP,ARNT,CEBPA,CEBPB,HIF1A,MYC,NFKBIA,PPARG,PSEN1,PSEN2,RB1,RXRA,SP1,TNF,TP53,VHL
NR1I3		ligand-dependent nuclear receptor	Inhibited	-2.34	1.41e-19	ACOX1,ALDH1A1,Aldh1a7,APOA1,Ces2a,Ces2c,CYP1A2,CYP27A1,CYP2A6 (includes others),Cyp2b13/Cyp2b9,CYP2B6,CYP2C8,CYP2F1,CYP39A1,CYP3A5,CYP3A7,CYP7A1,CYP7B1,CYP8B1,DIO1,EPHX1,FASN,G6PC,Gsta4,GSTA5,Gstm3,GSTM5,GSTP1,Gstt1,HSD17B4,Nedd4,PAPSS2,PCK1,POR,SCD,SLC29A1,Slco1a4,SLCO1B3,STEAP4,Sult1a1,Sult1d1,THRSP,TUBA4A,UGT1A1,UGT1A3,UGT2B28	CEBPA,HNF1A,HNF4A,MYC,NCOA2,NR1I3,NR3C1,NR4A1,NR5A2,PPARG,PPARGC1A,RXRA,SREBF1,THRB
beta-estradiol		chemical - endogenous mammalian		-0.955	1.87e-19	ABCB10,ABCB11,ACAA1,ACAA2,ACADM,ACADVL,Acot1,ACOX1,ACOX2,ACSL1,ACSM3,ACTA1,ACTA2,ACTB,ADH1C,ADK,ALB,ALCAM,ALDH4A1,ALDH7A1,ALDOA,Anp32a,ANPEP,ANXA3,ANXA4,AP1B1,APOA1,APOE,AQP1,ARF5,ARG1,ARPC4,ATP1B1,ATP5F1B,ATP5PB,BAK1,BCL2L1,BNIP3L,BSG,C3,C4A/C4B,CAD,CALR,CCT2,CDH2,CFB,CKM,Clec2d (includes others),CLIC4,CLU,CLYBL,CNP,COMT,COX5A,CP,CPT1A,CRP,CRYZ,CSTB,CTNNA2,CTNNB1,CTNND1,CTSB,CTSD,CTSH,CTTN,CXADR…	AR,CEBPA,CEBPB,CTNNB1,ESR1,ESR2,FOS,MED1,MYC,NFKBIA,NR0B2,NR3C1,NR4A1,PGR,PPARG,RXRA,SNAI1,SP1,TGFB1,TNF,beta-estradiol,progesterone
SCAP		other	Inhibited	-2.68	8.13e-19	ACAA2,ACACA,ACLY,ACSL1,ACSL4,ACSL5,ACSS2,ALB,CSAD,CYB5A,CYP2B6,CYP4F2,CYP51A1,DHCR7,EHHADH,FABP5,FADS2,FASN,FDFT1,FDPS,FLAD1,GPAM,Gstm6,Gstt3,HMGCS2,IDI1,IGHM,LSS,MSMO1,NSDHL,PDK1,PMVK,PON1,RDH11,SC5D,SCD,THRSP,TM7SF2,TMEM97	HNF4α dimer,MBTPS1,NR5A2,PPARG,PPARGC1A,SCAP,SP1,SREBF1,SREBF2,Srebp,TP53,USF1,cholesterol
RB1		transcription regulator	Activated	4.091	1.88e-17	ACO2,ACTB,ALG5,ATP1A1,ATP1B1,ATP5F1A,Atp5k,BAK1,BCKDHA,BNIP3,CHCHD3,CKM,CLDN3,COA3,COQ5,COQ7,COX4I1,COX6A1,COX6B1,COX7A2,DLAT,DLST,DNAJC11,EHD3,FABP2,FN1,FXYD1,GADD45GIP1,GHITM,GPT2,GRPEL1,H1F0,HACD3,HRAS,KPNA4,Krt10,KRT18,LACTB,MCAT,MDH1,MECR,MFN2,MLYCD,MRPL11,MRPL12,MRPL17,MRPL53,MRPL55,MRPL58,MRPL9,MRPS23,MUL1,MYH4,MYH8,MYL1,NDUFA10,NDUFA13,NDUFA2,NDUFA3,NDUFA4,NDUFA5,NDUFA6,NDUFA9,NDUFB10,NDU…	E2F1,MYC,NFKBIA,NR4A3,PPARG,RB1,SIRT1,SP1,TP53,WT1
PPARG		ligand-dependent nuclear receptor		0.023	2.93e-17	ACAA1,Acaa1b,ACAA2,ACACA,ACADL,ACADM,ACADS,ACLY,ACOT8,ACOX1,ACSL1,ACSL4,ACSL5,ACTA2,AGPAT2,ALDH9A1,APOA1,APOA2,APOE,ARG1,ATP2A2,ATP5PO,BCL2L1,BDH1,C3,CAT,CD36,CES1,CPT1A,CPT2,CRAT,CS,CTNNB1,CYCS,CYP4A11,Cyp4a14,DLAT,EGFR,EHHADH,EPHX1,ERO1A,FABP1,FABP2,FABP5,FASN,FDPS,FN1,G6PC,GAK,GAPDH,GPAM,GPD1,GPT,H6PD,HADHA,HADHB,HEBP1,HMGCS2,HP,HSD3B7,HYOU1,IDH1,INSR,IVD,KRT18,LOC102724788/PRODH,MANBA,MDH1,ME…	AR,CEBPA,NR1H3,NR1H4,NR1I2,NR1I3,NRIP1,PPARA,PPARD,PPARG,PPARGC1A,RXRA,SP1,SREBF1,THRB,bezafibrate,rosiglitazone,troglitazone
RORA		ligand-dependent nuclear receptor		-0.302	3.24e-17	ABCD2,ACOT2,ACSL4,ACSL6,ACTB,AKR1D1,Aox3,APOE,AQP8,ATP1B1,BHMT,CD36,CKMT2,CYP27A1,CYP2A6 (includes others),Cyp2b13/Cyp2b9,CYP2B6,Cyp2c54 (includes others),Cyp2c70,CYP2C8,CYP2E1,CYP2F1,CYP39A1,Cyp3a25 (includes others),CYP3A5,CYP4A11,Cyp4a14,CYP7B1,CYP8B1,DHCR24,FASN,FDFT1,G6PC,Gk,GOT1,GPX1,GSTA5,GSTP1,Gstt3,HSD17B10,HSD17B7,HSD3B1,Hsd3b4 (includes others),Keg1,MGST3,Mup1 (includes others),NAPSA,N…
IND S1		chemical - kinase inhibitor		0.229	3.52e-17	ACTB,ATP5F1B,ATP5F1D,C1QBP,CFL1,COX5A,ENO1,ETFA,FH,GLOD4,HIBCH,PDIA3,PGAM1,PGK1,PRDX1,PRDX2,PSMA1,TUBB,VDAC2
FOXO1		transcription regulator		0.583	6.02e-17	ACACA,ACLY,ACSL5,AGXT,ALB,ALDOB,ANXA3,APOM,AQP9,Atp5e,ATP5F1B,ATP5PF,BCL2L13,CAT,CD36,CDK5RAP3,CKMT2,CPT2,CS,CTSV,CYCS,CYP7A1,DNAJC19,ELOVL5,ENPEP,FABP2,FABP5,FASN,FDPS,FLNB,FN1,G6PC,Gk,GPAM,GPD1,GPD2,GPI,GRHPR,GSTK1,HAL,HPD,HSP90AB1,HSPA5,HSPD1,HYOU1,INSR,ITGAV,LAMP2,MAVS,ME1,MFN1,MRPL14,MRPL45,MRPL46,MRPL47,MRPL55,MRPS14,MRPS18A,MRPS2,MRPS22,MRPS30,MRPS7,MTTP,NDUFA12,NDUFA4,NDUFA7,NDUFA8,NDUFA9…	CEBPA,ESRRA,Esrra,FOXO1,MLXIPL,NR1H3,PPARA,PPARD,PPARG,PPARGC1A,RXRA,SREBF1,TP53,fatty acid,palmitic acid
SREBF2		transcription regulator		-1.362	1.1e-16	ACAA2,ACACA,ACLY,ACSL1,ACSS2,APOA2,CYB5A,CYP4F2,CYP51A1,CYP7B1,CYP8B1,DBI,DHCR7,EBP,FABP5,FADS2,FASN,FDFT1,FDPS,G6PD,IDH1,IDI1,LIPA,LSS,MSMO1,MTTP,NSDHL,PCYT1A,PMVK,RDH11,SC5D,SCD,THRSP,TM7SF2,TMEM97	CEBPB,ESR1,HNF4α dimer,Ins1,MYC,NFE2L2,NFKBIA,NR5A2,PPARA,PPARG,PPARGC1A,RB1,RXRA,SP1,SREBF1,SREBF2,Srebp,TP53,USF1,cholesterol,lipid
Pln		other			1.54e-16	ACTA1,ACTB,AHSG,ALDH3A2,ALDOA,ANXA2,APOA1,ATP1A1,CALU,ENO1,GNA11,GNAI2,HRAS,HSP90B1,ITGB1,MYL6,PGK1,RAB10,RAB1A,RAB21,RAB5B,RACK1,RALA,RAP1A,RRAS,SEC22B,SOD1,TPI1,VCP,VIM
ABCB6	1.351	transporter	Inhibited	-2.83	1.59e-16	ALAD,CAT,CPOX,CYP1A2,CYP20A1,Cyp2a12/Cyp2a22,CYP2A6 (includes others),CYP2B6,Cyp2c40 (includes others),Cyp2c54 (includes others),Cyp2d9 (includes others),CYP39A1,Cyp3a25 (includes others),CYP3A5,CYP4A11,CYP4F2,FECH,GLRX5,HAGH,HMBS,NT5C3A,PPOX,PRDX2,SLC25A51,TXNRD2,UROD
HTT		transcription regulator		-0.46	2.04e-16	ACADM,ACAT2,ACOT2,ACTA1,ACTA2,ALDOA,AMACR,Anp32a,APOA1,APOE,AQP1,ASGR1,ATL2,ATP1A1,ATP2A2,ATP5F1A,ATP5F1B,ATP5MF,ATP5PO,ATP5S,ATPAF1,ATPAF2,B2M,BCAP31,CANX,CBR1,CEPT1,CIT,CKM,COL6A1,COX15,COX4I1,COX6A1,CTNNB1,CTSD,CTTN,CYC1,CYCS,CYP51A1,DCN,DHCR7,DLST,DNAJA2,DNAJC3,ECI1,EEF1A1,EEF2,EMC8,ENO3,ESRRB,ETNPPL,FASN,FDFT1,FDPS,FN1,GAPDH,GLO1,GLUL,GNAO1,GPI,GPX3,GSR,GSTA5,HBA1/HBA2,HRAS,HSP90AB1,Hspa1b,H…	APOE,APP,CEBPB,CTNNB1,E2F1,ESR1,FOS,FOXO1,HIF1A,HTT,MTOR,MYC,NFKBIA,PPARG,RB1,SIRT1,SP1,SREBF1,TP53
clofibrate		chemical drug		-1.898	2.06e-16	ABCD3,ACAA1,ACADL,ACADVL,Acot1,ACOT2,ACOT4,ACOT8,ACOX1,ANXA7,BAAT,BSG,CD36,CDS2,CPT1A,CPT2,CROT,CYP1A2,Cyp2b13/Cyp2b9,CYP4A11,Cyp4a14,DECR1,DECR2,DPP4,ECH1,ECI1,EGFR,EHHADH,FABP1,GSTP1,HADHA,HADHB,HMGCS2,PEX11A,PEX11B,RTN4,SCD,SLC2A2,Slco1a1,SLCO2B1	ACOX1,MLXIPL,NR1H3,PPARA,PPARG,RXRA,SREBF1,Srebp,THRB,clofibrate,oleic acid
RORC		ligand-dependent nuclear receptor			2.24e-16	ABCD2,ACOT2,ACSL6,AKR1D1,Aox3,AQP8,ATP1B1,BHMT,CD36,CKMT2,CYP2A6 (includes others),Cyp2b13/Cyp2b9,CYP2B6,Cyp2c54 (includes others),Cyp2c70,CYP2C8,CYP2E1,CYP2F1,CYP39A1,Cyp3a25 (includes others),CYP3A5,CYP4A11,Cyp4a14,CYP7B1,CYP8B1,DHCR24,FDFT1,G6PC,Gk,GSTA5,GSTP1,Gstt3,HSD17B7,HSD3B1,Hsd3b4 (includes others),IL4I1,Keg1,MGST3,Mup1 (includes others),NAPSA,NAT8,NSDHL,PCK1,POR,SELENBP1,SLC1A2,SLC25A2…
TRAP1	1.152	enzyme	Inhibited	-2.354	2.35e-16	AK3,ATP5F1D,BCL2L13,C1QBP,CHCHD3,COX5A,EARS2,ECSIT,GARS,GFER,GPT2,HIBADH,HSD17B10,HSPD1,HSPE1,ISCU,MAVS,MRPL18,MRPS31,NDUFA11,SOD1,TIMM13,TXN2
ciprofloxacin		chemical drug		-1.462	2.49e-15	ABCB6,ACAA1,ACO2,ACSL5,ACTN1,ALDH2,ASAH1,ATP5F1A,ATP5F1C,ATP6V1A,ATP6V1C1,ATP6V1E1,CD47,CTSA,CTSD,CTSV,DNAJC3,EPB41L5,GBA,GLUD1,GRN,GUSB,HLA-A,HSPA9,HSPD1,LGMN,LONP1,LRPAP1,MAN2B2,PLXNB2,PSAP,RPL10A,RPL12,Rpl34 (includes others),RPL7A,RPS18,SHMT2,SRPRA,TUFM,VDAC1,VIM
IND S7		chemical - kinase inhibitor		0	4.16e-15	ACTB,ATP5F1B,ATP5F1D,C1QBP,CALU,COX5A,ENO1,ERP29,ETFA,FH,GLOD4,GLUD1,PDIA3,PGAM1,PGK1,PRDX2,PSMA1,TUBB,VDAC2,VIM
rosiglitazone		chemical drug	Activated	2.598	4.63e-15	ACAA2,ACADL,ACADM,ACADS,ACADVL,ACO2,ACSL1,ACSL5,ACSS2,ACTA1,AHSG,APOA2,APOE,ARG1,ASAH1,ATP1A1,C1QB,C3,C4A/C4B,CAT,CD1D,CD36,CKM,COX4I1,COX5A,CPT1A,CPT2,CRP,CS,CTNNB1,CYCS,CYP2B6,DECR1,DLD,ECH1,EGFR,EPHX2,ERP44,ETFA,ETFDH,FABP1,FABP5,FASN,FDX1,FGB,FN1,GAPDH,Gk,GOT1,GPAM,GPD1,GYS2,H6PD,HADH,HADHB,HP,HSD11B1,HSPA5,HSPA9,IDH3A,ILK,INSR,KRT18,MDH2,MFN2,MGLL,MLYCD,MPO,Mup1 (includes others),MUT,Ngp,PC,…	ESRRA,Esrra,FOXO1,INSR,NR1H3,NR1H4,NR1I3,PDX1,PPARA,PPARD,PPARG,PPARGC1A,RXRA,SREBF1,THRB,rosiglitazone
Hbb-b1	-1.389	transporter	Activated	3.087	4.96e-15	ATP5F1C,ATP5MC2,ATP5MF,ATP5PO,C8A,COX15,Cox6c,CYC1,FN1,FTH1,FTL,Mbl1,NDUFA11,NDUFA13,NDUFA3,NDUFA4,NDUFA5,NDUFA6,NDUFA7,NDUFA9,NDUFB11,NDUFB4,NDUFB7,NDUFB8,NDUFB9,NDUFS3,NDUFS4,NDUFS7,NDUFS8,NDUFV1,NDUFV2,SDHA,SERPINF2,SURF1,TF,UQCRC1,UQCRC2	Hbb-b1,Histone h3,SP1
gentamicin		chemical drug		0.524	7.05e-15	ABAT,ACAA1,ACADM,ACADSB,ACSL3,ACSM3,ALAD,ALCAM,ALDH1A1,AQP1,ARF6,ASL,C4A/C4B,CALR,CAND1,CBS/CBSL,CDC34,CLU,CPQ,CTSD,CTSV,Cyp2d26,DECR1,DECR2,DIO1,DMD,DNAJA2,DPP4,EEF1A1,EPHX2,ETFDH,FMO1,G6PC,GATM,GFER,GSTM5,HACL1,HSD17B4,HSP90AA1,HSP90B1,HSPA5,HYOU1,IDH1,Keg1,KMO,KYNU,MPST,MRPL23,NCL,Nedd4,PAFAH1B1,PC,PDIA4,PXMP2,Pzp,RBP4,RPS27L,SLC2A2,Sult1a1,SUOX,TARS,TMEM120A,TTR,TUBB,Zranb2
MTOR		kinase		1.272	9.49e-15	ACACA,ACADL,ACADM,ACLY,ACOX1,ADPGK,AIFM1,AKR1A1,AMACR,ATP2A2,ATP5MG,ATP5PB,BCL2L1,BNIP3,CLTC,CNP,COX4I1,CPT2,CS,CTNNB1,CTNND1,CYCS,CYP17A1,DMD,EGFR,EIF3A,ENO1,ETFA,FABP5,FASN,FDPS,FGB,FN1,GLUD1,GSTM5,GSTZ1,HADHA,HADHB,HBA1/HBA2,HMGCS2,HSD11B1,HSD17B2,HSP90AB1,HSP90B1,LDHA,LDHD,MDH1,MDH2,MFN2,MLYCD,MT-CO1,Mug1/Mug2,MYH8,NDUFA6,PDHA1,PDHX,PDK2,PFN1,PGRMC1,PNLIP,PPIB,PRDX5,PTPN6,RAB11B,RAB4A,RHOA,RP…	CEBPA,CEBPB,CTNNB1,HIF1A,MTOR,MYC,NFKBIA,PPARG,PPARGC1A,PPARGC1B,RB1,RPTOR,RXRA,SIRT1,SP1,SREBF1,SREBF2,TNF,TP53,sirolimus
bromobenzene		chemical toxicant		-0.672	2.36e-14	ACTN4,BHMT,CTSV,CYP1A2,Cyp2b13/Cyp2b9,CYP2B6,CYP2E1,Cyp4a14,FDFT1,FDPS,FMO1,FMO3,GAPDH,GC,GOT1,GSR,Gsta4,GSTA5,GSTP1,Gstt1,HSP90AA1,HSPA13,HSPA5,LAP3,LONP1,MSMO1,POR,RPL22,RPL28,RPL35,YWHAQ
1,4-bis[2-(3,5-dichloropyridyloxy)]benzene		chemical toxicant		-0.694	5.65e-14	ACACA,ACADL,ACADM,APOA1,Ces2a,Ces2c,CPT1A,CYP1A2,CYP27A1,Cyp2b13/Cyp2b9,CYP2B6,CYP2F1,CYP39A1,CYP3A5,CYP7A1,CYP7B1,CYP8B1,DIO1,ECI2,FASN,G6PC,GSTA5,GSTP1,HMGCS2,Nedd4,PAPSS2,PCK1,RTN4,SCD,SLC29A1,Slco1a1,Slco1a4,SLCO1B3,STEAP4,Sult1a1,Sult1d1,THRSP,TUBA4A,UGT1A1,UGT1A3,UGT2B28	1,4-bis[2-(3,5-dichloropyridyloxy)]benzene,CEBPA,HNF4A,NCOA2,NR1I3,NR5A2,PPARGC1A,RXRA,THRB
PPARGC1B		transcription regulator		0.314	6.08e-14	ACACA,ACADL,ACADM,ACADVL,ATP5F1B,ATP5MF,ATP5PO,C3,COX4I1,COX5A,Cox5b,CS,CYCS,DHCR24,ENO1,ERO1A,FASN,FDFT1,FDPS,G6PC,GPAM,LSS,MINOS1,MT-CO1,MT-CO2,MT-ND1,MT-ND2,MTTP,NDUFV2,PCK1,SCD	D-glucose,ESRRA,FOXO1,MLXIPL,MYC,NR1H3,PDX1,PPARA,PPARD,PPARG,PPARGC1A,PPARGC1B,SREBF1,TP53,fatty acid,palmitic acid
IGF1R		transmembrane receptor	Activated	2.842	7.5e-14	ACADM,ACADS,ACSL1,ACTA1,ACTA2,ACTN4,ALDOA,ANXA3,ATP5F1A,ATP5F1B,ATP5F1D,ATP5MF,ATP5MG,ATP5PD,ATP5PF,ATP5PO,ATP5S,BCL2L1,CALU,CD36,CLU,COX4I1,Cox5b,CPT2,CTNNB1,CTNND1,CTSD,CYCS,FASN,FTH1,HADHA,HSPA5,KRT5,KRT6B,LASP1,MT-CO1,MT-ND3,MT-ND4,NDUFA1,NDUFA3,NDUFA4,NDUFA9,NDUFB4,NDUFB9,NDUFV2,PECR,RAB18,RAB1A,RAC1,RHOA,RPL10A,RPL24,RPL3,RPL35A,RPL37A,RPL7,RPL9,RPS24,RPS26,SCP2,SLC16A2,SLC25A20,SLC2A2,STAT…	APP,FOS,FOXO1,HIF1A,IGF1R,INSR,Insulin,MLXIPL,MTOR,MYC,NFKBIA,PDX1,PPARA,PPARD,PPARG,SIRT1,SP1,SREBF1,TP53,palmitic acid
PLN		transporter			7.75e-14	ACTB,AHSG,ALDH3A2,ALDOA,ANXA2,APOA1,ATP1A1,CALU,ENO1,GNA11,GNAI2,HRAS,HSP90B1,ITGB1,MYL6,PGK1,RAB10,RAB1A,RAB21,RAB5B,RACK1,RALA,RAP1A,RRAS,SEC22B,SOD1,TPI1,VCP,VIM	CEBPB,E2F1,ESR1,PLN,SP1,SREBF1,TP53
POLG		enzyme			8.11e-14	COX7A2L,CYB5A,MT-CO2,MT-CO3,RACK1,RPL13,RPL14,RPL23,RPL27A,Rpl36a,RPL5,RPL7,RPS16,RPS19,RPS24,RPS25,RPS5,TPT1
sterol		chemical - endogenous mammalian		0.853	9.03e-14	ABCD2,ACACA,ACLY,ACSL1,ACSS2,CYP7A1,DBI,DHCR7,EBP,FASN,FDFT1,FDPS,GPAM,IDH1,IDH2,LIPA,MTTP,PCYT1A,SCARB1	HNF4α dimer,INSIG1,NR5A2,PPARG,PPARGC1A,SCAP,SREBF1,SREBF2,Srebp,TP53,USF1,sterol
L-triiodothyronine		chemical - endogenous mammalian		0.358	1.27e-13	ABCD2,ABCD3,ACOT2,ACOX1,ACSL1,ACTA1,ACTB,AHSG,ALB,ALDH1A1,APOA1,APOA2,APOB,APOM,ARSA,ATP1A1,ATP1B1,ATP2A2,BNIP3L,C4A/C4B,CAD,CBR1,CCT4,CD36,CLU,COX4I1,COX5A,Cox6c,CPT1A,CS,CTH,CTNNB1,CTSH,CYP17A1,CYP4A11,CYP7A1,DAB2IP,DBT,DIO1,EHHADH,ETF1,F2,FABP1,FASN,FGA,FH,G6PC,G6PD,GLS2,GNAI2,GPD2,H6PD,HBA1/HBA2,HINT1,HP,HSD11B1,Hsd3b4 (includes others),ITGAV,KRT17,LYZ,ME1,MGST3,MT-CO2,MT-CO3,MT-ND4,Mup1 (inc…	FOXO1,Insulin,L-triiodothyronine,NCOR1,NR1H3,NR1H4,NR1I3,PPARA,PPARG,PPARGC1A,RXRA,Rxr,SP1,SREBF1,THRB,thyroid hormone receptor
MEL S3		chemical - kinase inhibitor		-0.229	2.39e-13	ACTB,ATP5F1B,ATP5F1D,C1QBP,CALU,COX5A,ENO1,ERP29,ETFA,FH,GLOD4,GLUD1,PGAM1,PGK1,PRDX2,PSMA1,TUBB,VDAC2,VIM
NR1H4		ligand-dependent nuclear receptor		-0.476	2.42e-13	ABCB11,ACACA,ACTA2,AMBP,APOA1,APOM,BAAT,BAK1,C3,Ces1g,CPT2,CYP2B6,CYP3A5,CYP7A1,CYP8B1,DDAH1,FABP1,FABP2,FABP5,FASN,FGB,G6PC,GCLM,GPT,GPX1,GSTA3,Gsta4,HSPA5,INSR,KNG1,LDHA,MTTP,NAGS,NDRG2,Orm1 (includes others),PCK1,PGAM1,PGM1,PKLR,PON1,SCARB1,SDHA,SLC10A1,SLC27A5,Slco1a1,SLCO1B3,Sult1a1,TPI1,UGT1A1	FOXA2,GW 4064,HNF1A,HNF4A,NCOA2,NR0B2,NR1H4,NR1I2,NR1I3,NR5A2,PPARA,PPARG,PPARGC1A,RXRA,THRB,chenodeoxycholic acid,cholic acid
MEL T1		chemical - kinase inhibitor		0.535	4.2e-13	ATP5F1B,ATP5F1D,C1QBP,CFL1,COX5A,ENO1,FH,GLOD4,HIBCH,HSPD1,PGAM1,PGK1,PRDX1,PSMA1
Growth hormone		group		-0.135	5.96e-13	ACAA1,ACACA,ACSL1,ACTB,AKR1A1,ALB,APOE,ATP5MC2,BPHL,C3,CA3,CAT,CD36,CLU,COMT,CROT,CTH,CYB5B,Cyp2a12/Cyp2a22,CYP2C8,CYP2E1,Cyp4a14,CYP7A1,DDT,DECR1,EGFR,FASN,FDPS,FGG,FN1,FTH1,G6PC,G6PD,GCDH,GLUD1,GPT,GSTM5,GSTP1,HADH,HADHB,INSR,MT-CO2,MT-CYB,MT-ND3,MT-ND5,NDRG2,PCK1,PON1,PRDX3,Pzp,SCARB1,SOD1,TF,TKT,Ubb,UGDH,UQCRHL,XDH,YWHAZ	CEBPA,CEBPB,E2F1,ESR1,FOXO1,Growth hormone,Insulin,NFKBIA,NR1H4,NR1I3,PPARA,PPARG,PPARGC1A,RXRA,SP1,SREBF1,THRB,TNF,TP53
PC-SPES		chemical drug			8.23e-13	ACLY,B2M,CLU,CTNNA1,DAD1,DSTN,DTYMK,FDFT1,FTL,GAPDH,GARS,GJB1,GPI,HSD17B4,HSD3B1,HSP90AA1,HSPA5,HYOU1,MAN2A1,MGST1,MTCH1,MYL6,P4HB,PA2G4,PRDX6,RAN,SCARB1,SDHA,SELENBP1,SELENOW,SEPHS2,TUBA4A,TUBB2A,TXN,VIM
guanidinopropionic acid		chemical - endogenous non-mammalian	Activated	3.269	1.3e-12	ATP5PO,ATP5S,ATPAF1,ATPAF2,COX15,COX4I1,CYC1,CYCS,ESRRB,NDUFA1,NDUFA11,NDUFA12,NDUFA3,NDUFA5,NDUFA7,NDUFB2,NDUFB4,NDUFB8,NDUFS4,NDUFS7,SDHA,SDHB,TFAM,UQCRB
cholic acid		chemical - endogenous mammalian		0.008	1.58e-12	ABCB11,ACOX1,APOA1,APOM,CBR1,CYP27A1,CYP2B6,CYP3A5,CYP4A11,Cyp4a14,CYP7A1,CYP7B1,CYP8B1,DHCR7,EHHADH,EPHX1,FABP1,FBP1,FDFT1,G6PC,KRT18,KRT8,MGST1,MVP,PCK1,PON1,SLC10A1,Slco1a1,Slco1a4,SLCO1B3	FOXA2,HNF1A,HNF4A,MLXIPL,NCOA2,NR0B2,NR1H4,NR1I2,NR5A2,PPARA,RXRA,SP1,SREBF1,SREBF2,Srebp,cholesterol,cholic acid,deoxycholate
Ins1		other		1.601	1.85e-12	ACACA,ACADM,Acot1,ACTB,ADH1C,ALAD,ALB,AP2M1,APOA1,ARF1,ASGR2,ATP1A1,ATP1A2,BCKDHA,BDH1,CA14,CKM,COX7A2,CRAT,CYB5A,Cyp2d9 (includes others),CYP2E1,CYP7A1,ECI1,ECI2,EHHADH,ERP29,FADS1,FADS2,FASN,FDFT1,G6PC,G6PD,GAPDH,GDI2,Gk,GNPAT,GPD1,GPLD1,GSTP1,HNRNPK,HP,HSD17B4,IDE,INSR,IVD,LDHA,LGALS3BP,MIF,MTTP,NDUFB9,NDUFS4,PCK1,PDHB,PKLR,PPIB,RETSAT,RGN,RHOA,RPS14,SCD,SDHB,SLC2A2,SOD2,STAT3,STX4,TF,THRSP,UQ…	CEBPA,CEBPB,CTNNB1,D-glucose,ESR1,Ins1,LEP,MED1,MYC,NFKBIA,NR1H3,NR1H4,NR1I3,PDX1,PPARA,PPARD,PPARG,RXRA,SP1,SREBF1,THRB,TNF,TP53,fatty acid
EHHADH	-1.294	enzyme		1.976	3.92e-12	ABCD3,ACAA1,ACOT2,ACOX1,ACSL1,CD36,CYP4A11,Cyp4a14,FASN,LPCAT3,MGLL,PEX11A,SCP2	EHHADH,NR1H3,PPARA,PPARD,PPARG,RXRA,SREBF1,THRB,fatty acid
CFTR		ion channel		-1.769	5.78e-12	ACAA1,Acaa1b,ACAA2,AQP1,CFH,CFI,CYP2B6,Cyp2c40 (includes others),Cyp2d26,Cyp2d9 (includes others),Cyp3a25 (includes others),CYP3A5,CYP4A11,CYP4V2,EPHX2,FAAH,FABP2,FADS1,FADS2,FDFT1,FDPS,GSR,HADH,HSD17B11,HSD17B2,HSD17B4,IDI1,POR,SCD,SCP2,SLC27A2
cholesterol		chemical - endogenous mammalian		0.854	5.81e-12	ABCA6,ABCB11,Acaa1b,ACAT1,ACLY,Acot1,ACSL1,ACSS2,ACTA2,APOB,APOE,AQP8,AQP9,BSG,CES1,Ces2a,CYB5B,CYP27A1,CYP3A5,CYP7A1,CYP7B1,CYP8B1,DBI,DHCR7,EPHX1,FABP5,FADS1,FASN,FDFT1,FDPS,FN1,GBA,GNMT,GSTA5,HSP90B1,HSPA5,IDI1,LYZ,MANF,ME1,MSMO1,NSDHL,Orm1 (includes others),PCYT2,PMVK,RDH11,RHOA,RPS28,SC5D,SCARB1,SCD,SCP2,STARD5,TM7SF2,Tpm1,UQCRHL	FOXO1,HNF4α dimer,INSIG1,Insulin,NR5A2,PPARA,PPARG,PPARGC1A,SCAP,SP1,SREBF1,SREBF2,Srebp,TP53,USF1,cholesterol
carbon tetrachloride		chemical toxicant		0.201	7.62e-12	ACTA2,AK4,AMY2B,APOA1,APOA2,APOB,APOE,ASS1,BCKDHA,BCL2L1,C9,CA3,Calm1 (includes others),CAT,CEL,CELA1,CELA2A,Ces1g,CPS1,CYP1A2,Cyp2b13/Cyp2b9,CYP2E1,FAAH,FABP1,FGG,FN1,GC,GLUD1,GPT,GPX4,Gsta4,GSTA5,GSTK1,GSTP1,HSP90AA1,HSPD1,ITGB1,ME1,MGLL,NDRG2,PON1,PRKCH,PRSS2,QDPR,RALB,RGN,SLC10A1,Slco1a1,Slco1a4,SLCO1B3,SOD2,SORD,TF,UGT1A3	CEBPA,CEBPB,E2F1,FOS,GPX1,HIF1A,IFNG,MYC,NFKBIA,NR3C1,NR4A1,PPARG,RXRA,SNAI1,SP1,TGFB1,TNF,TP53,carbon tetrachloride
GCK		kinase	Inhibited	-2.35	9.18e-12	ACADM,ACLY,ATP5F1A,ATP5F1C,ATP5MC2,CA5A,CPT1A,CPT2,ECHS1,FASN,FH,G6PC,HADH,PCK1,PDK2,PKLR,SCD,SLC2A2	CEBPB,D-glucose,FOXO1,FOXO4,GCK,INS,Ins1,Insulin,MYC,PDX1,PPARA,PPARD,PPARG,RXRA,SP1,SREBF1,TP53
acetaminophen		chemical drug		0.73	1.01e-11	ABCB11,ACADM,ACO1,ACTB,AK4,ALB,AMACR,APOA2,ASL,BCKDHA,CA3,CAT,CES1,Chil3/Chil4,CPS1,CRP,CTSV,CYP1A2,CYP2E1,CYP3A5,CYP4A11,FABP1,GJB1,GLUD1,GLUL,GPT,GPX1,GSR,GSTA5,GSTP1,Gulo,HMGCS2,HSD17B4,HSPA5,HSPD1,ITGB1,ME1,NDRG2,PRDX1,SCP2,SERPINF1,SLC10A1,SLC27A2,Slco1a1,TF,TTR,TUBB,TXN,YWHAZ	CEBPA,CEBPB,CTNNB1,FOXO4,HIF1A,IFNG,IL1B,MYC,NFE2L2,NFKBIA,NR1H4,NR3C1,PPARG,RXRA,TCF7L2,TNF,TP53,acetaminophen
RXRA		ligand-dependent nuclear receptor		0.513	1.01e-11	ABCB11,ABCD2,ACACA,ACADM,Acot1,ACOX1,ACSL1,ACSL3,ADH1C,AHCY,ALDH1A1,APOA1,APOA2,APOE,APOM,BAAT,C3,CAT,CD36,CPT1A,CPT2,CTSB,CTSH,CTSS,CYP1A2,CYP2B6,Cyp2c70,CYP3A5,CYP4A11,CYP7A1,EHHADH,EPHX1,FABP1,FABP2,FABP5,FADS2,FASN,FGG,FTL,GPD1,GPT,GPX1,HADHA,HADHB,HMGCS2,HSD17B4,ILK,KNG1,LYZ,MAOB,MLYCD,MPO,NDUFC2,Orm1 (includes others),PC,PCK1,PKLR,SCD,SLC10A1,SLC16A2,SLC27A5,SLC2A2,Slco1a4,THRSP,TPP1,TXN,UG…	CEBPA,FOXO1,HNF1A,HNF4A,MLXIPL,NCOA2,NR0B2,NR1H3,NR1H4,NR3C1,PPARA,PPARG,PPARGC1A,RXRA,SREBF1,THRB,alitretinoin
2-amino-1-methyl-6-phenylimidazo-4-5-b-pyridine		chemical toxicant		-0.853	1.18e-11	CCT2,CCT4,CCT5,CCT7,CCT8,HSP90AA1,HSPA5,HSPA8,HSPD1,HSPE1,PSMA2,PSMA6,PSMB1,PSMB2,PSME1,RAB11A,RAB2A,RALB,RAN,RAP1A,RAP1B,UBA1
KRAS		enzyme		-0.352	1.26e-11	ACLY,ACTR3,ALDOA,ANPEP,ARG1,ARPC3,ATAD3A,ATP1B1,B2M,BAK1,BCL2L1,BDH1,BGN,BNIP3,BSG,CAD,CCT5,CDH2,CLU,CS,CTNNB1,CXADR,DDAH1,DPYSL2,EEF1A1,EGFR,EIF4E,EIF5,EIF5A,ENO1,ERO1A,FAH,FASN,FLOT2,FN1,FTH1,G6PD,GAPDH,GBA,GCLM,GLUL,GNA13,GRN,HADHB,HEXA,HSPA5,HSPE1,HYOU1,IFITM3,ILK,IQGAP2,ISG15,KPNB1,LAMP1,LAMP2,LDHA,LGALS9B,LYZ,MAN2A1,MSN,MT-CO1,MT-ND4,MTHFD1,MTRR,NCL,NME2,NPC1,NSF,NT5E,NUTF2,PA2G4,PABPC1,PAR…	AR,CTNNB1,EGFR,ERBB2,FOXO4,HIF1A,HTT,KRAS,MYC,NFKBIA,PPARG,RB1,SP1,TCF7L2,TP53
interferon beta-1a		biologic drug			1.57e-11	ALG5,ATP5MG,CCT4,CCT6A,COX5A,COX6A1,CS,DNAJA1,EEF1G,ENO1,GSTP1,IGHM,KARS,KRT1,MRPS18B,NDUFA1,NDUFA2,NDUFB2,NDUFB9,PGAM1,PGK1,PPIA,PSME1,RAN,RPL18,RPL19,RPL22,RPL24,RPL26,RPL27,RPL27A,RPL3,RPS19,RPS28,RPS7,SERPINA1,SERPING1,UQCRFS1
Insulin		group		0.28	1.57e-11	ACACA,ACADM,ACAT1,ACLY,ACOT12,ACSL1,ACTA1,ACTB,ALB,ALDOA,ALDOB,APOA1,APOE,APOM,AQP9,Atp5e,ATP5MC2,BCL2L1,CA3,CD36,CTH,CTNNB1,CYP17A1,CYP1A2,CYP7A1,DBI,EGFR,ERO1A,FADS1,FADS2,FASN,FGB,FN1,FTL,G6PC,G6PD,GSTP1,HNRNPK,HPSE,HSD11B1,HSP90B1,HSPA5,IDE,INSR,LGALS3BP,MAOA,MAOB,MAT1A,MDH2,ME1,MT-ND1,MTCH2,MTTP,NDUFA1,NDUFB9,Orm1 (includes others),PCCB,PCK1,PDK2,PGK1,PLIN3,PRDX6,RAC1,RBP4,RETSAT,RPS16,RPS6,…	CTNNB1,D-glucose,ESR1,FOS,FOXO1,Growth hormone,Insulin,LEP,MED1,MLXIPL,MYC,NR0B2,PDX1,PPARA,PPARD,PPARG,RXRA,SP1,SREBF1,Srebp,TP53,oleic acid,palmitic acid
FECH	1.219	enzyme			2e-11	CYP1A2,CYP27A1,Cyp2b13/Cyp2b9,CYP2B6,CYP2C8,Cyp2d26,Cyp2d9 (includes others),CYP2E1,CYP2F1,Cyp3a25 (includes others),CYP3A5,CYP4A11,CYP51A1,CYP7A1,CYP7B1,FABP1,SLC10A1,Slco1a1
MED30		transcription regulator			3.09e-11	Cox5b,CS,MT-CO1,NDUFA10,NDUFB3,NDUFB7,NDUFS2,NDUFS7,NDUFV1,SDHA,SDHB,SDHC,SDHD,SOD2
TFEB		transcription regulator	Activated	3.597	3.32e-11	Acp5,ARSA,ARSB,ATP6V0C,ATP6V1A,ATP6V1C1,CTSA,CTSB,CTSD,CTSF,GALNS,GBA,GLA,GNS,HEXA,LAMP1,NEU1,PSAP,SCPEP1,TPP1
amiodarone		chemical drug		1.213	5.35e-11	AK4,ASAH1,BCKDHA,CA3,CYP4A11,Cyp4a14,FABP1,FADS2,GLUD1,GRN,HPN,HSPD1,LSS,ME1,NDRG2,SCD,SLCO2B1,SOD2,TF	FOXO1,Insulin,NR1H3,PPARA,PPARD,PPARG,RXRA,SP1,SREBF1,amiodarone,arachidonic acid
tetraethylammonium		chemical drug		0.951	6.05e-11	ARHGDIA,ATP5PD,BCL2L1,ECH1,EFHD2,FTH1,HADHA,HSPA8,HSPA9,LYPLA1,NDUFS8,PARK7,PDIA3,PRDX3,PSMA6,RHOA,RPLP0,SSR4,TCP1,TPI1
KLF15		transcription regulator		1.198	6.22e-11	ACADL,ACADM,ACADS,ACADVL,ACAT1,Acot1,ACOX1,ACSL1,CD36,CPT2,DECR1,EHHADH,FABP5,FASN,GPAM,HADHA,HADHB,MLYCD,PXMP2,SCD,SLC25A20	FOXO1,HIF1A,KLF15,MTOR,MYC,NFKBIA,PPARG,RB1,SIRT1,SP1,TP53
ONECUT1		transcription regulator		0.086	6.45e-11	AASS,ABCB11,ABCB8,ACSS3,AKR1C4,ALDH5A1,AMBP,AMT,APOH,ARL1,BCKDHA,BNIP3L,C8G,CCT8,CD36,CFI,COPB2,COX4I1,COX7A2L,Cyp2a12/Cyp2a22,CYP51A1,CYP7A1,DHRS4,EIF4A1,ELOVL1,FABP5,FASN,G6PC,GJB1,GLA,GRB2,GUF1,HSD17B4,ITGAV,LRRC59,MDH1,MFSD1,MGST3,NDUFAF4,NUAK2,NUTF2,OAT,PCK1,PEX6,PHB2,PON1,PSMA1,PSMB1,RMND1,SCD,SERPINA1,SLC25A13,SLC2A2,SYNJ2BP,TAOK3,TDO2,TMBIM6,TTR,TXNDC12,UGT1A1,UGT2A3,VCP,VWA5A	FOXA2,FOXA3,NR1H4,NR3C1,ONECUT1,TP53
PML		transcription regulator		0.997	6.66e-11	ACACA,ACADL,ACADM,ACADS,ACOX1,ACSL4,ACSM1,AKR1A1,AKR7A2,ANXA4,APOA1,APOE,CAT,CDH2,CFL1,CIT,CPT1A,EGFR,FABP1,FASN,FTL,GCLM,GPAM,HADHB,JUP,LYZ,NDRG1,PCBP2,PRDX1,PRKCH,RRAS2,RSU1,SCD,SLC25A20,TXN,TXN2,TXNRD1,VIM,YWHAG	CEBPB,CTNNB1,E2F1,ESR1,HIF1A,MYC,NFKBIA,NR4A1,PML,PPARG,PTEN,RB1,RXRA,SP1,SREBF1,TP53
NR0B2		ligand-dependent nuclear receptor		1.271	1.27e-10	ABCB11,ACACA,ACADM,ACLY,ACOX1,APOA1,APOM,BAAT,CD36,CEL,Ces2c,CPT1A,CYP51A1,CYP7A1,CYP7B1,CYP8B1,FASN,FBP1,G6PC,GPT,MTTP,P4HB,PCK1,PDIA3,PDIA4,SCARB1,SCD,SLC10A1	CEBPB,FOXA2,FOXA3,FOXO1,Insulin,NCOR1,NR0B2,NR1H3,NR1H4,NR1I3,NR3C1,NR5A2,ONECUT1,PPARA,PPARG,RXRA,SP1,SREBF1,SREBF2,THRB
NRF1		transcription regulator	Activated	2.524	1.38e-10	ATP1A1,ATP1B1,CD47,COX4I1,COX5A,Cox5b,COX6A1,COX6B1,Cox6c,COX7A2,COX7B,Cox7c,CYCS,FTH1,GCLM,IDE,MOGS,SDHA,SDHD,SURF1,TFAM,TOMM20,VDAC1
NKX2-2-AS1		other		1.5	1.75e-10	ACAA2,ACOT2,AK4,AMACR,COQ8A,FAM162A,FAM210A,LETMD1,MECR,MRPS23,NUBPL,PDK1,PHYH,RMDN1,SIRT3,SLC25A51
phenobarbital		chemical drug	Inhibited	-2.076	2.52e-10	APOA1,Ces2a,CYP1A2,CYP27A1,CYP2A6 (includes others),Cyp2b13/Cyp2b9,Cyp2b19,CYP2B6,CYP2C18,CYP2C8,CYP39A1,CYP3A5,CYP7A1,CYP7B1,CYP8B1,DIO1,EPHX1,GPT,GSTA5,GSTM5,GSTP1,PAPSS2,PCK1,Slco1a1,Slco1a4,Sult1a1,THRSP,UGT1A1,UGT2B28	CEBPA,ESRRA,Esrra,FOXA2,HNF1A,HNF4A,NCOA2,NR1H4,NR1I2,NR1I3,NR3C1,PPARA,PPARD,PPARG,PPARGC1A,Rxr,phenobarbital,thyroid hormone receptor
pregnenolone carbonitrile		chemical drug		-0.168	3.25e-10	ABCB11,Ces2a,CPT1A,Cyp2b13/Cyp2b9,CYP2B6,CYP2C18,CYP3A5,CYP7A1,HMGCS2,SCD,SCP2,Slco1a1,Slco1a4,SLCO1B3,SLCO2B1,UGT1A1,UGT1A3,UGT1A6,UGT1A7 (includes others)	17-alpha-ethinylestradiol,CEBPA,ESR1,FOXA2,FOXA3,HNF4A,NCOA2,NR0B2,NR1I2,NR1I3,NR3C1,NR5A2,ONECUT1,PPARA,RXRA,SP1,pregnenolone carbonitrile
FGF19		growth factor	Activated	2.062	3.48e-10	ACACA,ACLY,ACSL1,ALDH1A1,AMY2A,APOE,AQP8,BCL2L1,CD36,CTNNB1,CYP17A1,Cyp2d9 (includes others),Cyp4a14,CYP7A1,CYP7B1,CYP8B1,ENO3,FABP5,FASN,FBP1,FDPS,GAS2,PKLR,PON1,SCD,SERPINA1,SERPINA3,SLC2A2,THRSP	ADIPOQ,CTNNB1,FGF19,FOS,FOXA2,MLXIPL,NCOA2,NR0B2,NR5A2,PPARA,PPARGC1A,RXRA
PPARD		ligand-dependent nuclear receptor		1.071	3.54e-10	ACAA1,ACAA2,ACACA,ACADL,ACADVL,ACOX1,ACSL6,ACTA2,ALDH2,ALDH3A2,ALDH9A1,APOA1,APOA2,APOB,APOE,BCL2L1,C1QB,CD36,CPT1A,CPT2,CSAD,CYP2B6,ECH1,ECI2,FABP1,FASN,FBP1,FN1,GOT2,GPAM,GPD1,GPD2,GSTA5,HMGCS2,ILK,Irgm1,KYAT3,LDHA,MLYCD,PCYOX1,PKLR,RAB9A,SCARB2,SCD,SIRT5,SLC25A20,SLC27A2,SLC2A2,SORD,STBD1,TMEM120A,YWHAE	FOXO1,NR1H3,NR1H4,NR1I3,PPARA,PPARD,PPARG,PPARGC1A,RXRA,SREBF1,THRB,fatty acid
IL3		cytokine		1.274	3.65e-10	ACOX1,AKR1A1,ALDH2,ARG1,BCL2L1,BNIP3L,Calm1 (includes others),CALR,CAPZB,CAT,CCT5,Ces1b/Ces1c,Chil3/Chil4,CPT1A,CRAT,CSNK1A1,CTTN,DAD1,ECH1,EEF1A1,FASN,GNA13,GNAO1,GNAS,GPX1,HBA1/HBA2,HLA-A,HSP90B1,HSPA2,HSPA5,HSPA9,ITGAV,KPNB1,LYN,MAN2B1,MPO,MYO1C,NCL,PRG2,PSME1,RALA,RAN,RIDA,RPL10,RPL11,RPL13,Rpl23a,RPL3,RPL4,RPL5,RPL6,RPL7,RPS12,RPS14,RPS16,RPS17,RPS19,RPS20,RPS3,RPS4Y1,RPS6,RPS7,SERPINA3,SOD1…	IL3,MYC,NFKBIA,PPARG,RB1,SP1,TP53
PXR ligand-PXR-Retinoic acid-RXRα		complex	Inhibited	-2.609	5.65e-10	ABCB11,ABCB9,ALDH1A1,Aldh1a7,ALDH3A2,CAT,CES3,CYP1A2,CYP2A6 (includes others),CYP2B6,CYP2C8,CYP3A5,CYP3A7,CYP7A1,PAPSS2,SCD,SLCO1B3,UGT1A1,UGT1A7 (includes others)
PITX2		transcription regulator		-1.698	6.2e-10	ACAD8,ADH1C,ATP1A1,ATP1B1,CDH2,COQ6,Cryzl2,DHRS7B,FMO2,GCDH,GPX4,GRHPR,IDH2,ITGAV,ITGB1,LDHA,MSRA,NDUFA13,NDUFB3,NDUFB4,NDUFB7,NDUFB8,NDUFC2,NDUFS2,NDUFS3,NDUFS7,NDUFS8,OXNAD1,PRDX2,RDH14,SDHC,SOD1,SOD2,TXN2,UQCRQ,VIM	Histone h3,PITX2,SP1
dichlorovinylcysteine		chemical toxicant		-0.626	7.56e-10	ACADS,ACAT1,AKR1A1,EGFR,ENO1,GLOD4,GRB2,HAAO,HSPA9,MDH2,PPA2,PRDX5,PSMA1,SLC27A2,SORD,TUFM
GW 4064		chemical toxicant		0.591	7.68e-10	ABCB11,ACACA,APOA1,APOE,APOM,BAAT,CYP7A1,CYP8B1,DDAH1,FGA,FGB,FGG,G6PC,KNG1,MT-CO2,PCK1,PKLR,PON1,SLC10A1,SLC27A5,Slco1a1,TFAM,THRSP	GW 4064,HNF1A,HNF4A,MLXIPL,NR0B2,NR1H4,NR1I3,PPARA,PPARG,RXRA,THRB
PRL		cytokine		1.014	7.72e-10	ACTB,ACTR3,AKR1C4,ANXA2,ANXA3,ANXA5,ATP2A2,ATP5PD,B2M,BCL2L1,CAPN2,CLDN3,CLU,CNN3,COX4I1,CTSA,CTSB,CTSD,CTSH,CTSS,CTSV,DCN,EGFR,ENO1,FN1,HSD17B7,Hsd3b4 (includes others),HSPD1,IDE,ISG15,ITGA1,KRT5,KRT72,MGST1,MSN,P4HB,PC,PDIA4,PDIA5,PDK2,PLSCR1,PNPT1,PPM1K,PSME1,PSME2,RALB,RHOG,RPSA,SCARB1,SCP2,SERPINA3,SLC10A1,SND1,SOD1,TECR,TPM3,TRIM14,VIM,XDH,YWHAG	AR,CEBPB,CTNNB1,D-glucose,ERBB2,ESR1,ESR2,FOXO4,HIF1A,MYC,NR3C1,PDX1,PGR,PPARD,PPARG,PRL,TCF7L2,TP53,beta-estradiol,progesterone
nafenopin		chemical drug		-1.982	9.83e-10	ACOX1,ATP5F1B,CEL,CELA2A,Ces1e,CPT1A,CTRB2,CYP17A1,CYP4A11,Cyp4a14,DECR1,DLD,HSD11B1,HSD17B4,HSP90AB1,HSP90B1,MPST,POR	ACOX1,NR1H3,PPARA,PPARG,RXRA,SREBF1,THRB,nafenopin
cafestol		chemical - endogenous non-mammalian		-0.042	1.51e-09	APOA1,CYP17A1,CYP27A1,CYP2A6 (includes others),CYP3A5,CYP7A1,CYP8B1,Gsta4,GSTA5,GSTM5,Gstm6,GSTP1,HSD3B1,SLC10A1	FOXA2,HNF1A,HNF4A,MLXIPL,NR0B2,NR1H4,NR1I2,RXRA,cafestol
progesterone		chemical - endogenous mammalian		0	1.54e-09	ACAT1,Acot1,ACOX1,ACSL1,ACTA1,ACTA2,ACTB,ADH5,AK3,AKR1C4,ALDH1A1,AMY2A,APOE,AQP1,ASGR1,ASGR2,ATP1A2,ATP1B1,BCL2L1,BSG,C3,CA3,CD1D,CD36,CD82,CDH2,CES1,CFB,Chil3/Chil4,CLDN3,COMT,CP,CTSF,CTSV,CYP2A6 (includes others),CYP2B6,CYP2C8,CYP2E1,CYP2F1,CYP3A5,DPP4,EGFR,EIF5B,ELOVL2,ENPEP,ENPP1,FAAH,FMO5,FN1,FTH1,G6PD,GARS,GCH1,GNMT,GPAM,GSTA3,Gstt1,HSD11B1,HSD17B2,HSD17B4,HSPA2,HSPA8,IDE,IDH2,Ighg2b,INMT,I…	CEBPB,CTNNB1,FOXO1,HIF1A,IFNG,IL1B,Insulin,MYC,NFKBIA,NR1H4,NR3C1,PGR,PPARA,PPARG,SP1,SREBF1,TP53,progesterone
TFAM	1.231	transcription regulator		1.941	1.84e-09	ACADL,ACADM,ACADS,ACOX1,AUH,CPT2,ECH1,ECHS1,FABP5,mt-Atp8,PGAM1,PGK1,SLC25A20
thyroid hormone		chemical - endogenous mammalian		-0.704	2.04e-09	ACSL5,ACTA1,AK4,ALDOB,APOE,ATP2A2,ATP5MG,COMT,CPT1A,CRAT,Cyb5r3,Cyp4a14,CYP7A1,DAD1,DBI,DDAH1,DNAJC3,ECH1,FASN,FDFT1,FDPS,G6PC,G6PD,GCH1,GDI1,GPD2,HSP90AB1,IGHM,ME1,MT-ND3,NDUFB5,NUDT7,OAT,PCK1,PHYH,PKLR,RAB2A,RTN1,THRSP,TTR,UGP2,UQCR10,UQCRHL,VIM,YWHAE	APOE,CTNNB1,ESR1,FASN,FOXO4,LEP,MED1,MYC,NR1H3,PPARA,PPARG,PPARGC1A,RXRA,SP1,SREBF1,TCF7L2,THRB,TP53,thyroid hormone
mibolerone		chemical drug		-0.819	2.07e-09	ACSL1,ALCAM,ARF4,C4A/C4B,CALR,CALU,CLTC,CLU,CYP4V2,CYP51A1,DAD1,DBI,DNAJB11,EIF4A1,ERP29,FDPS,GOT2,HDLBP,HEXB,HSD17B11,HSP90B1,HSPA5,HYOU1,IDH3G,LSS,MAN2A1,NME2,P4HB,PGK1,PPIA,PPIB,PRELP,PRKCH,Rrbp1,SLC25A5,SMPDL3A,TF	AR,CTNNB1,ESR1,ESR2,NCOR1,SP1,mibolerone
TGFB1		growth factor		-0.738	2.11e-09	AASS,ABCD1,ABCE1,ABCF1,ACAA2,ACLY,Acot1,Acp5,ACSL3,ACSM3,ACTA1,ACTA2,ACTN1,ADK,ALB,ALDH2,ALDH3A2,ALDH5A1,AMY2B,ANPEP,ANXA11,ANXA2,APOB,APOE,AQP1,AQP8,AQP9,ARF1,ARF4,ARG1,ARPC2,ASGR2,ASS1,B2M,BCL2L1,BDH1,BGN,BNIP3L,BSG,C1QB,C3,CAB39,Calm1 (includes others),CAP1,CAPNS1,CAT,CCT2,CCT5,CCT6A,CD36,CDH2,CENPE,Ces2c,Ces2e,CFB,CFH,CFI,CFL1,CKM,Clec2d (includes others),CLIC4,CLU,CNN3,COL6A1,COL6A2,COX5A,CP…	AR,CEBPA,CEBPB,CTNNB1,ERBB2,ESR1,ESR2,HIF1A,IFNG,IL1B,MYC,NFKBIA,NR1H4,NR3C1,PPARG,RXRA,TGFB1,TNF,TP53,beta-estradiol
SLC13A1		transporter		0.186	2.86e-09	ACLY,ACSL5,ALDH1A1,AQP8,C9,CLPX,COPB2,Cyp2b13/Cyp2b9,Cyp3a25 (includes others),EEF1G,FABP2,GFM1,GPAM,HSPA5,HSPA8,INMT,MPP6,PCK1,RPL8,Rplp1 (includes others),RPN1,SCD,SDF2L1,SLC16A1,SLC38A4,SLCO1B3,SRPRA,Sult2a2,TUBA1C
PNPLA2		enzyme		-0.066	2.88e-09	ACAA2,ACADL,ACADM,ACADVL,Acot1,ACOT2,ACOX1,ACSL1,CD36,CPT1A,FASN,Gk,GSTK1,Gstm3,HSPA5,INSR,MTTP,PCK1	ADIPOQ,CTNNB1,ESR1,FOS,FOXO1,LEP,MED1,MLXIPL,NR1H3,PNPLA2,PPARA,PPARD,PPARG,PPARGC1A,RXRA,SP1,SREBF1,THRB,palmitic acid
tunicamycin		chemical - endogenous non-mammalian	Inhibited	-2.34	3.56e-09	ACACA,ACOX1,ARF4,ATP2A2,CAD,CALR,CANX,CD36,CPT1A,CPT2,CYP1A2,DNAJB11,DNAJC3,ERO1A,ERO1B,GPT2,HDLBP,HSD11B1,HSP90B1,HSPA5,HSPA9,ILK,LMAN1,LMAN2,LMF1,LONP1,MANF,MTDH,NDRG1,P4HB,PDIA6,PHLDA1,SCD,SDF2L1,SEC11A,SEC22B,SEC61A1,SEC61G,SEL1L,SIGMAR1,SKP2,SPCS2,SRPRA,SSR3,STARD5,SURF4,UBXN4	ATF6,CEBPB,CTNNB1,ERN1,HIF1A,HSPA5,IL1B,NFE2L2,NFKBIA,NFYA,NR1H4,XBP1,tunicamycin
LGR5		transmembrane receptor			4.41e-09	AQP9,BCL2L1,BLVRB,CYP1A2,CYP2E1,GLUL,Gulo,HAL,HSD17B13,OAT,PLBD1,SLC1A2,SLC22A1
MAT1A	-1.227	enzyme		0.076	4.41e-09	ACADL,ALB,APOA1,ATP1B1,BAK1,CYP2E1,CYP4A11,Cyp4a14,KRT18,MAT1A,PHB,PRDX6,SOD1
HSP90B1	-1.011	other	Inhibited	-2.558	7e-09	ARF1,ARF5,CALR,CANX,EIF5A,HSP90B1,HSPA5,PPIF,RAB10,RAB2A,RAB8B,RPL12,RPL27A,RPL30,RPLP2,RPS14,RPS20,SLC1A2,SSR3,SSR4,TOMM20,VAMP8
TCR		complex	Inhibited	-3.423	7.11e-09	ABCD1,ABCD3,AK2,ALDOA,APOE,ATP5F1B,ATP5PB,ATP5PD,BCL2L1,BSG,CS,CTSB,ECH1,EIF4E,ENO1,GLUD1,HADH,HSD17B10,HSP90B1,HSPA5,HSPA9,HSPD1,IDH2,ISG15,LAMP1,LIPA,MDH1,MDH2,NDUFA10,P4HB,PA2G4,PDIA4,PGAM1,PGK1,PHB,PHB2,PRDX6,RPL10A,RPL13A,RPL15,RPL17,RPL18A,RPL22,RPL3,RPL30,RPL31,RPL38,RPL4,RPL5,RPL6,RPL7,RPL9,RPLP0,RPS13,RPS15,RPS16,RPS17,RPS2,RPS23,RPS3,RPSA,SCARB2,SDHA,SERPINA3,SLC25A3,STAT3,TALDO1,TPI1,T…	CEBPA,CEBPB,CTNNB1,HIF1A,IL1B,IL3,KRAS,MYC,NFKBIA,NR1H4,PPARG,RXRA,TCR,TNF,TP53
MMP12		peptidase			7.33e-09	ACTN1,ACTN4,ACTR2,ACTR3,ADK,ARPC1B,CAPZA2,CCT5,DNM1L,EIF3F,MYH9,PGM1,PLS3,PSAP,PSMA1,PSMA6,PSMB2,RDX,TLN1,TPM3,VCL,VCP,YWHAG
glucosamine		chemical - endogenous mammalian		-1.109	8.19e-09	ACACA,ACADM,APOB,ASS1,ATP2A2,Atp5e,ATP5MC2,FASN,GPD1,HSP90B1,INSR,MDH2,MT-ND1,NDUFA1,NDUFB9,PCCB,SLC25A11,SLC25A5,STAT3,UQCRC2	CEBPB,CTNNB1,ESR1,FOXO1,HIF1A,IGF1R,Ins1,Insulin,LEP,MED1,MTOR,MYC,PPARA,PPARG,RXRA,SIRT1,SP1,SREBF1,TP53,glucosamine
ELOVL5	-1.527	enzyme		1.883	8.46e-09	ACACA,ACADL,Acot1,CYP4A11,EHHADH,ELOVL2,FADS1,FADS2,FASN,G6PC,GPAM,HADHA,HMGCS2,PCK1,SCD	ATF4,ATF6,ELOVL5,FOXO1,HNF4α dimer,MLXIPL,PPARD,PPARG,PPARGC1A,RXRA,SIRT1,SREBF1,SREBF2,USF1,linoleic acid
INSIG1		other		1.315	9.5e-09	ACACA,ACLY,ACSL4,ACSS2,APOE,CYP4F2,CYP51A1,DHCR24,DHCR7,ELOVL1,FABP5,FADS1,FADS2,FASN,FDFT1,FDPS,G6PD,GPAM,HMGCS2,IDI1,LIPA,LPCAT3,LSS,PCYT2,PMVK,SCARB1,SCD,SLC2A2,TM7SF2,VNN1	HNF4α dimer,INSIG1,NR5A2,PPARG,PPARGC1A,SP1,SREBF1,SREBF2,Srebp,TP53,USF1,cholesterol,lipid
GnRH analog		biologic drug		-1.92	9.81e-09	ACAA2,ACACA,ACTN1,ACTN4,AHCYL1,ANXA11,ATP5F1A,ATP6V1E1,CALR,CAPNS1,CNPY3,COL6A1,CYB5A,CYC1,DDOST,FN1,GATD3A/GATD3B,GDI2,GRB2,HADHB,HINT1,HSP90AB1,HSPA2,IGHM,ITIH4,KYNU,MIA3,MICU1,MIPEP,MPV17,MRPS31,MTIF2,MTX1,NDRG1,NDUFB5,NDUFS7,NDUFV2,NME2,NUTF2,PABPC1,PDLIM5,PI4KA,PLD3,PPIA,PPOX,PRCP,PSMA6,PSMD13,RAB5C,RAB8A,RALA,RAN,RER1,SDF2,SEC22B,SPG7,SRSF3,SSR1,TMBIM6,TWF1,UBE2D3,UQCRB,UROD,VCL,VCP
PDX1		transcription regulator		0.084	1.08e-08	ACTB,AKR7A2,ALB,ALDOB,ANXA2,ATP2A2,Atp5e,ATP5PD,ATP5PF,CAT,CPT2,CRELD2,CROT,Cyb5r3,ECH1,ERO1A,ERO1B,FH,G6PC,GCH1,GCLM,GNAS,GNG12,GOT1,GRN,GUSB,HSPA5,IDH1,ILK,KRT18,KRT8,MAOB,MDH1,MT-ND1,NDUFB9,PAPSS2,PC,PDIA4,PDIA6,PNPO,SDHA,Slc25a1,SLC2A2,TFAM	FOXO1,FOXO4,INS,Insulin,PDX1,PPARA,PPARG,SP1,SREBF1
troglitazone		chemical drug		0.817	1.26e-08	ABCD2,ACADM,ACADS,Acot1,ACOT2,ACOX1,ACSL1,ACSL6,ACTA1,ACTA2,AK2,ALAD,Aldh1a7,ANXA2,ARF4,BAK1,BCKDHA,BCL2L1,C3,CD36,CFL1,CKM,CPT2,CTNNB1,CYP2B6,CYP3A5,CYP3A7,CYP7A1,DBI,DCN,ECH1,EIF5,ENTPD5,ERO1A,FABP5,FADS2,FASN,FGGY,FN1,GLO1,GPAM,GPD1,HBA1/HBA2,HP,HSPA5,KRT13,LOC102724788/PRODH,MAOB,ME1,MPO,MRPL47,MT-ND1,NDRG1,NFS1,PC,PCK1,PEMT,PEX11A,PNPLA8,PXMP2,SCARB1,SCD,SEPT7,SKP2,SLC2A2,TALDO1,THRSP,TST,UG…	CEBPA,CEBPB,D-glucose,FOXO1,Insulin,MYC,NFKBIA,NR1H4,NR1I3,PDX1,PPARA,PPARD,PPARG,PPARGC1A,RXRA,SP1,SREBF1,THRB,TNF,TP53,troglitazone
HRAS	1.57	enzyme		-0.326	1.27e-08	ACTA1,ACTB,AMACR,ANXA2,ANXA3,ANXA6,ARF1,ARF6,ATP2A2,ATP5F1B,ATP5PF,B2M,BAK1,BCL2L1,BNIP3,CALU,CAPN2,CD81,Cdc42,CFB,CFH,CLU,COL6A2,COPB2,CPT1A,Crip2,CRP,CTNNB1,CTSB,CTSC,CTSS,CTSV,CTSZ,DPP4,EGFR,ENPP1,EPHX1,ERP29,FAM213A,FASN,FDFT1,FERMT2,FN1,GFER,GNA13,GNB1,GPX3,GRN,GUSB,HDHD5,HRAS,HSP90AA1,HSPA8,IFI30,IGKC,ILK,IQGAP2,ITGAV,ITGB1,JUP,KRT18,LASP1,LPP,LYZ,MAOB,MRPL12,MSMO1,MYL12A,MYO1C,NLN,P4HB,PCK…	AR,CEBPB,CTNNB1,EGFR,HIF1A,HRAS,HTT,IL1B,MYC,NFKBIA,NR1H4,PPARG,RB1,SP1,TP53
SCP2	-1.108	transporter		0.389	1.28e-08	ACAA1,ACOX1,AKR1C4,BSG,CYP7A1,FABP1,PCK1,PDZK1,SCARB1,SCP2,Slco1a1,Slco1a4	MLXIPL,NFYA,NR1H2,NR1H3,NR5A2,PPARA,PPARD,PPARG,SCP2,SP1,SREBF1,SREBF2,Srebp,cholesterol,fatty acid,lipid,oleic acid,sterol
gemfibrozil		chemical drug		0.179	1.4e-08	ACAA1,ACADL,ACADVL,ACOT2,ACOX1,ANXA7,APOA1,APOE,CNP,CPT1A,CPT2,CRP,DECR1,DECR2,ECH1,ECI1,EHHADH,FGB,HADHA,HADHB,POR,RTN4,SCD,TPP1	ACOX1,CEBPA,CEBPB,FOXO1,NFKBIA,NR1H3,NR1H4,NR1I3,PPARA,PPARD,PPARG,RXRA,SREBF1,THRB,TNF,gemfibrozil
tretinoin		chemical - endogenous mammalian	Activated	2.282	1.79e-08	ABCE1,ACOX1,Acp5,ACSL1,ACSS2,AKR1A1,ALDH1A1,ALDH9A1,ANPEP,ANXA2,ANXA5,ANXA6,Ap2b1,APOA2,APOE,AQP1,AQP9,ARG1,ATP1B3,ATP2A2,BCL2L1,BHMT,BNIP3,BNIP3L,C3,CAD,Calm1 (includes others),CALR,CAPN2,CBR1,CBS/CBSL,CCT5,CD1D,CD36,CD47,CD82,CES1,Ces1b/Ces1c,Chil3/Chil4,CLTC,CP,CPA1,CPT1A,CRAT,CREG1,CSNK1A1,CTNNB1,CTNND1,CTSB,CTSC,CTSD,CTSS,CYP17A1,CYP1A2,CYP2B6,CYP2C18,Cyp2c70,CYP2S1,CYP2W1,CYP4A11,Cyp4a14,CY…	CEBPA,CEBPB,CTNNB1,E2F1,FOXO1,HIF1A,MYC,NFKBIA,NR1H4,NR1I3,PPARA,PPARG,PPARGC1A,RXRA,SP1,SREBF1,THRB,TNF,TP53,tretinoin
ethanol		chemical - endogenous mammalian		-1.313	2.46e-08	ACACA,ACADL,ACADM,ACLY,ACOX1,ACTA1,ACTA2,ADH1C,ANPEP,APOA1,BCL2L1,BHMT,C9,CAT,CBR1,CLIC4,CLU,CPT1A,CRP,CYP2A6 (includes others),Cyp2b13/Cyp2b9,CYP2B6,CYP2C8,CYP2E1,CYP3A5,CYP3A7,CYP4A11,CYP4A22,EGFR,EPHX1,ETNPPL,FAAH,FABP1,FABP2,FASN,G6PC,GNAI2,GNAS,GPAM,GPT,GSR,Gsta4,GSTA5,Gstm3,HAO2,HLA-A,HSD17B10,HSD3B1,HSP90AB1,HSP90B1,HSPA5,HTATIP2,IGHM,Keg1,LSS,MAT1A,MGST3,MPO,NSDHL,PCK1,PHB,RHOB,SCD,SEC23A…	CEBPA,CEBPB,HNF4A,MYC,NFKBIA,NR1H3,NR1H4,NR1I3,PPARA,PPARD,PPARG,RXRA,SREBF1,THRB,TNF,ethanol,fatty acid
genistein		chemical drug	Activated	5.407	3.05e-08	ABCB9,ACP2,ADK,AGA,ALDH5A1,AP1B1,APOA1,APOB,ARG1,ARSA,ASAH1,ATP5PO,ATP6V0D1,ATP6V1A,ATP6V1C1,BCL2L1,C3,CAT,CLN5,CLU,CTSA,CTSB,CTSD,CTSF,CTSH,CTSO,CTSV,CYP4F2,DIO1,DNASE2,FUCA1,GALC,GALNS,GBA,GLB1,GLMP,GM2A,GNS,GSTA5,GUSB,HEXA,HEXB,HLA-A,HSPA5,IDUA,Igkv1-117,LAMP1,LGMN,LIPA,MAN2B1,MANBA,MAOA,MTTP,NAPSA,NEU1,NPC1,NPC2,OGDH,PLA2G15,PLBD2,PPT1,PSAP,PTPN6,PXMP4,RAB14,RPN2,SCARB2,SCPEP1,SLC4A4,Slco1a1,…	CEBPB,ESR1,ESR2,HIF1A,MLXIPL,MYC,NFKBIA,PPARA,PPARD,PPARG,RXRA,SREBF1,Srebp,TFEB,TP53,beta-estradiol,genistein,linoleic acid,oleic acid
STAT5B		transcription regulator		-1.924	3.62e-08	ABCD2,Acnat1/Acnat2,ACOT1,Acot1,ACOT11,ACOT4,ACSL6,AGPAT2,ALDH3A2,Aox3,ATP2A2,BCL2L1,C9,CBR1,CKMT2,CYP17A1,Cyp2a12/Cyp2a22,CYP2A6 (includes others),Cyp2b13/Cyp2b9,CYP2B6,CYP2C8,Cyp2d9 (includes others),CYP39A1,CYP3A5,CYP4A11,CYP4A22,EGFR,FMO2,GJB1,GPD1,Gsta4,GSTP1,Gstt3,HAO2,HEXA,Hsd3b4 (includes others),Keg1,MDH2,ME1,MPC2,Mup1 (includes others),MYL1,NAT8,NT5E,NUCB1,NUDT7,RPL5,SCD,SLC47A1,Slco1a1…	CEBPA,CEBPB,FOXO1,NFKBIA,NR1H3,PPARA,PPARG,PPARGC1A,RXRA,SREBF1,STAT5B,THRB,TNF
HNF4α dimer		complex		-1.415	3.81e-08	ALDOB,CYP7A1,CYP8B1,FABP1,FABP2,FBP1,GAPDH,PKLR,PON1,SLC2A2
calcitriol		chemical drug		1.753	4.48e-08	ACADSB,ACAT2,Acp5,ACSL1,ADHFE1,ALB,ALDH4A1,ANXA2,APOA1,ATAD1,ATP5F1D,BAK1,BCL2L1,C3,CELSR3,CES1,CKM,Clec2d (includes others),COMT,COQ9,CPOX,CPT1A,CYB5R1,CYP2B6,CYP3A7,CYP7A1,DDAH1,DNM1L,ECH1,EGFR,ENPEP,ETFB,FASN,FDPS,FDX1,FECH,FGG,FIS1,FN1,G6PD,GAPDH,GLUD1,GNAI2,GPX4,GSR,GUF1,HAGH,HSD17B2,HSD17B4,HSPA9,HSPD1,IDH1,IDH2,ISG15,ISOC2,LAMP1,LRPPRC,MAOA,MRPL41,MRPS6,MTCH1,MYH8,NDUFA4,NDUFB2,NDUFV2,OAT,…	CEBPA,CEBPB,ESR1,ESR2,FOXO1,HIF1A,HNF4A,Insulin,MYC,NFKBIA,NR1H4,NR1I3,PPARA,PPARG,RXRA,SP1,SREBF1,THRB,TNF,beta-estradiol,calcitriol
UCP1		transporter		-1.3	4.58e-08	ACACA,ACOT2,BCKDHA,BCKDHB,CTH,CTSV,CYB5R1,DBT,EEF1A1,FASN,G6PD,GARS,GHITM,GNMT,GOT1,GPX3,GPX4,GSR,GSTZ1,HSD17B7,MT-CO1,MTHFD1,MYH4,NDUFA10,NDUFB8,NDUFS3,NUDT19,PCK1,PGLS,REEP6,SDHB,SHMT1,SHMT2,SND1,SOAT2,STBD1,TXN2,UQCRC1,UQCRC2	AMPK,FOXO1,MLXIPL,PPARGC1A,SIRT1,UCP1,USF1
AHR		ligand-dependent nuclear receptor		0.157	4.66e-08	ABCB6,ACACA,ACOX1,ACTA2,ACTN1,AKR1A1,ALB,ALDH1B1,ALDH2,CBR1,CD36,Cdc42,CDH2,CELA1,Ces2c,COL6A1,CRP,CTNNB1,CTSD,CYP17A1,CYP1A2,CYP2A6 (includes others),CYP2B6,CYP2C8,CYP2S1,DCN,DIO1,EHD1,ENO1,ENPEP,EPB41L5,FMO2,FMO3,FN1,GHITM,GOT1,GPAM,GSTA5,GSTM5,HP,Hsd3b4 (includes others),HSP90AA1,HSPA5,IGHM,LDHA,MT-CO1,MT-CO3,MT-CYB,MT-ND4,OPA1,PCK1,PI4K2A,PKLR,SCD,SLC17A2,SLC25A51,SOD1,SOD2,STAT3,STEAP4,TDO2,…	AHR,ARNT,CEBPA,CEBPB,CTNNB1,E2F1,ESR1,FOS,HIF1A,MYC,NR4A1,PPARG,SNAI1,SP1,SREBF1,TGFB1,TP53,VHL
fluconazole		chemical drug		-0.577	6.23e-08	ABCB9,ADH1C,CYP2B6,Cyp2c40 (includes others),CYP2C8,Cyp2d26,CYP3A5,CYP3A7,Hsd3b4 (includes others),POR,SLC6A13,SRD5A1
desmopressin		biologic drug		1.841	6.95e-08	ACTB,ALB,Anp32a,ATP1A1,CTNNB1,CTSD,ENO1,GAPDH,GNG12,HINT1,HSPA8,LIMA1,NDRG2,PLS3,PPIA,RHOA,RMDN3,RPL23,RPS3,SEC22B,SEC61B,STX7,TUBB,VDAC1,YWHAB,YWHAQ,YWHAZ
beta-naphthoflavone		chemical toxicant		-0.76	7.54e-08	APOE,CBR1,CRP,CYP1A2,CYP2C18,CYP2S1,CYP2W1,CYP4A11,FTH1,GCLM,GSTA5,GSTM5,GSTP1,ME1,Slco1a4,SLCO2B1,UGT1A1,UGT1A6,UGT1A7 (includes others)	AHR,ARNT,CEBPB,HIF1A,NFE2L2,NFKBIA,SP1,TP53,beta-naphthoflavone
HSD17B4	-1.354	enzyme		1.976	7.84e-08	ABCD3,ACAA1,ACOT2,ACOX1,ACSL1,CD36,CYP4A11,Cyp4a14,FASN,LPCAT3,MGLL,PEX11A,SCP2
SH3TC2		other			8.29e-08	ACLY,ACSL1,CYP51A1,DHCR24,DHCR7,EBP,FDPS,GJB1,HSD17B7,IDI1,LSS,NSDHL,PMVK,SC5D
CD38		enzyme		-0.659	8.37e-08	ACTA2,AK3,ALDOA,ANXA2,ANXA6,ASS1,ATP1B1,BNIP3,BNIP3L,CISD1,CRELD2,ENDOG,ERO1A,FAM162A,FN1,GALK1,GCAT,GPAM,HIGD1A,IFI30,MANF,MTDH,NDRG1,NDUFV3,NT5E,PDIA6,PDK1,PDLIM1,PGM1,PRDX4,RPN1,RRAS2,SDF2L1,SPCS2,TMED5,TMEM97,TPI1,VIM
tamoxifen		chemical drug		0.889	9.14e-08	ABCB11,ACACA,ACOX1,ACOX2,AMBP,AQP1,AQP9,ASAH1,ASS1,ATP5F1B,BCL2L1,C3,CAT,CD36,CDH2,CLU,CRYZ,CSAD,CTSD,CYCS,CYP2B6,CYP2E1,CYP2F1,CYP3A5,CYP7A1,EGFR,EPHX1,FABP1,FADS1,FADS2,FASN,FLOT1,GAPDH,GSTA5,HPN,HSP90AB1,HSP90B1,Igkv1-117,LSS,MIF,MT-CO1,PDZK1,PEMT,PFN1,PTPRS,SCD,SDS,SERPINA3,SLC1A2,SLC7A2,SLC9A3R1,SOD2,TDO2,TSPAN9,TXN	AR,CEBPB,CTNNB1,ESR1,ESR2,L-glutamic acid,MED1,NR0B2,NR1H3,NR1I3,NR3C1,NR4A1,PGR,PPARA,PPARD,PPARG,SP1,SREBF1,fatty acid,progesterone,tamoxifen
FOS		transcription regulator		0.83	9.59e-08	ACACA,ACOX1,Acp5,AGPS,AKR1D1,ANXA4,ARF1,ARPC5,ASL,CALU,CAPN2,CAT,CLU,COBLL1,COL6A1,CTH,CTNND1,CTSB,CTSH,CTSV,CYCS,CYP17A1,CYP7A1,DDX3X,DLG1,ENO1,EPHX2,FARS2,FASN,FETUB,FGA,FN1,FTH1,G6PC,GAK,GAS2,GBA,GM2A,GSR,GSTA5,GSTP1,HBA1/HBA2,Hbb-b1,HSD17B10,HSD3B1,HSP90B1,HSPA5,HTATIP2,ITGB1,KRT13,Krt2,KRT8,LAMP2,LETMD1,LGALS3BP,LPCAT3,MAOA,MGST1,MYH9,NDUFS7,NIPSNAP1,NSDHL,OCIAD2,PAOX,PCYT2,PFN1,PHLDA1,PRDX1…	CEBPB,CTNNB1,E2F1,ESR1,ESR2,FOS,HIF1A,MYC,NFE2L2,NFKBIA,NR5A2,PPARG,SP1,SREBF1,SREBF2,STAT5B,Srebp,TP53,cholesterol
PCK1	-1.39	kinase		0.351	9.77e-08	ACADL,ACADM,ACADVL,ACOX1,CRAT,EHHADH,G6PC,MLYCD,PCK1	CEBPB,Ins1,NR1H3,PCK1,PPARA,PPARD,PPARG,RXRA,SREBF1,fatty acid
INS		other		0.003	1.08e-07	ACACA,ACADL,ACADM,ACADVL,ACLY,ALDH3A2,APOA1,AQP9,ASPH,ATP5F1A,BCL2L1,CAT,CBS/CBSL,CD36,COX4I1,CPT1A,CRP,CYP17A1,DEPTOR,EIF4E,FASN,G6PC,HSPA5,IGKC,INSR,MT-ND4,NDUFV1,PCK1,RDH10,SCD,SDHC,Slc25a1,SLC2A2,SMPD1,SMPD2,SOD1,TFAM	ATF4,CEBPA,CEBPB,E2F1,ESR1,FOXO1,INS,Insulin,MLXIPL,NFKBIA,NR1H3,PPARA,PPARD,PPARG,PPARGC1A,RXRA,SIRT1,SP1,SREBF1,TNF,TP53,fatty acid
chenodeoxycholic acid		chemical - endogenous mammalian		-1.126	1.23e-07	ABCB11,APOA1,APOB,APOE,APOM,CD36,Ces2c,CPT1A,CYP27A1,CYP3A5,CYP7A1,CYP8B1,FASN,FBP1,FGA,FGB,FGG,G6PC,KNG1,MTTP,PCK1,PON1,SLC10A1,SLCO1B3,TXNRD1	CEBPA,CEBPB,FOXA2,HNF1A,HNF1B,HNF4A,MLXIPL,NCOR1,NR0B2,NR1H4,NR1I2,NR3C1,NR5A2,RXRA,SREBF1,SREBF2,chenodeoxycholic acid
MFSD2A		transporter			1.25e-07	ACSL4,CYP51A1,DHCR7,FADS1,FADS2,FASN,FDFT1,Gstm6,IDH1,IDI1,LSS,SCD
PTEN		phosphatase	Activated	2.087	1.46e-07	ACAA1,ACAA2,ACACA,ACO2,ACOX1,ACSL1,AKAP1,ARF4,ARG1,ARHGDIA,ASPH,C3,CA3,CAD,CNN3,COX5A,CS,CTNNB1,CTSB,CTSV,CTSZ,CYP27A1,DLAT,DLD,EBP,ECI2,EGFR,EHHADH,FASN,FDFT1,FTH1,GALK1,GCAT,GPX3,GSR,HADH,HADHA,HADHB,Hbb-b1,HEXB,IBA57,IDH2,IDH3A,IDH3G,IDI1,IFI30,ISG15,MDH1,MRPL12,MT-CO2,MT-CYB,MT-ND1,NDRG1,NDUFB3,NDUFS3,Nedd4,NEU1,PA2G4,PCBP2,PDHA1,PDHB,PF4,PGK1,PGM1,PKLR,PLXNB2,PYGL,RAB43,RAP1A,Rpl36a,RPS6,SCD…	AMPK,AR,CTNNB1,D-glucose,EGFR,FOXO1,HIF1A,HTT,MLXIPL,MTOR,MYC,NFKBIA,PDX1,PPARD,PPARG,PPARGC1A,PTEN,RB1,SIRT1,SP1,TP53,USF1
PSEN2		peptidase	Inhibited	-2.822	1.49e-07	ABCC6,ACSL1,ACTB,ANXA5,ANXA6,ATP2A2,ATP6V0D1,C1QB,CAP1,CCS,COX4I1,COX5A,COX7A2,CTNNB1,CTSC,CTSS,CTSZ,CYP51A1,DHRS7,EGFR,GAPDH,GNB1,HBA1/HBA2,Hbb-b1,INSR,MT-CO2,NDUFS8,PSEN1	APP,AR,CTNNB1,EGFR,FOS,HIF1A,HTT,MYC,NFKBIA,PPARG,PSEN1,PSEN2,RB1,SP1,TP53
ESR1		ligand-dependent nuclear receptor		-0.436	1.67e-07	AASS,ABCB11,ABCB9,ACOX1,ACSL1,ACTR2,ADH1C,AKAP1,ALCAM,ANO10,ANXA3,ANXA4,AP3B1,APOA1,APOE,AQP1,AQP9,ARPC5L,ASS1,ATP1B1,ATP6V0D1,ATP6V1A,BCL2L1,BCLAF1,C3,CAPN2,CDC42BPB,CENPE,CFL2,CIT,Clec2d (includes others),COMT,COPA,COPZ1,CP,CRKL,CSAD,CSNK1A1,CTNNB1,CTSB,CTSC,CTSD,CTSS,CXADR,CYFIP1,CYP17A1,CYP2E1,Cyp2j5,CYP4A11,Cyp4a14,CYP4A22,CYP7A1,CYP7B1,CYP8B1,DECR1,DHCR7,DLG1,DNAJC1,DNM2,DSG2,EGFR,EIF5A,ENO…	17-alpha-ethinylestradiol,CEBPA,CEBPB,CTNNB1,ESR1,ESR2,ESRRA,FOS,FOXO1,HIF1A,HNF1A,IL1B,MED1,MYC,NFKBIA,NR1H4,NR1I2,NR1I3,NR3C1,PPARG,SP1,STAT5B,beta-estradiol,tamoxifen
ARNT		transcription regulator		0.65	2.22e-07	ALDH7A1,ALDOA,ATP5PO,BNIP3,CD81,COX6B1,CTSD,CYP1A2,CYP2A6 (includes others),CYP2S1,ENO1,ERO1A,G6PC,G6PD,GAPDH,Gk,GPI,IGHM,INSR,ITGAV,LDHA,MYL6,MYO1C,NDUFS2,NDUFS3,NDUFS4,PGK1,TPI1,TUBA4A,UGT1A6,VIM	AHR,ARNT,CEBPB,CTNNB1,E2F1,ESR1,HIF1A,MYC,NFKBIA,PPARG,RB1,SP1,SREBF1,TP53,VHL
Hmgn3		other		-0.563	2.36e-07	Acaa1b,AHSG,AMBP,APOA1,APOA2,AZGP1,FGA,KNG1,Mup1 (includes others),SERPINA1,SERPINH1,SLC2A2,TANK,TTR
pitavastatin		chemical drug		0.411	2.39e-07	ACADM,ACOX1,APOA1,CAT,CD36,CYP51A1,FDFT1,FDPS,IDI1,LSS,SCARB1,SLC27A2	FOXO1,NR1H3,PPARA,PPARG,PPARGC1A,RXRA,SREBF1,THRB,pitavastatin
OMA1		peptidase		0.508	2.55e-07	ACADVL,COX4I1,DNM1L,FASN,GPT,MFN2,NDUFA9,OPA1,SCD,UQCRC2
DAP3	1.118	other		-0.333	2.91e-07	MT-CO1,MT-CO2,MT-CO3,MT-CYB,MT-ND1,MT-ND2,MT-ND3,MT-ND4,MT-ND5
valproic acid		chemical drug		0.102	3.05e-07	ABCD2,ACACA,AKR1C4,AMFR,APOA1,BCL2L1,CALR,CAT,CDS2,CPT1A,CRAT,CROT,CTNNB1,CTSB,CXADR,CYP17A1,CYP2A6 (includes others),Cyp2b13/Cyp2b9,CYP2B6,CYP2C18,Cyp2c54 (includes others),CYP2C8,CYP39A1,CYP4A11,Cyp4a14,CYP51A1,DBI,DHCR7,DNAJB11,DNAJC3,EHHADH,ELOVL2,FABP1,FABP2,FDFT1,FDPS,GCLM,GLUL,GNAI2,GPAM,H6PD,HMGCS2,HSD17B6,HSD3B7,HSPA5,IDI1,IDS,LIMA1,MRPS2,MSMO1,MTTP,NPC2,NSDHL,PDIA6,PSMA1,PSMA2,PSMA6,PSM…	CEBPB,CTNNB1,ESR1,ESR2,FOXO4,HIF1A,LEP,MED1,MYC,NR1H3,NR5A2,PPARA,PPARD,PPARG,SP1,SREBF1,SREBF2,Srebp,TCF7L2,TP53,beta-estradiol,cholesterol,fatty acid,valproic acid
peoniflorin		chemical drug		0.213	3.82e-07	ATP5F1A,COX5A,DDAH1,ENO1,GLO1,HIBADH,PDIA3,PPIF,SAR1B,TUBB,UBE2N
AGN194204		chemical drug		0.53	4.14e-07	ACAA1,Acaa1b,ACAA2,ACAT2,Acot1,ANXA11,ANXA2,ATP1A1,BNIP3L,CLIC4,CPT1A,CYB5A,Cyp2c54 (includes others),Cyp4a14,CYP51A1,CYP7B1,DHCR7,ELOVL5,ENO3,EPB41,FABP2,FDFT1,FDPS,FDX1,GAPDH,GNAS,GNB2,IDI1,IFITM3,IGHM,LAMP1,LSS,NPC2,NSDHL,PHLDA1,SCD,STIM1	AGN194204,CTNNB1,FOXO4,MYC,PPARG,TCF7L2,TP53
testosterone		chemical - endogenous mammalian		0.197	4.16e-07	ACSL1,ALDOA,ANPEP,ANXA3,ARF5,ATP1B1,ATP5PB,BGN,BNIP1,CA3,CAT,CDH2,CLU,COX5A,CRP,CTSV,CYB5A,CYP2E1,CYP51A1,CYP7B1,DCN,DDX3Y,DHCR24,EGFR,FN1,GDI2,GFM1,GPX4,GUSB,HMGCS2,HNRNPK,HSP90AB1,HSPD1,ITGB1,MAOA,MGST1,MT-CO1,MT-CO2,MT-CO3,MT-CYB,MT-ND5,MTTP,NDRG1,OAT,PDIA4,PSEN1,PSMA1,PSMA2,PSMB1,RAB2A,RALA,RPL21,RPS11,SLC25A10,Slco1a1,SOD2,SRD5A1,STAT3,TF,TFAM,TUBB2A,TXNRD1,YWHAE,YWHAZ	APP,AR,CEBPB,CTNNB1,ESR1,ESR2,FOS,HIF1A,MYC,NFKBIA,NR3C1,PGR,PRL,SP1,TP53,beta-estradiol,dihydrotestosterone,progesterone,testosterone
di(2-ethylhexyl) phthalate		chemical toxicant		-1.767	4.17e-07	ABCD3,Acot1,ACOX1,BSG,CD36,CROT,CYP17A1,CYP4A11,Cyp4a14,DPP4,EGFR,EHHADH,FABP1,PEX11A,POR,Slco1a1,SLCO2B1,SOD1,TSPO	ACOX1,NR1H3,PPARA,PPARG,RXRA,SREBF1,THRB,di(2-ethylhexyl) phthalate,lipid
tanespimycin		chemical drug	Activated	2.012	4.8e-07	ACACA,BAK1,BCL2L1,CYCS,EIF4A1,FASN,FDFT1,HSP90AB1,HSP90B1,HSPA5,HSPA8,HSPA9,KRT18,KRT8,LDHA,LYN,MIF,PRDX3,PSMA7,RPL24,RPL27A,RPL30,RPL35,RPS16,RPS8,SCD,SERPINH1,SLC1A2,SOD2,SRSF2,STAT3	AHR,AR,ARNT,CTNNB1,EGFR,FOXO1,HIF1A,HTT,IGF1R,MYC,NFKBIA,PPARG,TP53,VHL,tanespimycin
THRSP	-1.546	other		-1.172	4.81e-07	ACACA,ACLY,DIO1,FASN,PCK1,PKLR,THRSP	FASN,SREBF1,THRSP
uridine		chemical - endogenous mammalian		-1.134	4.81e-07	Acot1,ACOX1,ALDOB,BDH1,EEF1A1,EHHADH,HADHB
SMARCB1		transcription regulator		-1.599	5.1e-07	ACAT1,ACSL1,ACTR2,ATP1B1,BNIP3,BNIP3L,C4A/C4B,CA5A,CENPE,CRP,CTTN,Cyp2c54 (includes others),Cyp2c70,CYP2C8,Cyp2d26,Cyp2d9 (includes others),CYP2E1,CYP39A1,Cyp3a25 (includes others),CYP3A7,CYP4A11,Cyp4a14,CYP8B1,DSG2,EIF4E,FBP1,G6PC,GJB1,HP,JUP,Mup1 (includes others),PC,PCK1,PLXNB2,RAB14,RAB5B,RAB5C,SKP2
chloropromazine		chemical drug		-1.698	5.64e-07	ACAT2,CYP2B6,CYP4F2,DHCR7,FABP1,FADS2,FDFT1,FDPS,HPN,IDI1,LSS,MSMO1,RDH11,SC5D,SCD,SERPINA3	FOXA2,HNF4A,NR1I2,chloropromazine
actinonin		chemical reagent		0	5.67e-07	mt-Atp8,MT-CO1,MT-CO2,MT-CO3,MT-CYB,MT-ND1,MT-ND2,MT-ND3,MT-ND4,MT-ND5
inosine		chemical - endogenous mammalian		0.456	5.96e-07	ALCAM,ANXA2,ANXA5,ARPC1B,C1QB,C3,C4A/C4B,CFB,DPP4,FTL,IFITM3,LCP1,LGALS3BP,NPC2,RNASET2,SERPING1,TSPO,VIM
SIRT3	1.344	enzyme		0.462	5.97e-07	ACADM,CAT,CYCS,mt-Atp8,MT-CO1,MT-CO2,MT-CO3,MT-CYB,MT-ND1,MT-ND2,MT-ND3,MT-ND4,MT-ND5,PDK1,SCD,SLC2A2,SOD2	AMPK,CEBPB,CTNNB1,FOXO1,HIF1A,IL1B,Insulin,MLXIPL,NFKBIA,NR1H4,PPARA,PPARG,PPARGC1A,SIRT1,SIRT3,SP1,SREBF1,TFAM,USF1
TCF7L2		transcription regulator		-1.356	6.5e-07	ABCD2,ACAA1,ACADL,ACOT4,ACSL1,ACSL3,ACY3,AKR1C4,ALDH3A2,AQP9,ASPH,CAP1,CERS2,CNP,CTNNA1,CYP2C8,CYP2E1,CYP3A7,CYP51A1,CYP7A1,DHCR24,DHRS7,EGFR,EHHADH,ELOVL1,ENPP4,ENTPD5,FBP1,FH,FTH1,G6PC,GCLM,GJB1,GLUL,GYS2,HMGCS2,HSPA2,IDH1,ILK,LAMP1,ME1,MMGT1,MOSPD2,NPC1,NPC2,PCK1,PICALM,RAP1A,RHOA,RHOG,SC5D,SLC17A2,SLC1A2,SLC27A2,SNAP23,SRD5A1,SRSF1,STXBP3,TWF1,TXNDC16	CEBPA,CTNNB1,FOXO1,FOXO4,INS,Insulin,MYC,PPARA,PPARG,SP1,SREBF1,TCF7L2,TP53
Lh		complex		-0.027	6.81e-07	ACP2,ACTA1,ACTA2,ACTB,ACTN1,ACTR2,ARL6IP5,ARPC1A,ARPC4,ATP2A2,BNIP3L,CSNK1A1,CTNNB1,CTNND1,CYP17A1,DHCR7,DUSP3,EGFR,FDX1,FDXR,GNAS,GNB1,HSD11B1,HSD3B1,ILK,KRT18,MBD2,MSMO1,NPC2,PDXK,PGK1,PGRMC1,PHB,PI4K2A,PLIN3,PPP2R1A,RAB14,RAB1A,RAB2A,RAB33B,RAB4A,RAB5A,RAB5C,RHOB,SNAP23,SOD2,TLN1,TMBIM6,VCL	AKT1,APP,CEBPB,CTNNB1,ESR1,ESR2,FOS,HIF1A,IL1B,Lh,MYC,NFKBIA,NR1H4,NR4A1,PPARG,TP53,beta-estradiol
UDP-D-glucose		chemical - endogenous mammalian		0.816	6.97e-07	CALR,HSP90B1,HSPA5,HYOU1,PDIA3,PDIA4
PKD1		ion channel		0.493	7.31e-07	AADAC,ACOT2,ACOX2,Acp5,ALDH1A1,ALDH8A1,APOM,APOO,ASPH,ATP1A1,ATP1B1,CTNNB1,CYP8B1,DDX3Y,EGFR,EIF3A,G6PC,GATM,GLS,HGD,Hrg,IDH1,IL4I1,ITIH2,KNG1,KRT18,NAPSA,PAH,PCK1,PICALM,PRODH2,PSEN1,RAB9B,SEPT7,SERPINF2,SFXN3,SLC2A2,SLC4A1,SYNJ2,TTR
FOXA3		transcription regulator		-0.873	7.42e-07	ACADM,AMY2B,CPT1A,CYCS,Cyp2a12/Cyp2a22,CYP2C18,CYP2C8,CYP3A5,CYP3A7,Ear2 (includes others),G6PC,PCK1,SLC2A2,TF,TTR	ESRRA,Esrra,FOXA3,PPARA,PPARD,PPARG,PPARGC1A
MED13		transcription regulator		1.929	7.42e-07	ACACA,ACSM3,CD36,CYP2A6 (includes others),ENO1,FASN,G6PC,GPD1,GPD2,KNG1,PKLR,PYGL,SCD,THRSP,TKT
SURF1	1.188	enzyme	Inhibited	-2.333	7.45e-07	COX4I1,CPT2,INSR,MT-CO1,MT-CO2,NDUFA1,SDHA,TFAM,VDAC1
benzene		chemical toxicant		-0.75	7.73e-07	ANPEP,BCL2L1,BET1,BNIP3,CD47,CHP1,CYP2E1,DHCR24,NCKAP1,NDUFS1,PLS3,RAB9A,RHOB,RTN4,SLC16A1,SLC9A3R1,Slco1a1,STOM,YWHAQ
trichloroethylene		chemical toxicant		-0.75	7.73e-07	ANPEP,BCL2L1,BET1,BNIP3,CD47,CHP1,CYP2E1,DHCR24,NCKAP1,NDUFS1,PLS3,RAB9A,RHOB,RTN4,SLC16A1,SLC9A3R1,Slco1a1,STOM,YWHAQ
diethylnitrosamine		chemical toxicant		1.648	8.14e-07	ALB,BAAT,C9,CES3,CSTB,Cyp2c54 (includes others),CYP2C8,CYP4A11,CYP4F12,CYP7B1,GSTP1,HSD3B1,Hspa1b,KRT8,Mup1 (includes others),OAT,PAH,PHLDA1,PLSCR1,Rpl36,SELENBP1,SLC22A25,SLCO2B1,SOD1	CEBPA,CEBPB,NFKBIA,PPARG,RXRA,TNF,diethylnitrosamine
SPP1		cytokine		1.033	8.28e-07	Acp5,ARG1,BCL2L1,CAPNS1,CCS,CDH2,COX7A2L,CYP39A1,CYP7A1,DHCR7,EGFR,EPDR1,FN1,GCDH,GPX4,GSTZ1,HMOX2,HTATIP2,ILK,ITGAV,KRT18,MECR,NDRG2,NDUFA9,NDUFB9,NDUFS4,NDUFS7,NDUFS8,NDUFV1,POR,PTPMT1,SAMM50,SC5D,SELENOW,SERPINF1,TM7SF2,TXNRD2,UQCRC2,VIM	AKT1,CEBPA,CEBPB,CTNNB1,FOS,FOXO4,IL4,MYC,NFKBIA,NR4A1,PPARG,RXRA,SNAI1,SP1,SPP1,TCF7L2,TGFB1,TNF,TP53
SOD1	1.045	enzyme		-1.706	8.69e-07	ACO1,ACTB,APOE,ASL,ASS1,ATP1A1,ATP1A2,B2M,BCL2L1,CD36,CDH2,CLU,COMT,CP,CTNNB1,CYP2F1,CYP8B1,FTH1,GAK,GCLM,GNAS,GNB1,GNG5,GPX3,GSTA5,GSTM5,GSTP1,HSPA4,HSPA8,MAOB,MRPS10,MT-CO1,MT-ND1,MT-ND4,NDUFAF1,NDUFV3,P2RX4,PITPNA,PRDX6,RAC1,RDX,Rplp1 (includes others),SKP1,SLC1A2,SOD1,SOD2,TLN1,VAPA,VAPB	CEBPA,CEBPB,CTNNB1,HIF1A,HTT,IL1B,MYC,NFE2L2,NFKBIA,NR1H4,PPARG,RB1,RXRA,SOD1,SP1,TNF,TP53,hydrogen peroxide
FLCN		other		-0.425	9.45e-07	ATP5PO,COX4I1,Cox5b,CYCS,MT-CO1,MT-CO2,MT-CYB,MT-ND1,MT-ND2,MT-ND5,NDUFB4,NDUFV2,TFAM,UQCR10	ESRRA,Esrra,FLCN,PPARA,PPARD,PPARG,PPARGC1A,TFE3
MLXIPL		transcription regulator	Inhibited	-2.104	1.15e-06	ACACA,ACLY,CPT1A,FASN,G6PC,GPD1,KHK,PKLR,PYGL,SCD,SLC2A2,THRSP,TKFC	MLXIPL,NR1H3,PPARA,PPARD,PPARG,SREBF1,fatty acid
FASN	1.031	enzyme	Inhibited	-2.135	1.18e-06	Acaa1b,ACACA,ACLY,ACOX1,Aldh1a7,CDH2,FASN,GPAM,MLYCD,PCK1,PKLR,PON1,RBP4,SCD,SKP2,VIM	CEBPA,CEBPB,FASN,FOXO1,HNF4α dimer,Insulin,NFKBIA,PPARA,PPARG,PPARGC1A,RXRA,SP1,SREBF1,SREBF2,TNF,USF1,lipid
HSPA5	1.05	enzyme		0.397	1.18e-06	ACADM,ACADVL,ACLY,BCL2L1,CD47,CLU,CPT1A,FASN,G6PC,HADHA,HSP90B1,HSPA5,HSPA8,IDI1,ISG15,P4HB,SCD	ATF6,CTNNB1,ERN1,FOXO1,HSPA5,Insulin,LDLR,PPARA,PPARG,SP1,SREBF1,TP53,XBP1,heparin
TNF		cytokine		-0.603	1.28e-06	ABCB11,ABCD2,ACACA,ACADM,ACADS,ACADVL,ACOX1,Acp5,ACSL1,ACTA1,ACTA2,ACTB,AK2,ALAD,ALB,ALCAM,Aldh1a7,ALDH2,ANPEP,ANXA11,APOA1,APOE,AQP1,AQP9,ARF4,ARG1,ARL6IP5,ASGR1,ASS1,ATP1A1,ATP2A2,ATP5PF,B2M,BBOX1,BCKDHA,BCKDHB,BCL2L1,BCL2L13,BGN,C3,CALR,CAT,CD36,CD47,CD82,CDH2,CFB,CKM,CLIC4,CLU,CMBL,CNP,CP,CPT1A,CPT2,CRP,CTNNB1,CTSB,CTSC,CTSF,CTSS,CTSZ,CTTN,CYP17A1,CYP27A1,CYP2C8,CYP2E1,CYP7A1,CYP7B1,DBI,DBT,D…	APOE,CEBPB,CTNNB1,ESR1,ESR2,HIF1A,IFNG,IL1B,MYC,NFKBIA,NR1H4,NR3C1,SP1,TNF,TP53,beta-estradiol
GPD1	-1.117	enzyme			1.29e-06	ACLY,Acnat1/Acnat2,ACOT2,ANXA2,Aox3,C8A,C9,CD36,Cyp2b13/Cyp2b9,CYP2B6,CYP2C8,CYP39A1,CYP4A22,CYP7B1,EGFR,FMO3,GPD2,GSTA5,HAO1,Hsd3b4 (includes others),Mug1/Mug2,Mup1 (includes others),NUDT7,SERPINA3,TTC39C
NR1H3		ligand-dependent nuclear receptor		0.529	1.37e-06	ACACA,ACOX1,ACSL3,ACTA2,APOA1,APOE,APOM,CAT,CRP,CYP7A1,FASN,FBP1,FDFT1,FDPS,G6PC,GPAM,GPT,GPX1,GPX3,Gsta4,GSTA5,GSTM5,GSTP1,HSD11B1,PKLR,RPS14,SCARB1,SCD,SLC16A2	APOE,CEBPA,CTNNB1,FOXO1,MED1,NFYA,NR1H2,NR1H3,NR1H4,NR1I3,PPARA,PPARG,RXRA,SP1,SREBF1,SREBF2,Srebp,THRB,fenofibrate,sterol
lipopolysaccharide		chemical drug		-1.88	1.37e-06	ABCB10,ABCB11,ABCC6,ACADM,ACLY,ACO1,Acot1,ACSL1,ACTA1,ACTA2,ACTN4,AK4,ALB,ALCAM,ALDH2,ANXA3,ANXA5,ANXA7,APOA1,APOB,APOE,AQP1,ARG1,ARPC1B,ASS1,ATP1A1,ATP1A2,ATP2A2,ATP6V0D1,AZGP1,BCL2L1,BGN,C3,Calm1 (includes others),CALR,CAPN2,CD1D,CD36,CDH2,CFB,Chil3/Chil4,CLIC4,COL6A1,COX4I1,CP,CR1L,CREG1,CRP,CSTB,CTH,CTNNB1,CTSB,CTSC,CTSV,CXADR,CYB5A,CYCS,CYP1A2,CYP27A1,CYP2A6 (includes others),Cyp2b13/Cyp2b9,…	CEBPA,CEBPB,CTNNB1,E2F1,FOXO1,HIF1A,IFNG,IL1B,MYC,NFKBIA,NOS2,NR1H4,NR3C1,PPARG,RXRA,TNF,TP53,lipopolysaccharide
PRKN		enzyme		-0.477	1.44e-06	ACTA2,Cox5b,CTNNB1,EGFR,GLO1,MAOA,MAOB,NDUFS3,NDUFV2,PDHA1,PRDX1,PRDX2,PRDX6,PSEN1	AR,CTNNB1,EGFR,FOXO1,HIF1A,HTT,Insulin,MYC,NFKBIA,PPARA,PPARG,PRKN,RB1,SP1,SREBF1,TFE3,TP53
phenethyl isothiocyanate		chemical drug			1.52e-06	BAK1,BCL2L1,CAPN2,CCT4,CTTN,Cyp2a12/Cyp2a22,CYP3A7,EEF2,GATD3A/GATD3B,GCLM,GSTA3,Gsta4,GSTK1,HSP90AA1,IDH1,MGST1,MGST3,PLS3,PSMA6,RAB1A,RPL3,RPL5,SEPT7,TMED2,TXN,TXNRD1,UBXN4	NFE2L2,phenethyl isothiocyanate
ZNF106		other		1	1.66e-06	ABHD16A,C3,C4A/C4B,COX7A2L,GADD45GIP1,HBA1/HBA2,Hbb-b1,IFITM3,LYZ,NDUFB10,PRDX2,RTN4,SERPINA3,TMEM106B,TSPO,VPS35
isoquercitrin		chemical drug		0.333	1.71e-06	ACAT2,CYP51A1,DHCR7,FASN,FDFT1,FDPS,HMGCS2,MSMO1,SC5D	CTNNB1,FOXO4,MYC,NR5A2,PPARG,PPARGC1A,SREBF1,SREBF2,TCF7L2,TP53,isoquercitrin
FLT1		kinase		0.853	1.9e-06	ACTN4,ACTR2,AHCY,BNIP3L,CANX,CAPN2,CLIC4,DDX3X,DHCR24,EIF5A,GDI2,LAMP1,LIN7C,PREB,RALB,RDX,SDHC,SNAP23,SURF1,TOMM22,VDAC1,YWHAZ
HOXA10		transcription regulator		1.48	1.93e-06	ACTA1,ACTB,ALDH1A1,APOE,AQP1,ATP1A2,BCHE,CA3,CTSV,CYP2E1,CYP2F1,DPP4,EGFR,EIF3A,FN1,GSTA3,Gstt1,HDLBP,HMBS,HSP90AA1,IDH2,Ighg2b,INMT,KRT18,LYZ,ME1,MSN,NDRG2,P4HB,PIGR,RHOG,RP2,RPL37A,SCD,TDO2,THRSP,XDH,YWHAG
SLC25A13	1.19	transporter			1.97e-06	ACLY,Acnat1/Acnat2,ACOT2,ANXA2,Aox3,C8A,C9,CD36,Cyp2b13/Cyp2b9,CYP2B6,CYP2C8,CYP39A1,CYP4A22,CYP7B1,EGFR,FMO3,GPD2,GSTA5,HAO1,Hsd3b4 (includes others),Mug1/Mug2,Mup1 (includes others),NUDT7,SERPINA3,TTC39C
poloxamer		chemical reagent		1.215	1.99e-06	ABCD3,ACADM,ACOX1,CD36,CPT1A,DMD,MLYCD
VHL		transcription regulator		1.124	1.99e-06	AHCYL1,ALDH1A1,ARPC1A,BCL2L1,BNIP3,CDH2,CFL1,CLTC,CPT2,DECR1,EGFR,EIF5,FN1,FTH1,FTL,GLO1,GPX1,HYAL1,IFITM3,MAVS,MIF,PISD,PREB,QPRT,RAP1B,RPS6,SEC61G,SKP2,SOD2,UQCRQ,VIM	AHR,AR,ARNT,CEBPB,CTNNB1,E2F1,EPAS1,ESR1,ESR2,HIF1A,MYC,NCOR1,NFKBIA,PPARG,RB1,SP1,SREBF1,TP53,VHL
OGA		enzyme		0	2.12e-06	ACAD10,ACADM,ACO2,ACSL4,ACSS2,ACTN4,AIFM1,APOE,ARPC4,ASS1,ATP5MG,AZGP1,BCL2L1,BCL2L13,C1QB,C1RL,CD36,CD47,CTNNB1,CYP2B6,CYP4V2,DHCR7,DLST,EPHB6,FBP1,FDFT1,FDPS,FERMT2,FLNB,FN1,G6PD,GAA,GLUL,GPT2,HIGD1A,HSD3B7,HSP90AB1,IDH3A,LSS,MGLL,MSMO1,MTX1,NDUFA11,NDUFA13,NDUFA2,NDUFA4,NDUFA5,NDUFA6,NDUFA9,NDUFB11,NDUFB9,NDUFC2,NDUFS1,NDUFS4,NSDHL,OGDH,PDCD6IP,PDHA1,PDK1,PECR,PLD4,PLIN3,PRDX4,PYGL,RBP4,RHOB,S…	FOXO1,Histone h3,Insulin,MYC,NFKBIA,OGA,PPARA,PPARG,RB1,SP1,SREBF1,TP53
VEGFA		growth factor		1.893	2.13e-06	ACADM,ACSL1,ACTA2,ADH5,AK4,ALDH2,ANPEP,ATP5MC2,ATP5MF,ATP5PO,CLIC4,COX6B1,CSTB,CTNNB1,CTSB,CTSS,CTSV,CYB5B,DBT,DECR1,ERAP1,ETFA,FN1,HSPA5,ITGA1,ITGAV,ITGB1,KARS,MDH2,MRPL23,MRPL3,MTIF2,MVP,NDUFA1,NME2,PPA1,PSEN1,RAB5A,SCO2,SDHB,SDHD,SET,SHMT2,SLC25A17,SLC25A5,SOD2,TIMM13,TOMM20,TOMM22,TOMM70,TSPO,TUFM,TXN2,UQCRB	CEBPB,CTNNB1,EDN1,FN1,FOXO1,HIF1A,IFNG,IGF1R,MYC,NFKBIA,NR3C1,SP1,TP53,VEGFA
ESRRA		ligand-dependent nuclear receptor		1.865	2.22e-06	ACADM,ACADVL,ACOX1,ACSL1,ASAH1,ATP2A2,ATP5F1B,CD36,CDH2,CSAD,CYB5A,CYCS,CYP17A1,CYP51A1,ENDOG,ENO1,ETFDH,GAPDH,GOT1,HADHA,HSD17B4,IDH3A,IDI1,KRT13,LDHA,LIPA,MAOB,MINOS1,MTCH2,NDUFA1,NDUFB5,RPL19,SIRT3,SLC25A20,TFAM,TIMM22,TPI1,TRA2B	ESRRA,Esrra,NR1H4,PPARA,PPARD,PPARG,PPARGC1A,PPARGC1B
ethoxyquin		chemical toxicant		-0.979	2.25e-06	CRYZ,CYP1A2,CYP2B6,FTH1,GSTA3,Gsta4,GSTM5,GSTP1,Slco1a1,SLCO2B1
fibric acid derivative		chemical drug		-1.956	2.35e-06	ABCD2,ABCD3,ACACA,APOA1,APOA2,APOB,APOM,FADS2,FASN,SCD,TFAM	APOA1,NR1H3,NR5A2,PPARA,PPARD,PPARG,RXRA,SP1,SREBF1,SREBF2,Srebp,THRB,cholesterol,fatty acid,fibric acid derivative
PPP3CA		phosphatase			2.4e-06	ATP2A2,C3,CD82,CPT1A,CTSV,DECR1,FN1,FTL,FXYD1,GRN,GSTP1,KRT18,KRT8,LAMP2,MAGT1,MAOB,MGST1,PDK2,PRDX5,PSAP,TF,VIM	CEBPB,FOXO1,HIF1A,IFNG,IL4,Insulin,MYC,NFKBIA,NR0B2,NR1H4,NR1I2,NR3C1,PPARA,PPARG,PPP3CA,SP1,SREBF1,TP53,cholic acid
NCOR1		transcription regulator		0.655	2.46e-06	ABCB11,ACOX1,AKAP1,AZGP1,CD82,CYP7A1,DBI,DDT,DHCR24,DIO1,FASN,G6PC,HP,LYZ,ME1,MRPL49,MRPS18B,NDRG1,NDUFV1,OXNAD1,SERPINF1,SORD,THRSP,UQCRQ	AR,CTNNB1,ESR1,ESR2,ESRRA,FOXO1,MED1,NCOR1,NR1H3,PGR,PPARA,PPARG,PPARGC1A,RXRA,Rxr,SP1,SREBF1,THRB,tamoxifen,thyroid hormone receptor
streptozocin		chemical drug		-0.997	3.01e-06	ABCB11,ACACA,ALB,ALDH3A2,AQP9,ATP1A1,ATP1A2,ATP1B1,BCL2L1,CAT,CBS/CBSL,CLU,CPT1A,CPT2,CYP2E1,CYP4A11,Cyp4a14,CYP7A1,FASN,FN1,G6PC,Gk,GNAS,HSPD1,INSR,NT5E,PCK1,PDK2,PKLR,SCD,SCP2,SLC14A2,SLC1A2,Slc25a1,SLC25A11,SLC25A20,SLC25A5,SLC2A2,SLC6A12,SLC7A2,SOD1,SOD2,VDAC1,VIM	CEBPA,CEBPB,CTNNB1,E2F1,ESR1,FOXO1,HIF1A,IFNG,Insulin,LEP,MED1,MYC,NFKBIA,NR3C1,PPARA,PPARG,RXRA,SP1,SREBF1,TNF,TP53,streptozocin
PKM		kinase		-0.561	3.29e-06	ACLY,BCL2L1,CDH2,ENO1,ITGB1,LDHA,MT-CO1,MT-CO2,MT-ND3,NDUFB8,PDK1,SDHB,STAT3,TFAM,UQCRC2	AHR,AR,ARNT,CTNNB1,EGFR,ERBB2,FOXO4,HIF1A,HTT,MYC,PKM,PPARG,RPTOR,SREBF1,SREBF2,TCF7L2,TP53,VHL
miR-1-3p (and other miRNAs w/seed GGAAUGU)		mature microrna		-1.001	3.34e-06	ABHD11,ADPGK,AGMAT,ANPEP,ANXA2,AP3B1,ARF4,BCKDHB,BRI3BP,Calm1 (includes others),CAND1,CAP1,CERS2,CNN3,CPOX,CTSC,EGFR,F2,FERMT2,G6PD,GAK,GCH1,GPD2,HACD2,HACD3,LASP1,LIN7C,MTX1,Mup1 (includes others),OAT,PICALM,PNP,PPIB,SFXN1,SLC25A22,TAGLN2,TPM3,TWF1,YWHAQ
PLIN5		other	Inhibited	-2.354	3.44e-06	ACAA2,ACADL,ACADM,ACADVL,ACOX1,ACSL6,ACSM5,ESD,GPX4,GSTA5,POR,TXNRD1	PLIN5,PNPLA2,PPARA,PPARG
PCYT2	-1.355	enzyme			3.57e-06	CD36,FASN,GPAM,MTTP,PEMT,PISD,PKLR,SCD,SLC27A4
Srebp		group		-1.4	3.57e-06	ABCD2,ACLY,ACSL1,ACSS2,CYP4F2,FASN,G6PD,IDH1,NPC1	MYC,NFKBIA,PPARG,RB1,SP1,Srebp,TP53
RPTOR		other	Activated	2.165	3.79e-06	ACADL,ACADM,Chil3/Chil4,COX4I1,CTNNB1,CYP51A1,DHCR24,DHCR7,EBP,ENO1,FDFT1,FDPS,GPI,HSD17B7,IDI1,LDHA,LSS,MSMO1,MT-CO1,NSDHL,PMVK,SC5D,TPI1	AKT1,CEBPB,CTNNB1,FOXO1,HIF1A,HNF4α dimer,MTOR,NR4A1,NR5A2,PPARG,PPARGC1A,RPTOR,SIRT1,SREBF1,SREBF2,TP53,USF1
PRKAA2		kinase		0.549	3.9e-06	ACTA1,ACTA2,ALB,ATP5MC2,COX4I1,CYP2B6,CYP3A5,DDAH1,ELOVL2,FASN,FN1,GALM,Gsta4,HIGD1A,HSPA5,LDHA,MGST1,MT-CO1,NDRG2,OAT,P4HB,PKLR,SLC16A1,TFAM,TGM2,VIM,YBX1	AHR,AMPK,ARNT,CTNNB1,FOXO1,HIF1A,MLXIPL,MYC,NFE2L2,NR5A2,PPARG,PPARGC1A,PPARGC1B,PRKAA1,PRKAA2,SIRT1,SP1,SREBF1,SREBF2,Srebp,TP53,USF1,VHL,cholesterol
ATF6		transcription regulator		-0.637	4.1e-06	ACOX1,ATP2A2,CALR,CPT1A,CPT2,DNAJB11,DNAJC3,FDPS,G6PC,HSP90B1,HSPA5,LMAN1,LMF1,MANF,PCK1,PDIA4,PRDX2,RAN,SEL1L	ATF6,FOXO1,HIF1A,Insulin,MTOR,NR5A2,PPARA,PPARG,SIRT1,SP1,SREBF1,SREBF2,Srebp,TP53,cholesterol,lipid
HSF2		transcription regulator	Inhibited	-2.01	4.57e-06	CCT2,CCT3,CCT4,CCT5,CCT6A,CCT7,CCT8,CLU,Hspa1b,HSPA4,PSMA1,PSMB2,TCP1,TXN
PEX5L		ion channel		-0.216	5.13e-06	CYP27A1,CYP7A1,DHCR7,FDFT1,FDPS,IDI1,LSS,PMVK
carbohydrate		chemical - endogenous mammalian		-1.943	5.36e-06	ACACA,ACLY,CPT1A,FASN,G6PC,KHK,PKLR,PYGL,SCD,SLC2A2,THRSP,TKFC	FOXO1,GCG,HNF4A,Insulin,PPARA,PPARG,SP1,SREBF1,carbohydrate
linoleic acid		chemical - endogenous mammalian		0.834	5.63e-06	ACADM,ACSL4,APOA1,APOB,BAK1,CD36,CD47,CLU,CPT1A,CYP4F12,CYP4F2,FABP1,FASN,G6PC,HSP90B1,HSPA5,MTTP,PKLR,PSEN1,SCD	CEBPA,CEBPB,FOXO1,Insulin,NFKBIA,NR1H3,PPARA,PPARD,PPARG,PPARGC1A,RXRA,SP1,SREBF1,TNF,fatty acid,linoleic acid
OGT		enzyme		-0.325	5.81e-06	ACADM,ACO2,ATP2A2,BCL2L1,DLST,ETFB,INSR,JUP,MTX1,NDUFA5,NDUFA6,NDUFA8,NDUFA9,NDUFB6,NDUFC2,NDUFS1,OGDH,PDHX,SKP2,SUCLG1,VIM	CEBPB,E2F1,ESR1,MYC,NFKBIA,OGA,OGT,PPARG,RB1,SP1,SREBF1,TP53
AFAP1-AS1		other		1.89	6.08e-06	ARHGDIA,LASP1,PFN1,RAB10,RAB11A,RAB11B,RHOA
bardoxolone		chemical drug		-1.192	6.21e-06	ACTA2,BCL2L1,CRYZ,EPHX1,FTH1,GCLM,GSR,HSPA9,MDH2,TUFM,TXNRD1,UGDH,UQCRFS1
ATP7B		transporter		-0.832	6.51e-06	ACLY,AMACR,CP,Cyp2c40 (includes others),CYP51A1,CYP7A1,FABP5,FASN,FDFT1,FDPS,IDI1,LSS,MSMO1,THRSP
methylmercury		chemical toxicant		-0.3	6.77e-06	ANPEP,BCL2L1,BET1,BNIP3,CD47,CHP1,CYP2E1,DHCR24,NCKAP1,NDUFS1,PLS3,RAB9A,RHOB,RTN4,SLC16A1,SLC9A3R1,Slco1a1,STOM,YWHAQ
NR5A2		ligand-dependent nuclear receptor		0.346	7.05e-06	ABCB11,APOA1,APOM,BAAT,CEL,CELA1,CELA3B,CPA1,CRP,CYP17A1,CYP7A1,CYP7B1,CYP8B1,FASN,FGB,GATM,GLS2,GOT1,GPT2,HP,Hspa1b,PNLIP,SCARB1	AR,CEBPA,CEBPB,E2F1,HNF4α dimer,MYC,NCOR1,NR5A2,PPARA,PPARG,PPARGC1A,SREBF1,SREBF2,THRB,TP53,USF1,thyroid hormone receptor
linalool		chemical - endogenous non-mammalian			7.21e-06	ACOX1,ACSL1,APOA1,DHCR7,ECHS1,FABP1,HSD3B7,SLC27A4,SOD1,STAT3
HK2		kinase		-0.447	7.41e-06	BCL2L1,MT-CO2,NDUFB8,SDHB,UQCRC2	D-glucose,HK2,MYC,PDX1,PPARD,PPARG,TP53
KLF3		transcription regulator		0.802	8.37e-06	ABCF1,ABHD14B,Acot1,ACOT11,ACOT9,ADPGK,ANXA5,ANXA6,APOE,ARPC4,BCAP29,CAPNS1,CCT3,CD1D,CTNNA1,CTSC,Cyb5r3,DHRS7,EIF5A,GPD2,GSTK1,GSTP1,HEXB,HM13,HNRNPF,IDH1,MBLAC2,MCAT,MIF,MRPL14,MRPL3,MSN,MTCH2,NDRG1,NDUFV3,NUDT8,PCYOX1,PDLIM1,PSEN1,PSMB2,PSMC5,RAB33B,RAB7A,RDH12,REEP5,RMDN1,SCP2,SEC16B,SERPINH1,SLC6A13,SMPDL3A,TIMM10B,TPM3,TRABD,TRIM23,UFSP2,VIM
phosphate		chemical - endogenous mammalian		-0.137	8.6e-06	ACADSB,ACAT1,ADK,AHSG,AMBP,CIT,CPT2,Cyb5r3,CYC1,DCN,DECR2,DHRS7,ECSIT,ENPP1,LDHA,NCOA1,NDUFA12,NDUFB10,Nnt,PCCA,SDF2L1,SLC25A5,UQCR11
DYSF		other			9.01e-06	ACOT9,ACTR3,ANXA2,ARPC2,B2M,C1QB,CTSH,CTSS,CTSV,ETF1,FN1,FTL,GNAI3,HLA-A,IDH3A,ITGB1,LCP1,LYZ,PSAP,SERPINA3,UGT1A6
miR-30c-5p (and other miRNAs w/seed GUAAACA)		mature microrna	Activated	2.969	1.02e-05	ADPGK,ANPEP,AP2A1,ATP2A2,ELMOD2,F2,GNAI2,GPD2,IDH1,MPDU1,MTTP,NCEH1,NCL,NT5C3A,NT5E,NUCB1,PEX11B,PGM1,PNP,SEC23A,SEC62,STX7,THEM4,TMCO1,TMED10,TMED2
E. coli B5 lipopolysaccharide		chemical - endogenous non-mammalian		0.999	1.12e-05	ADH1C,ADH5,AHSG,AKR1C4,ALDH2,APOA1,B2M,BHMT,CAT,CES1,Cyp2a12/Cyp2a22,Cyp2c40 (includes others),Cyp2c54 (includes others),Cyp2d9 (includes others),Cyp2j5,CYP3A5,CYP7A1,DBI,EEF1A1,EGFR,FABP1,FASN,FMO1,G6PC,GCLM,GNMT,GPX1,HLA-A,HSD11B1,MAT1A,MPO,Mup1 (includes others),PAH,PF4,PHLDA1,PPIA,RDX,RHOB,SELENBP1,SEPHS2,SLCO1B3,SOD1,SOD2,STAT3,TGM2,TTR,VTN	CEBPA,CEBPB,CTNNB1,E. coli B5 lipopolysaccharide,E2F1,HIF1A,IFNG,IL1B,MYC,NFKBIA,NR1H4,NR3C1,PPARG,RXRA,TNF,TP53
selenomethylselenocysteine		chemical - endogenous mammalian		0.102	1.21e-05	ATP1A1,ATP1B3,CES1,CLU,CYP3A5,PSMA7,PSME1,RPS11,RPS12,SOD1
NFIA		transcription regulator		-0.943	1.27e-05	CDH2,CYP1A2,CYP2A6 (includes others),HSD17B7,PCK1,PKLR,RGN,RP2,SLC25A5
cadmium		chemical toxicant		-0.874	1.39e-05	ACAA1,AGXT2,ALB,ATP1A1,B2M,BCL2L1,C3,CYB5A,DLD,EPHX1,G6PC,GNS,GPX4,HNRNPK,HSPA5,ILK,PECR,PSMD6,RETSAT,SERPINF1	CEBPB,E2F1,ESR1,ESR2,HIF1A,MYC,RB1,SIRT1,SP1,TP53,beta-estradiol,cadmium
3,5-diiodothyronine		chemical - endogenous mammalian		-0.378	1.54e-05	CD36,CKM,ENO1,ENO3,GAPDH,IDH3A,PGM1	3,5-diiodothyronine,FOXO1,MLXIPL,PPARA,PPARD,SREBF1,palmitic acid
AIFM1	1.271	enzyme	Activated	2.221	1.54e-05	AIFM1,BNIP3,MT-CO2,NDUFA13,NDUFA9,NDUFB6,NDUFS7
TFE3		transcription regulator		0	1.59e-05	ALB,ATP5PO,Cox5b,CYCS,ESRRB,FASN,MT-CO1,MT-CYB,MT-ND1,MT-ND2,MT-ND5,MYH9,NDUFV2,SCD,THRSP
ALKBH1		enzyme		0	1.65e-05	MT-CO1,MT-CO2,MT-CYB,MT-ND2,MT-ND4,MT-ND5
NSUN3		enzyme		0	1.65e-05	MT-CO1,MT-CO2,MT-CYB,MT-ND2,MT-ND4,MT-ND5
TRIB1		kinase		0.115	1.65e-05	ACACA,ACOX1,CPT1A,CPT2,FASN,SCD	CEBPA,HNF4A,MYC,PPARG,SREBF1,TRIB1
IL5		cytokine		-0.566	1.68e-05	ACAA2,AK3,ALDOA,ANXA2,ANXA6,ASS1,ATP1B1,BCL2L1,BNIP3,BNIP3L,CISD1,CRELD2,CTSC,CYP1A2,EBP,ENDOG,ENO1,ERO1A,FAM162A,GALK1,GCAT,GCLM,GPAM,HIGD1A,HSP90B1,HSPA5,IDI1,IFI30,IGHM,ITGAV,MANF,MTDH,NDRG1,NDUFV3,PDIA6,PDK1,PDLIM1,PGM1,PPIF,PRDX4,RAB21,RPN1,RRAS2,SDF2L1,SNAP23,SNTB1,SPCS2,TMEM97,TPI1,VIM	AKT1,CEBPB,CTNNB1,HIF1A,HRAS,IFNG,IL5,MYC,NFKBIA,NR3C1,NR4A1,PPARG,TP53
IL10RA		transmembrane receptor		-0.09	1.79e-05	AADAC,ABAT,ACSL1,ACSM3,ACSS2,ADH1C,ALDH2,ALDOB,ASS1,BNIP3,C3,CBS/CBSL,CD1D,CD36,CELA1,Ces1f,Ces1g,CFB,CTH,CYP2C18,Cyp2c40 (includes others),CYP2F1,CYP2S1,DCN,ENTPD5,ERO1A,FABP5,FN1,Gsta4,Gstm3,GSTM5,Gstm6,HAO2,HLA-A,HPSE,HSPA8,Iigp1,Irgm1,MAOB,MECR,NDRG2,Nnt,PCK1,PF4,PPT2,PYGL,SELENBP1,SLCO2B1,STAT3,SUCLG2,Sult1a1,TGM2,TTR
NFE2L1		transcription regulator		0.905	1.82e-05	CYP4A11,Cyp4a14,GCLM,Gstm3,Gstm6,GSTP1,PSMA1,PSMA6,PSMA7,PSMB1,PSMB2,PSMC2,TFAM
WT1		transcription regulator		0.895	1.94e-05	ACTN1,AHCY,ANPEP,ANXA11,BAK1,BCL2L1,CBS/CBSL,CKM,CLIC4,CMPK1,CTNNB1,CTSV,DDX3X,EGFR,ETFA,FDFT1,FDPS,GSR,HDLBP,HSP90B1,IDI1,INSR,JUP,LMAN1,LSS,MGST1,MTIF2,MYL6,NCSTN,NDRG1,NUCB1,OS9,PDIA4,PHLDA1,PPIB,RPL19,SEC13,SMC1A,SRSF6,STIM1,TARS,TRAP1,YBX1
n-3 fatty acids		chemical drug	Activated	2.54	2.11e-05	ADK,CAT,CBS/CBSL,FADS1,FADS2,FASN,GNMT,HSPA5,MAT1A,MTRR,PEMT,PKLR,RGN,SCD,SLC2A2	FOXO1,HNF4α dimer,Insulin,NR1H3,PPARA,PPARG,PPARGC1A,RXRA,SP1,SREBF1,SREBF2,THRB,USF1,n-3 fatty acids
CDK4/6		group	Activated	2.982	2.14e-05	BCLAF1,CALU,EIF5,ENO1,ITIH2,KRT1,LASP1,PCYT1A,RMDN3,RPL10,RPL13,RPL27A,RPS6,SEC61B,TALDO1,TPI1,TUBA1C,TUBB,TUFM
INSIG2		other		1.409	2.16e-05	ACACA,ACLY,FASN,FDFT1,FDPS,G6PD,GPAM,SCD	INSIG2,NR5A2,PPARGC1A,SP1,SREBF1,SREBF2,Srebp,TP53,cholesterol
lith-O-Asp		chemical reagent		0.617	2.16e-05	CCT6A,CFL1,OLA1,PGK1,PSMB1,RNH1,TRAP1,WDR1
miR-155-5p (miRNAs w/seed UAAUGCU)		mature microrna		1.511	2.25e-05	ABHD16A,ANKFY1,ATP6V1C1,BET1,CD47,CDK5RAP3,CTNNB1,CYP51A1,DNAJC19,DPP7,DSG2,EGFR,F2,FADS1,GNA13,HSD17B12,MARC1,MOSPD2,NT5E,PDLIM5,PICALM,RAB5C,RAB6A,RAC1,RCN2,RHOA,SNAP29,SYNE2,TRAM1,TWF1,TXNDC12,TXNRD1,UFL1
FN1	1.211	enzyme	Activated	2.117	2.37e-05	ACTA2,ACTN4,ACTR2,AHCY,APOE,BNIP3L,CANX,CAPN2,CCT4,CDH2,CLIC4,CRP,CTSD,DDX3X,DHCR24,EGFR,EIF5A,FERMT2,FN1,GDI2,GPX1,ITGA1,ITGAV,ITGB1,LAMP1,LIN7C,PREB,RALB,RDX,SDHC,SKP2,SNAP23,SURF1,TGM2,TOMM22,TOR1A,VDAC1,VIM,YWHAZ	CEBPB,CTNNB1,E2F1,ESR1,FN1,FOS,FOXO4,HIF1A,MYC,NFKBIA,NR4A1,PPARG,RB1,SNAI1,SP1,SREBF1,TCF7L2,TGFB1,TP53,VEGFA
ERN1		kinase		-1.252	2.45e-05	ACACA,ARF4,ATP2A2,CAD,CYP1A2,CYP2E1,DNAJB11,DNAJC3,ERO1A,ERO1B,FASN,G6PC,GOT1,GPT,HDLBP,HSP90B1,HSPA5,SCD,SDF2L1,SEC11A,SEC22B,SEC61A1,SEL1L,SPCS2,SRPRA,SSR3,SURF4	ATF6,ERN1,NFE2L2,NFYA,XBP1
4-phenylbutyric acid		chemical - endogenous mammalian		0.435	2.5e-05	ABCD1,ABCD2,ACOX1,AHSG,BCKDHA,CALR,CNP,EHHADH,EPHX1,GFER,Gstm3,GUSB,HLA-A,HSP90B1,HSPA4,HSPA5,LYPLA1,PARK7,PEX11A,SERPINA1,SOD2	4-phenylbutyric acid,ACOX1,ATF6,CEBPA,CEBPB,CTNNB1,ESR1,LEP,MED1,NFKBIA,PPARA,PPARG,RXRA,SP1,TNF
NPPB		other		-0.093	2.56e-05	ACAT2,EBP,FDFT1,FDX1,FDXR,FN1,GSTA3,HSD3B1,IDI1,LSS,MSMO1,SCARB1
n-nitrosomethylbenzylamine		chemical toxicant			2.58e-05	ACTN4,ACTR2,ALDH3A2,AMBP,ANXA2,ARPC2,Cdc42,CTTN,Cyp2a12/Cyp2a22,CYP3A7,GATD3A/GATD3B,GCLM,GNG12,GSTA3,Gsta4,GSTK1,HSP90AA1,IDH1,LAMP2,MGST1,MGST3,MSN,PECR,PLS3,PSMA6,RAB1A,SEPT7,TMED2,UBXN4
CD3		complex		-0.862	2.6e-05	ACADS,ACTN4,ACTR3,AHCYL1,AP1B1,ATP5F1C,BCL2L1,BZW1,COPB2,COX5A,CS,CYC1,CYCS,DAD1,DDT,DHRS4,DPP4,EBP,EIF4E,FDPS,FKBP2,FMO3,FTL,G6PD,GAPDH,GDI2,GLDC,GNAS,HAX1,HCCS,HINT1,HNRNPF,HPX,HSP90AA1,HSP90B1,HSPA5,HSPA8,HSPE1,IL4I1,KDELR2,LAMP1,LCP1,LONP1,LYN,LYPLA1,MDH2,MRPL11,MT-CO1,NAGA,NCL,NDUFB6,NIT1,OGDH,P4HB,PA2G4,PCBP2,PCYOX1,PCYT2,PDIA4,PFN1,PGAM1,PHB,PHB2,PKLR,PNP,PPA1,PRDX4,PSAP,PSMA6,PYGL,RAB2A,R…	CD3,NFKBIA,TCR
Sos		group			2.78e-05	ACOX1,AGPS,AKR1D1,CAT,COBLL1,CTNND1,CYP17A1,DDX3X,DLG1,FETUB,GAS2,GBA,GM2A,GSR,HBA1/HBA2,Hbb-b1,HSD17B10,HSD3B1,ITGB1,KRT13,Krt2,LETMD1,LGALS3BP,MAOA,MGST1,MYH9,NDUFS7,NSDHL,PAOX,PFN1,PHLDA1,RALB,SCD,Tpm1,Tpm4,TPP1,XDH,YWHAZ
TSC2		other	Inhibited	-2.286	2.86e-05	ACSS2,ANXA2,ATP6V0C,ATP6V1A,CP,CREG1,CTNNB1,DPP7,ERO1A,GALC,GLA,HMGCS2,HSPA5,IFITM3,MAOB,NEU1,NSDHL,PRELP,PSMA1,PSMB1,PSMB2,SCD,SCPEP1,SMPDL3A,SOD2,THRSP,VAMP8	TFEB,TSC2
OSM		cytokine	Inhibited	-2.005	2.89e-05	AADAC,ACAA1,ACOT2,ACSL3,ACSL5,ACTA2,ADH5,AHCYL1,ALB,AMACR,ANXA2,ANXA3,AQP9,ARF6,ARG1,ASAH1,B2M,BAK1,BBOX1,CASK,CAT,CDH2,CKM,CLPP,CLPX,COL6A1,COX6B1,COX7B,CRP,CTSH,CTSV,CXADR,CYP3A5,DHCR24,DHRS7,DNAJC3,DNM1L,EPHB6,ETFB,FASN,FETUB,FGA,FGB,FMO5,FN1,GLUL,GNS,GRHPR,HLA-A,HP,HSD11B1,HSPA2,HSPA5,KRT17,MAOA,MGLL,MPDU1,NOMO1 (includes others),OGDH,PDLIM5,PGK1,PIGR,PRDX2,PYGL,RAB4A,SEL1L,SERPINA1,SERPINA3,…	CEBPA,CEBPB,CTNNB1,E2F1,ESR2,FOS,KRAS,MYC,NFE2L2,NFKBIA,NR4A1,OSM,PPARG,SNAI1,SP1,TGFB1,TP53
NRIP1		transcription regulator		-1	3.25e-05	ACAA2,ACACA,ACO2,APOA1,CYP2C8,FASN,GYS2,HADHB,IDH3A,OPLAH,PDK2,PYGL,SCD,SDHB,SLC25A20,SUOX,THRSP
NRG4		growth factor		1.455	3.38e-05	ACACA,ACOX1,EHHADH,ELOVL5,FASN,ME1,SCD	FOXO1,Insulin,NRG4,PPARA,PPARG,SP1,SREBF1
betaine		chemical - endogenous mammalian		0.563	3.7e-05	ATP5PB,B2M,COX5A,ESRRB,HSPA5,MAT1A,NDUFS4,TFAM,UQCRC2
let-7a-5p (and other miRNAs w/seed GAGGUAG)		mature microrna		1.745	3.89e-05	ACTA2,BCL2L1,BSG,CDH2,CDIPT,DAD1,F2,FADS2,FNDC3A,GAK,HBA1/HBA2,Hbb-b1,HYOU1,ITGA1,MRPS33,MTRR,PGRMC1,RDH10,RHOB,RHOG,SCD,SIGMAR1,SLC25A13,SLC25A24,SLC25A32,SMC1A,SNAP23,SPCS3,SPRYD4,STAT3,VIM
CBS/CBSL	-1.311	enzyme		0.822	3.96e-05	APOA1,APOB,CSAD,EEF1A1,EEF1D,GOT1,GOT2,SCARB1	APOA1,CBS/CBSL,SREBF1
allyl sulfide		chemical drug		-0.633	3.96e-05	CYP2B6,CYP2E1,CYP3A5,EPHX1,GSTA3,GSTM5,Slco1a1,Slco1a4	CEBPA,HNF4A,NCOA2,NR1I3,allyl sulfide
ABCB7	1.072	transporter		1.231	4.1e-05	ACO1,FECH,FTH1,FTL,TXN
MALSU1		other		0.447	4.1e-05	COX4I1,MT-CO1,MT-CO2,MT-ND1,MT-ND4
Tcf 1/3/4		group		0.6	4.1e-05	AHSG,ALB,AMBP,APOH,TTR
lestaurtinib		chemical drug		0.618	4.1e-05	BCL2L1,LYZ,MPO,PTPN6,SOD2
EPO		cytokine		-1.138	4.2e-05	ACTB,B2M,BCL2L1,BLVRB,BNIP3L,CD36,CREG1,CTSZ,DHCR24,EEF1A1,ETF1,FABP1,FABP5,FECH,FXN,G6PC,GBA,GLUL,HBA1/HBA2,Hbb-b1,HNRNPF,ITGB1,KPNB1,LCP1,MAN2A1,MPO,RAB4A,RHOA,RPL7,RPLP0,RPS23,Rps3a1,RPS4Y1,RPS6,RPS7,SDHC,SEC22B,SKP2,SLC4A1,SNAP23,SOD1,SPTAN1,STAT3,TF,TPI1,TPT1,WDR1,YBX1,ZFHX2	CEBPA,CEBPB,CTNNB1,EPO,ESR2,FOS,HIF1A,KRAS,MYC,NFE2L2,NFKBIA,PPARG,RXRA,SP1,TNF,TP53,lipid
AGT		growth factor		0.562	4.53e-05	ACAT2,ACTA1,ACTA2,ADH1C,Anp32a,ANXA3,ASAH2,ASL,ATP1A1,ATP1B1,BGN,Calm1 (includes others),CALR,CAT,CD36,CIT,COL6A1,COX4I1,COX5A,Cox5b,Cox6c,COX7A2,Cox7c,CP,CRP,CTSS,CYP17A1,CYP2E1,CYP4A11,Cyp4a14,EBP,EGFR,FASN,FDFT1,FDX1,FDXR,FN1,GAS2,GCH1,GSTA3,GSTA5,GSTM5,Gstm6,GSTP1,HSD3B1,Hspa1b,IDH1,IDI1,INSR,ITGAV,ITGB1,LPP,LSS,MGST1,MIF,MSMO1,NCL,NDRG1,PFN1,PNKD,PURA,RAC1,RHOA,RRAS,SCARB1,SLC14A2,SOD2,TIMM9…	AGT,ANGPT2,CEBPA,CEBPB,CTNNB1,ESR1,HIF1A,IL1B,INSR,LEP,MED1,NFKBIA,NR1H4,PDX1,PPARG,RXRA,SP1,TNF
cadmium chloride		chemical toxicant		-0.156	4.7e-05	ALB,ANXA5,CRP,EEF1D,EIF4E,GSR,Gsta4,GSTA5,HP,HSP90AA1,HSPA13,HSPA5,Mup1 (includes others),Orm1 (includes others),TXN	NFE2L2,cadmium chloride
benzo(a)pyrene		chemical toxicant		-1.103	4.82e-05	ABCB6,ALG2,APOA1,ARHGDIA,ARL6IP5,COMT,CYB5A,CYP1A2,DDB1,DHRS1,ENTPD5,EPHX1,ESD,FASN,G6PD,GCLM,GNA11,GNAI2,GNAO1,Gsta4,GSTA5,GSTP1,HP,HRAS,Hspa1b,INSR,LCP1,ME1,MPO,PDCD6,PDLIM1,PON1,PPIF,SELENBP1,SERPINA1,TF,TKT,TOR1B,TXNRD1,UGT1A6
Rxr		group		-0.283	4.91e-05	ABCB10,ABCB11,ABCD2,APOE,CD36,CPT1A,CTSB,CTSS,CYP2B6,CYP2C8,CYP3A5,CYP4F2,CYP7A1,DIO1,EEF2,GAS2,ILK,INSR,KNG1,PCK1,POR,SERPINF1,SLC10A1,Slco1a4,SLCO1B3	ESRRA,Esrra,HNF1A,HNF4A,MLXIPL,NCOA2,NCOR1,NR0B2,NR1H4,NR5A2,PPARA,PPARD,PPARG,PPARGC1A,RXRA,Rxr,SP1,SREBF1,SREBF2,Srebp,alitretinoin,cholesterol,thyroid hormone receptor
HSF1		transcription regulator		-0.359	5.01e-05	B2M,BCL2L1,CCT2,CCT3,CCT4,CCT5,CCT6A,CCT7,CCT8,CLU,CTNNB1,DNAJA1,EIF4A2,FASN,HSP90AA1,HSP90AB1,Hspa1b,HSPA4,HSPA8,HSPD1,HSPE1,LDHA,MBOAT7,MRPL18,PGAM5,PGK1,RAB5C,RPL22,SERPINH1,SPR,SPTAN1,TCP1,TRA2B,TTR,Ubb	CEBPA,CEBPB,E2F1,HSF1,HSF2,MYC,NFKBIA,PPARG,RXRA,TNF
LGR4		transmembrane receptor			5.04e-05	AQP9,BLVRB,CYP1A2,CYP2E1,GLUL,Gulo,HAL,HSD17B13,OAT,PLBD1,SLC1A2,SLC22A1
methylnitrosourea		chemical toxicant			5.04e-05	ATP1A1,ATP1B3,CLU,FASN,FHIT,GNAI2,GSTP1,PSMA7,PSME1,RPS11,RPS12,SOD1	MYC,NFKBIA,PPARG,RB1,SP1,TP53,methylnitrosourea
hydrogen peroxide		chemical - endogenous mammalian		-0.631	5.26e-05	ACAT2,ACTA2,ANXA2,ATP6V1A,BAG4,BAK1,BCL2L1,BSG,CAT,CD81,CDC34,CKMT2,CLU,CTNNB1,CTSB,CTSD,CTSS,CYCS,CYP1A2,CYP51A1,DHCR7,DNAJA2,DPAGT1,EEF1A1,EGFR,FASN,FDFT1,FDPS,FDXR,FLOT2,FN1,FTH1,GLS2,GPX1,GSTA5,HMGCS2,HRAS,Hspa1b,HSPA5,IDE,ISCU,MFN2,MIF,MPV17,MSMO1,MT-CO1,Nedd4,PAH,PARK7,PCBP2,PDIA3,PDIA4,PRDX1,PRDX2,PRKCSH,RAC1,RAN,RPL21,RPL31,RPL5,RPL7A,RTN3,SC5D,SERPINH1,SLC39A7,SOD1,SOD2,STAT3,TFAM,TGM2,T…	AGT,APP,CEBPB,CTNNB1,FOS,HIF1A,HRAS,HTT,MYC,NFKBIA,PPARG,PPARGC1A,RB1,SP1,SREBF1,TP53,hydrogen peroxide
palmitic acid		chemical - endogenous mammalian		-0.9	5.68e-05	ACAA1,ACACA,ACADL,ACADM,ACLY,ACSL1,AHSG,ALDOA,APOM,ATP5MF,BCL2L1,CD36,CKM,CS,CTSB,CYP4F12,CYP4F2,EEF1A1,EPHX2,FABP1,FABP2,FASN,FDPS,G6PC,G6PD,GAPDH,HSPA5,IDE,IDH2,INSR,NDUFA5,Orm1 (includes others),PCK1,PKLR,PMVK,SCARB1,SCD,SLC25A4,SLC2A2	D-glucose,FOXO1,FOXO4,HNF4α dimer,INS,Insulin,MYC,NR1H3,PDX1,PPARA,PPARD,PPARG,PPARGC1A,RXRA,SP1,SREBF1,SREBF2,THRB,TP53,USF1,palmitic acid
butyric acid		chemical - endogenous mammalian		-0.503	5.73e-05	ACP2,ALAD,ALB,ALDH1A1,ANXA2,ANXA5,AQP1,BAK1,BCL2L1,CAP1,CBS/CBSL,CD81,CD82,CLU,COX6A1,CYCS,CYP2B6,CYP4A11,DHCR24,DTYMK,FASN,FTH1,FXN,G6PC,GAA,GAK,GC,GDI1,GNAI2,GRN,GSTP1,HADHB,HBA1/HBA2,Hbb-b1,IFI30,IQGAP1,KRT13,MT-CO2,MVP,MYH14,NCL,NDUFAF4,NEU1,NUCB1,PCK1,PDIA3,PDK1,PDK2,PGRMC2,PHB,PLSCR1,PRDX1,PSAP,PYGL,RCN2,RHOA,SEC61B,SEPT7,SKP2,SLC1A2,SMPD1,SRSF2,STAT3,TGM1,TGM2,TUBA4A,TWF1,UQCRQ	CEBPA,CEBPB,CTNNB1,D-glucose,E2F1,ESR1,HIF1A,MYC,NFKBIA,PDX1,PPARD,PPARG,RB1,RXRA,SP1,SREBF1,TNF,TP53,butyric acid
AMPK		complex	Activated	2.05	5.86e-05	ACACA,ACO2,CAT,CS,CTNNB1,CYP2B6,CYP4F2,FASN,G6PC,GSTK1,IDH3A,MT-CO1,MT-CO2,MT-CYB,MT-ND1,OAT,PCK1,PDHB,PKLR,SDHA,SOD1,STIM1,TFAM,THRSP,VIM,YBX1	AMPK,ESRRA,Esrra,FOXO1,HIF1A,MLXIPL,PPARA,PPARD,PPARG,PPARGC1A,PRKAA2,SIRT1,SREBF1,TP53,USF1,palmitic acid
SYVN1		transporter		-0.756	5.96e-05	ACP2,ACSL3,ANO10,ATP1A1,ATP1B3,DPYD,EMC7,FASN,GANAB,GGCX,GNB2,HLA-A,ITGAV,ITGB1,LGALS3BP,NUDT21,PCBP1,PFN1,RAB10,RPL10,RPL18,RPN2,SLC16A1,SLC7A2,SNAP23,STOM,TARS,TMEM106B
2,3,4,7,8-pentachlorodibenzofuran		chemical toxicant		-0.798	6.04e-05	ACOT2,AKR1A1,CA3,CAT,CES1,COMT,CYB5A,CYCS,CYP1A2,CYP2C8,CYP3A7,GRHPR,HSPA2,IDH1,UGT1A6	2,3,4,7,8-pentachlorodibenzofuran,AR,CEBPB,ESR2,NR3C1,PGR,progesterone
RTN4	-1.279	other		1.69	6.04e-05	AP2A2,Ap2b1,ARHGDIA,CAPZA2,CFL1,DPYSL2,GNAO1,GNB2,LAP3,RHOB,RTN4,Tpm1,YWHAB,YWHAG,YWHAQ	APP,FOS,HIF1A,MYC,NFKBIA,RTN4,TP53
tert-butyl-hydroquinone		chemical reagent		-0.61	6.28e-05	ABCC6,CRYZ,FTH1,FTL,G6PD,GCLM,GNAI2,GSR,GSTA3,Gsta4,GSTA5,GSTM5,GSTP1,HSPA5,HSPA8,ME1,RAB6A,SNTB2,TXNRD1,UGT1A1,UGT1A7 (includes others)	AHR,ARNT,CEBPB,E2F1,ESR1,HIF1A,NFE2L2,NFKBIA,SP1,SREBF1,TP53,tert-butyl-hydroquinone
PGR		ligand-dependent nuclear receptor		-0.146	6.42e-05	ACOX1,ACSL1,AHCYL1,AK3,AK4,ATP1B1,BCL2L1,CAPN2,CD36,COL6A1,COL6A2,COMT,CPT2,CTBS,CTSD,DPYSL2,EGFR,EIF5B,FLOT2,FN1,G6PC,GLS,GLUL,GOT1,HBA1/HBA2,HSPA2,ITGB1,KRT18,MBOAT7,MTSS1,MVP,NDRG1,NPC1,P2RX4,PAPSS2,PDLIM1,PGRMC1,PISD,PPIF,PRKCH,RAB9A,SERPINA1,SLC9A3R1,SNTB2,SRSF7,STAT3,VCL	AHR,AR,CEBPB,CTNNB1,ESR2,FOXO1,FOXO4,IGF1R,MYC,NR1H4,NR1I3,NR3C1,PGR,PPARA,PPARG,TCF7L2,TP53,dexamethasone,progesterone
CYP51A1	1.004	enzyme	Activated	2.646	6.73e-05	DHCR24,EBP,LSS,MSMO1,NSDHL,SC5D,TM7SF2
glutamyl-Se-methylselenocysteine		chemical - endogenous mammalian	Inhibited	-2.121	6.86e-05	ATP1A1,CLU,GNAI2,GSTP1,PSMA7,PSME1,RPS11,SOD1
linolenic acid		chemical - endogenous mammalian		1.234	6.99e-05	ABCD2,ABCD3,ACSL1,BAK1,CD36,CLU,FABP1,FASN,G6PC,THRSP	CEBPA,CEBPB,FOXO1,GCG,HNF1A,HNF4A,MLXIPL,NFKBIA,NR0B2,NR1H3,NR1H4,NR1I3,PPARA,PPARG,RXRA,SP1,SREBF1,THRB,TNF,linolenic acid
butylated hydroxyanisol		chemical toxicant		-0.81	7.23e-05	CBR1,EGFR,GSTA3,Gsta4,GSTA5,Gstm3,GSTM5,Gstm6,GSTP1,Slco1a1,SLCO2B1	NFE2L2,butylated hydroxyanisol
GNA12		enzyme		1.388	7.25e-05	ACTA2,ARPC5,CFL2,EGFR,G6PD,GCLM,GNA13,GSR,GSTA3,Gsta4,GSTA5,GSTP1,IQGAP1,RDX,RHOA,RRAS2,TXNRD1,VCL,VIM	AKT1,CEBPB,CTNNB1,GNA12,NFE2L2,NR1H3,NR4A1,PPARD,PPARG,RXRA,SREBF1,TP53,arachidonic acid
dinoprost		chemical - endogenous mammalian		1.36	7.25e-05	AKR1C4,ANXA4,ATP1A1,ATP2A2,CD36,EGFR,GSTP1,HMGCS2,Hsd3b4 (includes others),HSPA4,LIPA,MGST1,PDIA4,POR,SCP2,THRSP,YWHAE,YWHAG,YWHAZ	AR,CEBPA,CEBPB,CTNNB1,ESR2,FABP1,FOXO4,MYC,NFKBIA,NR3C1,PGR,PPARA,PPARG,RXRA,TCF7L2,TNF,TP53,dinoprost,progesterone
ATF4		transcription regulator		-0.834	7.34e-05	CALR,CANX,CPOX,CPT1A,CTH,CTNNB1,CYP27A1,CYP7A1,ERO1A,FASN,GARS,GCH1,GHITM,HSP90B1,HSPA5,HYOU1,MGST1,MRPS7,NDRG1,PCK1,PSEN1,SEL1L,SERPINF1,SHMT2,SIGMAR1,SLC38A3,SOAT2,SOD2,STAT3,TKT,XDH	AHR,AMPK,ARNT,ATF4,CEBPB,FOXO1,HIF1A,Ins1,MLXIPL,MYC,PPARA,PPARG,PPARGC1A,RXRA,SIRT1,SREBF1,USF1,VHL
FMR1		translation regulator		-1.014	7.69e-05	ALDOA,Ap2b1,ATP5MG,ATP6V1E1,CFL1,CTNNB1,EEF2,ENO1,GAPDH,PFN1,PPIA,RPSA,SLC1A2,UQCRFS1,UQCRQ	AKT1,CEBPB,CTNNB1,FMR1,FOXO1,HIF1A,MTOR,NR4A1,PPARG,SIRT1,TP53
MCU	2.127	ion channel		0	7.88e-05	ATP5F1A,MT-CO1,NDUFA9,UQCRC2
3,4,5,3',4'-pentachlorobiphenyl		chemical toxicant		-0.339	8.13e-05	ACOT2,AKR1A1,CA3,CAT,CES1,COMT,CTSD,CYB5A,CYCS,CYP1A2,CYP2C8,CYP3A7,GRHPR,Gsta4,GSTP1,HSPA2,IDH1,Slco1a4,SLCO2B1,UGT1A6	3,4,5,3',4'-pentachlorobiphenyl,AHR,AR,ARNT,CEBPB,ESR2,HIF1A,NFKBIA,NR3C1,PGR,SP1,progesterone
NCOA2		transcription regulator		-1.253	8.74e-05	ABCB11,ACOT1,ALDH1B1,APOM,CTNNB1,CYP17A1,CYP2B6,Cyp2c40 (includes others),CYP51A1,CYP7A1,FASN,FGB,G6PC,GLO1,GPD2,IDI1,ISG15,KHK,LYZ,NSDHL,PCK1,SLC2A2,Sult2a2,TPI1	CEBPB,ESR1,ESR2,HIF1A,L-triiodothyronine,MYC,NCOA2,NCOR1,NR1H3,NR1H4,NR1I3,NR5A2,PPARA,PPARG,PPARGC1A,RXRA,SREBF1,SREBF2,THRB,beta-estradiol,thyroid hormone receptor
CYP27A1	1.225	enzyme		0.02	9.19e-05	ACACA,ANPEP,APOE,CYP2B6,CYP3A5,CYP7A1,CYP7B1,CYP8B1,Slco1a4	CYP27A1,NR5A2,SP1,SREBF1,SREBF2,Srebp,cholesterol
IPMK		kinase		0.333	9.19e-05	ABHD12,ACTA2,ACTB,CAPNS1,HSP90AB1,MYL6,PDLIM5,PFN1,TAGLN2
GCG		other		-0.659	9.27e-05	ACADL,ACADM,ACADS,AQP8,BCL2L1,CBS/CBSL,CPT1A,ETNPPL,FASN,FDPS,G6PC,GSTP1,IVD,PCK1,PDHA1,PDZK1,SCARB1,SDS	CEBPB,FGF21,FOXO1,FOXO4,GCG,HIF1A,INS,Ins1,Insulin,MTOR,PPARA,PPARG,RXRA,SIRT1,SP1,SREBF1,TP53
ALKBH5		enzyme			9.7e-05	ASAH1,BLVRB,CLU,CTSD,CTTN,CYP17A1,DDX3X,DNAJA1,DNM1L,EEF1D,EIF4G1,GSTM5,HSPA8,PAFAH1B1,PRDX4,RPLP0,SDHD,SOD1,TMBIM6,UBA1
berberine		chemical drug		0.086	0.000101	ACACA,AIFM1,ATP5F1A,ATP5MC2,BCL2L1,BSG,CPT1A,CYP1A2,Cyp2b13/Cyp2b9,CYP2B6,CYP2E1,CYP3A5,CYP4A11,Cyp4a14,CYP7A1,ENDOG,FN1,GLS,INSR,MTTP,PON1,SCARB1,SLC10A1,VIM	ATF4,CEBPA,CEBPB,FOXO1,HIF1A,Ins1,Insulin,MLXIPL,NFKBIA,PPARA,PPARG,PPARGC1A,RXRA,SIRT1,SP1,SREBF1,TNF,berberine,lipopolysaccharide
VEGFB		growth factor		0.351	0.000109	ACTA1,ATP2A2,BAK1,DCN,GPX1,GSR,PRDX1,PRDX5,SLC27A4,SOD1,SOD2,TXNRD1,TXNRD3	GPX1,NFKBIA,VEGFB
lipid		chemical - endogenous mammalian		1.387	0.000109	ACLY,ACOX1,APOA1,CLU,DHCR7,ECHS1,FABP1,FDPS,HSD3B7,PCYT1A,PON1,SOD1,STAT3	APOA1,APOE,CTNNB1,ESR1,FOXO1,Insulin,LEP,MED1,PPARA,PPARG,PPARGC1A,RXRA,SP1,SREBF1,lipid
ouabain		chemical drug		-0.791	0.000109	ACTA1,ACTB,ANXA5,ATP1A1,BCL2L1,CLDN3,HSPA5,HSPA8,HSPA9,PHB,VIM,YWHAG,YWHAQ	AR,CEBPB,CTNNB1,EDN1,EGFR,HIF1A,HRAS,HTT,IL1B,MYC,NFKBIA,NR1H4,PRL,SP1,TP53,ouabain
17-alpha-ethinylestradiol		chemical drug		-0.356	0.000109	ABCB11,APOB,APOE,AQP8,AQP9,C1QB,C3,CTSS,CYP17A1,CYP2B6,Cyp2d9 (includes others),CYP7A1,CYP7B1,CYP8B1,Gsta4,IFI30,MANF,MRPS23,SCARB1,SCARB2,SERPINH1,SLC10A1,SLC25A5,SLC38A3,Slco1a1,Slco1a4,SLCO1B3,TGM2,TRA2B,UGP2	17-alpha-ethinylestradiol,CEBPA,CEBPB,CTNNB1,ESR1,ESR2,HIF1A,HNF4A,MED1,NCOA2,NFKBIA,NR0B2,NR1I3,NR5A2,PPARG,RXRA,SP1,SREBF1,SREBF2,Srebp,TNF,cholesterol,lipopolysaccharide
HIST1H1T		other	Activated	2.236	0.000115	Anp32e,ARPC5,B2M,BHMT,CCDC58,CD36,CD81,CPOX,FARP1,FDPS,GLUL,HSPA4,MAN2B1,MANBA,MRPL38,PARVA,PCCB,PHB2,PHLDA1,PPT2
Hist1h1a		other	Activated	2.236	0.000115	Anp32e,ARPC5,B2M,BHMT,CCDC58,CD36,CD81,CPOX,FARP1,FDPS,GLUL,HSPA4,MAN2B1,MANBA,MRPL38,PARVA,PCCB,PHB2,PHLDA1,PPT2
atorvastatin		chemical drug		-0.415	0.00012	APOA1,APOB,APOE,BCL2L1,CAT,CD36,CRP,CYP27A1,CYP2B6,CYP51A1,CYP7A1,CYP8B1,DHCR24,DHCR7,FDFT1,FDPS,GPAM,GSR,HBA1/HBA2,HSD17B7,IDI1,LSS,MSMO1,MTTP,NSDHL,PDXK,PMVK,PNPT1,RHOA,RHOB,SLC10A1,SLC22A1,SLC25A51,SLCO1B3,SLCO2B1,SOD1,TM7SF2	APOE,CEBPA,CEBPB,CTNNB1,FOXO1,NFKBIA,NR1H3,PPARA,PPARG,PPARGC1A,RXRA,SP1,SREBF1,THRB,TNF,atorvastatin
CYP1A1		enzyme		0.788	0.000129	ACOT11,ANXA3,ANXA4,ANXA7,AP2M1,BANF1,CHP1,COX6B1,CTTN,CYP17A1,CYP2B6,ECI2,ETHE1,GPT,Gstm3,NDUFA1,NDUFV1,SDHB,SEPT2,Slco1a1,UGT1A6,VAMP8
LDLR		transporter		-0.272	0.000129	ACACA,ACLY,ALCAM,APOB,APOE,BGN,CD36,CYP27A1,CYP7A1,CYP7B1,FASN,G6PC,G6PD,GPAM,GPT,H6PD,HSPA5,PSMA7,PSME2,SCARB1,SCD,UBE2D3	CEBPA,CEBPB,CTNNB1,ESR1,HNF4α dimer,LDLR,LEP,MED1,NFKBIA,NFYA,NR1H2,NR5A2,PPARG,PPARGC1A,RXRA,SP1,SREBF1,SREBF2,Srebp,TNF,USF1,cholesterol,sterol
LRPPRC	1.18	other		-0.447	0.000132	MT-CO1,MT-ND1,MT-ND2,MT-ND3,MT-ND5
MRPL14	-1.136	other		0.447	0.000132	COX4I1,MT-CO1,MT-CO2,MT-ND1,MT-ND4
MT-TE		other			0.000132	MT-CO2,MT-CYB,MT-ND1,MT-ND4,MT-ND5
ZNF746		transcription regulator			0.000132	COX4I1,G6PC,PCK1,PDHA1,SDHA
miR-542-3p (miRNAs w/seed GUGACAG)		mature microrna	Activated	2.193	0.000132	ILK,RPL11,RPL22,RPS23,RPS28
forskolin		chemical toxicant		-0.895	0.000135	ACOX1,ACTA1,ACTA2,ACTB,ACTN1,ACTR2,ALDOA,APOA1,ARL6IP5,ARPC1A,ATP1B1,ATP6V0C,ATP6V0D1,ATP6V1A,ATP6V1C1,BNIP3L,CALR,CDH2,CLU,CNP,Crip2,CTNND1,CTSV,CTTN,CYP17A1,CYP3A5,DHCR7,DNM1L,EIF5A,ESD,FAH,FDX1,FDXR,FN1,FRRS1,G6PC,GCH1,GNAS,GRN,GSTM5,GSTP1,HP,HSD11B1,HSD17B7,HSD3B1,Hsd3b4 (includes others),ILK,ITGA1,KRT18,LAMP1,MACROD1,MFN1,MFN2,MIF,MSMO1,NPC1,NPC2,NT5E,OCIAD2,OPA1,OSTF1,PCK1,PDXK,PGK1,PGRMC1,…	AGT,APP,CEBPA,CEBPB,CTNNB1,E2F1,ESR1,FOS,HIF1A,IL1B,MYC,NFKBIA,NR1H4,PPARG,PPARGC1A,RXRA,SP1,SREBF1,TNF,TP53,forskolin
ANGPT2		growth factor		-1.438	0.000135	ACTA1,ACTA2,CALR,CAT,CCT7,CDC34,CFB,COMT,CWC22,EFR3A,EGFR,EPHX2,FKBP2,FN1,HSP90AA1,HSPA2,HSPA4,HSPA5,HSPD1,LYN,MGST1,MIF,P4HB,PDIA3,PDIA5,PDIA6,PHLDA1,RDH10,RHOB,RPS6,SERPING1,SOD1,SOD2,TOR1AIP2,VIM	ANGPT2,AR,CEBPA,CEBPB,CTNNB1,E2F1,EGFR,FOXO1,HIF1A,HTT,IL1B,MYC,NFKBIA,NR1H4,PPARA,PPARG,PPARGC1A,RXRA,SREBF1,TNF
SNAI1		transcription regulator	Activated	2.073	0.000136	ACTN1,ACTR2,ACTR3,BAK1,BCL2L1,CDH2,CFL1,CFL2,CLDN3,CTTN,CXADR,FASN,FLNB,FN1,ITGB1,KRT17,KRT18,KRT8,LASP1,LIMA1,PEBP1,SLC27A2,SLC29A1,TF,TPM3
THRB		ligand-dependent nuclear receptor		-0.865	0.000137	ABCD2,ABCD3,ACACA,ACOX1,ACTA1,APOA1,APOA2,APOM,ATP2A2,ATP5MG,CPT1A,CSNK1A1,CTNNB1,CTSD,CTSH,CYP7A1,DAD1,DCN,DIO1,EGFR,EHHADH,FASN,FDPS,G6PC,GCH1,GDI1,IGHM,ILK,KCNMA1,LYZ,ME1,NUDT7,PCK1,PHYH,POR,THRSP,UQCRHL,YWHAE	CEBPA,FOXO1,L-triiodothyronine,NCOA2,NCOR1,NR1H3,NR1H4,NR1I3,PPARA,PPARG,PPARGC1A,RXRA,SREBF1,THRB,thyroid hormone receptor
FOLR1		transporter			0.000145	ABCE1,ACTN4,ADH1C,AK3,CAT,CLPTM1,COQ7,DNASE2,ECI2,GBA,GPAM,LYZ,MPP6,MRPS6,NSDHL,PFN1,PPID,RPS24,SORD,TAGLN2,TPI1
NR4A1		ligand-dependent nuclear receptor		-0.674	0.000151	ACACA,ACLY,ACSL4,ACTA2,AKR1C4,ALDOA,ALDOB,APOB,APOE,CD36,COL6A1,COL6A2,CTNNB1,CTNND1,CYP17A1,EHHADH,ENO3,FASN,FBP1,G6PC,GPD1,GSTM5,JUP,KCNIP3,KRT18,KRT8,NT5E,PDIA3,PEBP1,PGK1,SCD,STARD10,TRIM41	AHR,ARNT,D-glucose,FOXO1,HIF1A,Insulin,MYC,NR1H3,NR1H4,NR1I3,NR4A1,PDX1,PPARA,PPARD,PPARG,RXRA,SP1,SREBF1,THRB,TP53,VHL,fatty acid
fatty acid		chemical - endogenous mammalian		0.28	0.000155	ACACA,ACADL,ACOX1,AHSG,APOA1,APOA2,ATP5F1C,CD36,CYP2E1,CYP7A1,FADS1,FADS2,FASN,G6PC,GPAM,HSPA5,NDUFB6,PPA1,RBP4,SCD,SLC2A2,THRSP,VNN1	FOXO1,HNF4α dimer,Insulin,NR1H3,PPARA,PPARD,PPARG,PPARGC1A,RXRA,SP1,SREBF1,SREBF2,THRB,USF1,fatty acid
sulforafan		chemical drug		0.62	0.000155	Akr1c12/Akr1c13,ALDH1A1,BAK1,BCL2L1,CRYZ,ENPEP,ENTPD5,EPHX1,FTL,GCLM,GPX1,GSR,GSTA3,GSTA5,Gstm3,GSTM5,GSTP1,HP,KRT17,PGRMC1,SOD1,TALDO1,TKT,TXNRD1,UGT1A6,VIM	CEBPA,CEBPB,FOXA2,HNF4A,MYC,NFE2L2,NFKBIA,NR1I2,NR4A1,PML,PPARG,RB1,RXRA,SP1,TNF,TP53,sulforafan
Cdc42	1.069	enzyme	Activated	2.887	0.000165	ATP6V1A,CTSA,CTSB,CTSD,CTSH,CTSS,CTSV,CTSZ,LAMP1,LAMP2,MYH9,NPC2
AKT1		kinase		-1.865	0.000166	ACAT2,ACLY,ACTA2,ARL6IP1,ASS1,ATP6V1E1,BCL2L1,Ces1b/Ces1c,CLU,CRYZ,CTNNB1,CTSV,CYP7A1,DHCR7,EBP,ENO1,FABP5,FASN,FN1,G6PC,GATM,GCLM,GCSH,GOT2,GSR,GSTA5,GSTM5,Gstt1,ITGB1,LIPA,LSS,MDH1,ME1,MSMO1,MUT,MYL1,PCK1,PEX11A,PHLDA1,PLG,RAB11A,RHOB,SCD,SERPINF1,UBE2L3,VCP,VIM	AKT1,CEBPA,CEBPB,CTNNB1,ESR1,FOXO1,FOXO4,HIF1A,LEP,MED1,MYC,NFKBIA,NR4A1,PPARA,PPARG,PPARGC1A,RXRA,SP1,SREBF1,TCF7L2,TNF,TP53
PRKAA1		kinase		0.169	0.000168	ACTA2,ALB,CAT,CLU,COX4I1,CYP2B6,CYP3A5,DDAH1,ELOVL2,FN1,G6PC,GALM,GPX1,Gsta4,HIGD1A,LDHA,MGST1,MLYCD,MT-CO1,NDRG2,OAT,PKLR,SIRT3,SLC16A1,SOD2,TFAM,TGM2,THRSP	AMPK,AR,CEBPB,CTNNB1,ESR2,FOXO1,HIF1A,MLXIPL,MYC,NFE2L2,NR3C1,PGR,PPARG,PPARGC1A,PPARGC1B,PRKAA1,PRKAA2,SIRT1,TP53,USF1,progesterone
miR-16-5p (and other miRNAs w/seed AGCAGCA)		mature microrna	Activated	3.526	0.000173	ACP2,ARHGDIA,CFL2,ECHDC1,EGFR,EIF4E,F2,GFM1,GPAM,GRB2,GRN,HDHD2,HSP90B1,LDAH,LYPLA2,PDCD6IP,PISD,PNP,PPIF,PURA,RAB21,RAB9B,RHOT1,RIDA,RTN4,SEC24A,SLC25A22,SRPRA,SRPRB,TMEM109,TMEM43,TPI1,TPM3,TXN2,UGDH,UGP2
LIPE		enzyme	Inhibited	-2.363	0.000179	ACSL1,ACSS2,ADH1C,ALDH1A1,AMACR,AQP1,CD36,CP,FASN,GAPDH,INMT,JUP,MYH4,PC,PCK1,PDHA1,PRDX2,RBP4,SCARB1,SCARB2,SCD,SUCLA2,THRSP,TKT,YWHAG	CEBPB,CTNNB1,ESR1,FASN,Ins1,LEP,LIPE,MED1,NR1H3,PPARA,PPARD,PPARG,RXRA,SP1,SREBF1,fatty acid
APOE	1.081	transporter		-1.755	0.000189	ACAT1,ACOX1,ACSL1,ACTA2,ACTB,ANXA11,APOA1,APOB,APOE,BGN,CALR,CAPNS1,CAT,CD36,CLU,CPT1A,CTNNB1,CTSB,CTSD,CTSS,CTSV,Cyb5r3,CYP3A5,CYP7A1,CYP8B1,FLOT2,GLUL,GPX3,GPX4,HSD11B1,HSP90AB1,HSP90B1,Hspa1b,HSPA5,HSPD1,INSR,LIPA,MTCH1,MYO1B,P4HB,PC,PHLDA1,RPL10A,SCARB1,SERPINA3,SLC27A4,SOD1,SOD2,SPG7,VCP,WBP2	ABCA1,APOE,CEBPA,CEBPB,CTNNB1,E2F1,ESR1,HIF1A,IFNG,IL1B,MYC,NFKBIA,NR1H4,NR3C1,PPARG,RXRA,SP1,SREBF1,SREBF2,TNF,TP53
ERBB2		kinase		0.18	0.000196	Acaa1b,ACAA2,ACSL4,ACTA1,ACTA2,ACTB,ALAD,Aldh1a7,ANXA2,ATP1B3,ATP6V1A,BCKDHB,BCL2L1,BNIP3,CAPZA2,CD36,CD47,CD82,CDH2,CENPE,CES1,CHDH,CLDN3,CLU,COL6A1,COL6A2,CPS1,CPT2,CTNNB1,CTSB,DECR1,DERL1,DHRS7,DSG2,EBP,EGFR,EHHADH,EPHX2,ETFB,FASN,FHIT,FLOT2,FN1,FRRS1,GLO1,GLS,GPAM,GPD2,GPX3,GSTZ1,H6PD,HADHB,Hbb-b1,HNRNPK,HP,HSD17B11,IDH1,ILK,ITGB1,JUP,LAMP1,LAMP2,LDHA,LSR,MAOA,MCCC1,MIF,NDRG1,NDUFAB1,NDUFV1,N…	AHR,AR,ARNT,CTNNB1,EGFR,ERBB2,FOXO1,FOXO4,HIF1A,HTT,MYC,NFKBIA,PPARA,PPARG,PPARGC1A,RXRA,SP1,SREBF1,TCF7L2,TP53,VHL
EGFR	1.072	kinase		-0.952	0.000197	ACTA1,ACTA2,ACTB,ARG1,ATAD3A,BCL2L1,CAD,CAPZA2,CCT5,CD47,Chil3/Chil4,COL6A1,COL6A2,CTNNB1,DSG2,EGFR,EIF4E,EIF5A,FASN,GRN,Hbb-b1,HNRNPK,HP,HSP90B1,HSPA5,HSPE1,IQGAP2,KIAA0391,KPNB1,KRT17,MT-CO2,MTHFD1,NCL,NDUFB8,NSF,NUTF2,PA2G4,PABPC1,PDK1,PPIA,PSEN1,PSMB1,PSMB2,RHOB,RRAS,SDF2L1,SDHB,SERPINA3,SKP2,SLC25A32,SRSF1,STAT3,TGM2,TIMM9,TUBA4A,TUBB4B,UBA1,UQCRC2,VCL,VIM	AR,CEBPB,CTNNB1,EGFR,ERBB2,HIF1A,HRAS,KRAS,MYC,NFKBIA,PKM,PPARG,SP1,TP53
dithiothreitol		chemical reagent		-1.414	0.000202	ATP2A2,ERO1B,HSP90B1,HSPA5,LMAN1,PHLDA1,PTGES2,SEL1L,TOR1A,UBXN4	APOE,ATF6,CTNNB1,ERN1,HSPA5,SP1,XBP1,dithiothreitol
RRP1B		transcription regulator			0.000206	ALDH5A1,HPX,HSP90AA1,HSP90AB1,NCOA1,RPL11,RPL13,RPL13A,RPL14,RPL19,RPL22,RPL27,RPL37A,RPL6,Rplp1 (includes others),RPS10,RPS14,RPS19,RPS26,RPS3,RPS5,RPS8,RPS9
oleic acid		chemical - endogenous mammalian		1.028	0.000206	ACACA,ACADL,ACADM,ACSL1,APOB,APOE,AQP9,ARG1,CD36,CLU,CYP4F12,CYP4F2,FABP1,FABP2,FASN,G6PC,GAPDH,HSPA5,MTTP,PCK1,PLIN3,PSEN1,SCD,THRSP	D-glucose,FOXO1,Insulin,MLXIPL,MYC,NR1H3,PDX1,PPARA,PPARD,PPARG,PPARGC1A,RXRA,SP1,SREBF1,TP53,fatty acid,oleic acid,palmitic acid
PLIN1		other			0.000213	ACACA,ACADL,ACADM,ACADVL,FASN,HADHA,HADHB	NR1H3,PLIN1,PNPLA2,PPARA,PPARD,PPARG,SREBF1,fatty acid
PPARα-RXRα		complex		-1.134	0.000213	ACAA1,ACADL,ACOX1,AP2A2,APOA1,APOA2,GOT2
orotic acid		chemical - endogenous mammalian		0.342	0.000213	AADAC,ACACA,Cyp2a12/Cyp2a22,CYP2E1,FASN,PKLR,SCD	AMPK,FOXO1,HNF4α dimer,MLXIPL,PPARG,PPARGC1A,SIRT1,SREBF1,SREBF2,USF1,orotic acid
SET	-4.532	phosphatase		0.905	0.000216	BCL2L1,BET1,COX7A2L,DTYMK,FDPS,MBD2,MRPL11,MRPL22,MRPS14,MRPS30,TMED2,YBX1
NFKBIA		transcription regulator	Activated	2.102	0.000222	ABCD3,AK2,APOA1,ATP5MF,AZGP1,BCKDK,BCL2L1,BNIP3,C3,CAPZA2,CD82,CLU,CP,CTNNA1,CTNNB1,CTSB,CTSF,CTSZ,CYP7B1,DCN,DDX3X,ERAP1,ERO1A,FN1,GATD3A/GATD3B,GCH1,GM2A,GPX3,GRN,GSTM5,Gstt1,HLA-A,HPSE,HSPA5,HSPA8,ISG15,ITGAV,ITGB1,KRT18,KRT8,LIMA1,MPDU1,MT-CO3,MT-CYB,NDRG2,NINJ1,PARK7,PDHA1,PDLIM1,PICALM,PLD3,RAC1,RPL27A,RPL8,RPS18,RPS2,RPSA,SLC16A2,SLC1A2,SOD1,SOD2,SPTBN1,UBA1,Ubb,YWHAZ	CEBPA,CEBPB,CTNNB1,FOXO1,HIF1A,IL1B,MLXIPL,MYC,NFKBIA,NOS2,NR1H4,PPARA,PPARG,RB1,RXRA,SP1,TNF,TP53,WT1
FGF21		growth factor		-0.491	0.000232	ACACA,ACADM,ACLY,BDH1,CNPY2,CPT1A,FASN,G6PC,HMGCL,HMGCS2,ME1,PCK1,Slc25a1	ADIPOQ,AMPK,CEBPB,CTNNB1,FGF21,FOS,FOXO1,Ins1,MLXIPL,NR1H3,PPARA,PPARD,PPARG,PPARGC1A,RXRA,SIRT1,SREBF1,USF1,fatty acid
LHX1		transcription regulator		-0.516	0.000236	AADAT,ALDOB,ANPEP,ASS1,ATP1B1,Cyp2j5,DPP4,FAM213A,FBP1,GATM,GSTA5,HAO2,Hsd3b4 (includes others),Keg1,NAPSA,PAH,PDZK1,SLC26A1,SLC47A1,Sult1d1,UGT1A3,UGT2B28
HIF1A		transcription regulator		-1.164	0.000243	ACO1,ACTA2,ALDOA,APOE,AQP9,ARPC2,ATP2A2,ATP5PF,BCL2L1,BGN,BNIP3,BNIP3L,CD36,CDH2,CTSD,CYB5A,CYP2S1,EGFR,EIF4E,EIF4G1,EIF5A,ENO1,ERGIC1,ERO1A,FAM162A,FN1,GAPDH,GCHFR,GPI,HIST2H2AC,HMGCL,HP,HSPA4,HSPA5,ITGA1,ITGAV,JUP,KRT18,LDHA,MANF,MIF,MT-CO3,MT-ND1,NDRG1,NT5E,PDHA1,PDK1,PGK1,PPIA,SLC29A1,SLC39A7,SOD2,SRD5A1,SSBP1,STAT3,TFAM,TMEM19,TMPRSS6,TPI1,TTN,TXN,VIM	AHR,ARNT,CEBPA,CEBPB,CTNNB1,HIF1A,MLXIPL,MYC,NFKBIA,PKM,PPARG,RXRA,SP1,TNF,TP53
rifampin		chemical drug		-0.39	0.000271	ABCB10,ABCB11,CD36,CES1,CFL1,COL6A1,CYP1A2,CYP2A6 (includes others),CYP2B6,CYP2C8,CYP2E1,CYP3A5,CYP3A7,CYP4A11,CYP7A1,CYP8B1,EIF5,FGGY,FMO4,FMO5,GSTP1,MAOB,ME1,MRPL47,SEPT7,UGT1A1,UGT1A6,UGT1A7 (includes others)	CEBPA,ESRRA,Esrra,FOXA2,HNF1A,HNF4A,NCOA2,NR0B2,NR1H4,NR1I2,NR3C1,NR5A2,PPARA,PPARD,PPARG,PPARGC1A,RXRA,Rxr,rifampin,thyroid hormone receptor
MLX		transcription regulator		-1.031	0.000274	ACACA,DIO1,FASN,LGALS3BP,PKLR,SCD,SLC2A2,THRSP	MLX,MLXIPL
FSH		complex		-0.078	0.000275	ACP2,ACTA1,ACTA2,ACTB,ACTN1,ACTR2,ALDH3A2,ARL6IP5,ARPC1A,ARPC4,ATP2A2,BCKDK,BNIP3L,CDH2,CSNK1A1,CTNNB1,CTNND1,CTSV,CYP17A1,DHCR7,DUSP3,EGFR,FDX1,FDXR,GNAS,GNB1,GOT1,HSD11B1,HSD3B1,ILK,KRT18,MBD2,MSMO1,NPC2,PCK1,PDXK,PGK1,PGRMC1,PI4K2A,PLIN3,PPP1CB,PPP2R1A,RAB14,RAB1A,RAB2A,RAB33B,RAB4A,RAB5A,RAB5C,RHOB,SCARB1,SNAP23,SRD5A1,STX4,TF,TLN1,TMBIM6,Tpm4,UBE2L3,VCL	AKT1,AR,CEBPB,CTNNB1,ESR1,ESR2,FN1,FSH,HIF1A,MYC,NR3C1,NR4A1,PGR,PPARG,SP1,TP53,beta-estradiol,progesterone
FAAH	-1.46	enzyme	Activated	2.333	0.000278	ATP5PD,FAAH,FNDC3A,RPL17,RPL5,RPL7,RPS18,RPS2,Rps3a1,RPS6
PEBP1	-1.112	other		-1.117	0.000278	Acaa1b,ACACA,ACLY,Aldh1a7,BCL2L1,FASN,PCK1,PON1,RBP4,SCD	CEBPA,CEBPB,NFKBIA,PEBP1,PPARG,RXRA,TNF
T3-TR-RXR		complex		-1.811	0.00028	ACACA,ATP2A1,CYP7A1,ENO1,FASN,FGA,G6PC,HP,ME1,PCK1,SCARB1,THRSP
NCOR-LXR-Oxysterol-RXR-9 cis RA		complex		-0.333	0.000291	ACACA,APOE,CD36,CYP51A1,CYP7A1,FASN,FDFT1,SCD,UGT1A3
ESR2		ligand-dependent nuclear receptor		0.022	0.000306	AKAP1,ANPEP,ANXA4,APOE,BCL2L1,C3,CAPN2,CBS/CBSL,CDH2,CES1,CRYZ,CTNNB1,CTSD,CYP17A1,CYP2A6 (includes others),DDAH1,DHCR7,DNAJC1,EGFR,FASN,GCSH,GJB1,GLB1,GM2A,GSTA5,GSTP1,HEBP1,HSD17B4,HSD17B7,HSPA2,ITGB1,KRT17,KRT6B,KRT8,MAOA,MBL2,MPC1,NDRG1,NDRG2,NIPSNAP1,PCBD1,PCYOX1,PDZK1,PGRMC2,PRKCH,PYGL,RALA,RBP4,RDH10,RP2,SCARB1,SFXN3,SKP2,SLC25A4,SLC9A3R1,SORD,SPTAN1,SUCLA2,TEAD4,TGM2,THRSP,TRIM23,TSPO	CEBPB,CTNNB1,E2F1,ESR1,ESR2,ESRRA,FOXO1,HIF1A,Insulin,MED1,MYC,NR0B2,NR3C1,PPARA,PPARG,SP1,SREBF1,TP53,beta-estradiol,tamoxifen
CSF1		cytokine		-1.819	0.000315	Acp5,APOE,ARG1,BCL2L1,CTNNB1,CYP17A1,CYP51A1,DHCR24,DHCR7,EBP,ENO1,FDFT1,FDPS,FN1,GLS,GOT2,GPI,GPT,HSD17B7,HSP90B1,HSPA5,IDI1,Iigp1,ITGAV,ITGB1,LDHA,LSS,MPO,MSMO1,NSDHL,PMVK,RHOA,SC5D,SLC29A1,TLN1,TPI1,TPT1	AKT1,CEBPA,CEBPB,CSF1,CTNNB1,FN1,HIF1A,IFNG,IL1B,MYC,NFKBIA,NR1H4,NR3C1,NR4A1,PPARG,RXRA,SP1,TNF,TP53
3,5-L-diiodothyronine		chemical - endogenous mammalian		-0.447	0.000325	CPT1A,CYP7A1,GPD2,ME1,SCD	3,5-L-diiodothyronine,NR1H4,PPARGC1A,Rxr,thyroid hormone receptor
ACLY	-1.308	enzyme		0.415	0.000325	ACACA,ACSS2,FASN,GPAM,SCD
meldonium		chemical drug		0.447	0.000325	ACOX1,CD36,CPT1A,GOT2,HADHA
methoxychlor		chemical toxicant		-0.147	0.000325	DIO1,G6PD,GSTA5,HSP90AB1,HSP90B1	CTNNB1,ESR1,ESR2,MED1,NR0B2,SP1,methoxychlor
mercuric chloride		chemical toxicant		0.254	0.00033	CDH2,CYP2E1,GSR,Gsta4,GSTA5,HP,HSP90AA1,HSPA9,Mup1 (includes others),Orm1 (includes others),TXN	CEBPA,CEBPB,ESR1,ESR2,HIF1A,MYC,NFKBIA,PPARG,RXRA,TNF,beta-estradiol,mercuric chloride
benzyloxycarbonyl-Leu-Leu-Leu aldehyde		chemical - protease inhibitor		0.065	0.000336	ACTB,AK2,APOA2,ATP1A1,BCL2L1,CAT,CCT2,CFB,CFL1,CLU,CRP,CTNNB1,CTSB,CYP2C8,DCN,DMD,EIF4E,EIF5A,FASN,GCH1,GSTP1,HSP90AA1,HSP90B1,HSPA4,HSPA5,HSPA8,HSPA9,HSPD1,ITGB1,LMAN1,MFN2,PEBP1,PEX5,PFN1,PPIA,PSMD13,PSMD2,PSMD6,PTPN6,RAC1,RPLP0,RPLP2,SKP2,SOD1,SOD2,TDO2,TXN,UBE2N	APP,CEBPA,CEBPB,CTNNB1,FOS,HIF1A,HRAS,HSF1,HSF2,MYC,NFKBIA,PPARG,RXRA,TNF,TP53,benzyloxycarbonyl-Leu-Leu-Leu aldehyde
L-methionine		chemical - endogenous mammalian		1.071	0.000363	ACTA2,ALB,CLU,CYP2E1,EEF1A1,EEF1D,G6PC,GNA11,HSPA5,MAT1A,MTTP,PCK1,RHOB,SOD2
Asc2		other		0	0.000364	CYP1A2,CYP2B6,CYP3A5,GSTP1
NUBPL	1.123	other		1.98	0.000364	NDUFA13,NDUFS1,NDUFS3,NDUFV1
WZ-4002		chemical - kinase inhibitor		1	0.000364	MT-CO2,NDUFB8,SDHB,UQCRC2	AR,CTNNB1,EGFR,HIF1A,HTT,MYC,WZ-4002
ADORA2A		g-protein coupled receptor		-1.868	0.000372	ATP1A2,ATP2A2,Atp5e,CCT5,CD81,COL6A1,DSTN,EEF2,EIF5A,Fus,GAPDH,GDI1,GPI,GPLD1,HBA1/HBA2,HNRNPK,IFITM3,NAPA,P4HB,PGAM1,PMPCA,PPP2R1A,RAB6A,SPTBN1,TIMM44,TUBB2A
azetidyl-2-carboxylic acid		chemical reagent		0.085	0.00039	ATP2A2,CLU,HSP90B1,HSPA5,HSPA8,HSPA9
lactacystin		chemical - protease inhibitor		1.242	0.000395	ACTB,AK2,APOB,ASAH2,ATP1A1,BAK1,CCT2,CFL1,CPOX,CTSD,CYB5A,EIF4E,EIF5A,FBP1,FTL,GBA,GNAI2,GSTP1,HLA-A,HSP90B1,HSPA5,KRT72,PEBP1,PFN1,PPIA,PSEN1,RAC1,RPLP0,RPLP2,SNTB2,TUBB2A,TXN,TXNRD1,UBE2N	AHR,APP,AR,ARNT,CEBPA,CEBPB,CTNNB1,EGFR,FOS,HIF1A,HTT,MYC,NFKBIA,PPARG,PSEN1,RXRA,TNF,TP53,VHL,lactacystin
SGPP2		phosphatase			0.000408	DNAJA1,DNAJC3,HSP90AA1,HSPA13,Hspa1b,HSPA4,HSPA5,HSPA8,HSPA9
MKNK1		kinase		0.655	0.000414	ANXA2,ANXA5,CP,EEF1D,FLNB,GNAO1,HADHA,HSD17B4,HSPA2,ISG15,MAN2A1,PAFAH1B1,PDLIM5,PLXNB2,RAB14,RNH1,SERPINH1,TMBIM6,TPP1,VIM,YWHAG
miR-124-3p (and other miRNAs w/seed AAGGCAC)		mature microrna		0.166	0.000418	ACAA2,AK2,ALDH9A1,ARPC1B,ATL3,CERS2,CHP1,CPNE3,CTNND1,DHCR24,DNAJC1,DNM2,ECI2,ELOVL1,ELOVL5,GNAI3,HADH,HADHB,HTATIP2,IQGAP1,ITGB1,MAGT1,MAN2A1,MYH9,PAPSS2,PGM1,PGRMC2,PTTG1IP,RDH10,RHOG,SEC11A,SLC16A1,STAT3,STOM,SUCLG2,SURF4,TLN1,TMEM109
HDL-cholesterol		complex		0.905	0.00043	APOB,CYP4V2,CYP51A1,DEPTOR,DHCR7,FDFT1,GPT2,IDI1,MSMO1,NUDT7,SLC2A2
EPAS1		transcription regulator		-0.014	0.000442	ACACA,ARG1,BNIP3,Calm1 (includes others),CAT,CKM,CKMT2,CYP51A1,DECR2,EGFR,EIF5A,ENO1,FABP2,FASN,FMO5,FN1,FXN,GCHFR,GLS,GPX1,GYS2,HSPA4,HSPA5,ITGAV,LDHA,MANF,MIF,MYH4,NDRG1,NDUFB6,SLC29A1,SOD1,SOD2,TMPRSS6,UGP2	AR,CTNNB1,EGFR,EPAS1,FOXO4,HIF1A,HTT,MYC,NFKBIA,NR1H3,PPARA,PPARD,PPARG,SP1,SREBF1,TCF7L2,TP53,fatty acid
3-methylcholanthrene		chemical toxicant		-0.672	0.000445	CD36,CTSD,CYP1A2,GSR,GSTA3,GSTA5,GSTM5,HP,ME1,Orm1 (includes others),PON1,POR,UGT1A1,UGT1A6	3-methylcholanthrene,AHR,ARNT,CEBPB,HIF1A,NFKBIA,SP1,TP53
IL4		cytokine		-0.941	0.000454	ACOT9,ACOX1,ACP2,Acp5,ACSL1,ACSL4,ACTA2,AK2,ALDH2,ANXA2,ANXA4,ANXA6,APOE,ARG1,ARSB,ASS1,ATP2A1,ATP5MD,AUH,BANF1,BCL2L1,BNIP3,BNIP3L,C3,CAD,CAND1,CAT,CCT3,CD36,Cdc42,Chil3/Chil4,CLTC,COBLL1,COL6A2,CPOX,CTNNA1,CTSC,CYB5A,CYP2E1,DARS2,DDAH1,DECR1,DHODH,DPP4,EIF4A1,EPHX1,FAAH,FAM162A,FASN,FLNB,FN1,GATM,GCAT,GFM2,GPT,GPX4,H1F0,HSD11B1,HSD3B1,HTRA2,IDE,IFI30,Ighg2b,Iigp1,ISG15,ITGA1,ITGAV,ITGB1,KRT1,LA…	AR,CEBPA,CEBPB,CTNNB1,E2F1,EGFR,ESR1,HIF1A,HTT,IFNG,IL1B,IL4,MYC,NFKBIA,NR1H4,NR3C1,PPARG,RXRA,SP1,SREBF1,TNF,TP53
NPC1	1.301	transporter		-0.061	0.000455	AKR1C4,CTSB,CTSD,CYP27A1,CYP7A1,GUSB,LIPA,NPC1,NPC2,SCD,SRD5A1,STAT3	NFYA,NPC1,NR1H2,NR1H3,NR5A2,PPARA,PPARD,PPARG,SP1,SREBF1,SREBF2,Srebp,cholesterol,fatty acid,sterol
beta-carotene		chemical - endogenous mammalian		0.194	0.000455	ACSS2,ALB,Aldh1a7,APOA1,CELA1,DBI,LPGAT1,MARC1,ME1,Orm1 (includes others),RBP4,SCARB1	CEBPA,CEBPB,NFKBIA,PPARG,RXRA,TNF,beta-carotene
bisphenol A		chemical - endogenous mammalian		-1.061	0.0005	ALDH5A1,APOB,ATP5PO,C3,CLU,CTSD,CTTN,DNM1L,ENO1,FABP2,HSP90AB1,HSP90B1,Igkv1-117,LAMP2,MAOA,MDH2,MPP6,ODR4,PCBP1,PEBP1,PICALM,PRDX2,PTPRS,RAB14,RPN2,Slco1a1,SRD5A1,SRSF3,STAT3	AR,CEBPB,ESR1,ESR2,FOS,HIF1A,MYC,beta-estradiol,bisphenol A,testosterone
NR4A3		ligand-dependent nuclear receptor		1.86	0.000509	AASS,ATP5F1A,COL6A1,COL6A2,ENO3,FBP1,G6PC,MFN2,MT-CO1,MYH4,NDUFA5,NDUFB8,SDHB,SKP2,UQCRC2
cisplatin		chemical drug		0.03	0.000524	AADAT,ABCB10,ACADM,ACADVL,ACOX1,ACTA2,ACTB,AGXT2,AIFM1,ALB,ANKFY1,ANPEP,ANXA2,ANXA4,ANXA5,APOA2,AQP1,ATP6V0C,BAG4,BAK1,BCL2L1,BCL2L13,BNIP3L,C4A/C4B,CAPN2,CAT,CLU,CMBL,CP,CPT1A,CPT2,CTNNB1,CTNND1,CTSB,ENDOG,EPS8L2,FAM210B,FASN,FDXR,FGA,FGB,FN1,FXN,G6PC,G6PD,GC,GLS2,GOT2,GSTP1,HADHA,HAO2,HBA1/HBA2,HSPA5,HYAL1,IDH2,ISCU,ITGB1,LIPA,LYZ,MAOA,MAT1A,MPO,NINJ1,OAT,PDCD6,PEBP1,PEX6,PGM1,PLXNB2,PPIA,PRG2,…	APP,CEBPA,CEBPB,FOS,HIF1A,MYC,NFKBIA,NR1H4,NR3C1,PPARG,RB1,RXRA,SP1,TNF,TP53,cisplatin,lipopolysaccharide
ABCC8		transporter		-1.192	0.000543	ACADM,ACADVL,CAT,MT-CO1,MT-CO3,SOD1,SOD2	ABCC8,FOXO1,FOXO4,INS,PPARA,SP1,SREBF1
NO 1886		chemical drug		1.134	0.000543	ACAA2,ACADL,CES1,CPT2,CYP1A2,CYP7A1,HADHA
FOXA2		transcription regulator		-0.64	0.000565	ACTA2,ADH1C,ALB,ALDOB,AMY2B,APOA1,APOB,APOM,C3,CPT1A,Cyp2a12/Cyp2a22,CYP2A6 (includes others),EPHX1,EPX,FABP5,FGB,G6PC,HADH,HMGCS2,Krt2,LYZ,MTTP,PCK1,PDHX,PON1,SCD,SERPINA1,SLC10A1,SLC2A2,SLCO1B3,TDO2,TF,TTR	CEBPB,FOXA2,FOXA3,Ins1,NR1H4,NR3C1,ONECUT1,PPARA,PPARG,PPARGC1A,RXRA,SREBF1,TP53
E2F1		transcription regulator		-0.196	0.000636	ACADL,ACSL5,ACTR3,ADK,ALG5,AMY2B,BAK1,BCL2L1,BCS1L,BNIP3,Calm1 (includes others),CALR,CCT2,CCT4,Ces1b/Ces1c,COX4I1,COX5A,Cox7c,CRKL,CTNNB1,CTSB,CYB5A,DDX1,FHIT,GM2A,HADHA,HLTF,HNRNPK,HSP90B1,Hspa1b,HSPA8,HSPD1,HSPE1,IDH3A,ILK,INMT,KRT1,LACTB,MDH1,MTHFD1,MYH4,NCL,PA2G4,PDK1,PHB,PMPCB,PPT2,PSMD2,RAB1A,RAN,RPS16,SDHA,SERPINF2,SOAT2,SOD2,SRPRA,SRSF1,SRSF2,Sult2a2,TAPBP,TFAM,TGM1,TRAP1,TXNRD1,UGDH,UQC…	CEBPB,CTNNB1,E2F1,ESR1,MYC,NFKBIA,NR4A1,NR4A3,PPARG,PPARGC1A,PPARGC1B,RB1,SIRT1,SP1,SREBF1,TP53
HDAC5		transcription regulator		-0.64	0.000658	ACADL,ACADM,ACSL1,ACTA1,ACTA2,ATP5F1B,ATP5F1D,CKM,CPT2,CTNNB1,ETNPPL,G6PC,NDUFA1,SCD	HDAC5,Histone h3,MYC,NFKBIA,PPARG,RB1,SP1,TP53
SIRT6		enzyme		1	0.000658	ACSL3,ACSL4,CYP2C18,ELOVL1,FASN,G6PC,LSS,LYPLA1,PCBP2,RPL23,RPL6,RPS15A,SCD,SOD2	AKT1,CEBPB,CTNNB1,ESRRA,Esrra,FOXO1,FOXO4,HIF1A,HNF4α dimer,INS,MYC,NFKBIA,NR4A1,PPARA,PPARD,PPARG,PPARGC1A,SIRT6,SP1,SREBF1,SREBF2,TP53,USF1
TERC		other			0.000659	ALAD,CLU,Cyp2b13/Cyp2b9,CYP2C8,CYP4A11,GPI,H1F0,Ngp,Orm1 (includes others),TUBB2A
AK1		kinase			0.000667	ACADL,ENO1,ENO3,GAPDH,GLUD1,LDHA
FANCD2		other		1	0.000674	CAT,GPX1,SOD1,SOD2,TXNRD1
PDGF (family)		group		-1.342	0.000674	CALR,HSPD1,P4HB,PDIA3,VIM
RYR1		ion channel			0.000674	GAPDH,MT-CO1,MT-CO2,MT-ND1,MYH4
ELAVL1		other		-0.7	0.000711	ANXA11,ARF5,BCL2L1,CDH2,CENPE,CTNNB1,DCN,EIF4G1,HSPA2,NCL,NDUFB8,PIGR,RACK1,RPL13,RPN2,RPS14,RPS6,SLC25A11,SRSF7,STAT3,VAPB
CEBPB		transcription regulator	Inhibited	-2.386	0.000712	ACTA2,ADH1C,ALB,ALDH1A1,APOB,ARG1,BCL2L1,BHMT,C3,CD1D,CLPP,CP,CPT1A,CRP,CTNNB1,CTSC,CYB5A,CYP17A1,CYP2A6 (includes others),Cyp2d9 (includes others),CYP2E1,DCN,DHCR7,DHRS1,FTL,G6PC,GNAS,HLA-A,HP,HPX,HSD11B1,HSD17B4,HSP90AA1,HSPA8,HSPD1,HSPE1,IFITM3,IGKC,INMT,INSR,KRT18,KRT6B,LYN,MBL2,Orm1 (includes others),PCK1,PLG,PRG2,PSMA6,SCARB1,SCD,SEC11A,SERPINA1,SLC10A1,SQOR,STAT3,TF,UGT1A6,VIM,XDH	CEBPA,CEBPB,CTNNB1,E2F1,FOXO1,HIF1A,HNF4A,MYC,NFKBIA,PPARA,PPARG,PPARGC1A,RB1,RXRA,SIRT1,SP1,SREBF1,TP53
GPX1	1.358	enzyme		-0.235	0.000714	ACTA2,CAT,GPX3,GPX4,Hspa1b,NDUFB8,PRDX6,SOD1,SOD2,TXN,TXN2,UQCRC2	GPX1,MYC,NFKBIA,TP53
IDH1	-1.419	enzyme		-1.134	0.000714	CLDN3,FASN,FBP1,FN1,G6PC,GLS2,GLUD1,GPT,PCK1,PGK1,SERPINH1,VIM	AHR,ARNT,FOXO1,HIF1A,IDH1,Insulin,MYC,PPARA,PPARG,SP1,SREBF1,VHL
6-hydroxydopamine		chemical toxicant		-0.873	0.000715	ACO1,BCL2L1,BNIP3L,C3,CALR,HSP90AB1,HSPA4,HSPA5,HSPA8,HSPA9,LONP1,MT-CO1,P4HB,PDIA3,PPIB,PSMB2,UBE2D3,VCP
ritonavir		chemical drug		0.192	0.000738	ACAT2,BCL2L1,CD36,CFL1,CYP2B6,CYP2C8,CYP3A5,CYP4F2,DHCR7,EIF5,FADS2,FDFT1,FDPS,FGGY,IDI1,MAOB,ME1,MRPL47,MSMO1,RDH11,SC5D,SCD,SEPT7,UGT1A1,UGT1A6,UGT1A7 (includes others)	FOXA2,FOXO1,HNF4A,MLXIPL,NFYA,NR1H2,NR1H3,NR1I2,PPARA,PPARD,PPARG,SREBF1,SREBF2,Srebp,fatty acid,palmitic acid,ritonavir,sterol
NOS2		enzyme		0.516	0.000807	ACO1,ACTA1,ADH5,ATP2A2,AZGP1,BNIP3,Chil3/Chil4,COX4I1,CP,CTSC,CYCS,CYP2E1,DDX3X,FASN,G6PC,G6PD,GPD1,GPT,ISG15,ITIH4,KRT13,LGALS3BP,Orm1 (includes others),PC,PIGR,PLSCR1,PRDX6,SERPINA3,SERPINH1,SFXN1,SPR,TKT	CEBPA,CEBPB,CTNNB1,FOXO1,HIF1A,IFNG,IL1B,Insulin,MYC,NFKBIA,NOS2,NR1H4,NR3C1,PPARA,PPARG,RXRA,SP1,SREBF1,TNF,TP53
1-(carboxymethylthio)tetradecane		chemical drug		0.873	0.000817	ACOX1,APOA1,CPT2,DECR1,ECI1,FABP1,SCD	1-(carboxymethylthio)tetradecane,FOXO1,NR1H3,NR1H4,NR1I3,PPARA,PPARD,PPARG,PPARGC1A,RXRA,SREBF1,THRB,lipid
FDFT1	-1.247	enzyme		-0.378	0.000817	APOB,CYP27A1,CYP7A1,FASN,FDPS,MTTP,SCARB1
ALDH2	1.212	enzyme	Activated	2.138	0.000826	CTH,GCLM,GNMT,GSTA3,Gsta4,GSTA5,SHMT1,SHMT2
CETP		enzyme		0.158	0.000826	APOA1,APOB,APOE,HSPA5,P4HB,PDIA3,PDIA4,PLIN3	APOA1,APOE,CETP,CTNNB1,FOXO1,Insulin,NR5A2,PPARA,PPARG,SP1,SREBF1,SREBF2,Srebp,cholesterol
14,15-DHET		chemical - endogenous mammalian			0.000837	APOA2,CYP4A11,EPHX2
UPP1		enzyme			0.000837	Acot1,ACOX1,EHHADH
dipyrone		chemical drug			0.000837	Cyp2b13/Cyp2b9,Cyp2b19,CYP2B6
glycosylated somatostatin derivative smsDX		chemical reagent			0.000837	HSPA5,TOMM40,VDAC2
FST		other		-0.21	0.000848	ACSL1,APOA2,ATP1A2,CD36,CPS1,CTRB2,CYCS,FN1,HP,Mup1 (includes others),PLG,SERPINA1,THRSP	AR,CEBPB,ESR2,FST,NR3C1,PGR,progesterone
ZBTB20		transcription regulator		-1.941	0.000848	ACSS2,CYP1A2,Cyp2b13/Cyp2b9,CYP2B6,Cyp2c54 (includes others),CYP2C8,CYP2F1,CYP3A5,FASN,G6PC,GSTM5,PCK1,UGDH	CTNNB1,ESR1,LEP,MED1,PPARG,SP1,ZBTB20
FHIT	1.599	enzyme	Activated	2.488	0.000855	BAK1,GCHFR,RAB11A,RAB1A,RAB2A,RAB5A,RAB7A,RAC1,RAN,VIM
LG100268		chemical reagent		1.51	0.000892	ABCB11,APOA2,APOE,BCL2L1,CD36,CYP1A2,CYP4F2,CYP7A1,CYP7B1,NDRG1,SCD	FOXO1,Insulin,LG100268,NR1H4,NR1I3,NR5A2,PPARA,PPARG,PPARGC1A,RXRA,Rxr,SP1,SREBF1,SREBF2,Srebp,THRB,cholesterol,thyroid hormone receptor
tetrachlorodibenzodioxin		chemical toxicant		-1.236	0.000901	ABCB6,ACOT2,ACOX1,ACTN1,AKR1A1,CA3,CBR1,CD36,CES1,COL6A1,COMT,CTSD,CTSV,CYP17A1,CYP1A2,CYP2A6 (includes others),CYP2C18,CYP2S1,CYP3A7,CYP4A11,EGFR,ENPEP,FMO2,FMO3,GHITM,GRHPR,GSTA5,HRAS,Hsd3b4 (includes others),HSPA2,HSPA8,IDH1,IGHM,MANF,MBL2,Nedd4,PCK1,PF4,PON1,RAB10,SERPINH1,SLC17A2,SLC25A5,SLC38A3,Slco1a4,SLCO2B1,SOD1,STEAP4,TGM1,TXN,UGDH,UGT1A1,UGT1A3,UGT1A6,UGT1A7 (includes others)	17-alpha-ethinylestradiol,AHR,ARNT,CEBPA,CEBPB,CTNNB1,ESR1,ESR2,FOS,HIF1A,MYC,NFKBIA,NR1I2,NR1I3,NR3C1,PGR,PPARG,SP1,TP53,tetrachlorodibenzodioxin
CSHL1		growth factor		0.404	0.000951	ACTA1,ACTA2,CA3,Cyp2a12/Cyp2a22,CYP2B6,Cyp2c70,CYP2C8,Cyp2d9 (includes others),CYP3A5,CYP4A11,MYLPF,SERPINH1,SLC22A1,SRD5A1	CSHL1,PPARA,PPARG,STAT5B
quercetin		chemical drug		0.018	0.000971	ACAA2,ACOT1,ACOX1,BCL2L1,COMT,CYP1A2,CYP2E1,CYP4A11,Cyp4a14,ECH1,EGFR,FASN,GNAI3,GPT,HMGCS2,HPSE,HSPA5,PCCA,PON1,PON2,POR,PRDX3,PRDX5,SOD1,TFAM	CEBPB,CTNNB1,E2F1,ESR1,ESR2,FOXO1,FOXO4,HIF1A,MED1,MTOR,MYC,NFE2L1,NR0B2,PPARG,SIRT1,SP1,SREBF1,TCF7L2,TP53,quercetin
NF1		other		1.463	0.00101	BCL2L1,CBS/CBSL,CTNNB1,MRPL15,NCL,PCK1,RPL10A,RPL21,RPS19
20-hydroxyeicosatetraenoic acid		chemical - endogenous mammalian		-1	0.00101	APOA1,APOA2,CYP4A11,EPHX2	20-hydroxyeicosatetraenoic acid,NR1H3,PPARA,PPARG,RXRA,SREBF1,THRB
Fructus xanthii aqueous extract		chemical - endogenous non-mammalian		-1	0.00101	ACOX1,CD36,FASN,SCD
LIMS2		other		0.831	0.00101	CTNNA1,ILK,ITGB1,PARVA
PDZK1IP1		other		-1	0.00101	BNIP3,MSRA,PDZK1,SCARB1
benfluorex		chemical drug		0	0.00101	G6PC,HMGCS2,PCK1,PKLR
taspoglutide		biologic drug		-1	0.00101	CPT1A,FABP1,FABP2,FABP5
5,8,11,14-eicosatetraynoic acid		chemical reagent		-0.555	0.00107	APOA2,CKM,CYP4A11,CYP7A1,EGFR,PCK1	5,8,11,14-eicosatetraynoic acid,ESRRA,Esrra,FOXO1,Insulin,NR1H3,NR1H4,NR1I3,PPARA,PPARD,PPARG,PPARGC1A,RXRA,SP1,SREBF1,THRB
COL6A1	-1.416	other		-0.714	0.00107	ALDOA,CKM,ENO3,FASN,IDH1,TPI1
SMPD1	1.312	enzyme		0.873	0.00107	ACTA2,CTSB,CYP7A1,DIO1,MAT1A,SLC2A2	CEBPB,CTNNB1,HIF1A,IL1B,NFKBIA,NR1H4,SMPD1
manganese		chemical - endogenous mammalian		0.728	0.00107	GAPDH,HSP90B1,HSPA5,PARK7,SLC1A2,SOD2
meclizine		chemical drug		-0.577	0.00107	CYP1A2,CYP2B6,CYP3A5,GSTA5,TFAM,UGT1A1	CEBPA,HNF4A,NCOA2,NR1I3,meclizine
APOB	1.185	transporter			0.0011	ACACA,APOB,APOE,CD36,FASN,PSMA7,PSME2,SCARB1,SCD,UBE2D3	APOB,NR1H3,NR5A2,PPARA,PPARD,PPARG,SP1,SREBF1,SREBF2,Srebp,cholesterol,fatty acid
oleoyl-estrone		chemical drug		0	0.00114	ACACA,ACADVL,CYP2C8,FASN,G6PD,PDK1,PSMC2,RALB	CTNNB1,ESR1,LEP,MED1,PPARG,SP1,oleoyl-estrone
RBPJL		transcription regulator			0.00124	AMY2A,CEL,CELA1,CPA1,CTRB2
S100P		other			0.00124	ACTB,CFL1,CTSD,KRT18,KRT8
SIK1/SIK1B		kinase		1.039	0.00124	ACACA,FASN,GPD1,SCD,THRSP	HNF4α dimer,PPARG,PPARGC1A,SIK1/SIK1B,SREBF1,SREBF2,USF1
oxadiazon		chemical toxicant		-1.577	0.00124	ACOX1,CAT,CRAT,GPT,PAOX	ACOX1,PPARA,oxadiazon
GAST		other		-0.743	0.00127	ANXA7,CTNNB1,DLAT,DNAJA1,MDH2,PDHX,PGK1,PHB,POR,PRDX3,RAC1,RHOA,RPL35A,RPL7,RPS19,SRSF2,STAT3	FOXO1,GAST,Insulin,PPARA,PPARG,SP1,SREBF1
AR		ligand-dependent nuclear receptor		-1.458	0.00132	ACTA1,ACTR3,AK3,ALDH1A1,AQP8,ATP2A2,AZGP1,BCL2L1,C3,C4A/C4B,CALU,CCT3,CDH2,CENPE,Ces1e,CIT,CLDN3,CTNNB1,CTSO,CYC1,CYP17A1,DBI,DDT,DHCR24,DHCR7,DNM1L,DSG2,EBP,EGFR,EHD3,ELOVL2,EPHX1,ERO1A,FABP5,GDI1,GPD1,GSTP1,GUSB,HSD3B1,HSPA5,KDELR2,LAMC3,LMAN1,MAOA,MSMO1,MYO1B,NAGS,NDRG1,NPC1,PCBD1,PDIA5,PEMT,PIGR,PLS3,RGN,RHOB,RP2,SEC61B,SERPINA3,SKP2,SORD,SRD5A1,STARD10,TF,UGT2B28,VCL,VIM	AR,CEBPB,CTNNB1,E2F1,EGFR,ERBB2,ESR1,ESR2,FOS,HIF1A,HTT,MYC,NR3C1,PGR,PPARG,SP1,SREBF1,TP53,dihydrotestosterone
CIDEC		other		-0.388	0.00139	ACADL,ACADM,ACADS,ACOX1,CES3,COX4I1,Cox5b,CPT1A,CYCS,FASN	CIDEC,PNPLA2,PPARA,PPARG
vancomycin		biologic drug		-0.241	0.00145	AASS,ANXA2,C3,C4A/C4B,CAT,CCS,CLU,CP,FGA,FGB,FMO2,GSTK1,RTN4,SCD,SOD2,Tpm1,TUBB,VIM
AICAR		chemical - endogenous mammalian		0.267	0.00145	ACTA1,ACTA2,ARG1,COX4I1,CTNNB1,CYCS,CYP2B6,EGFR,FASN,FN1,G6PC,HSD11B1,HYOU1,PKLR,SCARB1,SCD	AICAR,CTNNB1,ESRRA,Esrra,FOXO1,HIF1A,Insulin,NFE2L2,PPARA,PPARD,PPARG,PPARGC1A,PRKAA1,PRKAA2,RXRA,SIRT1,SP1,SREBF1,TP53
FXR ligand-FXR-Retinoic acid-RXRα		complex		0.539	0.00154	ABCB11,APOE,BAAT,FASN,FETUB,SCARB1,SLC27A5,SLCO1B3
Stat3-Stat3		complex		-1.616	0.00154	BCL2L1,CRP,FGA,FGB,FGG,FTL,SERPINA3,SOD2
SERTAD2		transcription regulator		0.896	0.00165	ACOX1,CAT,CYC1,ECH1,PHYH,TFAM
ZNF148		transcription regulator		0.958	0.00165	BAK1,BCL2L1,Cox5b,FDX1,FN1,VIM	MYC,NFKBIA,PPARG,RB1,SP1,TP53,ZNF148
SRSF2	-1.071	transcription regulator			0.00171	AKR1D1,BAAT,CES1,HSD3B7,Nnt,SLC27A5,SRSF1,SRSF2,SRSF6,SRSF7,VIM
nicotinic acid		chemical - endogenous mammalian		-1.667	0.00171	APOA1,CD36,ELOVL5,FABP1,FASN,G6PD,GAPDH,SCARB1,TECR	APOA1,CEBPA,CEBPB,Ins1,NFKBIA,NR1H3,PPARA,PPARD,PPARG,RXRA,SREBF1,TNF,fatty acid,nicotinic acid
rosuvastatin		chemical drug		0.333	0.00171	APOA1,CYP51A1,CYP7A1,DHCR7,FDFT1,FDPS,IDI1,PMVK,RAC1
selenium		chemical drug		-0.699	0.00171	APOA1,GPX1,GPX4,HSPA5,SELENOF,SELENOT,SELENOW,STAT3,TXNRD1	PPARG,lipid,selenium
4-methylnitrosoamino-1-(3-pyridinyl)-1-butanone		chemical toxicant		-0.588	0.00175	APOA1,BCL2L1,CTNNB1,EGFR,FASN,HP,LCP1,SERPINA1,TF,TKT	4-methylnitrosoamino-1-(3-pyridinyl)-1-butanone,AKT1,CEBPB,CTNNB1,ESR1,ESR2,FOS,FOXO1,HIF1A,MTOR,MYC,NFKBIA,NR4A1,PPARG,SIRT1,SP1,TP53
PRKAG3		other			0.00175	ACSL6,AQP1,ASPH,ATP1B1,ATP6V1A,CD36,Cdc42,CES1,COQ3,CTNNA1,CYP27A1,DLAT,FTL,GOT1,GPX3,HSPA5,IFI30,PLIN3,RPL12,RPL13A,RPL22,RPL5,Rps3a1,SLC7A2,SORD,THRSP,UGP2,UGT1A7 (includes others)
prednisolone		chemical drug		0.78	0.00184	APOE,ARG1,ARSA,BAK1,BCL2L1,BNIP3,CAT,Chil3/Chil4,CRP,CTSB,CTSS,DAD1,EIF4G1,FMO2,GAA,GM2A,GPX3,HSP90AA1,HSPA8,INSR,Irgm1,MRPS16,MYH9,PARK7,PCK1,PGK1,PRDX1,PRDX2,RAB24,RHOA,SOD1,SOD2,TGM2,TMEM43,TUBA4A,TXNRD3	CEBPB,CTNNB1,HIF1A,IL1B,NFKBIA,NR1H4,NR3C1,TP53,prednisolone
CTNNB1	1.121	transcription regulator		-1.719	0.00188	ABCD2,ACACA,ACAT1,ACAT2,ACLY,ACTA2,ACTB,ACTN4,ACTR3,ALCAM,ALDH1A1,ALDH3A2,ARHGDIA,BCAP31,BCL2L1,BGN,CA3,CAPNS1,CAPZB,CD36,CDH2,CLU,CPT1A,CPT2,CRAT,CREG1,CTNNA1,CTNNA2,CTNNB1,CTSF,CTSZ,CYB5A,CYP1A2,CYP2A6 (includes others),Cyp2d9 (includes others),CYP2E1,CYP4F12,CYP51A1,CYP7B1,CYP8B1,DIO1,EGFR,EHD1,EIF5A,ENO3,ENPP1,FASN,FLOT2,FN1,GALC,GALM,GCH1,GJB1,GLUL,GNAO1,GPAM,Gulo,HMGCS2,HSD17B2,Hsd3b4 (incl…	AR,CEBPA,CEBPB,CTNNB1,ESR2,FOXO1,HIF1A,IFNG,MLXIPL,MYC,NFKBIA,NR3C1,PGR,PPARA,PPARG,PPARGC1A,RXRA,SP1,SREBF1,TNF,TP53,progesterone
GNA15		enzyme			0.00188	ACTA2,AKR7A2,ARG1,C3,CP,CTH,CYCS,DPYS,ELOVL2,ENPP1,FMO1,GLUL,HSD3B7,MGST1,PDLIM1,SELENBP1,SERPINA3,SLC29A1,SOD2,UGDH,XDH
black raspberry extract		chemical drug			0.00188	ACTN4,ACTR2,ALDH3A2,AMBP,ANXA2,ARPC2,Cdc42,CTTN,Cyp2a12/Cyp2a22,GATD3A/GATD3B,GNG12,HSP90AA1,LAMP2,MSN,PECR,PLS3,PSMA6,RAB1A,SEPT7,TMED2,UBXN4
MED1		transcription regulator		-1.953	0.0019	ACAA1,ACACA,ACLY,ACOX1,ACP6,APOB,BCL2L1,CYP17A1,CYP1A2,CYP2B6,CYP3A5,CYP4A11,Cyp4a14,CYP7A1,DIO1,DTYMK,EHHADH,ESRRB,FADS2,FASN,Gk,GSTP1,Hbb-b1,HSD17B4,NCL,PEX11A,SCP2	CEBPA,CTNNB1,EHHADH,ESR1,ESR2,FOS,FOXO1,HNF4A,MED1,MYC,NCOA2,NR0B2,NR1I3,PPARA,PPARG,PPARGC1A,RXRA,SP1,SREBF1
EIF2AK3		kinase		1.121	0.00198	AMY2B,CPA1,CPOX,CTSC,CYB5R1,DNAJC3,ERO1A,ERO1B,GCH1,HSPA5,HSPA9,LONP1,MECR,NDRG1,PNLIP,PON2,SEL1L,SHMT2,SPATA5,TARS	ATF6,EIF2AK3,ERN1,XBP1
IL1B		cytokine		0.227	0.002	ABCB11,ABCD3,ACTA2,ALDH7A1,APOB,APOE,ARG1,ARL6IP5,ASAH2,ASS1,ATP1A1,ATP2A2,B2M,BCL2L1,BGN,C3,CAT,CD82,CFB,CP,CRP,CTNNB1,CTSB,CTSF,CTSS,CTSZ,Cyb5r3,CYP1A2,CYP2B6,CYP2E1,CYP3A5,CYP7A1,CYP8B1,DBI,DCN,DIO1,DPP4,EIF4E,ENPP1,FABP1,FABP5,FGB,FGG,FN1,G6PD,GCH1,GCHFR,GLA,GM2A,GNAS,GNPAT,GRN,GUSB,HEXA,HEXB,HLA-A,HP,HSD11B1,HSPA1L,HSPA5,IL4I1,INSR,ISG15,ITGA1,ITGAV,ITGB1,LCP1,LDHA,LGALS9B,MIF,MT-CO2,MTDH,P4…	CEBPA,CEBPB,D-glucose,FOS,HIF1A,IFNG,IL1B,MYC,NFKBIA,NR3C1,NR4A1,PDX1,PPARD,PPARG,RXRA,SNAI1,SP1,TGFB1,TNF,TP53
EDN1		cytokine		0.993	0.00209	ACTA1,ACTA2,ACTB,ANXA4,ANXA5,ANXA6,ARF6,ATP2A2,CDH2,CTNNB1,CTNND1,EGFR,FN1,GRN,HSPA5,HSPA8,INSR,ITGAV,ITGB1,MSN,MYL6,PDIA6,RPSA,SLC1A2,SOD1,TGM2,TPM3,TPT1,TTN,VCL,VIM,YWHAE	AR,CEBPA,CEBPB,CTNNB1,EDN1,EGFR,HIF1A,HRAS,HTT,MYC,NFKBIA,PPARG,PRL,RXRA,SP1,TNF,TP53
CPT1C		enzyme	Activated	2	0.0021	ACADM,CPT1A,CS,MT-CO2,MT-CO3
NR1D1		ligand-dependent nuclear receptor		-1.134	0.00218	ACACA,ACLY,BNIP3,CTSV,EHHADH,FADS2,FASN,G6PC,MDH1,ME1	AR,ESRRA,Esrra,NCOR1,NR1D1,PPARA,PPARD,PPARG,PPARGC1A,THRB,thyroid hormone receptor
E4F1		transcription regulator		1.973	0.00218	DLAT,DLD,IDS,MPC1
GNMT	-1.216	enzyme		1.987	0.00218	GPT,NPC1,NPC2,SCARB1
PGK1	1.015	kinase			0.00218	ACTA1,CTNNB1,PLG,VIM
ST6GALNAC1		enzyme		0	0.00218	B2M,CDH2,CTNNB1,VIM
triolein		chemical drug			0.00218	FADS1,FADS2,FASN,THRSP
MRTFB		transcription regulator		0.302	0.0022	ACTA1,ACTA2,ACTB,BCL2L1,DHCR24,EPX,FADS2,GSTM5,HLA-A,ITGB1,MYH9,Ngp,PRG2,SCARB1,Tpm4,TST,VCL
PD98059		chemical - kinase inhibitor		0.754	0.00223	ACAT2,ACTA2,ACTR3,ALDOA,ANPEP,APOA1,ATP2A1,BCL2L1,BDH1,BGN,BNIP3,C3,CD36,CDH2,CLU,CRP,CTNNB1,CTSB,CTSH,CYCS,CYP17A1,EEF1A1,EGFR,EIF5,ENO1,FAH,FASN,FN1,FTH1,GPI,GRN,HADHB,HSPA5,HYOU1,INSR,ITGAV,ITGB1,KRT8,LAMP1,LAMP2,LDHA,LPGAT1,MGLL,MIF,MYH4,NINJ1,NPC1,PABPC1,PC,PCK1,PCYT1A,PHLDA1,PNP,RAN,RETSAT,RPS2,RPS6,SCARB1,SEC14L2,SELENBP1,SERPINA1,SIGMAR1,SNRPD1,SOD1,STAT3,STOM,TF,TOMM40,TUBA4A,TUBB2A,TXN,…	AHR,AR,ARNT,CEBPA,CEBPB,CTNNB1,EDN1,ERBB2,FOXO1,HIF1A,MYC,NFKBIA,PD98059,PPARA,PPARG,PPARGC1A,RXRA,SP1,SREBF1,TNF,TP53,VHL
sulindac sulfide		chemical drug		0.762	0.00223	ARPC1B,BCL2L1,CYB5B,ESD,ETNPPL,GARS,LDHA,MSMO1,NUTF2,PGAM1,PPP2R1A,SPTBN1,STAT3,TUBA4A,YWHAE	APP,FOS,HIF1A,MYC,NFKBIA,TP53,sulindac sulfide
ADIPOQ		other		-0.659	0.0023	Acaa1b,ACACA,ACLY,ACOX1,ACSL1,ACSL5,ACSM5,ACTA1,ARG1,CD36,Chil3/Chil4,CYP7A1,FADS6,FASN,FN1,G6PC,Gk,GPD1,HMGCS2,PCK1,PDHB,PRDX3,PRDX5,SCD,SLC27A2,SLC27A5,SOD2,STAT3	ADIPOQ,CTNNB1,ESR1,ESRRA,Esrra,FOXO1,Insulin,LEP,MED1,MLXIPL,NR1H3,PPARA,PPARD,PPARG,PPARGC1A,RXRA,SP1,SREBF1,Srebp,THRB,oleic acid
DOT1L		phosphatase			0.00232	PABPC1,PPIA,RPL19,RPLP0,RPS2,RPS23,TUBA1C
LMNB1		other		0.277	0.00232	ACTN4,ATP5F1B,B2M,CYP51A1,DHCR7,FASN,GDI2,MGST1,MSMO1,RCN2,REEP5,SCD	Histone h3,LMNB1,SP1
arachidonic acid		chemical - endogenous mammalian	Activated	2	0.00233	ACACA,ACOX1,ACSL4,BAK1,CD36,CLU,EGFR,ELOVL2,FABP1,FADS1,FADS2,FASN,G6PD,PKLR,RPS14,SCD,SRSF3,THRSP,VIM	FOXO1,HNF4α dimer,Insulin,MLXIPL,NR1H3,NR1H4,NR1I3,PPARA,PPARD,PPARG,PPARGC1A,RXRA,SP1,SREBF1,SREBF2,THRB,USF1,arachidonic acid,linoleic acid
GH1		growth factor		0.452	0.00236	CDH2,CLU,CTNNB1,DBI,DECR1,FASN,FN1,Hsd3b4 (includes others),ITGA1,JUP,MGST1,PRDX1,RHOA,RPL6,SHMT2,Slco1a1,SLCO1B3,SOD1,TKT,UQCRHL,VIM	AKT1,AR,CEBPB,CTNNB1,ERBB2,FOS,FOXO4,GH1,Growth hormone,HIF1A,MYC,NR0B2,NR4A1,NR5A2,PPARG,RXRA,SP1,SREBF1,SREBF2,Srebp,TCF7L2,TP53,cholesterol
acadesine		chemical drug		0.412	0.00243	ACACA,CYP2B6,FASN,OAT,PKLR,THRSP	AMPK,CTNNB1,D-glucose,FOXO1,HIF1A,MLXIPL,MYC,NFE2L2,NR1H3,PDX1,PPARA,PPARD,PPARG,PPARGC1A,PRKAA1,PRKAA2,SIRT1,SREBF1,TP53,USF1,acadesine,fatty acid
SP1		transcription regulator		0.447	0.00244	ABCD2,ACSL1,ACTA2,ADH5,ALDH3A2,APOA1,APOE,ASS1,ATP2A2,ATP5F1B,ATP6V0C,BNIP3L,C1QBP,CAD,CAT,CBS/CBSL,CDH2,CES1,Ces2c,CTH,CTSD,CYC1,CYP17A1,CYP2B6,Cyp2d9 (includes others),CYP51A1,CYP7B1,DHCR24,DMD,EGFR,FASN,FDX1,FN1,GNAI2,GNAS,GPX4,HADHA,HADHB,HINT1,HPSE,HSD17B7,HSD3B1,Hspa1b,HSPA5,IFITM3,INSR,ITGAV,KRT18,LIPA,MAOA,MAOB,MFN2,NDRG1,PCK1,PCYT1A,PDHX,PDK1,PEMT,PGK1,RRAS,SCARB1,SLC25A4,SLC25A5,SLC31A1…	CEBPA,CEBPB,CTNNB1,E2F1,ESR1,ESR2,HIF1A,HNF4α dimer,MED1,MYC,NFKBIA,NR0B2,PPARG,PPARGC1A,RB1,SP1,SREBF1,SREBF2,TP53,USF1,VEGFA,WT1
L-glutamic acid		chemical - endogenous mammalian		-0.476	0.00249	ACLY,ACTA2,ASL,B2M,BCL2L1,CDH2,Cyp2b13/Cyp2b9,CYP2B6,CYP2C18,CYP7A1,FADS1,FADS2,FASN,FMO2,Gk,HEXA,MGLL,RHOA,SLC1A2,Slc25a1	AKT1,CEBPA,CEBPB,CTNNB1,ESR1,HIF1A,IL1B,L-glutamic acid,LEP,MED1,NFKBIA,NR1H4,NR4A1,PPARG,RXRA,SP1,TNF,TP53
propylthiouracil		chemical drug			0.00249	Aldh1a7,CELA1,Ces1e,CS,DIO1,ENPEP,FADS1,FADS2,FMO3,G6PD,GAS2,GLUL,Gstt3,LOC102724788/PRODH,MAN2A1,MGST3,Orm1 (includes others),PHLDA1,SLC1A2,THRSP
PDGF BB		complex		-0.786	0.0025	ACAT2,ACTA2,AKR7A2,ANXA11,ARF5,ASAH2,ATP2A2,C3,CP,CTH,CYCS,DCN,EGFR,EIF4G1,ELOVL2,ENPP1,FASN,FMO1,FN1,GLUL,HRAS,HSD3B7,ITGB1,MGST1,NDUFB8,PDLIM1,PHLDA1,RACK1,RHOB,RPL13,RPN2,RPS14,RPS6,SCD,SERPINA3,SKP2,SLC25A11,SLC29A1,SOD2,SRSF7,STAT3,TEAD4,TGM2,TRA2B,UGDH,VAPB,XDH	AKT1,AR,CEBPB,CTNNB1,EGFR,ESR2,FN1,FOS,HIF1A,HTT,MYC,NFE2L2,NR4A1,PDGF BB,PPARG,SNAI1,SP1,TGFB1,TP53
CST5		other		-0.413	0.00251	ACAT2,ANXA2,ANXA3,ANXA5,ANXA6,AP3B1,ARF6,BCAP31,CTSB,DDT,DECR1,DNAJA3,DNAJB11,EEF1D,EEF1G,EIF5B,GRSF1,IQGAP2,MSN,MVP,NCL,NDUFB7,NDUFC2,NT5E,PCBP1,PDLIM5,PITRM1,PLS3,PRDX1,PRDX2,REEP5,RTN3,SGPL1,SRSF1,SUPV3L1,TOMM22,TOMM40,TXN,VDAC1,VDAC2,VIM
hydroxypropyl-beta-cyclodextrin		chemical drug		-1.913	0.00266	CTSB,CTSD,CYP7A1,GUSB,LIPA,NPC1,NPC2,SCARB1	NFYA,NR1H2,SREBF1,SREBF2,Srebp,hydroxypropyl-beta-cyclodextrin,sterol
NR1H2		ligand-dependent nuclear receptor		0.369	0.00274	ACACA,ACOX1,APOE,AQP1,C3,Chil3/Chil4,CRP,CYP7A1,FASN,FDFT1,FDPS,HSD11B1,HSD17B4,RPS14,SCARB1,SCD,SLC16A2,SLC2A2	MED1,NR1H2,NR1H3,NR1H4,NR1I3,NR5A2,PPARA,PPARD,PPARG,RXRA,SP1,SREBF1,SREBF2,Srebp,THRB,bezafibrate,cholesterol,fenofibrate
RXRG		ligand-dependent nuclear receptor			0.00275	ACAA2,ACADM,ACSL1,APOA1,CYP4A11,EHHADH,FABP1,FABP5,PCK1	CTNNB1,ESR1,LEP,MED1,NCOA2,NR1H4,PPARA,PPARG,RXRA,RXRG,SP1,alitretinoin
alitretinoin		chemical drug		1.184	0.00296	ABCB11,ACADM,ACOX1,ANXA5,APOA1,APOA2,APOM,BCL2L1,CD36,COX4I1,CTNNB1,CYCS,CYP1A2,CYP2B6,CYP4F2,FABP1,FASN,FN1,ISG15,MFN2,MLYCD,MTTP,PLA2G15,SCD,SLC2A2,VIM	FOXO1,Insulin,NCOA2,NR1H3,NR1H4,NR1I3,NR5A2,PPARA,PPARG,PPARGC1A,RXRA,SP1,SREBF1,THRB,alitretinoin
calphostin C		chemical - kinase inhibitor	Inhibited	-2.442	0.00297	ACTA2,BCL2L1,CD36,CLU,CYP17A1,FN1,HSP90B1,HSPA5,MAOB,P4HB,PDIA4,RAP1B,SCARB1,SOD2	APOE,CEBPA,CEBPB,CTNNB1,HIF1A,IL1B,MYC,NFKBIA,NR1H4,PPARA,PPARG,PRKCB,RXRA,SP1,TFEB,TNF,TP53,calphostin C
heparin		chemical - endogenous mammalian	Activated	2.794	0.00297	ACADL,ACADM,ACADVL,ACTA2,APOB,APOE,ATP5F1A,CS,FN1,HPSE,MT-CO1,NDUFA9,PF4,SDHA,VIM	APP,CEBPB,CTNNB1,FN1,FOS,HIF1A,IL1B,MYC,NFKBIA,NR1H4,PPARG,RB1,SP1,SPP1,TP53,heparin
ACSL3	-1.381	enzyme			0.00311	CD36,PKLR,SCD	ACSL3,FOXO1,HNF4α dimer,MLXIPL,NR1H3,PPARA,PPARG,PPARGC1A,RXRA,SREBF1,SREBF2,Srebp,USF1,oleic acid
AMFR	-1.196	transmembrane receptor			0.00311	CD82,MFN1,MFN2
ATP2A1	-1.481	transporter			0.00311	ATP2A2,CALR,HSPA5
GLIPR2		other			0.00311	ACTA2,EGFR,VIM
LARP1		translation regulator			0.00311	PABPC1,RPS20,RPS6
PAPOLA		enzyme			0.00311	MT-CO1,MT-CO2,MT-CO3
RGL2		other			0.00311	MYLPF,RALA,RALB
TR-RXR		complex			0.00311	DIO1,G6PC,THRSP
benoxaprofen		chemical drug			0.00311	CYP1A2,CYP4A11,EHHADH
cholesterol ester		chemical - endogenous mammalian			0.00311	CD36,CES1,SCARB1
ADIPOR1		transmembrane receptor		1.134	0.00313	ACADM,ARG1,CAT,CYCS,MT-CO2,SOD2,TFAM	ADIPOQ,ADIPOR1,AMPK,CEBPA,CEBPB,CTNNB1,ESRRA,Esrra,FOS,FOXO1,MLXIPL,NFKBIA,PPARA,PPARD,PPARG,PPARGC1A,RXRA,SIRT1,TNF,USF1
HFE		transmembrane receptor		0	0.00313	B2M,HSP90B1,HSPA5,SLC2A2,SLC39A14,TF,TFR2
Pkg		group		-1.147	0.00313	CAT,CTNNB1,PRDX2,SOD2,TLN1,TXN,VCL	CTNNB1,EDN1,HIF1A,MYC,NFKBIA,Pkg,SP1,TP53
miR-133a-3p (and other miRNAs w/seed UUGGUCC)		mature microrna		0.719	0.00327	AK2,ARHGDIA,Cdc42,CERS2,CMTM6,CPNE3,FTL,LASP1,LPGAT1,MSN,PITPNB,RHOA
AGTR1		g-protein coupled receptor		0.152	0.00328	CP,EGFR,FN1,GSTA5,GSTM5,Gstm6,GSTP1,MGST1,RHOA,XDH	AGTR1,NR5A2,SP1,SREBF1,SREBF2,Srebp,cholesterol
eflornithine		chemical drug		1.265	0.00328	APOB,C3,CTNNB1,FN1,GLB1,LGALS3BP,PRKAG1,PSAP,SOD2,TGM2	MYC,NFKBIA,TP53,eflornithine
GW501516		chemical drug		-0.378	0.0033	ACAA2,ACADL,ACADM,Acot1,ACSL1,ACSL4,APOA2,CAT,COL6A1,CPT1A,DECR1,ECH1,FASN,GPD1,HADHA,Orm1 (includes others),SCD,SOD1,VNN1	FOXO1,GW501516,MLXIPL,NR1H3,PPARA,PPARD,PPARG,RXRA,SREBF1,Srebp,THRB,fatty acid,oleic acid,palmitic acid
8-hydroxyeicosapentaenoic acid		chemical - endogenous mammalian		-0.447	0.00333	CPT1A,CPT2,CYP4A11,EHHADH,FABP1
DL-fructose		chemical - endogenous mammalian		-1.082	0.00333	ACACA,FASN,G6PC,GPD1,SCD
IREB2		translation regulator		-1.951	0.00333	ACO2,FECH,FTH1,FTL,SDHB
ITGA3		other		0	0.00333	CTSV,FN1,RHOA,TLN1,VCL	HIF1A,ITGA3,MYC,NFKBIA,VEGFA
LAMTOR1		other		-0.447	0.00333	ACACA,FASN,MTHFD1,RHOA,SCD	LAMTOR1,NR5A2,SP1,SREBF1,SREBF2,Srebp,cholesterol
chlorcyclizine		chemical drug		-0.447	0.00333	ASAH1,FABP1,HPN,LSS,SERPINA3
HMGN1		transcription regulator			0.00342	Acaa1b,AZGP1,FGA,IL4I1,KNG1,Mup1 (includes others),Srsf5,TTR
RASSF5		other		-1.238	0.00342	BZW1,DNAJA1,DTYMK,EEF2,RAB32,RAP1A,RPS15,UQCR11
choline fenofibrate		chemical drug		-1.231	0.00342	ACSL1,APOA2,CPT1A,GPT,NPC1,NPC2,PON1,UGT1A7 (includes others)	FOXO1,NR1H3,PPARA,PPARG,PPARGC1A,RXRA,SREBF1,THRB,choline fenofibrate
GPI	-1.136	enzyme		0.884	0.00345	FN1,RAC1,RHOA,SKP2,STEAP4,VIM	CEBPA,CEBPB,GPI,NFKBIA,PPARG,RXRA,TNF
2,4,5,2',4',5'-hexachlorobiphenyl		chemical toxicant		-1.852	0.00347	ACSL3,CDS2,Ces2c,Cyp2b13/Cyp2b9,CYP2B6,CYP2C18,Cyp2c54 (includes others),Cyp3a25 (includes others),CYP3A5,FASN,FMO5,GSTA5,Gstt3,HSD17B2,MPP6,ODR4,PCBP1,PICALM,PTPRS,UGDH
L-dopa		chemical - endogenous mammalian		-0.899	0.00355	ABCB8,ABHD14B,ACTA2,ATP2A2,BANF1,BCL2L1,C2CD2L,C4A/C4B,CAP1,CASK,CCS,Clec2d (includes others),COMT,Cox5b,CTSB,CTSC,CTSZ,CYP2A6 (includes others),DCAKD,DDOST,DPP7,FAAH,FAH,FAM210B,FDPS,FTL,GAPDH,GLB1,GNA13,GNAS,GNS,GPD1,GPD2,HEXA,HEXB,HLA-A,HRAS,HTATIP2,IL4I1,IQGAP1,KARS,Krt10,LAMP2,LASP1,LDAH,LPP,Mocs1,MPP6,MRPL48,MRPS21,MSMO1,MYO1B,NAPRT,NDUFA5,NDUFA8,NDUFS4,NIT1,NOMO1 (includes others),NPC2,NPH…
3-nitropropionic acid		chemical toxicant			0.00385	ATP1B1,ATP5PF,ATP6V1C1,BCL2L1,CBR1,COX6A1,COX6B1,GAPDH,GPI,LDHA,PC,TPI1	3-nitropropionic acid,APP,FOS,HIF1A,HTT,MYC,NFKBIA,PPARG,PPARGC1A,SP1,SREBF1,TP53
FBXW7		enzyme		-1.192	0.00385	ATP5F1A,CD36,CS,DLST,DNAJA1,ECHS1,GPAM,HSPA8,HSPE1,IVD,MCAT,PCCB	CEBPB,ESRRA,Esrra,FBXW7,HSF1,HSF2,PPARA,PPARD,PPARG,PPARGC1A,PSEN1,TP53
2-amino-5-azotoluene		chemical toxicant		-1	0.00404	CYP2B6,CYP2C8,CYP3A5,UGT1A1
6-amino-4-(4-phenoxyphenylethylamino)quinazoline		chemical reagent		-0.132	0.00404	APOE,C3,ITGAV,ITGB1
ACACA	-1.181	enzyme		-1.067	0.00404	ACLY,FASN,GPAM,SCD	ACACA,CTNNB1,ESR1,LEP,MED1,NR1H3,PPARA,PPARD,PPARG,SP1,SREBF1,fatty acid
CITCO		chemical reagent			0.00404	CYP2A6 (includes others),CYP2B6,THRSP,UGT1A1	CEBPA,CITCO,HNF4A,NCOA2,NR1I3
GADD45GIP1	1.162	other			0.00404	CLPP,DNAJA3,HSPD1,LONP1
GAL3ST1		enzyme		0.689	0.00404	GLS2,ITGB1,PCK1,SLC38A3
LIMS1		other		0.831	0.00404	CTNNA1,ILK,ITGB1,PARVA
LIPC		enzyme			0.00404	APOA1,APOA2,APOB,SCARB1	APOA1,LIPC,NR1H3,NR5A2,PPARA,PPARD,PPARG,SP1,SREBF1,SREBF2,Srebp,cholesterol,fatty acid
MEDAG		other		0	0.00404	ACOX1,CD36,FABP2,FASN
MRPL12	1.027	other		-1.067	0.00404	MT-CO1,MT-CO2,MT-ND1,MT-ND2
acetone		chemical - endogenous mammalian		-1.103	0.00404	AGPAT2,AGPAT3,CYP2E1,SCARB1
cholestyramine		chemical drug			0.00404	CYP27A1,CYP7A1,DHCR7,PMVK
miR-217-5p (and other miRNAs w/seed ACUGCAU)		mature microrna		1	0.00404	ACACA,ACOX1,FASN,SCD	LPIN1,PPARG,SREBF1,SREBF2,miR-217-5p (and other miRNAs w/seed ACUGCAU)
sobetirome		chemical drug		0	0.00404	CYP7A1,HBA1/HBA2,SCARB1,SLC4A1
Histone h3		group			0.00407	AADAT,ABCB11,ABCD2,ACOT4,ACTA1,B2M,CD1D,CTNNA1,CTNNB1,CYP3A5,DAB2IP,DIO1,ENO3,FASN,G6PD,GAPDH,GAS2,HPSE,IFITM3,MGLL,MRPS9,NDUFA12,NDUFA5,NDUFA7,NDUFAF2,NDUFAF6,NDUFAF7,NDUFB4,NDUFB6,NDUFB7,NDUFC2,NDUFS1,NDUFS2,NDUFS3,NDUFS4,NDUFV1,NDUFV3,OPA1,PCBD2,PKLR,PSMA2,PTCD2,RPL10A,RPL12,RPS6,RPS9,SCARB1,SCD,SEC31A,SLC2A2,SOD2,STOM,SYNE2,TFAM,TPM3,Tpm4,UQCRC1,UQCRC2,VAMP8,VKORC1,WDR1	CEBPB,CTNNB1,E2F1,ESR1,Histone h3,LDLR,SP1,SREBF1,TP53
ZFHX3		transcription regulator			0.0041	ALB,APOA1,APOA2,GSTP1,HLA-A,HRAS,IFITM3,MIF,NDUFS7,Rplp1 (includes others),RPLP2,RPS12,RPS14,RPS28,SERPINA1,Ubb,UQCR10
CYP7A1	-1.484	enzyme		0.128	0.00414	ACACA,CYP7A1,CYP7B1,FASN,FDFT1,FDPS,MTTP	CEBPA,CEBPB,CYP7A1,NFKBIA,NR1H3,NR5A2,PPARA,PPARD,PPARG,RXRA,SP1,SREBF1,SREBF2,Srebp,TNF,cholesterol,fatty acid
NR3C1		ligand-dependent nuclear receptor		-0.715	0.00416	ACAT1,ACTB,ACTN1,ADH1C,AMY2B,APOA2,APOE,AQP1,ARPC2,AS3MT,ATP1B1,B2M,BAG4,BCKDHA,BCL2L1,BNIP3L,C4A/C4B,CAPN2,CAT,CD47,COMT,COQ8A,CPS1,CYP27A1,CYP2A6 (includes others),CYP2C8,CYP3A5,CYP3A7,CYP7A1,DAD1,DBI,DBT,DPP7,DYNLL2,ELMOD2,ENDOG,FN1,G6PC,G6PD,GCLM,GLUL,GNMT,GPX1,GPX3,GSTP1,H6PD,HGD,HMGCS2,HSD11B1,HSD17B12,Hsd3b4 (includes others),HSP90AB1,IDH1,INSR,ISG15,ITGAV,KRT17,KRT5,MAOA,MAT1A,MBD2,MTCH2,…	AHR,CEBPA,CEBPB,CTNNB1,ESR1,ESR2,HIF1A,LEP,MED1,MYC,NFKBIA,NR3C1,PPARA,PPARG,RB1,RXRA,SP1,TNF,TP53,beta-estradiol,dexamethasone
KITLG		growth factor		0.242	0.00419	ACTB,B2M,BCL2L1,BLVRB,CREG1,DHCR24,EEF1A1,ETF1,FABP5,FTH1,Hbb-b1,HNRNPF,IGHM,ITGAV,KPNB1,MPO,PGLS,PLSCR1,RAB4A,RPL7,RPLP0,RPS23,Rps3a1,RPS6,RPS7,SDHC,SEC22B,SLC25A12,SLC4A1,SNAP23,STAT3,STIM1,Tpm4,TPT1,WDR1	CTNNB1,ESR2,FN1,FOS,KITLG,MYC,NFE2L2,SP1,TP53
ASXL2		other		0	0.00434	ATP1A2,FAM162A,GPD2,HSD11B1,HYAL1,PGK1,RAB12,SCD
CA4		enzyme		0	0.00434	ACTA1,CTRB2,GUSB,HSPA5,KRT13,Ngp,PNLIP,SLC4A1
CRTC2		other		-0.478	0.00434	CYCS,G6PC,GOT1,GPT,IDH3A,MT-CO2,PCK1,SDS
SMTNL1		other		0	0.00434	ACTA1,Calm1 (includes others),GAPDH,GLO1,HSP90AB1,MYH4,MYL1,Tpm1
bexarotene		chemical drug		-1.357	0.00437	ABCB10,ACOX1,ALCAM,APOA2,APOE,ARL6IP5,CHCHD2,Chil3/Chil4,Cox5b,COX6A1,CTH,CTNNB1,CTSH,CYCS,CYP1A2,EGFR,EHHADH,FKBP2,GARS,GNB2,Gsta4,KRT17,MPC2,MRPL54,NDUFB2,NDUFB8,SCD,SRSF2,TGM2,VAMP8	CEBPA,CEBPB,FOXA2,FOXO1,HNF4A,NFKBIA,NR1H4,NR1I2,NR1I3,PPARA,PPARG,PPARGC1A,RXRA,SREBF1,THRB,TNF,bexarotene
MRTFA		transcription regulator		0.153	0.00456	ACTA1,ACTA2,ACTB,ARPC1B,ARPC4,BCL2L1,COMT,CTTN,DHCR24,EPX,FADS2,GSTM5,HLA-A,ITGB1,MYH9,Ngp,PRG2,RAC1,SCARB1,SLC1A2,Tpm4,TST,VCL
halofuginone		chemical drug			0.00456	Anp32a,ANXA4,AQP8,BGN,C4A/C4B,CP,CPQ,EHD3,EPHX1,GATM,GOT1,GPX3,HSPA4,Keg1,LGALS3BP,POR,PPT1,PRELP,PTPRS,SCPEP1,SELENOW,TGM2,USP2
AGPAT2	-1.462	enzyme		-0.728	0.00477	ACACA,ACSL1,FASN,PLD3,PLD4,SCD	AGPAT2,MLXIPL
CREB3L3		transcription regulator	Inhibited	-2.418	0.00477	CRP,Cyp2b13/Cyp2b9,Cyp2b19,CYP2B6,G6PC,PCK1
FMO3	-1.604	enzyme		-0.816	0.00477	ACADL,EHHADH,FASN,G6PC,MTTP,SCD	D-glucose,FMO3,MYC,PDX1,PPARD,PPARG,TP53
MDM4		enzyme		0.64	0.00477	KRT5,KRT8,P4HB,SOD2,SSBP1,VIM
cigarette smoke		chemical toxicant		-1.093	0.00483	ACTA2,BCL2L1,C3,CAT,CCT5,CTNNB1,CYP1A2,CYP2B6,CYP2E1,CYP3A5,ESD,FABP5,FTL,G6PD,GCLM,GPX3,GRB2,GSR,GSTA3,GSTA5,GSTM5,GSTP1,Gstt1,HSP90AA1,HSPA5,HSPA9,P2RX4,PDK2,PRDX1,SERPINA3,SOD2,TCP1,TXNRD1,UGDH,UGT1A3,UGT1A6,XDH	AHR,ARNT,CEBPA,CEBPB,CTNNB1,E2F1,FOS,HIF1A,IL1B,MYC,NFE2L2,NFKBIA,NR1H4,NR4A1,PPARG,SNAI1,SP1,TGFB1,cigarette smoke
NFYA		transcription regulator		-0.728	0.00484	ACLY,ALB,CALR,CAT,CBS/CBSL,EPHX1,FASN,FTH1,GPAM,HSD17B7,HSPA5,LMAN1,PGK1,RHOB,SCD,THRSP
metformin		chemical drug		0.701	0.00498	ACACA,ACTA2,AHSG,APOB,ARG1,CRP,CYP2B6,CYP3A5,EGFR,FASN,FN1,FTH1,G6PC,GLO1,HBA1/HBA2,HSPA5,ILK,INSR,MT-CO2,PCK1,SCARB1,SERPINF1,SIRT5,SLC22A1,SOD2,TFAM	AMPK,ESRRA,Esrra,FOXO1,FOXO4,HNF1A,HNF4A,INS,MLXIPL,NR0B2,NR1H4,PPARA,PPARD,PPARG,PPARGC1A,RXRA,SIRT1,SP1,SREBF1,USF1,metformin,rosiglitazone
BCO1		enzyme			0.00499	DECR1,DLAT,ELOVL2,HTATIP2,SCARB1
LMX1A		transcription regulator	Activated	2.236	0.00499	COX6A1,NDUFA2,NDUFA3,NDUFA4,UQCRQ
MBTPS1		peptidase		-0.447	0.00499	ACACA,FASN,FDFT1,FDPS,SCD	HNF4α dimer,MBTPS1,NR5A2,PPARG,PPARGC1A,SREBF1,SREBF2,TP53,USF1
clofibric acid		chemical drug		-1.07	0.00499	ACOX1,CYP4A11,Cyp4a14,FABP2,SCD	FOXO1,MLXIPL,NR1H3,NR1H4,NR1I3,PPARA,PPARG,PPARGC1A,RXRA,SREBF1,Srebp,THRB,clofibric acid,oleic acid
mannose		chemical - endogenous mammalian		0.447	0.00499	FASN,GPD1,HSP90B1,HSPA5,PDIA3	AR,CEBPA,CEBPB,CTNNB1,EGFR,FOXO1,HIF1A,HTT,Insulin,MYC,NFKBIA,PPARA,PPARG,RXRA,SP1,SREBF1,TNF,mannose
perhexiline		chemical drug		-0.447	0.00499	ASAH1,FABP1,HPN,LSS,SERPINA3
fish oils		chemical drug		-1.408	0.00511	ABCD3,ACOT1,ACOX1,ACSL1,APOA1,CPT1A,CYP2B6,CYP2C8,FASN,NCOA1,PON1	APOA1,FOXA2,HNF4A,NR1I2,SREBF1,fish oils
SIRT1		transcription regulator	Activated	2.525	0.00519	ACADM,ACTB,ANXA4,BCL2L1,BCLAF1,BNIP3,C6orf89,CAT,CD36,CDH2,CELA1,COX4I1,CPA1,CPT1A,CTNNB1,CYCS,CYP2B6,DDB1,EPDR1,ERMP1,ERO1A,FASN,FN1,G6PC,HLA-A,Hsd3b4 (includes others),IDH2,IFITM3,Ighg2a,IGHM,Iigp1,Irgm1,LGALS3BP,MAOA,MT-CO1,MYL6,NDUFA5,PC,PCK1,PHB,RAC1,RPL10A,RPL13,SDS,SEC61A1,SIRT3,SOD2,STAT3,UQCRC2,UQCRFS1	CEBPB,ESRRA,Esrra,FOXO1,FOXO4,HIF1A,IFNG,INS,Insulin,MYC,NR3C1,PPARA,PPARD,PPARG,PPARGC1A,RXRA,SIRT1,SP1,SREBF1,TP53
GW7647		chemical drug		-0.342	0.00537	ABCD3,CPT1A,FABP1,MLYCD,NPC1,NPC2,SLC27A2	GW7647,NR1H3,PPARA,PPARG,RXRA,SREBF1,THRB
LCAT		enzyme		-1.054	0.00537	APOA1,APOE,CLU,HSPA5,PON1,RHOA,SCARB1	APOA1,LCAT,NR5A2,PPARG,SP1,SREBF1,SREBF2,Srebp,cholesterol,lipid
ezetimibe		chemical drug		-0.23	0.00537	APOB,CYP51A1,DHCR7,FDFT1,FDPS,IDI1,PMVK	NR5A2,SP1,SREBF1,SREBF2,Srebp,cholesterol,ezetimibe
H2AFZ		other			0.00543	AGPAT2,ALB,APOA1,DLAT,HPSE,RPS6,TOMM40,TTR
LPIN1		phosphatase		-0.271	0.00543	ACACA,ACADM,ACADVL,APOE,CPT1A,FASN,FDPS,SCD	FOXO1,HNF4α dimer,LPIN1,MLXIPL,NR1H3,NR5A2,PPARA,PPARD,PPARG,PPARGC1A,RXRA,SREBF1,SREBF2,TP53,USF1,fatty acid,palmitic acid
CEBPA		transcription regulator		-1.436	0.00567	ACACA,ACLY,ACSL1,ADH1C,AGPAT2,ALB,ANPEP,APOB,ARG1,ARL6IP5,ASL,ASS1,BHMT,C3,CELA2A,COX4I1,CPS1,CPT1A,CREG1,CTNNA1,CYCS,CYP2A6 (includes others),CYP2B6,CYP3A5,CYP3A7,CYP7A1,DHCR7,EIF4E,EPHX1,FASN,G6PC,GAPDH,GCH1,GGH,GSTP1,HP,HSD11B1,HSPA5,INSR,ISG15,KRT17,MPO,MT-CO1,Mup1 (includes others),Orm1 (includes others),OTC,PCK1,SCD,SERPINF1,SLC10A1,SMPDL3A,SOD1,SOD2,STEAP4,Sult2a2,TANK,TFR2,TUBB2A,VCL	ADIPOQ,CEBPA,CTNNB1,FOS,FOXO1,HIF1A,HNF1A,HNF4A,HNF4α dimer,MLXIPL,MYC,NFKBIA,NR3C1,PPARA,PPARG,PPARGC1A,RXRA,SP1,SREBF1,SREBF2,TP53,USF1
homocysteine		chemical - endogenous mammalian		1.079	0.00613	ANXA2,APOA1,BCL2L1,BHMT,CLU,EEF1A1,EEF1D,FDPS,HSPA5,IDI1,MT-CO3,NDRG1,PHLDA1,PON1,PRDX1,PRDX2	APOA1,ATF6,ESR2,FOS,HSPA5,MYC,NFE2L2,SP1,SREBF1,homocysteine
IgG		complex		0.525	0.00626	APOE,ARSB,ASAH1,ATP1B1,ATP1B3,ATP6V0D1,B2M,BCL2L1,C3,CALR,CTSC,CYP27A1,DHCR7,FABP5,FN1,GNAS,GPX1,HSPA5,IFITM3,ISG15,KRT13,KRT18,PLS3,PPIF,TAPBP,TUBB2A,ZMPSTE24	AKT1,APP,CEBPA,CEBPB,CTNNB1,FOS,HIF1A,IFNG,IL1B,IgG,MYC,NFKBIA,NR1H4,NR3C1,NR4A1,PPARG,RXRA,TNF,TP53
trans-hydroxytamoxifen		chemical drug		0.969	0.00638	ALDH4A1,ANXA3,BAK1,CLU,CRYZ,CTSH,ECH1,FMO5,GNS,GSTA5,GSTP1,IFI30,KYNU,MYO1B,NDRG1,PDZK1,SELENBP1,SMPD1,SRD5A1,STXBP3	ESR1,ESR2,FOS,MYC,PPARG,SP1,trans-hydroxytamoxifen
MPZ		other			0.00643	DERL2,DNAJC3,ERO1B,FDFT1,HSPA5,SDF2L1
SIRT2		transcription regulator		-1.633	0.00643	DHCR7,FDFT1,IDI1,LSS,PMVK,SC5D	NR0B2,NR1H4,NR1I2,SIRT2,cholic acid
dehydroisoandrosterone		chemical - endogenous mammalian		0.468	0.00645	B2M,Ces1e,CPT1A,CYP17A1,CYP2B6,CYP3A5,CYP4A11,Cyp4a14,HADHA,HSD11B1,HSP90AB1,POR,PRDX6,RACK1,SCD	CEBPA,CEBPB,CTNNB1,ESR1,FOXO1,Insulin,LEP,MED1,NFKBIA,PPARA,PPARG,RXRA,SP1,SREBF1,TNF,dehydroisoandrosterone
FOXO4		transcription regulator		0.259	0.00646	ACACA,ACLY,ANXA3,BCL2L1,BNIP3,CYP51A1,DHCR24,ELOVL5,ENPEP,FABP5,FASN,FDFT1,FLNB,IDI1,PRCP,SCD,SOD2	CTNNB1,FOXO4,MYC,PPARG,PPARGC1A,PPARGC1B,SIRT1
CLOCK		transcription regulator		-1.387	0.00663	ABCB10,ACOX1,ACSL4,ADPGK,AK4,BPHL,C1QBP,CBR1,CYP51A1,DHTKD1,EGFR,FASN,GNAO1,GYS2,HACD2,HMGCS2,HSD17B8,Hspa1b,MSMO1,NADK2,NDUFA3,PA2G4,PICALM,POR,PPIF,PRDX3,RAP2B,RCN2,SCD,SEC23A,SEL1L,SLC1A2,SRD5A1,TBRG4,TMX1,TOR1B,USP2
IFRD1		other		0.563	0.00673	CTH,CTSZ,EBP,MTTP,MYH8,NDUFA6,PPIA,RPL22
SRSF1	-1.548	other		0.152	0.00673	DIO1,FN1,RAC1,SRSF1,SRSF2,SRSF6,SRSF7,VIM
fluvoxamine		chemical drug			0.00673	ACTB,GAPDH,GLB1,GNAI2,PITPNA,RACK1,RPL13A,RPS9
11-dehydrocorticosterone		chemical - endogenous mammalian		-0.152	0.00673	ACACA,ACOX1,FASN,GPAM	11-dehydrocorticosterone,ADIPOQ,CEBPB,CTNNB1,FOS,Ins1,MLXIPL,PPARA,PPARG,PPARGC1A,RXRA,SREBF1
KCNJ11		ion channel		1	0.00673	ACADM,ACADVL,MT-CO1,MT-CO3	FOXO1,FOXO4,INS,KCNJ11,PPARA,SP1,SREBF1
Mup1 (includes others)	-2.046	other		1.067	0.00673	CYCS,FASN,G6PC,SCD
STK25		kinase		0	0.00673	ACOX1,FASN,FBP1,G6PC	PNPLA2,PPARA,PPARG,STK25
F2	-1.44	peptidase		1.418	0.00679	ACTA2,ALDH1B1,BSG,CAD,CALR,CLU,CYP2B6,EIF4A1,EPB41,ERP29,FN1,GNA13,HSP90AA1,ITGB1,KIF13A,LAMP1,LAMP2,MGLL,MIF,MTSS1,MYH9,NUAK2,NUS1,PDIA4,PPIF,RAC1,RHOA,RHOB,RNH1,SERPINC1,SKP2,SLC12A7,SOD2,TAGLN2,TMED9,TOMM40,TXNRD2,VTN	ANGPT2,CEBPA,CEBPB,CTNNB1,F2,FOS,HIF1A,MYC,NFE2L2,NFKBIA,NR4A1,PPARG,PRKAA1,RXRA,SIRT1,SNAI1,SP1,TGFB1,TNF,TP53
COMMD1		transporter		-1.89	0.00686	ALDOA,BNIP3,GRHPR,LDHA,PDK1,PGK1,TF	AHR,ARNT,COMMD1,HIF1A,MYC,PPARG,VHL
NR2C2		ligand-dependent nuclear receptor		0.776	0.00686	ACOX1,APOE,CD36,GPT,HADHA,NDUFAF1,THRSP	APOE,CTNNB1,NR1H3,NR1H4,NR1I3,NR2C2,PPARA,PPARG,RXRA,SP1,SREBF1,THRB
amitriptyline		chemical drug		-0.431	0.00686	ASAH1,CYP2B6,CYP3A5,FABP1,HPN,LSS,SERPINA3
oltipraz		chemical drug		-0.086	0.00686	CRYZ,FTH1,GSTM5,GSTP1,SLCO2B1,UGT1A6,UGT1A7 (includes others)	AHR,ARNT,CEBPB,HIF1A,NFKBIA,SP1,oltipraz
GNAQ		enzyme		-0.283	0.00701	ACTA1,AK4,ANXA3,ARG1,ATP2A2,BNIP3,BNIP3L,CTSV,DPYS,GNA11,HIGD1A,MGST1,NDRG2,NEU1,PDK1,PHLDA1,PLSCR1,PYGL,RHOB,SELENBP1	AR,CTNNB1,EGFR,GNAQ,HIF1A,HTT,MYC,NFKBIA,PRL,SP1,TP53
HNF1B		transcription regulator	Activated	2.138	0.00701	ACADVL,ACTN1,AKR1C4,ALB,ALDOB,AMBP,ANXA4,BGN,FGB,FN1,GDI2,SERPINA1,SERPINH1,SLC29A1,SLC2A2,Slco1a1,SOAT2,Sult1d1,TTR,UGT1A7 (includes others)	FOXO1,HNF1A,HNF1B,HNF4A,Insulin,NR1H4,PPARA,PPARG,SP1,SREBF1
APOA1	-1.066	transporter		1.154	0.00702	APOA1,APOA2,APOE,HSPA5,MPO,PCYT1A,PON1,RAC1,SCARB1,SOD2,XDH	ABCA1,APOA1,APOE,CEBPA,CEBPB,CTNNB1,FOXO1,Insulin,NFKBIA,PPARA,PPARG,RXRA,SP1,SREBF1,SREBF2,TNF,lipid
deoxycholate		chemical - endogenous mammalian	Activated	2.056	0.00702	ABCB11,CYP2B6,CYP2E1,CYP4A11,CYP7A1,GLS,GLS2,GLUL,HSPA5,SLC10A1,SLC1A2	FOXA2,HNF1A,HNF4A,MLXIPL,NR0B2,NR1H4,NR1I2,RXRA,deoxycholate
PRKCB		kinase		-0.047	0.00705	Acp5,ACTA1,ATP6V1C1,BCL2L1,CTNNB1,CYCS,CYP7A1,CYP8B1,FASN,FN1,MYLPF,SOD2	CEBPB,CTNNB1,HIF1A,Histone h3,KRAS,MYC,NFKBIA,NR1H3,PPARA,PPARG,PRKCB,RXRA,SP1,SREBF1,THRB,TP53,VEGFA
SCD	-1.631	enzyme		-0.821	0.00705	ACACA,ACADL,ACADVL,ACOX1,CD36,CPT1A,FASN,G6PC,GPAM,HSPA5,PCK1,PEMT	AKT1,AMPK,CEBPA,CEBPB,CTNNB1,FOXO1,MLXIPL,NFKBIA,NR1H3,NR4A1,PPARA,PPARD,PPARG,PPARGC1A,RXRA,SCD,SIRT1,SREBF1,Srebp,TNF,TP53,USF1,fatty acid,oleic acid
ALDH1A1	-1.127	enzyme		-1.432	0.00717	ACACA,ACADM,FASN,G6PC,PCK1	ALDH1A1,AMPK,ATF4,CEBPA,CEBPB,FOXO1,MLXIPL,NR1H4,PPARA,PPARG,PPARGC1A,RXRA,SIRT1,USF1,ethanol
APOA4		transporter		-0.746	0.00717	APOB,FABP2,G6PC,MTTP,SCARB1	APOA4,NR5A2,SP1,SREBF1,SREBF2,Srebp,cholesterol
GALNT6		enzyme		0.447	0.00717	ANPEP,CDH2,CTNNB1,DPP4,FN1
Hnf3		group			0.00717	ALDOB,AMBP,PCK1,SLC2A2,TTR
PIAS3		transcription regulator		1.504	0.00717	BCL2L1,FGG,FTH1,HP,SERPINA3	PIAS3,Stat3-Stat3
YWHAG	1.076	other			0.00717	CCT6A,GPI,HYOU1,NAPA,PRDX6
diacylglycerol		chemical - endogenous mammalian		1	0.00717	ACADM,ACOX1,CD36,FABP1,PRKCH	NR1H3,PPARD,PPARG,RXRA,SREBF1,arachidonic acid,diacylglycerol
galactose		chemical - endogenous mammalian		1.342	0.00717	COX5A,CS,FASN,GPD1,VDAC1
mir-451		microrna		-0.555	0.00717	EMC4,PGM1,RAB14,RAC1,YWHAZ
4-aminophenol		chemical - endogenous mammalian			0.00723	CLU,GCLM,VIM
ALDH3A2	-1.414	enzyme			0.00723	GCLM,GSTA5,SOD1
BCAR3		other			0.00723	RALA,RAP1A,RRAS
DCX		other			0.00723	ACTN1,ACTN4,ACTR3
FA2H		enzyme			0.00723	FASN,INSR,SCD	FA2H,NR1H3,PPARA,PPARD,PPARG,SREBF1,fatty acid
NME3		kinase			0.00723	ITGA1,ITGB1,VIM
PSMB5		peptidase			0.00723	GSTP1,PSMB1,PSMB2
ZBED1		enzyme			0.00723	RPL10A,RPL12,RPS6
anthralin		chemical drug			0.00723	BCL2L1,KRT1,KRT18
ghrelin		biologic drug			0.00723	ACACA,FASN,SCD	FOXO1,Insulin,PPARA,PPARG,SP1,SREBF1,ghrelin
insulin detemir		chemical drug			0.00723	ATP5F1A,NDUFV1,TFAM
nitrate		chemical - endogenous mammalian			0.00723	MPO,PRDX3,SOD2
phytol		chemical - endogenous non-mammalian			0.00723	CAT,FABP1,SCP2
tin mesoporphyrin		chemical drug			0.00723	Slc25a1,SLC25A20,SLC25A5
TFAP2A		transcription regulator		1.198	0.00743	ALCAM,APOE,BCL2L1,EGFR,GLO1,KRT5,LIPA,POR,PRDX1,PSAP,RPL6,RPL7,RPLP0,RPS5,SMPD1,SOD2,STX7,TPM3	CEBPB,CTNNB1,E2F1,ESR1,FOXO4,MYC,PPARG,SP1,SREBF1,TCF7L2,TFAP2A,TP53
hemin		chemical - endogenous mammalian		0.25	0.00762	ABCB6,ACO1,ALDOB,BCL2L1,CRYZ,FTH1,FTL,FXN,GSTP1,HBA1/HBA2,HEBP1,HPX,HSP90AB1,TXN	CEBPB,ESR2,FOS,FOXO1,HIF1A,IFNG,Insulin,MYC,NFE2L2,NR3C1,PPARA,PPARG,SP1,SREBF1,TP53,hemin
NFYB		transcription regulator			0.00766	ABCD2,ACLY,ACTA2,ACTB,ATP5F1B,BCL2L1,BET1,CBS/CBSL,CDH2,CDS2,CTNNB1,DPP4,FTH1,GAPDH,GLA,GPAM,HCCS,HSPA13,L2HGDH,MARCH5,MSRA,OAT,PDIA4,PGRMC1,PTPN6,PXMP4,RHOB,SCARB1,SDF2,SEPT7,SLC8A2,SYNJ2,THRSP,TMBIM6,TXNDC12,UBE2D3,VIM,ZMPSTE24
NRAS		enzyme		0.924	0.00805	ACADM,ANXA4,B2M,BCL2L1,CFH,CKM,Crip2,CTNNB1,ENPEP,EPHX1,FN1,FNDC3A,HLA-A,IGHM,Iigp1,Irgm1,ISG15,ITIH2,PCBD2,PON3,PRDX2,RHOB,SARDH,SKP2,STAT3,TMEM43,TUBB2A,UGT1A6,VNN1	AKT1,AR,CEBPB,CTNNB1,EGFR,HIF1A,HTT,MYC,NR4A1,NRAS,PPARG,TP53
IL15		cytokine		-0.227	0.00822	ACADS,ACTN4,ALDOA,BCL2L1,COPB2,CPT1A,DARS2,DDT,DHRS4,DPP4,EBP,EIF4E,ENO1,ENO3,FBP1,FMO3,G6PD,GALM,GAPDH,GARS,GDI2,GLDC,GNAS,GPD2,GPI,HNRNPF,HSPA8,HSPE1,ITGB1,LDHA,LYN,LYPLA1,MIF,NAGA,PA2G4,PCBP2,PDIA3,PDIA4,PDK1,PFN1,PGK1,PGM1,PNP,PRDX4,PSAP,PYGL,RAB8A,RPS6,SET,SLC16A1,SLC25A5,SRSF7,TALDO1,TKT,TPI1,TXNRD1,VDAC3	CEBPA,CEBPB,E2F1,HIF1A,IFNG,IL15,MYC,NFKBIA,NR3C1,PPARG,RXRA,TNF,TP53
Gm15807/Hmgn5		other	Inhibited	-2.236	0.00824	ACTA1,ATP2A1,AZGP1,HNRNPK,IL4I1,Mup1 (includes others),Srsf5,TANK
obeticholic acid		chemical drug		0.663	0.00824	ABCB11,APOA1,CYP7A1,CYP8B1,DDAH1,G6PC,PCK1,SLC10A1	CEBPA,CEBPB,HNF1A,HNF4A,MLXIPL,NFKBIA,NR0B2,NR1H4,PPARG,RXRA,TNF,obeticholic acid
BDNF		growth factor		0.186	0.00826	ALDH7A1,ANXA2,ANXA5,ATP5MC2,BCL2L1,CD36,CP,EEF1D,EEF2,FLNB,FTL,GLUL,GNAO1,HADHA,HSD17B12,HSD17B4,HSPA2,HSPA5,MACROD1,MAN2A1,MYH8,PAFAH1B1,PDLIM5,PLG,PLXNB2,PSEN1,RAB14,REEP5,RHOA,RNH1,RPL13,Rpl23a,RPL35A,RPL37A,RPS23,SERPINH1,SOD2,TMBIM6,TMED2,TPP1,Ubb,VIM,YWHAG	BDNF,FOXO1,IGF1R,MYC,TP53
BID		other		1.633	0.00846	CTSB,CTSD,CTSH,CTSS,GPT,MT-CO2	BID,CEBPB,CTNNB1,FOS,HIF1A,IL1B,MYC,NFKBIA,NR1H4,NR4A1,SNAI1,SP1,TGFB1
CYB5R4		enzyme		0.128	0.00846	ACSL3,CD36,FASN,Gstt3,HSPA5,SCD	CYB5R4,FOXO1,Insulin,NR1H3,PPARA,PPARD,PPARG,SP1,SREBF1,fatty acid
diazoxide		chemical drug		0.415	0.00864	ACACA,BCL2L1,CYCS,FASN,HYOU1,PKLR,SLC39A7	CEBPB,D-glucose,FASN,FOXO1,FOXO4,INS,Ins1,Insulin,MYC,PDX1,PPARA,PPARD,PPARG,RXRA,SP1,SREBF1,TP53,diazoxide
thyroid hormone receptor		group			0.00864	ABCD2,ACOX1,CPT1A,CYP7A1,EHHADH,KRT17,POR	AR,L-triiodothyronine,NCOA2,NCOR1,NR1H3,NR1H4,PPARA,PPARG,PPARGC1A,RXRA,Rxr,SREBF1,THRB,thyroid hormone receptor
3-(methylthio)propionic acid		chemical - endogenous mammalian			0.00888	G6PC,PCK1	3-(methylthio)propionic acid,ESRRA,Esrra,PPARA,PPARD,PPARG,PPARGC1A
ACTC1		enzyme			0.00888	ACTA1,ACTA2
ARHGEF12		other			0.00888	ACTA2,RHOA	ARHGEF12,GNA12,NFE2L2
C1QL3		other			0.00888	G6PC,PCK1
CARHSP1		transcription regulator			0.00888	G6PC,PCK1	CARHSP1,NR1H3,PPARA,PPARG,RXRA,SREBF1,THRB
CERS3		transcription regulator			0.00888	ASAH1,CERS2
CYTH3		other			0.00888	ARF1,ARF6
GLUL	-1.463	enzyme			0.00888	GLS,GLUL
IFI30	-1.013	enzyme			0.00888	CTSS,HLA-A
ITPR3		ion channel			0.00888	G6PC,PCK1	FOXO1,ITPR3,Insulin,PPARA,PPARG,SP1,SREBF1
N-acetyl-lysyltyrosylcysteine-amide		chemical reagent			0.00888	MPO,XDH
NDUFAB1	-1.099	enzyme			0.00888	DBT,DLAT
PDIA6	1.057	enzyme			0.00888	HSP90B1,HSPA5
PLPP3		phosphatase			0.00888	CTNND1,FN1
PNKP		kinase			0.00888	MT-CO2,MT-CO3
RNF43		enzyme			0.00888	CYP2E1,GLUL
SAP18		transcription regulator			0.00888	BCL2L1,MTTP
SEPT5		enzyme			0.00888	SEPT2,SEPT7
UFL1	-1.476	enzyme			0.00888	CDK5RAP3,DDRGK1
clofenapate		chemical drug			0.00888	ACOX1,CYP4A11	ACOX1,NR1H3,PPARA,PPARG,RXRA,SREBF1,THRB,clofenapate
colesevelam		chemical drug			0.00888	CYP7A1,CYP8B1
cytochrome-c oxidase		complex			0.00888	AQP1,MAOA
dimethyl succinate		chemical - endogenous mammalian			0.00888	BSG,SLC16A1
elesclomol		chemical drug			0.00888	MT-CO1,MT-CO2
gimeracil		chemical drug			0.00888	CYP3A5,POR
miR-483-5p (miRNAs w/seed AGACGGG)		mature microrna			0.00888	ALCAM,ARHGDIA
pinitol		chemical drug			0.00888	BCL2L1,CYP2E1
propionate derivative		chemical - other			0.00888	MUT,PCK1
tegafur		chemical drug			0.00888	CYP3A5,POR
trans-4-phenylbut-3-en-2-one		chemical toxicant			0.00888	CRYZ,GSTA5
CARM1		transcription regulator			0.00904	ABCB11,C3,EPHX2,FTH1,FTL,G6PC,HSP90AA1,KRT1,PCK1	CARM1,CEBPA,CEBPB,E2F1,MYC,NCOA2,NFE2L2,NR1I3,NR5A2,PPARG,PPARGC1A,RXRA,THRB
USF1		transcription regulator		0.023	0.00913	APOA2,B2M,CAD,CAT,CBS/CBSL,Ces2c,CPT1A,CTSS,FASN,G6PC,GPAM,MYH9,PCK1,PIGR,PKLR
maslinic acid		chemical - endogenous non-mammalian		-1.342	0.00913	ACTN1,ARPC4,BCL2L1,CD47,CFL1,EIF4G1,FLOT2,GRB2,IGHM,MSN,NCL,SLC1A2,TLN1,YWHAE,YWHAG
POU2F1		transcription regulator			0.00925	ACSL1,Aldh1a7,ATP6V0C,CRP,CYP2A6 (includes others),CYP2B6,CYP2C8,DECR1,FRRS1,GCLM,GPX3,GSTK1,GSTM5,Gstt1,IDH1,IGKC,MYH4,PRDX2,SERPING1,SOD1	NR1H4,NR3C1,POU2F1,TP53
ABCA1		transporter		0.354	0.0094	APOA1,APOA2,APOB,APOE,APOM,CPT1A,CYP51A1,FDFT1,HSPA5,SCARB1	ABCA1,APOA1,APOE,CTNNB1,FOXO1,Insulin,NR1H3,NR5A2,PPARA,PPARD,PPARG,SP1,SREBF1,SREBF2,Srebp,cholesterol,fatty acid
mir-122		microrna		-0.379	0.00953	ALDOA,CDC42BPB,CLIC4,CS,CYP1A2,CYP7A1,G6PD,GPT,H1F0,IQGAP1,LETM1,NUTF2,PLIN3,SEPT2,TGM2,VIM
thioacetamide		chemical toxicant		1.373	0.00971	ACOT2,ACTA2,Anp32a,ANXA2,ANXA4,AQP8,BGN,C4A/C4B,CLU,CP,CPQ,CTSF,CYP1A2,CYP8B1,EHD3,EPHX1,FGA,FGB,GATM,GOT1,GPD1,GPX3,HSPA4,Keg1,LGALS3BP,POR,PPT1,PRELP,PTPRS,SCPEP1,SELENOW,TGM2,Tpm1,UGT1A6,USP2	FOS,MYC,NR4A1,SNAI1,SP1,TGFB1,thioacetamide
CAPN3		peptidase		1.342	0.00993	FTH1,GCLM,GPX3,GSTZ1,SOD2
CLCN5		ion channel		-0.305	0.00993	B2M,CA3,CTSB,SOD1,TXN
FABP1	1.016	transporter		0.277	0.00993	CD36,CYP7A1,FAAH,GOT1,SCP2	FABP1,NR1H3,NR5A2,PPARA,PPARD,PPARG,RXRA,SP1,SREBF1,SREBF2,Srebp,THRB,cholesterol,fatty acid
N-ethyl-N-nitrosourea		chemical toxicant			0.00993	CRP,CYP2E1,HSP90AA1,SERPINA1,TGM2
PNN		other		0	0.00993	BCL2L1,BSG,RHOA,SRSF1,TBRG4
RGCC		other		0.53	0.00993	ACTA2,CDH2,FASN,FN1,SCD
doxorubicin		chemical drug		0.588	0.00993	ABCB8,ABCB9,ALB,ANXA2,ATP2A2,BAK1,BCAP31,BCL2L1,BNIP3L,C4A/C4B,CAT,CKM,CLU,CP,CTSB,CTSD,DDX1,DHODH,DPAGT1,EEF1A1,EGFR,EIF5A,FGA,FGB,FTH1,GLB1,GSR,ISCU,KRT18,KRT5,KRT8,LGALS3BP,LIMA1,LOC102724788/PRODH,MVP,MYLPF,NDRG1,P4HB,PRDX1,PRODH2,PSAP,SIRT3,SLC25A4,SOD1,SOD2,SSBP1,STAT3,Tpm1,TUBB,TXN,UBE2N,UQCRFS1,VIM,YBX1	AHR,APP,ARNT,CEBPB,CTNNB1,E2F1,ESR1,FOS,HIF1A,IL1B,MYC,NFKBIA,NR1H4,PPARG,RB1,SP1,SREBF1,TP53,VHL,doxorubicin
IFNG		cytokine		-0.392	0.00997	ABCA6,ABCD3,ACLY,ACO1,Acot1,ACTA2,ACTB,AHCY,ALDH1L1,ALDH7A1,AQP1,AQP9,ARG1,ARL6IP5,ASS1,ATP1A1,ATP1B1,ATP2A2,AZGP1,B2M,BAK1,BCL2L1,C1QB,C3,C4A/C4B,CAT,CD1D,CD36,CFB,Chil3/Chil4,CLIC4,CP,CTNNB1,CTSB,CTSC,CTSD,CTSH,CTSS,CTSV,CTSZ,CXADR,CYB5A,Cyb5r3,CYP1A2,CYP27A1,CYP2E1,DDB1,DECR1,DIO1,DPP4,EEF1A1,ENO1,ERAP1,FAAH,FABP5,FAH,FASN,FBP1,FECH,FGG,FLAD1,FN1,FTH1,FTL,FXN,GCH1,GCHFR,GFM1,GLA,GLS,GLUL,GNA13…	CEBPA,CEBPB,CTNNB1,D-glucose,E2F1,HIF1A,IFNG,IL1B,IL4,MYC,NFKBIA,NR1H4,PDX1,PPARD,PPARG,RXRA,SP1,TNF,TP53
RAB1B	-1.012	other		-1.414	0.01	ARF4,ARL1,BET1,DERL1,NAPA,RAB32,SEC22B,SEC31A
docosahexaenoic acid		chemical drug		0.118	0.01	ABCD2,ABCD3,ACACA,ACOX1,ACSS2,APOE,ARG1,BCL2L1,Chil3/Chil4,CPT1A,CYCS,DPYSL2,ELOVL2,FADS1,FADS2,FASN,G6PC,MFN2,PCK1,PKLR,PSEN1,SCD,SERPINH1,SMPD1,SMPD2,UGT1A7 (includes others)
BCO2		enzyme			0.0104	DECR1,DLAT,ELOVL2,HTATIP2
KDM8		enzyme		-1	0.0104	Acp5,ENO1,LDHA,PDK1
NEIL2		enzyme			0.0104	ACTB,GAPDH,MT-CO2,MT-CO3
Sik1		kinase		0.784	0.0104	ACACA,FASN,GPD1,THRSP
THOC5		other			0.0104	APOA1,COX20,CPOX,TMED10
clomipramine		chemical drug		-1	0.0104	FABP1,HPN,LSS,SERPINA3
largazole		chemical - endogenous non-mammalian		-1	0.0104	ACSL5,DPP4,GAPDH,PDK1
nicardipine		chemical drug		-0.106	0.0104	CYP2B6,CYP3A5,CYP4A11,Cyp4a14
PLAUR		transmembrane receptor		0.682	0.0107	ACTA2,BCL2L1,CTSB,ITGAV,ITGB1,MT-CO1,PLG,RAC1,VIM
arsenic		chemical toxicant		1.216	0.0107	CYP2A6 (includes others),EGFR,EPHX2,FTH1,FTL,HSP90AA1,KRT1
LEPR		transmembrane receptor	Inhibited	-2.003	0.0108	ACACA,ACOX1,ACTA2,ANXA5,APOA1,APOA2,APOB,APOE,ATP2A2,BCL2L1,Cdc42,CYP2E1,EIF3A,FASN,FN1,Gk,GPAM,HPX,LGMN,MTTP,Mup1 (includes others),PC,RNASET2,SCARB1,SLC2A2,STAT3
tetracycline		chemical drug		1.604	0.0109	AK4,AUH,BCKDHA,CA3,GLUD1,HADHA,HSPD1,ME1,NDRG2,RAB35,RPL23,SOD2,TF,VDAC1
JINK1/2		group		-0.555	0.0109	CDH2,CYP7A1,FASN,PLG,RHOB,SCD
MAFK		transcription regulator			0.0109	GCLM,GSTP1,Hbb-b1,HMBS,TXN,TXNRD1
bile acid		chemical - endogenous mammalian		-0.332	0.012	ABCB11,BCL2L1,Ces2c,CYP7A1,CYP8B1,EPHX1,FMO3,SLC10A1
DMD	1.231	other		-0.463	0.012	ATP2A1,BGN,C1QB,CCT6A,CFL2,CKMT2,CRYZ,CTSS,DMD,DNAJC5,EEF1A1,FTH1,GATM,GPD1,HSPA8,KCNMA1,KRT18,LAMP2,LYZ,MAOB,MT-ND1,Mup1 (includes others),MYH4,MYH8,MYL1,NDRG2,SERPINA1,STARD10,TPI1,TPM3,VIM
LIF		cytokine		-1.212	0.012	ACAA2,ACACA,ACTA2,AHSG,BCL2L1,CRP,CYFIP1,CYP17A1,DCAF11,ERAP1,FBP1,FGB,FGG,FN1,GPT,HPSE,KNG1,mt-Atp8,MT-CO1,MT-CO2,MT-CO3,MT-CYB,MT-ND1,MT-ND2,MT-ND3,MT-ND4,MT-ND5,SERPINA3,SNAP23,SOD2,STAT3
cycloheximide		chemical reagent		1.808	0.0121	ACOX1,ACTB,ALB,ALDOA,APOA1,APOB,ASS1,B2M,BCL2L1,CALR,CAT,CKM,CTNNB1,CYP1A2,CYP2B6,CYP3A5,CYP4A11,DIO1,DTYMK,EEF1A1,EEF1D,EGFR,EIF4G1,FABP1,FDX1,FN1,GCLM,GLB1,GNAI2,GNAI3,GNAS,GOT1,HEXA,HSD11B1,LDHA,LONP1,MT-CO1,MT-CO2,OPA1,PEX5,PGK1,PIGR,RHOB,SCARB1,SCD,SRSF7,Tpm4,XDH,YME1L1
YAP1		transcription regulator			0.0121	ACACA,ACAT1,ACAT2,ACLY,ACTA2,BCL2L1,CD36,CPT1A,CPT2,EGFR,FASN,FN1,HMGCS2,LDHA,NDUFB3,NDUFS8,OXNAD1,TEAD4,VIM
phytohemagglutinin		chemical drug		-1.406	0.0124	ACOX1,ADH5,AHSG,ALDH2,AMFR,AMT,ARSB,BCHE,CALU,CAT,CD47,COX7B,CPS1,EIF5,EIF5A,ENPEP,GPD1,GPD2,GPLD1,HINT1,HSP90AA1,IDH3A,ITIH4,KRT13,LAMP1,LMAN1,MAOA,NT5E,PCYOX1,PDHB,PEMT,PON2,PSMA1,RPS16,SCARB2,SLC16A2,SLC2A2,SLC4A1,SRSF1,STAT3,TFAM
CD36	1.063	transmembrane receptor		0.124	0.0125	ACACA,APOA1,APOB,ARG1,ATP2A2,ATP5F1B,FABP1,FASN,HSPA5,MTTP,SCD
FGF10		growth factor		0.699	0.0125	ANXA2,ANXA3,CPA1,CTSB,CTSH,CYP51A1,HSD3B1,LRPAP1,LSS,SCD,VNN1
PRKAA		group		0.685	0.0126	ACOX1,CPT1A,FASN,G6PC,HSD11B1,HYOU1,PCK1,VIM,YBX1
flutamide		chemical drug		0.95	0.0126	AQP9,CYP17A1,CYP1A2,Cyp2b19,Cyp2d9 (includes others),Cyp2j5,CYP3A5,DDX25,GPD1,Hsd3b4 (includes others),ME1,Slco1a1,SRD5A1,UGT1A6,VIM
GNA14		enzyme			0.0129	ANPEP,ANXA3,ARG1,BNIP3,DPYS,ENPP1,MGST1,NEU1,PDK1,PDLIM5,PHLDA1,SELENBP1,XDH
RIPK2		kinase		-0.249	0.0129	ACACA,ACADL,ACADM,ACOX1,ACSL1,CD36,CYP7A1,FABP1,FASN,MTTP,SCD,SOD2,TANK
N-cor		group		1.681	0.0131	ACACA,ACSL1,CD36,CRP,CTSB,CTSS,ELOVL5,FADS2,FASN,G6PD,Gk,GSTP1,HEBP1,IDH1,PCK1,RHOB,SCD
IRF4		transcription regulator		1.143	0.0132	Acp5,ARG1,B2M,BNIP3,CANX,CTSS,DBI,DNASE2,GRB2,HSPA8,ISG15,ITGB1,MANF,PDCD6,PLSCR1,PPIB,PSMA1,PSMA2,RAB7A,RAC1,RHOA,RHOB,RPL6,YBX1
SFN		other			0.0132	CDH2,CTNNB1,DSG2,JUP,KRT18,KRT8,VIM
THBS4		other		-0.289	0.0132	CALR,CRELD2,HSPA5,HYOU1,MANF,P4HB,SDF2L1
AQP1	-1.063	transporter		-0.492	0.0133	AK2,ALDOB,CES1,CTNNB1,PGK1
MAFG		transcription regulator			0.0133	GCLM,GSTA3,GSTP1,HMBS,TXNRD1
OSBPL8		transporter		0.218	0.0133	ACACA,APOE,CYP7A1,FABP2,HSPA5
Ren2		peptidase		0.157	0.0133	CYCS,GNAI2,MT-CO1,RAC1,TFAM
UBD		other		1.698	0.0133	ACOT1,Acot1,ACOX1,ACSL1,EEF1A1
CSRP3		other			0.0134	DMD,KRT18,KRT8
CYP3A		group			0.0134	CYP7A1,CYP7B1,CYP8B1
G6PC	-1.565	phosphatase			0.0134	G6PC,HSPA5,HYOU1
GPAM	-1.09	enzyme			0.0134	G6PC,HMGCS2,SCD
GRM5		g-protein coupled receptor			0.0134	BCL2L1,SLC1A2,SOD2
NET1		other			0.0134	CDH2,FN1,ITGB1
OBP2B		transporter			0.0134	CPT1A,FASN,SCD
SF1		transcription regulator			0.0134	ACTA2,FN1,MYL6
SRPK1		kinase			0.0134	BCL2L1,INSR,RAC1
WDFY2		other			0.0134	ACO2,CYCS,FASN
acetazolamide		chemical drug			0.0134	AQP1,GUSB,HSPA5
equol		chemical - endogenous non-mammalian			0.0134	BCL2L1,CTNND1,EIF4G1
risedronic acid		chemical drug			0.0134	HSPA8,HSPD1,PDIA3
zonisamide		chemical drug			0.0134	SEL1L,SOD1,SOD2
pioglitazone		chemical drug		0.559	0.0138	ABCB10,ACTA1,ACTA2,AHSG,APOA1,APOA2,APOB,APOE,AQP1,ATP2A2,CAT,CD36,CKM,COX4I1,CYP17A1,CYP2B6,CYP7A1,FBP1,FN1,NCEH1,PC,RBP4,SCARB1,SLC2A2,SOD2
BTRC		enzyme		0.434	0.0138	BCL2L1,CTNNB1,CTTN,DEPTOR,DLG1,GLUL
H2AFX		transcription regulator			0.0138	ACTB,CLU,EPDR1,MYL6,RPL10A,RPL13
mir-210		microrna		0.438	0.0143	ABCB9,ALDH5A1,ARG1,ATP11C,CDH2,DDOST,GPD1L,ISCU,LASP1,NDRG1,NDUFA4,P4HB,PDXK,PSAP,SDF2,SDHD
GATA6		transcription regulator		-0.98	0.0143	ACO1,ACTA2,ARG1,ATP6V0C,ATP6V0D1,ATP6V1C1,C4A/C4B,Chil3/Chil4,COX5A,CYP17A1,DLD,DLST,DPP4,ECSIT,ESRRB,FH,GPI,HBA1/HBA2,HYAL1,KRT17,MYH9,NAPSA,NDUFA1,NDUFA3,PGK1,SCD,SUCLA2,THRSP
andrographolide		chemical drug		-0.943	0.0143	BCL2L1,CYP2A6 (includes others),Cyp2b13/Cyp2b9,CYP2B6,EGFR,FN1,GSTP1,RGN
TCOF1		transporter			0.0145	AK4,ANXA2,BCLAF1,BNIP3,BNIP3L,BPHL,DNAJC11,GALK1,GRHPR,IQGAP1,NDRG1,TBRG4,TXNRD1
cardiotoxin		chemical - other	Inhibited	-2.236	0.0145	ACOX1,ACSL5,ATP6V1A,B2M,BGN,COL6A2,CTSV,G6PD,GM2A,GNAI3,HSP90AA1,HSPA5,KARS,MYH9,OSTF1,PGAM1,PIGR,PLG,RPSA,SFXN1,SNRPD1,STAT3,TXNRD1
omeprazole		chemical drug		-0.083	0.0146	BCL2L1,CBR1,CD36,CELA1,CYP1A2,Cyp2b19,CYP3A5,GSTK1,POR,UGT1A1
ASXL1		transcription regulator		0	0.0147	ATP1A2,FAM162A,GPD2,HSD11B1,HYAL1,PGK1,RAB12,RPL22,SCD
D-fructose		chemical - endogenous mammalian		0.57	0.0147	ACACA,ACTA2,FASN,FN1,HP,SCD,SLC2A2,TKT,TXN2
ADRB		group		0.853	0.0149	ACAT2,ANXA5,ARG1,BAK1,BNIP3,BNIP3L,CYP51A1,FDPS,GCLM,GSTA3,GSTA5,HSD17B7,HSD3B7,HSPD1,IDH1,LSS,MSMO1,NCL,NSDHL,PCYT2,RAN,SMC1A
APOA2	-1.109	transporter		1.177	0.0151	ACADM,APOA1,APOB,SCARB1
MXD1		transcription regulator		1.192	0.0151	EIF4A1,EIF4E,EIF4G1,ITGA1
SLC51A		transporter		1	0.0151	CYP2B6,CYP3A5,CYP7A1,UGT1A1
coal tar		chemical drug		0	0.0151	CYP1A2,CYP2C18,GPX1,GSTP1
hesperetin		chemical drug			0.0151	BCL2L1,DHCR24,MTTP,SOAT2
zeaxanthin		chemical drug		-1	0.0151	DECR1,DLAT,ELOVL2,HTATIP2
25-hydroxycholesterol		chemical reagent		-0.31	0.0154	ACAT2,ACLY,ACSL1,CYP4F2,CYP7A1,FASN,FDFT1,FDPS,GPX3,HSPA5,SCARB1,SCD
RHOA	-1.294	enzyme		-0.776	0.0155	ACTA1,ACTA2,BCL2L1,Cdc42,CTNNB1,CTSD,FN1,ITGB1,MYLPF,Nedd4,RHOA,RHOB,SCARB1,SKP2,STAT3
IRF2		transcription regulator		-0.745	0.0156	B2M,BNIP3L,CES1,CFB,CTSS,ERAP1,FGA,FGB,FGG,HGD,IDH1,ISG15,MYH9,PSME1,PSME2,SLCO2B1,TAPBP,TMEM256,TXNRD1
chrysotile asbestos		chemical toxicant		0.563	0.016	Chil3/Chil4,CTSS,CTSZ,DNAJC3,HSP90B1,HSPA5,PDIA4
MAP2K7		kinase			0.0162	FN1,HSPA1L,HSPA5,ITGB1,MAOB,MTTP,P2RX4,PDIA3,RHOB,RPS6,SERPINC1
ERBB3		kinase		0.618	0.0171	ACTA1,ACTA2,ACTB,BGN,CD47,CLU,COL6A1,EGFR,FN1,HBA1/HBA2,Hbb-b1,HP,RRAS,SERPINA3,TLN1
9Z,11E-octadecadienoic acid		chemical - endogenous mammalian		-1.584	0.0173	ACOX1,CD36,CYP4A11,FABP1,FADS1,FASN
DNAJB6		transcription regulator		-0.579	0.0175	AZGP1,CDH2,CTNNB1,KRT18,VIM
latrunculin B		chemical reagent		0	0.0175	ACTA1,ACTA2,ACTB,DMD,PFN1
EGLN		group		-1.044	0.0175	AK4,BCKDHA,BCKDK,BNIP3,BPNT1,CCDC58,FTL,GAPDH,GPI,GRHPR,HMGCL,LDHA,MIF,Mup1 (includes others),Orm1 (includes others),PDK1,PEX11A,PGAM1,PGK1,PGM1,PYGL,SELENBP1,TPI1,VKORC1
simvastatin		chemical drug		1.03	0.0181	ACTA2,AHSG,Anp32a,ANXA3,APOA1,APOB,APOE,APOM,ARHGDIA,ASL,ATP13A1,BCL2L1,CD81,CRP,CYP2B6,DDAH1,FABP1,FADS1,FADS2,FGA,GPT,HBA1/HBA2,Hbb-b1,MPP6,PON1,RAC1,RHOB,SCARB1,Tpm1,VIM
CD28		transmembrane receptor		-1.505	0.0184	ACTR3,AHCYL1,AP1B1,ATP5F1C,BCL2L1,BZW1,CS,CYC1,CYCS,DAD1,EIF4E,FDPS,FKBP2,GAPDH,GLS2,HAX1,HCCS,HINT1,HSPA8,IL4I1,KDELR2,LCP1,LDHA,MRPL11,MT-CO1,NCL,PCYOX1,PGAM1,PHB,PHB2,PKLR,PNP,PPA1,PRDX4,PSMA6,RAB2A,RPL30,RPL6,RPS14,SEC61B,SLC25A5,SRPRB,STAT3,STIM1,STOM,TMX3
resveratrol		chemical drug		0.494	0.0185	ACTA2,BCL2L1,BSG,CD36,COX4I1,CPT1A,CS,CTNNB1,CYP17A1,CYP1A2,CYP2E1,CYP4F2,CYP7A1,EGFR,FASN,FN1,FXN,G6PC,GLB1,GPX1,GSTK1,HSPA5,ISG15,ITGA1,MPO,MT-CO1,NDUFA13,NDUFA2,NDUFB8,PCK1,PON1,RAN,SIRT3,SLC2A2,SOD1,SOD2,TFAM,TGM1,UQCRC2
BRD2		kinase			0.0192	CD47,DNAJA1,HBA1/HBA2,Hbb-b1,P4HB,PPA1,RAB24,RPN1,SLC4A1,TARS
RAC2		enzyme			0.0198	ALDOA,BCL2L1,CAP1,CDH2,GNB2,LDHA,MIF,RAC1,TKT
22(R)-hydroxycholesterol		chemical - endogenous mammalian		0.822	0.0199	ABCB11,ACOX1,APOE,APOM,CYP7A1,FASN,HSD11B1,PON1
CUL4B		other		0	0.0199	DARS,GLO1,HSPA9,PRDX3,PSMA1,SOD1,TPI1,TPM3
S-adenosylmethionine		chemical - endogenous mammalian		-1.336	0.0199	ACACA,ACTA2,CYP2E1,FASN,GCLM,MAT1A,PHB,RAC1
8-bromo-cAMP		chemical reagent		-1.759	0.0199	ACOX1,ACSL4,ALDH2,APOA1,ARG1,CD82,CLU,CTSD,CYP17A1,CYP2B6,DCN,DDX25,EGFR,FDX1,FDXR,G6PC,GCH1,GNAI2,GNAI3,GSTP1,KRT8,PCK1,SCARB1,SLC1A2,Slco1a4,UGT1A1
diethylstilbestrol		chemical drug		-0.315	0.0203	ACTA1,ADH1C,AMBP,AQP9,C3,CFB,CLU,CTTN,CYP17A1,CYP2A6 (includes others),CYP2F1,EGFR,ESRRB,FDPS,FMO1,HLA-A,HSP90AB1,HSP90B1,Igkv1-117,ITIH4,Krt10,KRT13,MAOA,PIGR,PTTG1IP,RIDA,RPN2,SDF2,TANK,VNN1
ACO1	-1.071	enzyme			0.021	ACO2,FTH1,FTL,GAPDH
CDN1163		chemical reagent		1	0.021	ACACA,FASN,G6PC,SCD
DBI	1.218	other		0.218	0.021	ACSS2,APOB,FASN,LSS
AKT3		kinase		0.896	0.0212	COX4I1,MT-CO1,MT-CO2,RAC1,RPS6,TOMM70
mir-183		microrna		-0.264	0.0212	FN1,ITGB1,JUP,SEL1L,SLC39A7,VIM
Collagen type I		complex		0.455	0.0217	ACTA2,APOE,CDH2,CTNNB1,Cyp2c70,FN1,ITGA1,ITGAV,ITGB1,RAC1,SKP2,VIM
(+)-catechin		chemical drug			0.0219	CYP2E1,HSPA5,SLC16A1
AR-A014418		chemical reagent			0.0219	ANXA7,BCL2L1,CKM
CASQ2		other			0.0219	ACTA1,ASPH,CALR
DGAT2		enzyme			0.0219	ACACA,GPAM,SCD
GLP-1 (7-36) amide		chemical drug			0.0219	ACACA,FASN,SCD
HIST1H1C		other			0.0219	ACTB,CTNNB1,GAPDH
MYCBP		transcription regulator			0.0219	CAD,LDHA,NCL
PDE6B		enzyme			0.0219	CAT,GPX1,SOD1
SLC22A1	1.185	transporter			0.0219	CPT1A,CPT2,SLC2A2
SLCO1B3	1.064	transporter			0.0219	GPT,Slco1a4,SLCO2B1
TSPO	-1.013	transmembrane receptor			0.0219	SOD2,TSPO,VDAC1
mir-634		microrna			0.0219	LAMP2,OPA1,TFAM
non-esterified fatty acid		chemical - endogenous mammalian			0.0219	APOB,APOE,MTTP
taurodeoxycholic acid		chemical - endogenous mammalian			0.0219	ABCB11,HSPA5,Slco1a1
triamcinolone		chemical drug			0.0219	APOE,CBS/CBSL,MAT1A
zimelidine		chemical drug			0.0219	ASAH1,HPN,SERPINA3
SRF		transcription regulator		-0.444	0.0222	ACTA1,ACTA2,ACTB,BCL2L1,CAP1,CKM,CLDN3,CTNNB1,Cyp2d9 (includes others),DMD,DSTN,EPX,GCH1,GSTM5,IGHM,Igkv1-117,ITGA1,ITGB1,LPCAT3,MAT1A,MBD2,MGST1,MRPS35,MYH4,MYH9,MYL1,MYLPF,MYO1B,Ngp,OPA3,PAFAH1B1,PGM1,PPIA,PRG2,RNH1,SERPIND1,SND1,TLN1,Tpm1,Tpm4,TST,TTN,TUBB4B,VCL
mir-96		microrna		-0.447	0.0223	FN1,GRB2,JUP,SLC39A7,VIM
glutamine		chemical - endogenous mammalian		-0.113	0.0226	ACTA2,ACTB,ASS1,BSG,DNAJA2,FABP5,FN1,GCDH,HSPA5,IDH1,PCK1,PHB,SLC16A1,SRSF1,SRSF2,VIM
RBM5		other		1	0.0227	ATP6V0C,HSP90AA1,IFITM3,ISG15,MYO1B,NDUFV2,RAB1A,SERPINH1,UBA1
TXNIP		other		0.99	0.0227	Acot1,CD36,Cyp4a14,CYP8B1,DHCR7,FABP2,FASN,MTTP,THRSP
dimethylnitrosamine		chemical toxicant		-0.788	0.0227	ACTA2,Calm1 (includes others),CRP,CYP2E1,PRKCH,RALB,SOD2,TGM2,VIM
Nuclear factor 1		group			0.0228	ALDOA,CYP1A2,CYP2A6 (includes others),HSD17B7,PKLR,SERPINA3,SLC25A5
bufalin		chemical reagent		0.294	0.0228	BCL2L1,HSPA5,ILK,RPLP0,YWHAG,YWHAQ,YWHAZ
NRG1		growth factor		-0.932	0.023	ACAT1,ACTN1,ARPC4,BAK1,BDH2,BET1,BNIP3,CHCHD3,DAD1,EEF1A1,ENO3,ETFB,FABP5,FN1,GPI,GPX3,HNRNPK,IDI1,IMMT,ITGAV,LPCAT3,MGLL,NDUFS1,PAFAH1B1,PCCB,PKLR,PLG,SDHA,TF,VCL,VIM
CREB1		transcription regulator		-0.625	0.0231	AK4,AKAP1,APOE,ARG1,ARPC3,ATP1A1,ATP6V0D1,BCAP29,BCL2L1,BNIP3,CDH2,Chil3/Chil4,CPT1A,CTNNA2,CYP51A1,EBP,ESD,FABP2,FASN,FN1,G6PC,GAA,GLA,GLS,HLA-A,HSD11B1,HSPA4,HSPA5,IDI1,LSS,MRPL49,MRPS18B,MSMO1,MTSS1,MYO1B,NDUFA10,NDUFA4,NDUFV1,NPC2,OCIAD2,OPA3,OSTF1,OXNAD1,PCK1,PDXK,PITPNB,PRCP,PSEN1,Ptprd,RBP4,RNH1,RRAS2,SCD,SEC63,SLC16A1,SLC8A2,SOD2,SRD5A1,SSR4,STAT3,SYNJ2,TAGLN2,TF,Tpm4,TPT1,TXN,UQCRQ,VIM
memantine		chemical drug		-0.244	0.0232	BCL2L1,CYP4A22,GDI1,GSTP1,HSP90AB1,HSPA5,POR,STAT3
MUC1		other		-0.694	0.0232	ALDH1A1,ARG1,BCL2L1,CAT,CD1D,CTNNB1,FASN,MGST1,SOD1,SOD2,VIM
DDIT3		transcription regulator		-0.286	0.0238	BAK1,CLPP,DNAJA1,ERO1A,FN1,H6PD,HSPA5,HSPD1,HSPE1,KRT6B,NDRG1,SKP2,SRSF1,SRSF2,SRSF6,STAT3,TGM2,VIM
PLAU		peptidase		0.173	0.0241	ACTA2,ARG1,BCL2L1,Chil3/Chil4,EGFR,FN1,HSPA5,ITGAV,PHLDA1,PLG,PON1,VIM
trovafloxacin		chemical drug		-1.155	0.0241	B2M,CYP7A1,EGFR,FASN,G6PC,HLA-A,PHLDA1,RDX,SLCO1B3,SOD2,STAT3,TGM2
CD3 group		group		-1.765	0.0247	ACSL3,ACSL4,ACSL5,ACSL6,FASN,GLS2,LDHA,LPCAT3,SCD,STAT3
chromium		chemical drug		1.265	0.0247	ALG2,ARHGDIA,CYB5A,ENTPD5,ESD,G6PD,Gsta4,PPIF,SELENBP1,TOR1B
salirasib		chemical drug		-0.632	0.0247	AK4,BNIP3,CYP2B6,HRAS,LDHA,PGAM1,PGK1,PGM1,TGM2,TPI1
eicosapentenoic acid		chemical drug	Activated	2.245	0.0248	ACADVL,ACAT1,APOE,BCL2L1,CAT,CD36,ECH1,FADS1,FADS2,G6PC,MFN2,PKLR,PSMC2,SLC25A20,THRSP
4-ethylsulfanylphenylmethylene hydantoin		chemical reagent			0.025	CTNNB1,ITGB1
4-hydroxyphenylmethylene hydantoin		chemical reagent			0.025	CTNNB1,ITGB1
ATP1A2	-1.449	transporter			0.025	ATP1A1,ATP1A2
C20-D3-vitamin A		chemical drug			0.025	C3,CFB
CERS4		transcription regulator			0.025	ASAH1,CERS2
CHCHD4		enzyme			0.025	MT-CO2,NDUFS7
CSTF2		other			0.025	Ighg2a,Ighg2b
CYTH1		other			0.025	ARF1,ARF6
Diap		group			0.025	ACTA2,SKP2
ELOVL2	-1.232	enzyme			0.025	FASN,SCD
FTMT		enzyme			0.025	FTH1,FTL
GIMAP1-GIMAP5		other			0.025	HSP90B1,HSPD1
GNPTAB		enzyme			0.025	GUSB,MANBA
HSPBP1		other			0.025	HSPA1L,HSPA2
P4HB	-1.072	enzyme			0.025	PDIA3,PDIA4
PDCD10		other			0.025	CTNNB1,RHOA
PTPN23		phosphatase			0.025	CDH2,VIM
SAMM50	1.167	other			0.025	MTX1,MTX2
SCT		other			0.025	AQP1,CD36
SLC12A6		transporter			0.025	CTNNB1,VIM
SPTBN1	1.566	other			0.025	BCL2L1,STAT3
TUBB1		other			0.025	TUBB,TUBB2A
benzo(a)pyrene 7,8-dihydrodiol		chemical toxicant			0.025	BAK1,BCL2L1
bongkrekic acid		chemical toxicant			0.025	CYCS,MT-CO3
brivudine		chemical drug			0.025	DDX1,UBE2N
cercosporin		chemical - endogenous non-mammalian			0.025	ACTA2,FN1
decabromobiphenyl ether		chemical toxicant			0.025	CYP1A2,CYP2B6
devazepide		chemical drug			0.025	CTRB2,PRSS2
dichlorodiphenyl dichloroethylene		chemical toxicant			0.025	CYP2B6,CYP3A5
oxonic acid		chemical drug			0.025	CYP3A5,POR
perfluorooctane sulfonic acid		chemical toxicant			0.025	ACOX1,CYP4A11
sulfinpyrazone		chemical drug			0.025	CYP2B6,UGT1A1
tianeptine		chemical drug			0.025	DPYSL2,SLC1A2
turofexorate isopropyl		chemical drug			0.025	CYP7A1,CYP8B1
JUNB		transcription regulator		0.157	0.0251	ACAT2,ACLY,APOM,C3,CD82,CLU,COMT,DARS,EEF2,FASN,FN1,FTH1,ITGAV,MYL12A,SCD,SPTAN1,UGT1A3,VAMP8,YWHAG
ochratoxin A		chemical toxicant		-0.031	0.0258	BCL2L1,CDH2,CYP1A2,DDAH1,GSTM5,GSTP1
SERPINA1	1.374	other		1.165	0.0259	CD36,CYP7A1,CYP8B1,DERL1,HSP90B1,HSPA5,PDIA3,SCARB1,VCP
vincristine		chemical drug			0.0259	BCL2L1,HNRNPF,HNRNPK,HSP90AB1,LCP1,SOD2,TUBB2A,YWHAE,YWHAQ
mir-1		microrna		-0.982	0.0263	ADPGK,ANXA2,BET1,CAP1,CNN3,FN1,HACD3,HSP90B1,HSPD1,LASP1,MTX1,PICALM,PPIB,SEC61A1,TAGLN2,TMX1,TWF1
ethionine		chemical toxicant		0.788	0.0268	C4A/C4B,CLU,CP,FGA,FGB,MAT1A,SLC25A3,Tpm1
ICMT		enzyme			0.0269	ACTN4,ATP5F1B,GDI1,GNB1,RCN2,REEP5,RHOA
grape seed extract		chemical drug			0.0269	BCL2L1,CTNNB1,ENO1,HSPA8,HSPD1,MPO,VIM
SOX4		transcription regulator		-0.905	0.0271	Acot1,ACY3,Akr1c12/Akr1c13,ALDH1B1,CAPN2,CD1D,CDH2,CTNNA1,CTNNB1,ENPEP,FAM213A,FN1,GCAT,GLDC,Hbb-b1,IFI30,IGKC,KYNU,LYZ,PITRM1,PNP,PYGL,SDR39U1,TDRKH,Tpm4,VIM
CYP19A1		enzyme		0.576	0.0272	ACACA,ACADL,ACADM,ACADVL,ACOX1,CRYZ,CYP17A1,CYP7A1,EGFR,FASN,SCARB1,SLC25A5,SLC27A2
cerivastatin		chemical drug		-0.772	0.0272	APOA1,ASS1,CD36,CNP,CYP2B6,DBI,FDPS,FN1,GCH1,GNB1,GPX1,IDI1,INSR
DPP-23		chemical reagent		-0.447	0.028	BAK1,DNAJA1,ERO1A,HSP90AA1,HSPA5
MUC4		other		0.532	0.028	CDH2,EGFR,KRT18,VIM,VTN
Ncoa-Nr1i2-Rxra		complex		-1.342	0.028	CAT,CYP2B6,CYP2C8,CYP3A5,CYP3A7
PTP4A3		phosphatase		-0.085	0.028	FN1,HSP90AA1,JUP,LEO1,PCBP1
RHOJ		enzyme			0.028	ATP2A2,CALU,MYH9,PPP2R1A,SEC62
SLC29A1	-1.097	transporter		0.447	0.028	FDXR,ITGB1,RPL10A,RPL3,RPS27L
acetyl-L-carnitine		chemical - endogenous mammalian		-0.2	0.028	CPT1A,GLO1,NDUFB8,TFAM,UQCRC2
mir-144		microrna		-0.447	0.028	EMC4,PGM1,RAB14,RAC1,YWHAZ
1-chloro-2-(2,2,2-trichloro-1-(4-chlorophenyl)ethyl)benzene		chemical toxicant		-1.214	0.0281	CYP17A1,CYP2B6,CYP3A5,CYP7B1
UGCG		enzyme		0.849	0.0281	BCL2L1,GLS2,PCK1,SLC38A3
dehydroepiandrosterone sulfate		chemical - endogenous mammalian			0.0281	ACACA,ACOX1,CYP4A11,Cyp4a14
spermine nitric oxide complex		chemical toxicant		0.625	0.0281	ACO1,ASAH2,BCL2L1,MYH14
Hif1		complex		0.64	0.029	ALDOA,BNIP3,BNIP3L,CP,ENO1,FN1,HTRA2,LDHA,PDK1,PGK1,SLC16A1
seocalcitol		chemical drug		-1.303	0.029	ACTR3,BAK1,BCL2L1,NINJ1,NOMO1 (includes others),PEX13,RAB1A,RHOA,SKP2,SLC9A3R1,STAT3
10E,12Z-octadecadienoic acid		chemical - endogenous mammalian		-1.702	0.0296	ABCD2,ACACA,ACOX1,ACSS2,CA3,CD36,CPT1A,FADS1,FASN,GLA,ME1,SCD
miR-199a-5p (and other miRNAs w/seed CCAGUGU)		mature microrna		0.756	0.0296	ACTA1,BGN,C3,CSTB,DCN,FN1,ISG15,ITGA1,KRT17,LIN7C,PIGR,SET
PLG	-1.226	peptidase		-1.835	0.0299	APOH,ARG1,CLIC4,CYP2S1,MIF,PLG,RAB5A,RAB7A,RAC1,RALA,RALB,RHOA,VDAC1
bisindolylmaleimide		chemical - kinase inhibitor		-0.97	0.0309	CYP2E1,FN1,PCK1,PRDX1,PRKCH,RAP1B
imipramine		chemical drug		-0.447	0.0309	ASAH1,FABP1,HPN,LSS,SERPINA3,TSPO
irbesartan		chemical drug		-0.447	0.0309	CD36,HRAS,ILK,INSR,ITGAV,SERPINF1
raloxifene		chemical drug		0.853	0.0314	ALDH4A1,ANXA3,BAK1,CLU,CTSH,ECH1,FLNB,FMO5,GNS,IDH2,IFI30,ITGB1,KYNU,MIF,MYO1B,NCOA1,NDRG1,RAB2A,RAC1,RHOA,SELENBP1,SMPD1,SOD1,TUBA4A
BMS-690514		chemical drug		0.378	0.0315	CTSF,CTSH,CYCS,HSP90AA1,HSPA4,HSPA8,HSPE1
HSD11B1	-1.349	enzyme		1	0.0315	ACACA,ACOX1,APOA1,CPT1A,FASN,FGA,GPAM
taurine		chemical - endogenous mammalian		-0.896	0.0315	ABCB11,CPT1A,CSAD,FN1,GOT1,MPO,VIM
2,4-dinitrophenol		chemical toxicant			0.0326	ATP5F1B,MT-CO2,TFAM
ACTA2	1.478	other			0.0326	ACTA1,ACTA2,VIM
CYP3A4		enzyme			0.0326	CYP3A7,Slco1a1,SLCO1B3
DES		other			0.0326	DCN,KRT18,KRT8
GABP		complex			0.0326	HPSE,PF4,SKP2
HINT1	-1.084	enzyme			0.0326	ELOVL5,FADS1,FADS2
L-phenylalanine		chemical - endogenous mammalian			0.0326	ALB,SOD2,TTR
LASP1	1.097	transporter			0.0326	CTNNB1,CTNND1,VIM
N-propyl bromide		chemical reagent			0.0326	GCLM,GSR,GSTA5
NCX-4040		chemical drug			0.0326	CYP1A2,GCLM,GSTP1
PDZK1	1.293	transporter			0.0326	AQP1,SCARB1,SLC7A2
SLC25A4	3.439	transporter			0.0326	BCL2L1,CLPB,SOD2
butylhydroxybutylnitrosamine		chemical toxicant			0.0326	FHIT,UGT1A1,UGT1A6
dihematoporphyrin ether		chemical drug			0.0326	EGFR,HSP90B1,HSPD1
hydrogel		chemical drug			0.0326	CDH2,CTNNB1,VIM
oleoylethanolamide		chemical - endogenous mammalian			0.0326	BCL2L1,CD36,CPT1A
PIK3R1		kinase		-0.386	0.0328	ATP1A1,BCL2L1,CD36,DNAJC3,GCH1,HSP90B1,HSPA5,ISG15,LDHA,PCK1,PDHA1,PDK1,SOD2
SP3		transcription regulator		0.9	0.0331	ABCD2,ACSL1,ACTA2,ADH5,CBS/CBSL,CDH2,CES1,Ces2c,CYP17A1,CYP51A1,CYP7B1,DMD,EGFR,FDX1,GNAI2,HPSE,HSPA5,MAOB,PCYT1A,PEMT,PGK1,RRAS,SCARB1,SERPINH1,SOD2,TGM1,TSPO,TXNRD1,VIM
aldesleukin		biologic drug	Inhibited	-3	0.0334	B2M,CALR,CANX,EIF5A,GLUL,IFI30,IGKC,PDIA3,TAPBP
11,12-epoxyeicosatrienoic acid		chemical - endogenous mammalian		-1.342	0.0346	APOA2,CD82,CYP4A11,EGFR,EPHX2
CYP2E1	-1.155	enzyme		-1.131	0.0346	CAT,CYP4A11,Cyp4a14,MGST1,PON1
SENP1		peptidase		1.342	0.0346	Cox5b,CYCS,IDH3A,MFN2,TFAM
bilirubin		chemical - endogenous mammalian	Inhibited	-2.236	0.0346	CYP2B6,HSPA5,SCO2,UGT1A1,UGT1A3
H2AFY		other		0.333	0.0349	ACADL,ATP5F1C,CD36,FASN,FN1,G6PC,NDUFB6,PPA1,SLC2A2,THRSP
indomethacin		chemical drug		-1.142	0.035	ABCD3,ACOT1,ACOX1,ACSL1,ANXA2,BCL2L1,BSG,C4A/C4B,CAPN2,CLU,CP,CPT1A,CTNNB1,CTSD,CYP2B6,CYP2C8,FASN,FGA,FGB,GBA,IFITM3,INSR,KRT8,LIMA1,MANF,MPO,P4HB,RPS28,TUBB,UQCR10,VIM,YWHAE
N1,N11-diethylnorspermine		chemical drug		0	0.0365	MT-CO1,MT-CO2,MT-ND3,MT-ND4
PEMT	-1.13	enzyme		0	0.0365	DERL2,GPT,HSPA5,PEMT
PLA2G4A		enzyme	Inhibited	-2	0.0365	ANXA5,GSTM5,KRT18,SCP2
SAT1		enzyme		0.308	0.0365	AMY2A,EIF3F,GAPDH,PRKAG1
STOX1		other			0.0365	AHCY,RAB10,RPL17,SRSF7
cetuximab		biologic drug		-0.819	0.0365	BNIP3L,EGFR,FN1,STAT3
mir-322		microrna		1.091	0.0365	CDH2,FN1,LYPLA2,VIM
octanoic acid		chemical - endogenous mammalian		-1	0.0365	CD36,FASN,G6PC,PKLR
ETV4		transcription regulator		-1	0.0365	ACTA2,CTNNB1,FN1,HPSE,JUP,KRT5,VIM
MTTP	-1.014	transporter		0.606	0.0365	APOB,CD36,CPT1A,GOT1,GPT,HSPA5,MTTP
arginine		chemical - endogenous mammalian		-1.195	0.0365	ALB,BCL2L1,CYP2E1,GCH1,HSPA5,SCD,SOD2
ASAH1	1.291	enzyme		0	0.0367	CERS2,CYP17A1,ELOVL2,SCARB1,SMPD1,TSPO
CTSB	1.411	peptidase		0.475	0.0367	ACTA2,ARG1,BCL2L1,CTSB,CTSV,RAC1
benzyl isothiocyanate		chemical - endogenous non-mammalian		1.698	0.0367	AIFM1,BAK1,BCL2L1,ENDOG,GSTA5,GSTP1
diallyl disulfide		chemical - endogenous non-mammalian		-0.728	0.0367	CYP2B6,CYP2E1,GSR,GSTA3,GSTM5,NT5E
lithocholic acid		chemical - endogenous mammalian		0.475	0.0367	ABCB11,CYP3A5,GRN,SLC10A1,Slco1a1,Slco1a4
p70 S6k		group		-0.849	0.0367	CDH2,EEF1A1,EEF2,FASN,SCD,VIM
EIF4E	-1.633	translation regulator		1.003	0.037	BAK1,BCL2L1,BCLAF1,BNIP3,CAPZB,CDC34,DGUOK,DPYD,EGFR,GPX3,GRB2,HMOX2,HRAS,MPV17,PA2G4,PHB,PRDX5,RHOG,SKP2,ZPR1
TCL1A		transcription regulator			0.0386	Acp5,C1QB,CELA2A,CTSB,CTSC,CTSD,CTSH,CTSS,GUSB,MPO,NEU1,Ngp,SCARB2,STEAP4
CDH1		other		-1.107	0.0392	ACTB,CDH2,CTNNB1,CTNND1,DDB1,EGFR,FABP2,JUP,KRT13,KRT18,RALA,SKP2,VIM
NEUROG1		transcription regulator		0.302	0.0395	ASS1,C3,CD82,CFH,FN1,GAS2,LCP1,MARC2,RHOA,SERPINF1,SQOR
ursodeoxycholic acid		chemical - endogenous mammalian		-1.537	0.0395	ABCB11,BCL2L1,CYP27A1,CYP2B6,CYP2E1,CYP4A11,CYP7A1,FASN,GCLM,GPT,SLCO1B3
CLDN7		other		-0.582	0.04	ANXA3,APOE,C3,DPM3,GLS,HIST2H2AC,LIMA1,MCU,MLEC,MRPL40,MRPS15,MRPS17,NUDT21,RNASET2,RPS7,RRAS2,SLC25A22,TMCO1
SRC		kinase		1.081	0.0414	ACAT1,BCL2L1,CKM,CTNNB1,CTNND1,CTSB,CTSV,EGFR,ENO1,FN1,KRT18,LAMP1,LAMP2,PGK1,RETSAT,STAT3,VIM
CAR ligand-CAR-Retinoic acid-RXRα		complex		-1.342	0.0419	CYP2B6,CYP2C8,CYP3A5,CYP3A7,PAPSS2
indole-3-carbinol		chemical drug		-0.105	0.0421	CRYZ,Cyp2b19,CYP3A5,FMO1,HP,LCP1,Slco1a4
MBD2	-1.051	transcription regulator		-1.491	0.0435	ACTB,AMY2A,APOE,ASS1,CEL,DPP4,G6PD,GSTP1,IGHM,OAT,PRSS2
miR-122-5p (miRNAs w/seed GGAGUGU)		mature microrna		0.764	0.0435	ALDOA,ANXA11,ATP1A2,BCKDK,CS,EEF1A1,FUNDC2,P4HB,PRDX2,PSME1,VIM
SOD2	1.381	enzyme		0.963	0.0442	ACADL,ATP1A1,BCL2L1,CAT,GCH1,GLYCTK,GPT,KNG1,MYO3B,RDH12,SKP1,SMPD1,SOD2,TRIM14,YWHAZ
Akt		group		-1.045	0.0452	ACTA2,ATP5F1A,BAK1,BCL2L1,CD36,COX4I1,CP,CPT1A,CTNNB1,CTSD,EGFR,FHIT,FN1,GSR,GSTK1,INSR,MFN2,MT-CO1,MT-CO2,NDRG1,NDUFB8,NDUFV1,Nedd4,OSTF1,PCK1,PLG,RDH10,RHOB,SCARB1,SDHB,SKP2,SLC1A2,SOD2,TFAM,TMED10,UQCRC2
LGALS3		other		0.198	0.0454	Chil3/Chil4,CTSF,CTSH,CTSV,DDOST,FN1,GPT,ITGAV,ITGB1,KRT18,LAMP1,MGST1,PRKCSH,RAC1
RARB		ligand-dependent nuclear receptor		-0.277	0.0454	ACADM,APOA1,Cyp2c70,DLG1,EGFR,GNB1,ITGAV,KRT1,RAB5A,RPL15,SLC10A1,SLC16A2,SSR4,TGM1
6-aminonicotinamide		chemical reagent			0.0456	G6PC,G6PD,HSPA5
ABCD1	-1.347	transporter			0.0456	ABCD2,ABCD3,SLC27A2
ANPEP	-131.573	peptidase			0.0456	ANPEP,DPP4,NDRG1
APH1A		peptidase			0.0456	EGFR,NCSTN,PSEN1
BCKDK	1.21	kinase			0.0456	BCKDK,CAT,SOD2
CRTC3		other			0.0456	CYCS,IDH3A,MT-CO2
CTNND1	1.315	other			0.0456	CDH2,CTNNB1,VIM
Ccl6		cytokine			0.0456	CTSS,CTSV,SERPINA1
GUSB	1.761	enzyme			0.0456	CTSV,GLA,PITPNA
N-chlorotaurine		chemical - kinase inhibitor			0.0456	CAT,PRDX1,TXN
brimonidine		chemical drug			0.0456	CTNNB1,GNAI3,JUP
carnosine		chemical - endogenous mammalian			0.0456	AIFM1,FASN,G6PC
lead acetate		chemical toxicant			0.0456	Gsta4,GSTM5,GSTP1
pentazocine		chemical drug			0.0456	CAT,GPX1,SOD1
phosphatidylcholine		chemical - endogenous mammalian			0.0456	CYP2E1,MAT1A,SCD
1-naphthylisothiocyanate		chemical toxicant			0.0462	ABCB11,SLC10A1,Slco1a1,SLCO1B3
APBB1		transcription regulator			0.0462	ACTA2,CD82,EGFR,Tpm1
MIR200		group		-0.882	0.0462	CFL2,RNF2,SEC23A,SERPINH1
MT-TM		other			0.0462	MT-CO1,MT-CO2,MT-CYB,MT-ND1
PLAGL1		transcription regulator		0.283	0.0462	FABP1,LDHA,LOC102724788/PRODH,SORD
Z-551		chemical reagent		-0.914	0.0462	ACOX1,CD36,FASN,PCK1
betamethasone		chemical drug		1.982	0.0462	CYP3A5,FXN,G6PD,GCLM
monorden		chemical - endogenous non-mammalian		-1	0.0462	EGFR,HSP90B1,Hspa1b,HSPA5
ARID5B		transcription regulator			0.0468	ACTA2,UQCRB
BCAP31	-1.275	transporter			0.0468	CD81,HACD2
BO-653		chemical drug			0.0468	PSMA1,PSMA2
BRD3		kinase			0.0468	Hbb-b1,SLC4A1
C1QTNF3		other			0.0468	G6PC,PCK1
CCDC3		other			0.0468	ACACA,FASN
CTNNAL1		other			0.0468	FN1,ITGAV
CTSD	1.447	peptidase			0.0468	EEF2,TXN
DEETGE-CAL-Tat		chemical reagent			0.0468	GPX1,SOD2
DTNB		other			0.0468	DMD,SNTB1
EPC1		transcription regulator			0.0468	ACTA1,CKM
FDX2	-1.054	transporter			0.0468	ACO1,FTH1
FDXR	1.546	enzyme			0.0468	ACO1,FTH1
GJB6		transporter			0.0468	BHMT,GJB1
GLS	-1.028	enzyme			0.0468	ACTA2,FN1
GNG13		enzyme			0.0468	CEP290,GNB1
HCAR1		g-protein coupled receptor			0.0468	BSG,SLC16A1
LETM1	1.282	transporter			0.0468	AIFM1,MT-CO1
NLN	-2.361	peptidase			0.0468	COX4I1,FBP1
Nc2		complex			0.0468	EIF4E,HLA-A
OBSCN		kinase			0.0468	BAG4,HAX1
PALLD		other			0.0468	ACTA1,ITGB1
PDE8A		enzyme			0.0468	CYP51A1,FDPS
PDGFRbeta-recognizing cyclic peptide		chemical reagent			0.0468	ACTA2,FN1
PDLIM1	-1.046	transcription regulator			0.0468	PDLIM1,VIM
PKIA		other			0.0468	FN1,PCK1
PLAGL2		transcription regulator			0.0468	BNIP3,LDHA
PRMT8		enzyme			0.0468	EIF4E,EIF4G1
PSME3		peptidase			0.0468	ACACA,FASN
PTP4A2		phosphatase			0.0468	CTNNB1,VCL
RAR ligand-RARα-Retinoic acid-RXRα		complex			0.0468	SLC10A1,SLCO1B3
RNF139		enzyme			0.0468	FASN,FDFT1
SHP		group			0.0468	G6PC,PCK1
SIX4		transcription regulator			0.0468	ALDOA,DEPTOR
TAOK2		kinase			0.0468	GSTP1,SOD2
TAP1		transporter			0.0468	CD1D,HLA-A
TRU-TCA1-1		other			0.0468	ARG1,Chil3/Chil4
VGLL4		other			0.0468	ACTA1,CTNNB1
desmosterol		chemical - endogenous mammalian			0.0468	ACSL4,DHCR24
di-n-propyl disulfide		chemical reagent			0.0468	CYP2B6,GSTM5
endothelin receptor		group			0.0468	ACTA1,MYLPF
ethyl linoleate		chemical - endogenous mammalian			0.0468	FADS2,SC5D
ethylbenzene		chemical toxicant			0.0468	CYP2B6,CYP2E1
flavone		chemical - endogenous non-mammalian			0.0468	BCL2L1,PON1
gemcabene		chemical drug			0.0468	APOB,APOE
miR-149-5p (miRNAs w/seed CUGGCUC)		mature microrna			0.0468	RAP1A,RAP1B
miR-330-5p (and other miRNAs w/seed CUCUGGG)		mature microrna			0.0468	BCL2L1,CD47
mir-138		microrna			0.0468	LYPLA1,VIM
nevirapine		chemical drug			0.0468	APOA1,CYP2B6
nitrendipine		chemical drug			0.0468	CYP2B6,CYP3A5
phenylmethylsulfonyl fluoride		chemical - protease inhibitor			0.0468	EGFR,STAT3
protoporphyrin IX		chemical - endogenous mammalian			0.0468	BAK1,FXN
sepantronium		chemical drug			0.0468	BCL2L1,EGFR
tesaglitazar		chemical drug			0.0468	CYP4A11,FABP2
thymeleatoxin		chemical toxicant			0.0468	INSR,SOD2
8-chlorophenylthio-adenosine 3',5'-cyclic monophosphate		chemical - kinase inhibitor		-0.744	0.0471	ACADM,ACADS,AKAP1,ATP2A2,CD36,HSD17B2,HSD3B1,PCK1,THRSP
ADRB2		g-protein coupled receptor		-0.083	0.0471	ACACA,ATP1A1,ATP1B1,FASN,GNAI3,GNAS,IDE,RAB1B,RAB6A
MAPK14		kinase		-1.741	0.0472	ACTA1,ACTA2,ATP5MF,CALR,CAT,CKM,CRP,CYP51A1,CYP7A1,EGFR,FASN,FDPS,FN1,G6PC,GNAS,Hbb-b1,MAOB,PCK1,PRDX1,PSEN1,SOD1,SOD2,STIM1,TGM2,Tpm1
2-deoxyglucose		chemical drug		0.308	0.0478	ACACA,BCL2L1,CTNNB1,GOT1,GPX1,HSP90B1,HSPA5,INSR,NLRX1,PDIA3,SOD2
HIPK2		kinase		1.074	0.0478	ABCB10,BCL2L1,EPB41,FECH,HBA1/HBA2,Hbb-b1,ITGA1,RAC1,SLC4A1,TFR2,VIM
Ap2		group			0.0481	ALB,APOB,C3,LIPA,MT-CO2,PCK1,SMPD1
cyclosporin A		biologic drug		-0.173	0.0484	ABCD3,ACTA2,AIFM1,ANXA2,APOB,APOE,ATP1A1,BCL2L1,BGN,C4A/C4B,CD1D,CLU,CP,CYP27A1,CYP3A5,CYP7A1,EGFR,FARP2,FASN,FDFT1,FGA,FGB,FN1,HPX,HSP90AA1,HSPA5,HSPD1,IQGAP2,ITGAV,LYN,MDH2,MIF,MTHFS,MYH4,NDUFB6,PA2G4,PRKCH,RAB11B,RPS17,SCD,SERPINH1,SLC14A2,SLC8A2,SOD1,SRSF1,SSR4,TANK,Tpm1,TSPAN9,TTN,TUBB,VDAC2,VIM
captopril		chemical drug		1.772	0.0516	BGN,C4A/C4B,CLU,CP,CYP2E1,EPHX2,FGA,GNAI2,GNAI3,MAOA,SERPING1,Tpm1
anakinra		biologic drug		1.982	0.0579	HBA1/HBA2,PHB,SLC10A1,Slco1a1,Slco1a4,VWA5A
LMX1B		transcription regulator	Activated	2.236	0.0594	COX6A1,NDUFA2,NDUFA3,NDUFA4,UQCRQ
TG		other	Inhibited	-2.193	0.0663	ABCD2,ACACA,CPT1A,CYP7A1,DIO1,THRSP
CCND1		transcription regulator	Activated	3.207	0.0688	AZGP1,BCLAF1,CALU,CLPB,CPNE3,CTNNA2,DHCR24,EGFR,EIF5,ENO1,GNMT,HACL1,HSPA8,ITGAV,ITIH2,KRT1,LASP1,MBLAC2,MESD,NT5E,PAH,PBLD,PCYT1A,RMDN3,RPL10,RPL13,RPL27A,RPS6,SEC61B,SELENBP1,SLC4A4,STBD1,STOM,TALDO1,TAPT1,TM7SF2,TPI1,TUBA1C,TUBB,TUFM
3-deoxy-2-octulosonic acid(2)-lipid A		chemical - endogenous non-mammalian	Activated	2	0.0693	DHCR24,DHCR7,LSS,SOAT2
NR2F1		ligand-dependent nuclear receptor	Inhibited	-2.213	0.0695	ACADM,ALDH2,APOA1,CPT2,CYP7A1,PCK1,VTN
IL22		cytokine		-1.984	0.0701	ACTA2,BCL2L1,C3,CYP1A2,CYP2E1,FGA,FTH1,GPT,HP,HSP90AB1,HSPA5,KRT1,KRT17,PRDX5,RAB7A,SERPINA3,SOD2
androgen		chemical drug	Inhibited	-2.63	0.0752	ALDH6A1,C4A/C4B,CA3,CALR,CRP,CTNNB1,CTSB,CTSV,CTSZ,DHCR24,DNM1L,GNMT,GPT2,PARK7,PF4,SKP2,STAT3,STIM1,TPT1,VMP1,VNN1,YBX1
TEAD1		transcription regulator		-1.969	0.0803	ACTA1,ACTA2,CS,MYH4,PURA
tert-butyl hydroperoxide		chemical toxicant		1.961	0.0827	BCL2L1,CLU,FN1,TFAM
Ige		complex		-1.855	0.0863	ABAT,ACSL4,ACTN1,ARG1,ATP2A2,BCL2L1,C3,CAPN2,COBLL1,COQ7,Crip2,CXADR,CYCS,DUSP3,GNA13,Gstt1,HBA1/HBA2,HSD17B12,HSPA9,HSPD1,ITGAV,MIF,NAPA,PFN1,PPIF,PRDX1,PTPN6,PTPRS,PXMP2,RAB7A,RILP,SCARB1,SCD,SNRPD1,Tpm1,TPM3,VIM,VMP1,YKT6
NCOA1	1.126	transcription regulator		-1.976	0.0931	ABCB11,ACSL4,ALDOA,C3,CA5A,Calm1 (includes others),CELSR3,CYP2B6,CYP7A1,DIO1,Gk,ILK,LYZ,PCK1,PHB2,PKLR,PTGES2,SLC2A2,THRSP
PPP1R13L		transcription regulator	Activated	2	0.113	CTNNB1,ITGAV,ITGB1,JUP
mir-192		microrna		1.963	0.113	ACTA2,ALCAM,FN1,MSN
hexamethylene bisacetamide		chemical reagent		1.992	0.138	CREG1,FN1,Hbb-b1,HSPA8,RACK1,RPL18,TCP1
topotecan		chemical drug		1.895	0.141	ACSL1,ARL6IP1,ARPC1B,C3,C4A/C4B,CYB5A,ENO1,FHIT,GPX1,HNRNPK,HSPA1L,HSPA8,HSPD1,KCNMA1,NINJ1,PNP,RAB9A,SRSF3,TANK,TRAP1,TST,VCL
glucagon		biologic drug	Activated	2.138	0.143	CTNNB1,CYP7A1,GNG12,LIMA1,NDRG2,RMDN3,SEC22B,SEC61B
paroxetine		chemical drug	Activated	2	0.166	BNIP3,DHODH,MPO,PDK1
bucladesine		chemical toxicant		-1.984	0.168	APOE,ASS1,CDH2,CLU,CNP,CPT1A,CYP17A1,CYP3A5,CYP7A1,DIO1,DMD,DNM2,ENPP1,FAAH,FAH,FDX1,FRRS1,G6PC,GCH1,GLS2,GLUL,GSTP1,HSD11B1,HSD3B1,ITGA1,MACROD1,MAN2A1,NPHP4,PCK1,PLIN3,RGN,SCARB1,SELENOT,SIGMAR1,SLC1A2,SLC9A3R1,Slco1a4,STOM,TF
SIX5		transcription regulator		-1.964	0.185	ATP1A1,KRT18,PURA,SLC6A13
fisetin		chemical toxicant		1.951	0.213	BAK1,BCL2L1,CYP7A1,PCK1,VIM
MSTN		growth factor		1.89	0.215	ACTA2,CKM,CTSV,FN1,MYH4,SERPINH1,VIM
TP73		transcription regulator		1.81	0.291	ACTA2,AUH,B2M,BAK1,C3,CNN3,COX4I1,CTH,CTNNB1,CTSD,DLG1,DTYMK,EGFR,FASN,FDXR,FLOT2,FN1,G6PD,GLS2,GRN,HAGH,HPSE,HTATIP2,IDH2,LCP1,LDHD,LYZ,MTHFD1,P2RX4,RAN,RTN4,SERPINA1,SERPINA3,SERPINF1,SERPING1,SYNE2,TPP1,TTR,VMP1,YBX1,YWHAB
RUVBL1		transcription regulator	Inhibited	-2.236	0.324	ERGIC1,HIST2H2AC,SLC39A7,SRD5A1,TMEM19
CG		complex		-1.812	0.326	ACSL1,ACTA2,ACTB,Aldh1a7,B2M,BCL2L1,BHMT,CDH2,CLU,CTSV,CYP17A1,DBI,DDX25,DHCR7,DMD,EIF4E,EPHB6,FABP5,G6PC,GM2A,HDLBP,HLA-A,HPSE,HSD11B1,HSD17B7,HSD3B1,Hsd3b4 (includes others),ITGA1,ITGAV,ITGB1,KHK,LGALS3BP,MRPS6,PHLDA1,PRSS2,SCARB1,SLC4A4
nitroprusside		chemical drug		-1.757	0.331	ACTN1,BCL2L1,CAT,G6PC,MYH14,RHOA
WNT1		cytokine		1.941	0.341	ACTA2,CTNNB1,DDX25,DNAJC1,EEF1A1,EIF4E,EIF4G1,EIF5A,EIF5B,FN1,GRN,KRT5,KRT6B,RPS6
CR1L	1.078	other		1.982	0.356	BGN,C3,C9,COL6A1
FGF7		growth factor		1.779	0.368	BCL2L1,CAD,CTRB2,CYP7A1,EGFR,FABP5,FASN,SCD
ADCYAP1		other	Inhibited	-2.8	0.379	ACAT1,ACTN1,AMACR,CFL1,CNN3,FRRS1,GCLM,GYS2,IDH2,KRT8,LRPAP1,NSDHL,POR,PRDX6,RHOB,RPSA,SCARB1,SELENOT,SERPINA3,SERPINF1,SLC1A2,TXNRD1,UGT1A6,UGT2B28
CALCA		other		1.97	0.38	Acp5,ALB,CTNNB1,GNG12,LIMA1,NDRG2,RAB7A,RMDN3,SEC22B,SEC61B
N-Ac-Leu-Leu-norleucinal		chemical - protease inhibitor	Activated	2.155	0.485	APOB,BCL2L1,CTNNB1,EIF4E,HLA-A,LAMP1,LAMP2,SCARB1
HOXA3		transcription regulator	Activated	2.2	0.496	ANXA2,Cdc42,HBA1/HBA2,ITGAV,ITGB1
FLI1		transcription regulator	Inhibited	-2	0.52	HSPA8,NEU1,PF4,RACK1,RPL18,TCP1
CBL		transcription regulator		-1.961	0.533	EGFR,FN1,GBA,INSR,LYN
12-(3-adamantan-1-yl-ureido) dodecanoic acid		chemical reagent	Inhibited	-2	1	BCL2L1,BCLAF1,BNIP1,DAD1,PRDX2
BMP6		growth factor		-1.953	1	ACADM,ACTA2,CYP39A1,EPHX1,MBL2,SORD,TMPRSS6,TXNRD1,VCL
CREBBP		transcription regulator	Inhibited	-2.27	1	ANXA6,ASL,B2M,CKM,CNN3,CYP7A1,CYP8B1,DDX3Y,EHHADH,FDPS,FDX1,G6PC,GM2A,GNAS,HMGCS2,HSD11B1,ISG15,JUP,KCNIP3,KMO,LGALS3BP,MPO,NDRG1,PCK1,PIPOX,PKLR,RHOA,SDHC,SERPINA3,SLC1A2,STOM,TAPBP,THRSP
CRH		cytokine		-1.974	1	CYP17A1,HSD3B1,KCNMA1,KRT1,SCARB1
Ca2+		chemical - endogenous mammalian		-1.924	1	ACTA2,ATP2A2,BCL2L1,CALR,CTTN,Cyp2b19,EGFR,ENPP1,FAAH,FABP5,FASN,FN1,GLS,HSPA5,KRT1,KRT8,NAPSA,NDRG1,PEBP1,PLS3,SCARB1,SELENOT,SLC6A12,STIM1,TGM1
EZH2		transcription regulator		1.937	1	AADAT,ACTB,AMACR,ANXA6,C3,CA5A,CD82,CSNK1A1,CTNNA1,CTNNB1,DAB2IP,DDT,EGFR,EPDR1,FUCA1,ITGA1,KRT6B,MYH4,MYL6,NDRG1,PRG2,RAB6A,RPL10A,RPL13,SCP2,SELENOT,SERPINA1,SGPL1,STT3A
GLI2		transcription regulator		-1.89	1	ATP2A1,BCL2L1,CLU,ITGB1,KRT1,KRT17,PRKCH,VIM
IFIH1		enzyme		-1.951	1	Clec2d (includes others),ISG15,PHLDA1,TANK
IL17A		cytokine	Inhibited	-2.106	1	ACTA2,ACTB,BCL2L1,C3,CRP,CTTN,CYP7B1,ECHS1,FMO1,GUSB,HEXB,ISG15,KRT17,MPO,PLXNB2,SERPIND1,STAT3,STEAP4,YWHAG
IL1A		cytokine		1.81	1	Acp5,ALDH1A1,ALDH3A2,BCL2L1,Clec2d (includes others),CYP17A1,CYP1A2,CYP2B6,CYP2E1,CYP3A5,DPP4,FTH1,GCH1,HSD11B1,HSD3B1,ITGAV,ITGB1,LDHA,SERPINA1,SERPINA3,SOD2
IL33		cytokine		-1.857	1	ACAT1,ACTB,Ap2b1,APOE,ARG1,BCL2L1,CD36,CD82,EHD1,EPHX2,EPX,GCHFR,GNA13,HACD3,PAPSS2,PREB,PRG2,SCARB1,SOD2,VMP1
MEF2C		transcription regulator	Inhibited	-2.204	1	ACTA1,ATP2A1,ATP2A2,CALR,CKM,MYLPF,TTN,VIM
PAX6		transcription regulator		1.969	1	Acp5,CAP1,CRYZ,DDX3Y,DERL2,F2,GAA,GDI1,Gk,KRT1,MTCH1,PAFAH2,PLA2G15,SLC2A2,TMX1
PTH		other	Activated	2.36	1	Acp5,ATP2A2,CTNNB1,EGFR,FN1,GNG12,HSPA5,ITGAV,LIMA1,NDRG2,RMDN3,SEC22B,SEC61B
RUNX1		transcription regulator	Inhibited	-2.191	1	ALB,ALCAM,ANXA2,BDH1,Cdc42,DEPTOR,GPAM,HBA1/HBA2,ITGAV,ITGB1,KRT1,MPO,MYH9,PF4,SGPP1,STAT3
S100A8		other	Inhibited	-2.324	1	ALDH1A1,BCHE,BCL2L1,C1QB,CHDH,CP,FXYD1,ISG15,KCNMA1,LOC102724788/PRODH,MYH8,PHLDA1,SLC26A1,SLC6A12,UGT1A6
S100A9		other	Inhibited	-2.357	1	ALDH1A1,BCHE,C1QB,C3,CHDH,CP,FXYD1,ISG15,KCNMA1,LOC102724788/PRODH,MYH8,PHLDA1,SLC26A1,SLC6A12,UGT1A6
SB203580		chemical - kinase inhibitor	Activated	2.057	1	ACOT2,ACOX1,Acp5,ACTA2,ANXA3,AQP1,AQP9,ARG1,ATP5MF,C3,C4A/C4B,CD47,CDH2,CRP,CTSH,CYP51A1,ENO1,ERP29,FDFT1,FN1,G6PC,GDI2,GPI,Gsta4,GSTP1,HSD17B6,HSPA5,ISG15,MYLPF,PCK1,PRDX1,SERPING1,SLC35D1,SNAP23,SOD2,TGM1,TGM2,VIM,XDH
TLR9		transmembrane receptor	Inhibited	-2.021	1	BCL2L1,CTH,GCH1,IL4I1,ISG15,LAMP2,ORMDL2,PHLDA1,SGPL1,SMPD1,SMPD2,SMPDL3A,Urah
TRIM28		transcription regulator	Activated	2	1	ALAD,FECH,Hbb-b1,HMBS,UROD
celecoxib		chemical drug		1.948	1	BAK1,BCL2L1,CRP,HSPA5,SLC25A4
etoposide		chemical drug	Activated	2.444	1	BCL2L1,Cdc42,CREG1,CTSD,CYCS,CYP3A5,EEF1A1,FASN,FTH1,GLS2,LIMA1,MT-CO2,PEBP1,RAN,SOD2
fluocinolone acetonide		chemical drug	Activated	2	1	AQP1,BCL2L1,CXADR,PF4
losartan potassium		chemical drug		-1.941	1	AQP1,ATP1A1,ATP2A2,ATP5PD,CD36,FN1,HSPA5,ITGAV
miR-17-5p (and other miRNAs w/seed AAAGUGC)		mature microrna		1.969	1	PURA,RHOA,STAT3,VIM

## Sheet: Causal Networks
Causal Networks
Master Regulator	Molecule Type	Expr Fold Change	Depth	Predicted Activation State	Notes	Activation z-score	p-value of overlap	Participating regulators	Target molecules in dataset	Causal network	Target-connected regulators	Relationships Between Master Regulators(Increases/Downstream)	Relationships Between Master Regulators(Decreases/Downstream)	Relationships Between Master Regulators(Affects/Downstream)	Relationships Between Master Regulators(Increases/Upstream)	Relationships Between Master Regulators(Decreases/Upstream)	Relationships Between Master Regulators(Affects/Upstream)	Relationships Between Master Regulators(Increases/Both)	Relationships Between Master Regulators(Decreases/Both)	Relationships Between Master Regulators(Affects/Both)
ciprofibrate	chemical drug		3	Activated		3.09	5.76e-109	ACOX1,AKT1,AMPK,Ap1,CASP3,CAT,CEBPA,ciprofibrate,CYP19A1,CYP27A1,CYP3A4,CYP7A1,EGFR,FOXO1,HNF4A,HSF1,hydrogen peroxide,IKBKB,INSR,JAK2,Jnk,JUN,Mapk,MAPK1,MAPK8,MMP9,MTORC1,NFAT (complex),Nfat (family),NFkB (complex),NFKBIA,NOS3,NOTCH3,NR1H3,NR3C1,P38 MAPK,Pkc(s),PPARA,PPARG,PRKAA,PTPRJ,RB1,RELA,RPS6KB1,SMAD4,SRC,STAT3,STAT5a/b,STAT5B,TERT,THRB,TP53	AADAC,ABAT,ABCB11,ABCB6,ABCB8,ABCD2,ABCD3,ACAA1,Acaa1b,ACAA2,ACADL,ACADM,ACADS,ACAT1,ACAT2,Acot1,ACOT11,ACOT13,ACOT2,ACOT8,ACOX1,ACOX2,ACOX3,ACP2,Acp5,ACSF2,ACSF3,ACSL5,ACSL6,ACSM5,ACSS2,ACTN1,ACTN4,ADH1C,ADH5,AGPAT2,AHCY,AHSG,AK2,AK3,AK4,Akr1c12/Akr1c13,AKR1C4,ALCAM,ALDH1A1,ALDH1B1,ALDH2,ALDH3A2,ALDH4A1,ALDH6A1,ALDH7A1,ALDH9A1,ALDOA,ALDOB,ANXA2,ANXA3,ANXA4,ANXA5,ANXA6,AP1B1,APOA2,APOB,APOE,AQP1,…	704 (52)	52				ACOX1,CAT,cholesterol,CYP2E1,DBI,EHHADH,glutathione,HDAC1,HSD17B4,Kap,NFKBIA,PPARA,PPARG,RBM3,SCD,SQSTM1	bile acid,CYP27A1,CYP7A1,D-glucose,DIO1,glutathione peroxidase,GNMT,Ins1,Mup1 (includes others),NR1H3,SLC37A4
bezafibrate	chemical drug		3			-1.817	6.27e-96	ACOX1,AKT1,AMPK,APP,bezafibrate,CaMKII,CAT,Cdc42,Creb,CYP19A1,CYP2C8,E2f,ERK,FOXO1,glutathione peroxidase,GPX1,GSK3B,Hdac,HNF4A,IL2,IRS1,JUN,Mapk,MAPT,MMP9,Nfat (family),NFE2L2,NFKBIA,NR1H3,NR3C1,P38 MAPK,paclitaxel,PAK1,PDPK1,PGR,PI3K (complex),PPARA,PPARD,PPARG,PPARGC1A,PRKCA,progesterone,RAF1,Rb,RB1,RELA,RHOA,SAT1,SIRT1,SMAD3,SMAD4,STAT1,STAT5a/b,STAT5B,TERT,THRB,TP53	AADAC,AASS,ABAT,ABCB10,ABCB11,ABCB6,ABCB8,ABCB9,ABCD1,ABCD2,ABCD3,Acaa1b,ACAA2,ACAD11,ACADL,ACADM,ACADS,ACADVL,ACAT1,ACAT2,ACLY,ACO2,Acot1,ACOT2,ACOT4,ACOT8,ACOX1,ACOX2,ACOX3,ACP2,Acp5,ACSF2,ACSF3,ACSL1,ACSL3,ACSL4,ACSL5,ACSL6,ACSM5,ACSS2,ACTA2,ACTB,ACTN1,ACTN4,ACY3,ADK,AGPAT2,AGPAT3,AHCY,AHCYL1,AK2,AK3,AK4,AKR1A1,Akr1c12/Akr1c13,AKR1C4,AKR7A2,ALDH2,ALDH3A2,ALDH4A1,ALDH9A1,ALDOB,AMY2A,ANPEP,ANXA2…	669 (57)	54	butyric acid			ACOX1,ACSL1,ADIPOQ,ANGPTL4,CAT,CDK4,coenzyme A,CREB3L3,DBI,EHHADH,FABP2,FGF21,HAO1,HDL-cholesterol,HSD17B4,HSPA5,INSIG1,PPARA,PPARD,PPARG,PPARGC1A,TDG,UCP1,UCP3	CYP7A1,D-glucose,glutathione peroxidase,Insulin,LEP,lipid,NOS2,NR1H3,SCD
clofenapate	chemical drug		3	Activated		2.625	5.04e-94	ACOX1,Ap1,CASP3,CAT,CEBPA,clofenapate,CYP19A1,CYP7A1,cytochrome-c oxidase,ERK1/2,glutathione peroxidase,GPX1,HNF4A,IKBKB,JUN,MMP9,Nfat (family),NR1H3,NR3C1,Pkc(s),PPARA,PPARG,RB1,reactive oxygen species,RELA,SMAD4,Sod,SOD1,SOD2,SOD3,SRC (family),STAT5a/b,STAT5B,TERT,THRB,TP53	AADAC,ABAT,ABCB6,ABCB8,ABCC6,ABCD2,Acaa1b,ACAA2,ACACA,ACADS,ACAT1,ACAT2,ACO1,ACO2,Acot1,ACOT11,ACOT8,ACOX1,ACOX2,ACOX3,ACP2,ACSF2,ACSF3,ACSL5,ACSL6,ACSM5,ACSS2,ACTA1,ACTB,ACTN4,ADH1C,ADH5,AGPAT2,AHCY,AK3,AK4,Akr1c12/Akr1c13,AKR1C4,ALCAM,ALDH2,ALDH3A2,ALDH4A1,ALDH9A1,ALDOA,ALDOB,ANPEP,ANXA2,ANXA3,ANXA4,ANXA6,AP1B1,APOA2,APOE,AQP8,AQP9,ARG1,ARHGDIA,ARL6IP1,ARL6IP5,ARPC1B,ASL,ASS1,ATL3,ATP1B1,Atp5e,…	558 (36)	34				ACOX1,PPARA	glutathione peroxidase
oxadiazon	chemical toxicant		3			-0.837	8.84e-93	ACOX1,AKT1,Alp,AMPK,CAMK4,CASP3,CAT,CBL,Creb,CYP3A4,EGFR,ERK1/2,FOXO1,GSTP1,HSF1,hydrogen peroxide,IKBKB,INSR,JAK2,Jnk,Mapk,MAPK1,MAPK8,MMP2,MTORC1,NFAT (complex),Nfat (family),NFkB (complex),NFKBIA,NOS3,NOTCH3,oxadiazon,P38 MAPK,Pkc(s),PPARA,PRKAA,PRL,PTPRJ,RPS6KB1,SRC,SRC (family),STAT3,TP53	AADAC,AASS,ABAT,ABCB6,ABCB8,ABCC6,ABCD2,ABCD3,ACAA1,Acaa1b,ACADL,ACADM,ACADVL,ACLY,ACO2,Acot1,ACOT11,ACOT13,ACOT2,ACOT8,ACOX1,ACP2,ACSF2,ACSF3,ACSL1,ACSL3,ACSL5,ACSL6,ACSM5,ACSS2,ACTA1,ACTN1,ACTN4,ACTR3,ACY3,ADH1C,ADH5,ADK,AHCY,AHSG,AK2,AK3,AK4,Akr1c12/Akr1c13,AKR1C4,ALDH1A1,ALDH1B1,ALDH2,ALDH3A2,ALDH4A1,ALDH6A1,ALDH7A1,ALDH9A1,ALDOA,ALDOB,ANPEP,ANXA2,ANXA4,ANXA5,ANXA6,AP1B1,APOA2,AQP1,AQP8,AQP9,…	629 (43)	42				ACOX1,Ldh (complex)	CAT
ABHD5	enzyme		3			-1.453	5.84e-87	ABHD5,AMPK,Ap1,APP,BECN1,CaMKII,CAT,CAV1,CDKN1B,CRTC2,CTBP1,CYP19A1,E2f,EHHADH,EIF2AK3,ELAVL1,ERK,ERN1,FOXO1,Hdac,HDAC5,HNF4A,HRAS,IL2,INSR,Insulin,JAK2,JUN,LPL,MAP2K3,MAPK1,MAPK14,MED1,MKNK1,MLXIPL,MMP2,MTOR,MTORC1,Nfat (family),NFE2L2,NFkB (complex),NFKBIA,NOS2,NR1H3,NR3C1,p70 S6k,PAX6,PDPK1,PGR,Pkc(s),PNPLA2,PPARA,PPARG,PPARGC1A,PRKAA,PRKAA1,PRKAA2,progesterone,PTGS2,RAC1,RAS,RELA,RICTOR,SAT1,…	AADAC,ABAT,ABCB11,ABCB6,ABCB8,ABCD2,ABCD3,ACAA1,Acaa1b,ACAA2,ACADL,ACADM,ACADS,ACADVL,ACAT1,ACAT2,ACLY,ACO2,Acot1,ACOT12,ACOT13,ACOT2,ACOT8,ACOX1,ACOX2,ACOX3,ACP2,ACP6,ACSF2,ACSF3,ACSL1,ACSL3,ACSL5,ACSM5,ACSS2,ACTA2,ACTN1,ACTN4,AGPAT2,AGPAT3,AHCY,AHCYL1,AHSG,AK2,AK3,AK4,AKR1C4,AKR7A2,ALDH1B1,ALDH2,ALDH3A2,ALDH4A1,ALDH6A1,ALDH7A1,ALDH9A1,ALDOB,AMY2A,AMY2B,ANXA2,ANXA6,AP1B1,APOA1,APOA2,APOE,AQP8,AQ…	684 (78)	77	ELOVL5,NR1H4,PLIN1	GW3965		AMPK,D-glucose,diacylglycerol,fatty acid,PNPLA2,PPARA,PPARG
KRP-297	chemical drug		3			-0.588	8.98e-87	AKT1,AMPK,APP,CaMKII,CAT,Cdc42,Creb,CTNNB1,CYP19A1,CYP27A1,E2f,EHHADH,FOXO1,GSK3B,Hdac,HNF4A,IL2,IRS1,JUN,KRP-297,Mapk,MMP2,MMP9,Nfat (family),NFE2L2,NFKBIA,NR1H3,NR3C1,P38 MAPK,PAK1,PDPK1,PGR,PI3K (complex),PPARA,PPARD,PPARG,PPARGC1A,PRKCA,progesterone,RAF1,Rb,RB1,RELA,RHOA,SAT1,SIRT1,SMAD2,SMAD3,SMAD4,STAT1,STAT5a/b,STAT5B,TERT,THRB,TP53	AADAC,AASS,ABAT,ABCB11,ABCB6,ABCB8,ABCB9,ABCD2,ABCD3,ACAA1,Acaa1b,ACAA2,ACADL,ACADM,ACADS,ACADVL,ACAT1,ACAT2,ACLY,ACO2,Acot1,ACOT2,ACOT8,ACOX1,ACOX2,ACOX3,ACP2,Acp5,ACSF2,ACSF3,ACSL1,ACSL3,ACSL5,ACSM5,ACSS2,ACTA2,ACTB,ACTN4,ACY3,ADK,AGPAT2,AGPAT3,AHCY,AHCYL1,AK2,AK3,AK4,AKR1A1,AKR1C4,AKR7A2,ALDH2,ALDH3A2,ALDH4A1,ALDH9A1,ALDOB,AMY2A,ANPEP,ANXA2,ANXA5,ANXA6,AP1B1,AP2A1,APOA1,APOB,AQP8,AQP9,ARF1,ARH…	651 (55)	54				PPARA,PPARD,PPARG
prostaglandin D1	chemical - endogenous mammalian		3			-0.588	8.98e-87	AKT1,AMPK,APP,CaMKII,CAT,Cdc42,Creb,CTNNB1,CYP19A1,CYP27A1,E2f,EHHADH,FOXO1,GSK3B,Hdac,HNF4A,IL2,IRS1,JUN,Mapk,MMP2,MMP9,Nfat (family),NFE2L2,NFKBIA,NR1H3,NR3C1,P38 MAPK,PAK1,PDPK1,PGR,PI3K (complex),PPARA,PPARD,PPARG,PPARGC1A,PRKCA,progesterone,prostaglandin D1,RAF1,Rb,RB1,RELA,RHOA,SAT1,SIRT1,SMAD2,SMAD3,SMAD4,STAT1,STAT5a/b,STAT5B,TERT,THRB,TP53	AADAC,AASS,ABAT,ABCB11,ABCB6,ABCB8,ABCB9,ABCD2,ABCD3,ACAA1,Acaa1b,ACAA2,ACADL,ACADM,ACADS,ACADVL,ACAT1,ACAT2,ACLY,ACO2,Acot1,ACOT2,ACOT8,ACOX1,ACOX2,ACOX3,ACP2,Acp5,ACSF2,ACSF3,ACSL1,ACSL3,ACSL5,ACSM5,ACSS2,ACTA2,ACTB,ACTN4,ACY3,ADK,AGPAT2,AGPAT3,AHCY,AHCYL1,AK2,AK3,AK4,AKR1A1,AKR1C4,AKR7A2,ALDH2,ALDH3A2,ALDH4A1,ALDH9A1,ALDOB,AMY2A,ANPEP,ANXA2,ANXA5,ANXA6,AP1B1,AP2A1,APOA1,APOB,AQP8,AQP9,ARF1,ARH…	651 (55)	54				PPARA,PPARD,PPARG
13-hydroxyoctadecadienoic acid	chemical - endogenous mammalian		3			-1.406	1.01e-84	13-hydroxyoctadecadienoic acid,Akt,AKT1,Ap1,APP,ATF4,CaMKII,CAT,Creb,CTNNB1,CYP19A1,CYP27A1,E2f,EHHADH,ERK,ERK1/2,GSK3B,Hdac,HNF4A,IL2,IRS1,JUN,Mapk,MMP2,MMP9,Nfat (family),NFE2L2,NFkB (complex),NFKBIA,NR1H3,NR3C1,P38 MAPK,PDPK1,PGR,PI3K (complex),PPARA,PPARG,PPARGC1A,progesterone,RAC1,Rb,RB1,RELA,RHOA,SAT1,SMAD3,SMAD4,STAT1,STAT5a/b,STAT5B,TERT,THRB,TP53,TRPV1	AADAC,AASS,ABAT,ABCB11,ABCB6,ABCB8,ABCB9,ABCC6,ABCD2,ABCD3,ACAA1,Acaa1b,ACAA2,ACADL,ACADM,ACADS,ACADVL,ACAT1,ACAT2,ACLY,ACO2,Acot1,ACOT2,ACOT8,ACOX1,ACOX2,ACOX3,ACP2,Acp5,ACSF2,ACSF3,ACSL1,ACSL3,ACSL5,ACSM5,ACSS2,ACTA2,ACTB,ACTN1,ACTN4,ACY3,ADK,AGPAT2,AGPAT3,AHCY,AHCYL1,AK2,AK3,AK4,AKR1A1,AKR1C4,AKR7A2,ALDH1B1,ALDH2,ALDH3A2,ALDH4A1,ALDH7A1,ALDH9A1,ALDOB,AMY2A,ANPEP,ANXA2,ANXA3,ANXA4,ANXA5,ANXA6,A…	656 (54)	53	ethanol	troglitazone		CAT,PPARA,PPARG	NOS2,NR0B2
9-hydroxyoctadecadienoic acid	chemical - endogenous mammalian		3			-1.446	1.49e-84	9-hydroxyoctadecadienoic acid,Akt,AKT1,Ap1,APP,ATF4,CaMKII,CAT,Creb,CTNNB1,CYP19A1,CYP27A1,E2f,EHHADH,ERK,ERK1/2,GPR132,GSK3B,Hdac,HNF4A,IL2,IRS1,JUN,Mapk,MMP2,MMP9,Nfat (family),NFE2L2,NFkB (complex),NFKBIA,NR1H3,NR3C1,P38 MAPK,PDPK1,PGR,PI3K (complex),PPARA,PPARG,PPARGC1A,progesterone,RAC1,Rb,RB1,RELA,SAT1,SMAD3,SMAD4,STAT1,STAT5a/b,STAT5B,TERT,THRB,TP53,TRPV1	AADAC,AASS,ABAT,ABCB11,ABCB6,ABCB8,ABCB9,ABCC6,ABCD2,ABCD3,ACAA1,Acaa1b,ACAA2,ACADL,ACADM,ACADS,ACADVL,ACAT1,ACAT2,ACLY,ACO2,Acot1,ACOT2,ACOT8,ACOX1,ACOX2,ACOX3,ACP2,Acp5,ACSF2,ACSF3,ACSL1,ACSL3,ACSL5,ACSM5,ACSS2,ACTA2,ACTB,ACTN1,ACTN4,ACY3,ADK,AGPAT2,AGPAT3,AHCY,AHCYL1,AK2,AK3,AK4,AKR1A1,AKR1C4,AKR7A2,ALDH1B1,ALDH2,ALDH3A2,ALDH4A1,ALDH7A1,ALDH9A1,ALDOB,AMY2A,ANPEP,ANXA2,ANXA3,ANXA4,ANXA5,ANXA6,A…	655 (54)	52	ethanol	troglitazone		PPARA,PPARG
SIRT1	transcription regulator		2	Activated		3.689	1.62e-84	ADAM17,Akt,AMPK,Creb,CRTC2,Cytochrome bc1,cytochrome-c oxidase,E2F1,EPAS1,ERK,ERK1/2,ESRRA,FOXO1,FOXO4,HDAC2,HIF1A,HSF1,IRS2,Jnk,MAPK14,Mitochondrial complex 1,MTORC1,MYC,NFE2L2,NFkB (complex),NFKB1,Nr1h,NR1H4,PI3K (complex),PPARA,PPARG,PPARGC1A,RARB,RB1,RELA,SIRT1,SREBF1,STAT3,STK11,TP53,TP73,TRIM28,XBP1,XRCC6	AADAC,AASS,ABAT,ABCB10,ABCB11,ABCB6,ABCB8,ABCB9,ABCC6,ABCD1,ABCD2,ABCE1,ABCF1,ACADL,ACADM,ACAT2,ACO1,Acot1,ACOT11,ACOT12,ACOT2,ACOT8,ACP2,Acp5,ACP6,ACSF2,ACSF3,ACSL3,ACSL4,ACSL6,ACSM5,ACTB,ACTN1,ACTN4,ACY3,ADH1C,ADK,AGPAT2,AGPAT3,AHSG,AK3,AK4,AKAP1,AKR1A1,AKR7A2,ALAD,ALCAM,ALDH1B1,ALDH2,ALDH3A2,ALDH4A1,ALDH7A1,ALDOB,ALG2,AMBP,AMY2B,ANXA2,ANXA3,ANXA4,ANXA5,ANXA6,AP1B1,APOM,AQP8,ARF1,ARF4,ARF5,ARHG…	663 (44)	44	2-deoxyglucose,asiatic acid,beta-estradiol,CDK6,D-fructose,EGR1,INSR,Insulin,MYCN,NAD+,pitavastatin,PPARD,PRKAA,PRKAA2,quercetin,RYR2,sirolimus	APP,arsenic trioxide,CD38,ethanol,HDAC1,homocysteine,imatinib,Ins1,KLF3,miR-217-5p (and other miRNAs w/seed ACUGCAU),mir-34,MTOR,palmitic acid,PI3K (family),RETN		ABCA1,ACAN,ADIPOQ,CAT,CCND1,CYP1A1,EPAS1,Esrra,ESRRA,FGF21,FN1,GCK,glutathione peroxidase,HSF1,LEP,Lh,NFE2L2,NR1H4,NRF1,PDGF (family),PEPCK,PML,PPARA,PPARGC1A,RAC1,SIRT3,SOD2,STK11,SUV39H1,TRIM28,ZEB1	AGT,BIRC5,CDKN1A,cholesterol,CRTC2,DBP,FASN,fatty acid,HIF1A,KDM2B,PCK1,PI3K (complex),PPARG,RB1,SREBF1,XBP1
DUT	enzyme		3			1.355	2.47e-84	Akt,AKT1,Ap1,APP,CaMKII,CAT,Creb,CTNNB1,CYP19A1,CYP27A1,DUT,E2f,EHHADH,ERK1/2,GSK3B,Hdac,HNF4A,IL2,IRS1,JUN,Mapk,MMP2,MMP9,Nfat (family),NFE2L2,NFkB (complex),NFKBIA,NR1H3,NR3C1,P38 MAPK,PDPK1,PGR,PI3K (complex),PPARA,PPARG,PPARGC1A,progesterone,RAC1,Rb,RB1,RELA,RHOA,SAT1,SMAD2,SMAD3,SMAD4,STAT1,STAT3,STAT5a/b,STAT5B,TERT,THRB,TP53	AADAC,AASS,ABAT,ABCB11,ABCB6,ABCB8,ABCB9,ABCC6,ABCD2,ABCD3,ACAA1,Acaa1b,ACAA2,ACADL,ACADM,ACADS,ACADVL,ACAT1,ACAT2,ACLY,ACO2,Acot1,ACOT2,ACOT8,ACOX1,ACOX2,ACOX3,ACP2,Acp5,ACSF2,ACSF3,ACSL1,ACSL3,ACSL5,ACSM5,ACSS2,ACTA2,ACTB,ACTN4,ACY3,ADK,AGPAT2,AGPAT3,AHCY,AHCYL1,AHSG,AK2,AK3,AK4,AKR1A1,AKR1C4,AKR7A2,ALDH1A1,ALDH1B1,ALDH2,ALDH3A2,ALDH4A1,ALDH7A1,ALDH9A1,ALDOB,AMY2A,ANPEP,ANXA2,ANXA3,ANXA4,ANXA5,…	667 (53)	52	STK11	TP53			PPARA,PPARG
aleglitazar	chemical drug		3			-1.355	2.82e-84	Akt,AKT1,aleglitazar,Ap1,APP,CaMKII,CAT,Creb,CTNNB1,CYP19A1,CYP27A1,E2f,EHHADH,ERK1/2,GSK3B,Hdac,HNF4A,IL2,IRS1,JUN,Mapk,MMP2,MMP9,Nfat (family),NFE2L2,NFkB (complex),NFKBIA,NR1H3,NR3C1,P38 MAPK,PDPK1,PGR,PI3K (complex),PPARA,PPARG,PPARGC1A,progesterone,RAC1,Rb,RB1,RELA,RHOA,SAT1,SMAD2,SMAD3,SMAD4,STAT1,STAT3,STAT5a/b,STAT5B,TERT,THRB,TP53	AADAC,AASS,ABAT,ABCB11,ABCB6,ABCB8,ABCB9,ABCC6,ABCD2,ABCD3,ACAA1,Acaa1b,ACAA2,ACADL,ACADM,ACADS,ACADVL,ACAT1,ACAT2,ACLY,ACO2,Acot1,ACOT2,ACOT8,ACOX1,ACOX2,ACOX3,ACP2,Acp5,ACSF2,ACSF3,ACSL1,ACSL3,ACSL5,ACSM5,ACSS2,ACTA2,ACTB,ACTN4,ACY3,ADK,AGPAT2,AGPAT3,AHCY,AHCYL1,AHSG,AK2,AK3,AK4,AKR1A1,AKR1C4,AKR7A2,ALDH1A1,ALDH1B1,ALDH2,ALDH3A2,ALDH4A1,ALDH7A1,ALDH9A1,ALDOB,AMY2A,ANPEP,ANXA2,ANXA3,ANXA4,ANXA5,…	667 (53)	52				PPARA,PPARG
isohumulone	chemical - endogenous non-mammalian		3			-1.355	2.82e-84	Akt,AKT1,Ap1,APP,CaMKII,CAT,Creb,CTNNB1,CYP19A1,CYP27A1,E2f,EHHADH,ERK1/2,GSK3B,Hdac,HNF4A,IL2,IRS1,isohumulone,JUN,Mapk,MMP2,MMP9,Nfat (family),NFE2L2,NFkB (complex),NFKBIA,NR1H3,NR3C1,P38 MAPK,PDPK1,PGR,PI3K (complex),PPARA,PPARG,PPARGC1A,progesterone,RAC1,Rb,RB1,RELA,RHOA,SAT1,SMAD2,SMAD3,SMAD4,STAT1,STAT3,STAT5a/b,STAT5B,TERT,THRB,TP53	AADAC,AASS,ABAT,ABCB11,ABCB6,ABCB8,ABCB9,ABCC6,ABCD2,ABCD3,ACAA1,Acaa1b,ACAA2,ACADL,ACADM,ACADS,ACADVL,ACAT1,ACAT2,ACLY,ACO2,Acot1,ACOT2,ACOT8,ACOX1,ACOX2,ACOX3,ACP2,Acp5,ACSF2,ACSF3,ACSL1,ACSL3,ACSL5,ACSM5,ACSS2,ACTA2,ACTB,ACTN4,ACY3,ADK,AGPAT2,AGPAT3,AHCY,AHCYL1,AHSG,AK2,AK3,AK4,AKR1A1,AKR1C4,AKR7A2,ALDH1A1,ALDH1B1,ALDH2,ALDH3A2,ALDH4A1,ALDH7A1,ALDH9A1,ALDOB,AMY2A,ANPEP,ANXA2,ANXA3,ANXA4,ANXA5,…	667 (53)	52				PPARA,PPARG	D-glucose,fatty acid
tesaglitazar	chemical drug		3			-1.355	2.82e-84	Akt,AKT1,Ap1,APP,CaMKII,CAT,Creb,CTNNB1,CYP19A1,CYP27A1,E2f,EHHADH,ERK1/2,GSK3B,Hdac,HNF4A,IL2,IRS1,JUN,Mapk,MMP2,MMP9,Nfat (family),NFE2L2,NFkB (complex),NFKBIA,NR1H3,NR3C1,P38 MAPK,PDPK1,PGR,PI3K (complex),PPARA,PPARG,PPARGC1A,progesterone,RAC1,Rb,RB1,RELA,RHOA,SAT1,SMAD2,SMAD3,SMAD4,STAT1,STAT3,STAT5a/b,STAT5B,TERT,tesaglitazar,THRB,TP53	AADAC,AASS,ABAT,ABCB11,ABCB6,ABCB8,ABCB9,ABCC6,ABCD2,ABCD3,ACAA1,Acaa1b,ACAA2,ACADL,ACADM,ACADS,ACADVL,ACAT1,ACAT2,ACLY,ACO2,Acot1,ACOT2,ACOT8,ACOX1,ACOX2,ACOX3,ACP2,Acp5,ACSF2,ACSF3,ACSL1,ACSL3,ACSL5,ACSM5,ACSS2,ACTA2,ACTB,ACTN4,ACY3,ADK,AGPAT2,AGPAT3,AHCY,AHCYL1,AHSG,AK2,AK3,AK4,AKR1A1,AKR1C4,AKR7A2,ALDH1A1,ALDH1B1,ALDH2,ALDH3A2,ALDH4A1,ALDH7A1,ALDH9A1,ALDOB,AMY2A,ANPEP,ANXA2,ANXA3,ANXA4,ANXA5,…	667 (53)	53				FABP2,PPARA,PPARG
farglitazar	chemical drug		3			-1.355	5.47e-84	Akt,AKT1,Ap1,APP,CaMKII,CAT,Creb,CTNNB1,CYP19A1,CYP27A1,E2f,EHHADH,ERK1/2,farglitazar,GSK3B,Hdac,HNF4A,IL2,IRS1,JUN,Mapk,MMP2,MMP9,Nfat (family),NFE2L2,NFkB (complex),NFKBIA,NR1H3,NR3C1,P38 MAPK,PDPK1,PGR,PI3K (complex),PPARA,PPARG,PPARGC1A,progesterone,RAC1,Rb,RB1,RELA,RHOA,SAT1,SMAD2,SMAD3,SMAD4,STAT1,STAT3,STAT5a/b,STAT5B,TERT,THRB,TP53	AADAC,AASS,ABAT,ABCB11,ABCB6,ABCB8,ABCB9,ABCC6,ABCD2,ABCD3,ACAA1,Acaa1b,ACAA2,ACADL,ACADM,ACADS,ACADVL,ACAT1,ACAT2,ACLY,ACO2,Acot1,ACOT2,ACOT8,ACOX1,ACOX2,ACOX3,ACP2,Acp5,ACSF2,ACSF3,ACSL1,ACSL3,ACSL5,ACSM5,ACSS2,ACTA2,ACTB,ACTN4,ACY3,ADK,AGPAT2,AGPAT3,AHCY,AHCYL1,AHSG,AK2,AK3,AK4,AKR1A1,AKR1C4,AKR7A2,ALDH1A1,ALDH1B1,ALDH2,ALDH3A2,ALDH4A1,ALDH7A1,ALDH9A1,ALDOB,AMY2A,ANPEP,ANXA2,ANXA3,ANXA4,ANXA5,…	667 (53)	53				ADIPOQ,PPARA,PPARG
12-(3-adamantan-1-yl-ureido) dodecanoic acid	chemical reagent		3			-1.468	5.51e-84	12-(3-adamantan-1-yl-ureido) dodecanoic acid,Akt,AKT1,Ap1,APP,CaMKII,CAT,Creb,CTNNB1,CYP19A1,CYP27A1,E2f,EHHADH,ERK1/2,GSK3B,Hdac,HNF4A,IL2,IRS1,JUN,Mapk,MMP2,MMP9,Nfat (family),NFE2L2,NFkB (complex),NFKBIA,NR1H3,NR3C1,P38 MAPK,PDPK1,PGR,PI3K (complex),PPARA,PPARG,PPARGC1A,progesterone,RAC1,Rb,RB1,RELA,RHOA,SAT1,SMAD2,SMAD3,SMAD4,STAT1,STAT3,STAT5a/b,STAT5B,TERT,THRB,TP53	AADAC,AASS,ABAT,ABCB11,ABCB6,ABCB8,ABCB9,ABCC6,ABCD2,ABCD3,ACAA1,Acaa1b,ACAA2,ACADL,ACADM,ACADS,ACADVL,ACAT1,ACAT2,ACLY,ACO2,Acot1,ACOT2,ACOT8,ACOX1,ACOX2,ACOX3,ACP2,Acp5,ACSF2,ACSF3,ACSL1,ACSL3,ACSL5,ACSM5,ACSS2,ACTA2,ACTB,ACTN4,ACY3,ADK,AGPAT2,AGPAT3,AHCY,AHCYL1,AHSG,AK2,AK3,AK4,AKR1A1,AKR1C4,AKR7A2,ALDH1A1,ALDH1B1,ALDH2,ALDH3A2,ALDH4A1,ALDH7A1,ALDH9A1,ALDOB,AMY2A,ANPEP,ANXA2,ANXA3,ANXA4,ANXA5,…	670 (53)	53				BID,BOK,PPARA,PPARG	BIRC5
PPARGC1A	transcription regulator		2			-1.534	8.87e-83	Akt,AKT2,AMPK,CASP3,ESR1,ESR2,ESRRA,Esrra,ESRRG,FOXO1,HNF4A,HNF4α dimer,IRS1,MEF2C,NCOA1,NR1H4,NR3C1,NR5A1,NR5A2,NRF1,PPARA,PPARD,PPARG,PPARGC1A,PRKCQ,RXRA,T3-TR-RXR,TFAM,TP53,trypsin	AADAC,AASS,ABAT,ABCB6,ABCB8,ABCB9,ABCD2,ABCD3,ACAA1,Acaa1b,ACAA2,ACACA,ACADL,ACADM,ACADVL,ACAT1,ACAT2,ACO1,ACO2,Acot1,ACOT11,ACOT2,ACOT8,ACOX1,ACOX2,ACOX3,ACP2,ACSF2,ACSF3,ACSL3,ACSL5,ACSL6,ACSM5,ACTA1,ACTN4,ACTR2,ADH1C,ADH5,AGPAT2,AK3,AK4,ALCAM,ALDH1A1,ALDH3A2,ALDH4A1,ALDH9A1,ALDOA,AMBP,ANO10,ANPEP,ANXA4,ANXA6,AP1B1,AP2A1,AP3B1,AQP1,AQP9,ARHGDIA,ARL6IP1,ARPC1B,ARPC5L,ASAH1,ATL3,ATP1B1,ATP2A1,ATP…	614 (30)	30	11-dehydrocorticosterone,4-hydroxytamoxifen,ADIPOQ,ADIPOR1,AGT,AICAR,arginine,asiatic acid,bezafibrate,caffeine,cAMP-dependent protein kinase,CDK6,CPT1C,CREBBP,CRTC2,EP300,ethanol,FMO3,FOXO3,FST,GCG,guanidinopropionic acid,GW 4064,GW7647,KCNJ11,KLF11,L-triiodothyronine,LEP,LIPE,MAP2K3,MAPK12,MAPK3,mono-(2-ethylhexyl)phthalate,Mup1 (includes others),naringenin,nebivolol,NFE2L2,NOS2,NPPB,NR4A3,OGT,…	ABCC8,CD38,CDK9,cholic acid,CIDEC,CYB5R4,E. coli B5 lipopolysaccharide,ELOVL5,FBXW7,FLCN,FNIP1,FOXA3,HAO1,HDAC1,KLF15,L-glutamic acid,LCAT,miR-217-5p (and other miRNAs w/seed ACUGCAU),mir-33,NR0B2,OMA1,PKM,PLCL1,PRKCB,PTEN,PTPN2,RB1,SERTAD2,sirolimus,SIRT6,SURF1,TCF7L2,TXNIP,UBD,ZBTB20		ACACA,ACOX1,APOA4,CAT,CDKN1A,cholesterol,CYP1A1,CYP2A6 (includes others),CYP3A5,CYP7A1,diacylglycerol,DIO1,EPAS1,FASN,GABPA,glutathione peroxidase,GPAM,GPX1,HNF4α dimer,Ins1,INSIG1,INSIG2,NR1I3,NR5A2,NRF1,PCK1,PDK2,PEPCK,PPARGC1B,progesterone,RXRA,SREBF1,T3-TR-RXR,TFAM,UCP1,UCP3,Vegf	CEBPD,HK2,lipid
PTPRR	phosphatase		3	Activated		5.914	1.39e-82	Akt,AKT1,AKT3,APP,ATM,BCL2,BCL2L11,CBL,CDH2,Creb,CREM,CSF1,DUSP1,ERK,ERK1/2,ETS1,ETV1,FOS,FOXO1,HIF1A,HSF1,JAK2,JUN,LRP1,MAP2K1,MAPK3,MAPK7,MAPKAPK2,MCL1,MED1,MKNK1,MYC,NFE2L2,NFkB (complex),NFKB1,NFKBIA,p70 S6k,PARP1,PDGFRB,PI3K (complex),PKM,PPARG,PPP3R1,PTK2,PTPN11,PTPRR,RAS,RB1,RELA,RPS6KB1,RPTOR,SGK1,SHC1,SMAD2,SNAI2,SPHK2,SRC,SREBF1,SREBF2,STAT,STAT1,STAT3,STAT5a/b,TFCP2,TP53,TWIST1,TYK2,XB…	AASS,ABAT,ABCB10,ABCB11,ABCB6,ABCB8,ABCB9,ABCC6,ABCD1,ABCD3,ABCE1,ABCF1,ACAA1,Acaa1b,ACAA2,ACADVL,ACAT1,ACO2,ACOT11,ACOT12,ACOX1,ACP2,ACP6,ACSF2,ACSF3,ACSL4,ACSL6,ACSM5,ACTA2,ACTN4,ACY3,ADH5,ADK,AGPAT2,AGPAT3,AHSG,AK2,AK3,AK4,AKAP1,AKR1A1,AKR7A2,ALCAM,ALDH1A1,ALDH1B1,ALDH1L1,ALDH4A1,ALDH7A1,ALDH9A1,ALG2,ANXA2,ANXA3,ANXA5,ANXA6,AP1B1,APOA2,APOB,APOM,AQP9,ARF1,ARF4,ARL6IP5,ARPC1B,ARPC2,ARPC5,ASAH1,…	678 (68)	67	PRKAA1,Vegf				FOS,FOSL1,JUN,MAPK3
perfluorooctane sulfonic acid	chemical toxicant		3			-1.723	1.12e-81	ACOX1,perfluorooctane sulfonic acid,PPARA	AADAC,ABCD2,ABCD3,ACAA1,Acaa1b,ACAA2,ACACA,ACADL,ACADM,ACADS,ACADVL,ACAT1,ACAT2,Acot1,ACOT2,ACOT8,ACOX1,ACSL1,ACSS2,AHCY,Akr1c12/Akr1c13,AKR1C4,ALDH2,ALDH3A2,ALDOB,ANXA2,APOA2,APOE,AQP8,AQP9,ARG1,ARHGDIA,ASL,ASS1,ATP5F1B,BAAT,BCKDK,BCL2L1,C1QB,C3,C8A,C9,CAT,CBR1,CD36,CDS2,CES3,Clec2d (includes others),COX4I1,CPOX,CPS1,CPT1A,CPT2,CRAT,CROT,CS,CSAD,CSTB,CTBS,CTH,CTSV,CYB5B,CYCS,CYP1A2,CYP27A1,CYP2B…	194 (3)	3				ACOX1,linoleic acid	arachidonic acid,cholesterol,D-glucose,L-triiodothyronine
1-(carboxymethylthio)tetradecane	chemical drug		3			-1.986	1.54e-81	1-(carboxymethylthio)tetradecane,ACOX1,APP,CaMKII,CAT,Cdc42,Creb,CTNNB1,CYP19A1,E2f,FOXO1,GSK3B,Hdac,HNF4A,IL2,INSR,JUN,Mapk,MMP2,MMP9,Nfat (family),NFE2L2,NFKBIA,NOS2,NR1H3,NR3C1,PAK1,PDPK1,PGR,PI3K (complex),PPARA,PPARD,PPARG,PPARGC1A,PRKCA,progesterone,RAF1,Rb,RB1,RELA,SAT1,SCD,SIRT1,SMAD3,SMAD4,STAT1,STAT5a/b,STAT5B,TERT,THRB,TP53	AADAC,AASS,ABAT,ABCB11,ABCB6,ABCB8,ABCB9,ABCD2,Acaa1b,ACAA2,ACADS,ACAT1,ACAT2,ACLY,Acot1,ACOT13,ACOT8,ACOX1,ACOX2,ACOX3,ACP2,Acp5,ACSF2,ACSF3,ACSL3,ACSL4,ACSL5,ACSM5,ACSS2,ACTA2,ACTB,ACTN4,ACY3,ADK,AGPAT2,AGPAT3,AHCY,AHCYL1,AK2,AK3,AK4,AKR1A1,Akr1c12/Akr1c13,AKR1C4,AKR7A2,ALDH2,ALDH3A2,ALDH4A1,ALDH6A1,ALDH9A1,ALDOB,AMY2A,ANPEP,ANXA2,ANXA6,AP1B1,APOA1,APOB,AQP8,AQP9,ARF1,ARHGDIA,ARPC1B,ARPC5,ASGR1…	634 (51)	51				ACOX1,lipid,n-3 fatty acids,NR1H2,NR1H3,oleic acid,PPARA,PPARD,PPARG,RXRA,SCD	APOA4
MTBP	other		3			-0.074	4.22e-81	Akt,AKT1,AR,BCL2L1,CASP3,CCND1,CEBPA,CTNNB1,CYP19A1,E2f,E2F1,EIF2AK3,EIF4E,EP300,ERBB2,ERK,ERK1/2,FAS,FLI1,FOXO1,FOXO3,GATA3,GLI1,HDAC1,HIPK2,HNF4A,IGF1R,IL6,JUN,KAT2B,KAT5,MAP2K1,Mapk,MAPK14,MAPK8,MAPK9,MDM2,Mek,mir-23,MSH2,MTBP,MTOR,MYCN,NANOG,NFATC1,NFKB1,NOTCH1,P38 MAPK,p70 S6k,PGR,PI3K (complex),PIK3R1,PPARG,RARA,RB1,RELA,RUNX3,SMAD3,SOD2,SP1,STAT3,TP53,TP63,TSC2,USP7	AASS,ABAT,ABCA6,ABCB11,ABCB6,ABCB7,ABCB8,ABCB9,ABCC6,ABCD1,ABCD2,ABCD3,ABCE1,ABCF1,ACAA1,Acaa1b,ACAA2,ACADL,ACADM,ACADS,ACADVL,ACAT1,ACLY,ACO1,ACO2,Acot1,ACOT11,ACOX2,ACOX3,ACP2,Acp5,ACSF2,ACSF3,ACSL1,ACSL3,ACSL4,ACSL6,ACSM5,ACSS2,ACTA2,ACTN1,ACTN4,ACTR3,ACY3,ADH1C,ADH5,AGPAT2,AHCY,AHCYL1,AHSG,AIFM1,AK3,AK4,AKR1A1,ALB,ALCAM,ALDH1L1,ALDH2,ALDH4A1,ALDH9A1,ALDOA,ALDOB,ANO10,ANPEP,ANXA2,ANXA3,ANXA4,A…	730 (65)	65	MYC			TP53
SYVN1	transporter		3			1.714	4.23e-81	26s Proteasome,Akt,AKT1,APEX1,BAX,BCL2L1,BDNF,BMPR1A,Calcineurin protein(s),CCND1,CDKN1A,CDKN2A,CEBPA,CTNNB1,CYP19A1,cytochrome-c oxidase,E2f,E2F1,EIF2AK3,EIF4E,ERBB2,ERK,ERN1,FAS,FOXO3,GAPDH,GLI1,GSK3B,HFE,HIF1A,HMGCR,HNF4A,Hsp90,HTT,IGF1R,IL6,Irp,IRS1,Jnk,JUN,MAP2K1,MAPK9,MDM4,Mek,MSH2,MTOR,MYC,NANOG,NFkB (complex),NFKB1,NOTCH1,Nr1h,NR3C1,P38 MAPK,PGR,PI3K (complex),PPARG,RB1,RNASEL,SOD2,SP1,SP…	ABAT,ABCB10,ABCB11,ABCB6,ABCB8,ABCB9,ABCD1,ABCD3,ABCF1,ACAA1,Acaa1b,ACAA2,ACACA,ACADL,ACADM,ACADS,ACADVL,ACAT1,ACLY,ACO1,Acot1,ACOT11,ACOT12,ACOX2,ACOX3,ACP2,Acp5,ACSF2,ACSF3,ACSL1,ACSL3,ACSL6,ACSM5,ACSS2,ACTA2,ACTN4,ACY3,ADH1C,ADH5,AGPAT2,AHCY,AHCYL1,AHSG,AIFM1,AK2,AK3,AK4,AKAP1,AKR1A1,ALB,ALCAM,ALDH1B1,ALDH1L1,ALDH2,ALDH4A1,ALDH7A1,ALDH9A1,ALDOA,ALDOB,ALG2,ANO10,ANXA2,ANXA3,ANXA4,ANXA6,AP1B1,AP…	784 (71)	69	dithiothreitol,tunicamycin,XBP1			ACSL3,APLP2,CCND1,CDA,FASN,IGF1R,ITGA3,ITGA6,PLPP3,PNPLA2	APP,NFE2L2,TP53
choline fenofibrate	chemical drug		3			-1.12	4.64e-81	Akt,AKT1,Ap1,APP,CaMKII,CAT,choline fenofibrate,Creb,CTNNB1,CYP19A1,CYP27A1,E2f,EHHADH,ERK1/2,F10,F2,F2R,F2RL1,F3,F7,Focal adhesion kinase,GSK3B,Hdac,HNF4A,IL2,IRS1,JUN,Mapk,MAPK14,MMP2,MMP9,Nfat (family),NFE2L2,NFkB (complex),NFKBIA,nitric oxide,NR1H3,NR3C1,P38 MAPK,PDPK1,PGR,PI3K (complex),PLG,PPARA,PPARG,PPARGC1A,progesterone,RAC1,Rb,RB1,RELA,RHOA,SAT1,SMAD2,SMAD3,SMAD4,STAT1,STAT3,STAT5a/b,ST…	AADAC,AASS,ABAT,ABCB11,ABCB6,ABCB8,ABCB9,ABCC6,ABCD2,ABCD3,ACAA1,Acaa1b,ACAA2,ACADL,ACADM,ACADS,ACADVL,ACAT1,ACAT2,ACLY,ACO2,Acot1,ACOT2,ACOT8,ACOX1,ACOX2,ACOX3,ACP2,Acp5,ACSF2,ACSF3,ACSL1,ACSL3,ACSL5,ACSM5,ACSS2,ACTA2,ACTB,ACTN4,ACY3,ADK,AGPAT2,AGPAT3,AHCY,AHCYL1,AHSG,AK2,AK3,AK4,AKR1A1,AKR1C4,AKR7A2,ALDH1A1,ALDH1B1,ALDH2,ALDH3A2,ALDH4A1,ALDH7A1,ALDH9A1,ALDOB,AMY2A,ANPEP,ANXA2,ANXA3,ANXA4,ANXA5,…	671 (63)	63				ACSL1,ADIPOQ,APOA2,cholesterol,NFKBIA,NR1D1,PPARA,PPARG	ADIPOR1,CAV1,HIF1A
ACOX1	enzyme	-1.338	2			-1.512	5.57e-81	ACOX1,PPARA	AADAC,ABCD2,ABCD3,ACAA1,Acaa1b,ACAA2,ACACA,ACADL,ACADM,ACADS,ACADVL,ACAT1,ACAT2,Acot1,ACOT2,ACOT8,ACSL1,ACSS2,AHCY,Akr1c12/Akr1c13,AKR1C4,ALDH2,ALDH3A2,ALDOB,ANXA2,APOA2,APOE,AQP8,AQP9,ARG1,ARHGDIA,ASL,ASS1,ATP5F1B,BAAT,BCKDK,BCL2L1,C1QB,C3,C8A,C9,CAT,CBR1,CD36,CDS2,CES3,Clec2d (includes others),COX4I1,CPOX,CPS1,CPT1A,CPT2,CRAT,CROT,CS,CSAD,CSTB,CTBS,CTH,CTSV,CYB5B,CYCS,CYP1A2,CYP27A1,CYP2B6,Cyp2…	193 (2)	2	1-(carboxymethylthio)tetradecane,11-dehydrocorticosterone,4-phenylbutyric acid,9Z,11E-octadecadienoic acid,ADIPOQ,ADIPOR2,ALOX5,arachidonic acid,ATF6,aurapten,beta-estradiol,bezafibrate,ciprofibrate,clofenapate,clofibrate,clofibric acid,D-glucose,di(2-ethylhexyl) phthalate,diacylglycerol,ESRRA,Esrra,fatty acid,fenofibrate,Fructus xanthii aqueous extract,gemfibrozil,KLF15,LEP,MED1,MEDAG,meldonium,…	AKR1B1,cholic acid,CIDEC,ethanol,HSD17B4,KLF5,L-triiodothyronine,methotrexate,miR-217-5p (and other miRNAs w/seed ACUGCAU),nitrofurantoin,NR0B2,NR1H2,NR1I2,NRG4,PCK1,PLIN5,poloxamer,PTEN,SCD,SCP2,SERTAD2,STK25,TO-901317,tunicamycin,UBD		DIO1,GNMT,Mup1 (includes others),SLC37A4	ACSL1,CAT,CDKN1A,FABP2,HDAC1,HSPA5,Kap,LONP1,NFE2L2,RBM3,SQSTM1,TP53,XBP1
S6K1	group		2			-1.381	7.23e-81	Akt,EIF4B,IRS1,PI3K (complex),PPARG,RICTOR,RPS6KB1,S6K1,TP53	ABAT,ABCB6,ABCB8,ACAA1,Acaa1b,ACAA2,ACACA,ACADL,ACADVL,ACAT1,ACO1,ACOT11,ACOX1,ACP2,ACSF2,ACSF3,ACSL3,ACSL5,ACSL6,ACSM5,ACSS2,ACTN4,ADH5,AGPAT2,AHCY,AK3,AK4,ALB,ALDH4A1,ALDH9A1,ALDOA,ANXA2,ANXA3,ANXA4,ANXA6,AP1B1,AP2A1,APOA1,ARG1,ARL6IP1,ARPC1B,ASL,ATL3,ATP1A1,ATP2A2,Atp5e,ATP5F1B,ATP5F1D,Atp5k,ATP5MC2,ATP5MF,ATP5MG,ATP5PB,ATP5PD,ATP5PF,ATP5S,ATP6V0C,ATP6V0D1,ATP6V1A,ATP6V1C1,ATP6V1E1,ATPAF2,BAK1…	441 (9)	8	AGT,arginine,Insulin,MTOR,palmitic acid,RHEB,RPTOR,TSH	sirolimus,TSC2		PPARG,RICTOR,TP53	PI3K (complex)
ciprofibrate	chemical drug		2			1.327	9.85e-81	ACOX1,CAT,ciprofibrate,CYP27A1,CYP7A1,PPARA	AADAC,ABCB11,ABCD2,ABCD3,ACAA1,Acaa1b,ACAA2,ACADL,ACADM,ACADS,ACAT1,ACAT2,Acot1,ACOT2,ACOT8,ACOX1,ACSS2,AHCY,Akr1c12/Akr1c13,AKR1C4,ALDH2,ALDH3A2,ALDOB,ANXA2,APOA2,APOB,APOE,AQP8,AQP9,ARG1,ARHGDIA,ASL,ASS1,ATP5F1B,BAAT,BAK1,BCKDK,BCL2L1,BSG,C1QB,C3,C8A,C9,CAT,CBR1,CD36,CDS2,CES3,Clec2d (includes others),COX4I1,CPOX,CPS1,CPT1A,CPT2,CRAT,CROT,CRP,CS,CSAD,CSTB,CTBS,CTH,CTSV,CYB5B,CYCS,CYP1A2,CYP27A1…	205 (6)	6				ACOX1,CAT,cholesterol,CYP2E1,DBI,EHHADH,glutathione,HDAC1,HSD17B4,Kap,NFKBIA,PPARA,PPARG,RBM3,SCD,SQSTM1	bile acid,CYP27A1,CYP7A1,D-glucose,DIO1,glutathione peroxidase,GNMT,Ins1,Mup1 (includes others),NR1H3,SLC37A4
SIRT7	enzyme		3	Activated		2.721	1.88e-80	AMPK,ATF4,CDKN1B,CEBPA,DKK1,E2f,E2F1,EGFR,EIF2AK3,EP300,EPAS1,ERBB2,ESR1,F2,FOXO3,FOXO4,FOXP3,GABPB1,GCK,GLI1,HIF1A,HNF4A,HSF1,IGF1R,IL6,IRS1,JAK2,MAP2K1,Mapk,MAPK8,MAPK9,Mek,mir-22,MSH2,MTOR,MYC,NANOG,NFkB (complex),NFKB1,NFKBIA,NOTCH1,PDPK1,PGR,PIK3R1,PPARG,PRKCA,PRKCD,PTEN,RBL2,RELA,RICTOR,RPTOR,SIRT1,SIRT7,SKP2,SMAD3,SOD2,STAT1,TFEB,Tgf beta,TP53,TP73,TSC2,ULK1,VEGFA,VHL	AASS,ABAT,ABCB10,ABCB11,ABCB6,ABCB8,ABCB9,ABCD1,ABCD3,ABCE1,ABCF1,ACAA1,Acaa1b,ACAA2,ACADL,ACADM,ACADS,ACADVL,ACAT1,ACLY,ACO1,Acot1,ACOT11,ACOT12,ACOX2,ACOX3,ACP2,ACSF2,ACSF3,ACSL1,ACSL3,ACSL4,ACSL6,ACSM5,ACSS2,ACTA1,ACTA2,ACTB,ACTN1,ACTN4,ACTR2,ACY3,ADH5,AGPAT2,AHCYL1,AK2,AK3,AK4,AKAP1,AKR1A1,ALB,ALDH1L1,ALDH4A1,ALDH7A1,ALDH9A1,ALDOB,ANO10,ANXA2,ANXA3,ANXA6,AP1B1,AP2A1,AP3B1,APOA1,APOA2,APOB,AQP…	780 (66)	66	NAD+	D-glucose,HDAC class I inhibitors,histone deacetylase class II inhibitors		GABPB1,MTOR	EPAS1,HIF1A,MYC,TP53
NOC2L	transcription regulator		3			0.074	2.15e-80	Akt,AKT1,AR,BCL2L1,CASP3,CCND1,CEBPA,CTNNB1,CYP19A1,E2f,E2F1,EIF2AK3,EIF4E,EP300,ERBB2,ERK,ERK1/2,FAS,FLI1,FOXO1,FOXO3,GATA3,GLI1,HDAC1,HIPK2,HNF4A,IGF1R,IL6,JUN,KAT2B,KAT5,MAP2K1,Mapk,MAPK14,MAPK8,MAPK9,MDM2,Mek,mir-23,MSH2,MTOR,MYCN,NANOG,NFATC1,NFKB1,NOC2L,NOTCH1,P38 MAPK,p70 S6k,PGR,PI3K (complex),PIK3R1,PPARG,RARA,RB1,RELA,RUNX3,SMAD3,SOD2,SP1,STAT3,TP53,TP63,TSC2,USP7	AASS,ABAT,ABCA6,ABCB11,ABCB6,ABCB7,ABCB8,ABCB9,ABCC6,ABCD1,ABCD2,ABCD3,ABCE1,ABCF1,ACAA1,Acaa1b,ACAA2,ACADL,ACADM,ACADS,ACADVL,ACAT1,ACLY,ACO1,ACO2,Acot1,ACOT11,ACOX2,ACOX3,ACP2,Acp5,ACSF2,ACSF3,ACSL1,ACSL3,ACSL4,ACSL6,ACSM5,ACSS2,ACTA2,ACTN1,ACTN4,ACTR3,ACY3,ADH1C,ADH5,AGPAT2,AHCY,AHCYL1,AHSG,AIFM1,AK3,AK4,AKR1A1,ALB,ALCAM,ALDH1L1,ALDH2,ALDH4A1,ALDH9A1,ALDOA,ALDOB,ANO10,ANPEP,ANXA2,ANXA3,ANXA4,A…	728 (65)	64				MDM2	CDKN1A,TP53
ZNF668	transcription regulator		3			-0.074	2.42e-80	Akt,AKT1,AR,BCL2L1,CASP3,CCND1,CEBPA,CTNNB1,CYP19A1,E2f,E2F1,EIF2AK3,EIF4E,EP300,ERBB2,ERK,ERK1/2,FAS,FLI1,FOXO1,FOXO3,GATA3,GLI1,HDAC1,HIPK2,HNF4A,IGF1R,IL6,JUN,KAT2B,KAT5,MAP2K1,Mapk,MAPK14,MAPK8,MAPK9,MDM2,Mek,mir-23,MSH2,MTOR,MYCN,NANOG,NFATC1,NFKB1,NOTCH1,P38 MAPK,p70 S6k,PGR,PI3K (complex),PIK3R1,PPARG,RARA,RB1,RELA,RUNX3,SMAD3,SOD2,SP1,STAT3,TP53,TP63,TSC2,USP7,ZNF668	AASS,ABAT,ABCA6,ABCB11,ABCB6,ABCB7,ABCB8,ABCB9,ABCC6,ABCD1,ABCD2,ABCD3,ABCE1,ABCF1,ACAA1,Acaa1b,ACAA2,ACADL,ACADM,ACADS,ACADVL,ACAT1,ACLY,ACO1,ACO2,Acot1,ACOT11,ACOX2,ACOX3,ACP2,Acp5,ACSF2,ACSF3,ACSL1,ACSL3,ACSL4,ACSL6,ACSM5,ACSS2,ACTA2,ACTN1,ACTN4,ACTR3,ACY3,ADH1C,ADH5,AGPAT2,AHCY,AHCYL1,AHSG,AIFM1,AK3,AK4,AKR1A1,ALB,ALCAM,ALDH1L1,ALDH2,ALDH4A1,ALDH9A1,ALDOA,ALDOB,ANO10,ANPEP,ANXA2,ANXA3,ANXA4,A…	728 (65)	64				TP53	MDM2
2,5-bis(5-hydroxymethyl-2-thienyl)furan	chemical reagent		3			-0.074	3.08e-80	2,5-bis(5-hydroxymethyl-2-thienyl)furan,Akt,AKT1,AR,BCL2L1,CASP3,CCND1,CEBPA,CTNNB1,CYP19A1,E2f,E2F1,EIF2AK3,EIF2S1,EIF4E,EP300,ERBB2,ERK,ERK1/2,FAS,FLI1,FOXO1,FOXO3,GATA3,GLI1,HDAC1,HIPK2,HNF4A,IGF1R,IL6,JUN,KAT2B,KAT5,MAP2K1,Mapk,MAPK14,MAPK8,MAPK9,MDM2,Mek,mir-23,MSH2,MTOR,MYCN,NANOG,NFATC1,NFkB (complex),NFKB1,NOTCH1,P38 MAPK,p70 S6k,PGR,PI3K (complex),PIK3R1,PPARG,RARA,RB1,RELA,RUNX3,SMAD3,S…	AASS,ABAT,ABCA6,ABCB11,ABCB6,ABCB7,ABCB8,ABCB9,ABCC6,ABCD1,ABCD2,ABCE1,ABCF1,ACAA1,Acaa1b,ACAA2,ACADL,ACADM,ACADS,ACADVL,ACAT1,ACLY,ACO1,ACO2,Acot1,ACOT11,ACOX2,ACOX3,ACP2,Acp5,ACSF2,ACSF3,ACSL1,ACSL3,ACSL4,ACSL6,ACSM5,ACSS2,ACTA2,ACTN1,ACTN4,ACTR3,ACY3,ADH1C,ADH5,AGPAT2,AHCY,AHCYL1,AHSG,AIFM1,AK3,AK4,AKR1A1,ALB,ALCAM,ALDH1B1,ALDH1L1,ALDH2,ALDH4A1,ALDH7A1,ALDH9A1,ALDOA,ALDOB,ANO10,ANPEP,ANXA2,ANX…	734 (67)	66				MDM2,TP53	HIF1A
RPL23	other	-4.261	3			-0.111	5.14e-80	Akt,AKT1,AR,BCL2L1,CASP3,CCND1,CEBPA,CTNNB1,CYP19A1,E2f,E2F1,EIF2AK3,EIF4E,EP300,ERBB2,ERK,ERK1/2,FAS,FLI1,FOXO1,FOXO3,GATA3,GLI1,HDAC1,HIPK2,HNF4A,IGF1R,IL6,JUN,KAT2B,KAT5,MAP2K1,Mapk,MAPK14,MAPK8,MAPK9,MDM2,Mek,mir-23,MSH2,MTOR,MYCN,NANOG,NFATC1,NFKB1,NOTCH1,P38 MAPK,p70 S6k,PGR,PI3K (complex),PIK3R1,PPARG,RARA,RB1,RELA,RPL23,RUNX3,SMAD3,SOD2,SP1,STAT3,TP53,TP63,TSC2,USP7	AASS,ABAT,ABCA6,ABCB11,ABCB6,ABCB7,ABCB8,ABCB9,ABCC6,ABCD1,ABCD2,ABCD3,ABCE1,ABCF1,ACAA1,Acaa1b,ACAA2,ACADL,ACADM,ACADS,ACADVL,ACAT1,ACLY,ACO1,ACO2,Acot1,ACOT11,ACOX2,ACOX3,ACP2,Acp5,ACSF2,ACSF3,ACSL1,ACSL3,ACSL4,ACSL6,ACSM5,ACSS2,ACTA2,ACTN1,ACTN4,ACTR3,ACY3,ADH1C,ADH5,AGPAT2,AHCY,AHCYL1,AHSG,AIFM1,AK3,AK4,AKR1A1,ALB,ALCAM,ALDH1L1,ALDH2,ALDH4A1,ALDH9A1,ALDOA,ALDOB,ANO10,ANPEP,ANXA2,ANXA3,ANXA4,A…	727 (65)	64	5-fluorouracil,MTOR,MYC,MYCN,PI3K (complex)	RICTOR,sirolimus,tetracycline			MDM2
RPS25	other	-2.064	3			-0.111	5.14e-80	Akt,AKT1,AR,BCL2L1,CASP3,CCND1,CEBPA,CTNNB1,CYP19A1,E2f,E2F1,EIF2AK3,EIF4E,EP300,ERBB2,ERK,ERK1/2,FAS,FLI1,FOXO1,FOXO3,GATA3,GLI1,HDAC1,HIPK2,HNF4A,IGF1R,IL6,JUN,KAT2B,KAT5,MAP2K1,Mapk,MAPK14,MAPK8,MAPK9,MDM2,Mek,mir-23,MSH2,MTOR,MYCN,NANOG,NFATC1,NFKB1,NOTCH1,P38 MAPK,p70 S6k,PGR,PI3K (complex),PIK3R1,PPARG,RARA,RB1,RELA,RPS25,RUNX3,SMAD3,SOD2,SP1,STAT3,TP53,TP63,TSC2,USP7	AASS,ABAT,ABCA6,ABCB11,ABCB6,ABCB7,ABCB8,ABCB9,ABCC6,ABCD1,ABCD2,ABCD3,ABCE1,ABCF1,ACAA1,Acaa1b,ACAA2,ACADL,ACADM,ACADS,ACADVL,ACAT1,ACLY,ACO1,ACO2,Acot1,ACOT11,ACOX2,ACOX3,ACP2,Acp5,ACSF2,ACSF3,ACSL1,ACSL3,ACSL4,ACSL6,ACSM5,ACSS2,ACTA2,ACTN1,ACTN4,ACTR3,ACY3,ADH1C,ADH5,AGPAT2,AHCY,AHCYL1,AHSG,AIFM1,AK3,AK4,AKR1A1,ALB,ALCAM,ALDH1L1,ALDH2,ALDH4A1,ALDH9A1,ALDOA,ALDOB,ANO10,ANPEP,ANXA2,ANXA3,ANXA4,A…	727 (65)	64	MYCN			MYC	MDM2
chitosan	chemical - endogenous mammalian		3			1.149	5.67e-80	Ap1,CASP3,CAT,CEBPA,chitosan,CYP19A1,CYP27A1,CYP7A1,EHHADH,ERK1/2,HMGCR,HNF4A,JUN,Mapk,MMP2,MMP9,MYC,NFkB (complex),NR1H3,NR3C1,P38 MAPK,PPARA,PPARG,RAS,RB1,RELA,SMAD4,STAT5a/b,STAT5B,TERT,THRB	AADAC,ABCB10,ABCB9,ABCC6,ABCD1,ABCD2,ABCD3,ABCE1,ABCF1,ACAA1,Acaa1b,ACAA2,ACACA,ACADL,ACADM,ACADS,ACADVL,ACAT1,ACAT2,ACLY,ACO1,ACO2,Acot1,ACOT11,ACOT12,ACOT2,ACOT8,ACOX1,ACOX2,ACOX3,Acp5,ACSL1,ACSL3,ACSL5,ACSS2,ACTA1,ACTB,ACTN1,ACTN4,ADH1C,AGPAT2,AHCY,AK2,AKAP1,ALB,ALCAM,ALDH1B1,ALDH2,ALDH3A2,ALDH7A1,ALDOA,ALDOB,ANXA2,ANXA4,ANXA5,APOA2,APOE,AQP1,AQP8,AQP9,ARG1,ARHGDIA,ARL6IP1,ARL6IP5,ASL,ASS1,ATA…	512 (31)	29				PPARA	cholesterol
RPL5	other	-3.025	3			-0.037	5.79e-80	Akt,AKT1,AR,BCL2L1,CASP3,CCND1,CEBPA,CTNNB1,CYP19A1,E2f,E2F1,EIF2AK3,EIF4E,EP300,ERBB2,ERK,ERK1/2,FAS,FLI1,FOXO1,FOXO3,GATA3,GLI1,HDAC1,HIPK2,HNF4A,IGF1R,IL6,JUN,KAT2B,KAT5,MAP2K1,Mapk,MAPK14,MAPK8,MAPK9,MDM2,Mek,mir-23,MSH2,MTOR,MYCN,NANOG,NFATC1,NFKB1,NOTCH1,P38 MAPK,p70 S6k,PGR,PI3K (complex),PIK3R1,PPARG,RARA,RB1,RELA,RPL5,RUNX3,SMAD3,SOD2,SP1,STAT3,TP53,TP63,TSC2,USP7	AASS,ABAT,ABCA6,ABCB11,ABCB6,ABCB7,ABCB8,ABCB9,ABCC6,ABCD1,ABCD2,ABCD3,ABCE1,ABCF1,ACAA1,Acaa1b,ACAA2,ACADL,ACADM,ACADS,ACADVL,ACAT1,ACLY,ACO1,ACO2,Acot1,ACOT11,ACOX2,ACOX3,ACP2,Acp5,ACSF2,ACSF3,ACSL1,ACSL3,ACSL4,ACSL6,ACSM5,ACSS2,ACTA2,ACTN1,ACTN4,ACTR3,ACY3,ADH1C,ADH5,AGPAT2,AHCY,AHCYL1,AHSG,AIFM1,AK3,AK4,AKR1A1,ALB,ALCAM,ALDH1L1,ALDH2,ALDH4A1,ALDH9A1,ALDOA,ALDOB,ANO10,ANPEP,ANXA2,ANXA3,ANXA4,A…	727 (65)	64	MYCN,TCR	5-fluorouracil,FAAH,sirolimus			HMGA2,MDM2,PTEN
arsenic	chemical toxicant		2			0.271	8.37e-80	arsenic,CASP3,EGFR,ERK,ERK1/2,HIF1A,Jnk,MTOR,NFE2L2,SP1,SRC,TP53	ABAT,ABCB11,ABCB6,ABCB8,ABCC6,ACAA2,ACACA,ACADS,ACADVL,ACAT1,ACO1,ACOT11,ACP2,Acp5,ACSF2,ACSF3,ACSL3,ACSL6,ACSM5,ACSS2,ACTA1,ACTB,ACTN1,ACTN4,ADH5,AGPAT3,AHCY,AK3,AK4,AKR7A2,ALB,ALDH4A1,ALDH9A1,ALDOA,ANXA2,ANXA3,ANXA4,ANXA5,ANXA6,AP1B1,APOE,AQP9,ARF1,ARG1,ARL6IP1,ARPC1B,ARPC2,ASAH1,ASL,ATAD3A,ATL3,ATP2A2,Atp5e,ATP5F1A,ATP5F1B,ATP5F1C,Atp5k,ATP5PB,ATP5PF,ATP5S,ATPAF2,B2M,BAK1,BCAP31,BGN,BHMT,BNIP3…	492 (12)	12				CYP2A6 (includes others),ERK,HIF1A,KEAP1,NFE2L2	MTOR,TP53
RNF2	transcription regulator	-1.351	3			0.074	1.74e-79	26s Proteasome,Akt,AKT1,AR,BCL2L1,CASP3,CCND1,CEBPA,CRK,CTNNB1,CYP19A1,E2f,E2F1,EIF2AK3,EIF4E,EP300,ERBB2,ERK,ERK1/2,FAS,FLI1,FOXO1,FOXO3,GATA3,GLI1,H2AFX,H2AFZ,HDAC1,HIPK2,HNF4A,IGF1R,IL6,JUN,KAT2B,KAT5,MAP2K1,Mapk,MAPK14,MAPK8,MAPK9,MDM2,Mek,mir-23,MSH2,MTOR,MYCN,NANOG,NFATC1,NFKB1,NOTCH1,P38 MAPK,p70 S6k,PGR,PI3K (complex),PIK3R1,PPARG,PSMC3,RARA,RB1,RELA,RNF2,RUNX3,RYBP,SMAD3,SOD2,SP1,STAT3,T…	AASS,ABAT,ABCA6,ABCB11,ABCB6,ABCB7,ABCB8,ABCB9,ABCC6,ABCD1,ABCD2,ABCD3,ABCE1,ABCF1,ACAA1,Acaa1b,ACAA2,ACADL,ACADM,ACADS,ACADVL,ACAT1,ACLY,ACO1,ACO2,Acot1,ACOT11,ACOX2,ACOX3,ACP2,Acp5,ACSF2,ACSF3,ACSL1,ACSL3,ACSL4,ACSL6,ACSM5,ACSS2,ACTA2,ACTN1,ACTN4,ACTR3,ACY3,ADH1C,ADH5,AGPAT2,AHCY,AHCYL1,AHSG,AIFM1,AK3,AK4,AKR1A1,ALB,ALCAM,ALDH1L1,ALDH2,ALDH4A1,ALDH9A1,ALDOA,ALDOB,ANO10,ANPEP,ANXA2,ANXA3,ANXA4,A…	732 (72)	69				CDC14A,MDM2	CDKN1A,HNF4A,SYCP3,TP53
Nisch	other		3			0.836	5.66e-79	AMPK,BCL2L1,CAV1,CDKN1B,CTBP1,CTNNB1,EIF2AK3,EIF4E,EIF4EBP1,EIF4EBP2,ELAVL1,EP300,ERK,ERN1,ESR1,FASN,FOXO1,FOXO3,HDAC5,HIF1A,HNF4A,HRAS,HSF1,INSR,Insulin,JAK2,Jnk,MAP2K3,MAPK1,MAPK14,MAPK8,MED1,MKNK1,MLXIPL,MTOR,NFkB (complex),NFKB1,Nisch,Nos,NOS1,NOS2,NR3C1,P38 MAPK,p70 S6k,PDPK1,PGR,PI3K (complex),PPARGC1A,PRKAA,PRKAA1,PRKAA2,PRKCA,PRKCD,PTGS2,Rb,RB1,RHOA,RICTOR,RORC,SIRT1,SMAD3,SPHK1,STAT1,STA…	AASS,ABAT,ABCB11,ABCB6,ABCB8,ABCD3,ACAA1,Acaa1b,ACAA2,ACACA,ACADL,ACADM,ACADVL,ACLY,ACO2,Acot1,ACOT11,ACOT12,ACOT13,ACOX2,ACOX3,ACP2,Acp5,ACP6,ACSF2,ACSF3,ACSL3,ACSM5,ACSS2,ACTN1,ACTN4,ACTR2,ADH1C,AHCY,AHCYL1,AHSG,AIFM1,AK3,AK4,AKR1A1,ALCAM,ALDH1A1,Aldh1a7,ALDH1B1,ALDH2,ALDH4A1,ALDH6A1,ALDH7A1,ALDH9A1,ALDOA,ALDOB,AMY2B,ANO10,ANPEP,ANXA2,ANXA5,ANXA6,AP1B1,AP3B1,APOA1,APOA2,AQP8,ARF1,ARF4,ARF6,ARG1…	692 (67)	67				MLXIPL,MTOR,SREBF1	AMPK,FOS
RPL11	other	-1.88	3			1.119	7.72e-79	Akt,AKT1,AMPK,AR,ATF4,BRCA1,CCND1,CDK4/6,CDKN1B,CEBPA,DKK1,E2f,E2F1,EIF2AK3,EIF4E,EP300,ERBB2,ERK,ERK1/2,F2,FLI1,FOXO1,FOXO3,GATA3,GCK,GSK3B,HDAC1,HIPK2,HNF4A,IGF1R,IL6,Jnk,JUN,KAT5,MAP2K1,Mapk,MAPK8,MAPK9,MDM2,Mek,MSH2,MTOR,MYC,MYCN,NANOG,NFKB1,NFKBIA,NOTCH1,P38 MAPK,PGR,PI3K (complex),PIK3R1,PPARG,PTEN,RARA,Rb,RB1,RBL2,RELA,RPL11,RUNX3,SMAD3,SP1,STAT3,Tgf beta,TP53,TP63,TSC2,ZBTB17	AASS,ABAT,ABCA6,ABCB10,ABCB11,ABCB6,ABCB7,ABCB8,ABCB9,ABCC6,ABCD1,ABCD2,ABCD3,ABCE1,ABCF1,Acaa1b,ACAA2,ACACA,ACADL,ACADM,ACADS,ACADVL,ACAT1,ACLY,ACO1,Acot1,ACOT11,ACOT12,ACOX2,ACOX3,ACP2,ACSF2,ACSF3,ACSL1,ACSL3,ACSL4,ACSL6,ACSM5,ACSS2,ACTA1,ACTA2,ACTB,ACTN1,ACTR3,ACY3,ADH1C,ADH5,AGPAT2,AHCY,AHCYL1,AHSG,AK2,AK3,AK4,AKAP1,AKR1A1,ALDH1B1,ALDH1L1,ALDH2,ALDH4A1,ALDH9A1,ALDOA,ALDOB,ANO10,ANPEP,ANXA2,AN…	767 (69)	69	MYCN	5-fluorouracil,CD 437,miR-542-3p (miRNAs w/seed GUGACAG),RICTOR		CDKN1A,TP53	HMGA2
DNAJC3	other	-1.106	3	Activated		2.627	1.66e-78	AKT1,AMPK,ATF3,Calcineurin protein(s),CASP3,caspase,CDK1,CFTR,CHUK,DDIT3,DNAJC3,EIF2AK2,EIF2AK3,EIF2S1,ERK,ERN1,estrogen receptor,FADD,FOXO1,FOXO3,GSK3B,HSPA8,IFN type 1,IFNAR1,Ikb,IKBKB,IRF1,IRS1,Jnk,MAPK14,MCF2,NFE2L2,NFkB (complex),NFKBIA,P38 MAPK,STAT1,STAT3,STK11,TP53,TSC2	ABAT,ABCB11,ABCB6,ABCB8,ABCB9,ABCD3,ACAA1,Acaa1b,ACAA2,ACADL,ACADM,ACADS,ACADVL,ACAT1,ACLY,ACO1,ACO2,Acot1,ACOT11,ACP2,ACP6,ACSF2,ACSF3,ACSL1,ACSL3,ACSL6,ACSM5,ACTA1,ACTN1,ACTN4,ADH5,AGPAT3,AHSG,AK2,AK3,AK4,AKR1A1,AKR7A2,ALB,ALCAM,ALDH1A1,ALDH1B1,ALDH4A1,ALDH7A1,ALDH9A1,AMY2B,ANXA4,ANXA5,ANXA6,AP1B1,AP2A1,APOE,AQP1,ARF1,ARF4,ARF5,ARG1,ARL6IP5,ARPC1B,ARPC2,ASAH1,ASL,ASS1,ATL3,ATP1A1,ATP5F1B,ATP5F1…	575 (40)	39	1,2-dithiol-3-thione,beta-estradiol,chrysotile asbestos,ciprofloxacin,ERN1,NFE2L2,PIK3R1,tunicamycin,XBP1				EIF2AK3,Ins1
COL4A3	other		3			1.464	3.97e-78	AKT1,AMPK,BCL2,BCL2L1,BTRC,CHUK,COL4A3,CRTC2,EIF4E,EIF4EBP1,EIF4EBP2,ERK,ESR1,FOXO3,HIF1A,HSF1,IKBKB,IRS1,IRS2,JAK2,MAPK1,MAPK8,MAPK9,MMP2,MTOR,NFkB (complex),NFKB1,NFKBIA,NOS3,NR3C1,p70 S6k,PDPK1,PI3K (complex),PLAU,PRKCA,PRKCD,REL,RHOA,RICTOR,RPS6KB1,RPTOR,SERPINA1,SGK1,SIRT1,SMAD3,SMPD2,STAT,STAT1,STAT3,TFEB,Tgf beta,TP53,ULK1	AASS,ABAT,ABCB11,ABCB6,ABCB8,ABCD3,ACAA2,ACACA,ACAD9,ACADL,ACADM,ACADS,ACADVL,ACAT1,ACLY,ACO1,ACO2,Acot1,ACOT11,ACOX1,ACP2,Acp5,ACSF2,ACSF3,ACSL3,ACSL4,ACSL5,ACSL6,ACSM5,ACSS2,ACTN1,ACTN4,ACTR2,ADH1C,ADH5,ADK,AGA,AGPS,AHCY,AHSG,AIFM1,AK2,AK3,AK4,AKR1A1,ALDH1A1,ALDH1B1,ALDH4A1,ALDH7A1,ALDH9A1,ANO10,ANPEP,ANXA2,ANXA4,ANXA6,AP1B1,AP2A1,AP3B1,APOA1,APOM,AQP9,ARL6IP5,ARPC1B,ARPC2,ARPC5L,ARSA,ASGR2,ASL…	674 (53)	52				COL4A4	MTOR,NFKBIA,PTGS2,Vegf
RAD21	transcription regulator		3	Inhibited		-4.851	5.65e-78	AMPK,ATF4,BAK1,BAX,BRCA1,caspase,CCND1,Cdk,CDK1,CDK4/6,CDKN1A,CDKN1B,CDKN2A,CHEK2,CTNNB1,DKK1,E2F1,E2F3,ERK,F2,FAS,FOXM1,GCK,GLI1,GSK3B,Jnk,MAPK14,MDM2,MDM4,mir-22,MMP9,MYC,NFKBIA,P38 MAPK,PIAS3,Pka,PRKAA,PTEN,RAD21,Rb,RB1,RBL2,RELA,SP1,STAT3,Tgf beta,TP53,TP73,TRIM28,ZBTB17	ABAT,ABCB10,ABCB6,ABCB8,ABCB9,ABCD1,ABCD3,ABCE1,ABCF1,ACAA1,ACAA2,ACACA,ACADL,ACADM,ACADS,ACAT1,ACO1,ACOT11,ACOT12,ACP2,Acp5,ACSF2,ACSF3,ACSL1,ACSL3,ACSL5,ACSL6,ACSM5,ACSS2,ACTA1,ACTB,ACTN1,ACTN4,AHCY,AHSG,AIFM1,AK2,AK3,AK4,AKAP1,ALAD,ALB,ALCAM,ALDH1A1,ALDH1B1,ALDH4A1,ALDH9A1,ALDOA,AMY2B,ANXA2,ANXA3,ANXA4,ANXA5,ANXA6,AP1B1,APOA1,AQP1,ARF4,ARG1,ARHGDIA,ARL6IP1,ARPC1A,ARPC1B,ARPC2,ARPC5,ASAH1,ASGR2…	643 (50)	48	ANGPT2			CHEK2
orotic acid	chemical - endogenous mammalian		3			0.713	8.2e-78	26s Proteasome,Akt,AMPK,BAK1,BECN1,CAV1,CDKN1B,CTBP1,CTNNB1,EIF2AK3,EIF4EBP1,ELAVL1,EP300,ERK,ERK1/2,ERN1,FASN,FOXO1,FOXO3,GSK3B,HDAC5,HIF1A,HNF4A,HNF4α dimer,HRAS,HSD11B1,HSF1,INSR,Insulin,IRS1,JAK2,Jnk,LPL,MAP2K3,MAPK1,MAPK14,MAPK8,MED1,MKNK1,MLXIPL,MTOR,NFkB (complex),NOS2,NR3C1,NR5A2,orotic acid,P38 MAPK,p70 S6k,PGR,PI3K (complex),PPARG,PPARGC1A,PRKAA,PRKAA1,PRKAA2,PTGS2,RAF1,Rb,RB1,RELA,RPTO…	AADAC,ABAT,ABCB11,ABCB6,ABCB8,ABCB9,ABCC6,ABCD3,Acaa1b,ACACA,ACADVL,ACAT2,ACLY,ACO2,Acot1,ACOT11,ACOT12,ACOT13,ACOX2,ACOX3,ACP2,ACP6,ACSF2,ACSF3,ACSL1,ACSL3,ACSL4,ACSL5,ACSM5,ACSS2,ACTN1,ACTN4,ADH1C,AGPAT2,AHCY,AHCYL1,AK3,AK4,AKR1A1,ALCAM,Aldh1a7,ALDH1B1,ALDH2,ALDH4A1,ALDH6A1,ALDH7A1,ALDH9A1,ALDOA,AMY2B,ANPEP,ANXA2,ANXA5,ANXA6,AP1B1,AP2A1,APOA1,APOA2,AQP8,ARF1,ARF4,ARF6,ARL1,ARPC1B,ARPC2,ARSB,ASL…	638 (68)	68				ACACA,FASN,NR1H3,SCD,SREBF1	AMPK,Cyp1a,CYP2E1,CYP3A,PRKAA
ceritinib	chemical drug		3	Activated		3.487	1.19e-77	ADAM17,ADRB2,Akt,AKT1,ALK,BCL2L1,Calmodulin,CaMKII,CASP3,CAV1,CBL,CDK1,ceritinib,Creb,CRKL,diacylglycerol,EGFR,EIF2S1,EIF4EBP1,ERBB2,ERK,ERK1/2,ESR1,Focal adhesion kinase,FOXO3,GAB1,GSK3B,IGF1R,IGF2,INSR,Insulin,IRS1,IRS2,JAK1/2,JAK2,JAK3,Jnk,JUN,JUNB,MAP2K1,MAP2K2,MAP2K3,Mapk,MAPK1,MAPK8,Mek,MTOR,MTORC2,MYC,NFkB (complex),NFKB1,NOS3,NR3C1,NTRK2,P38 MAPK,p70 S6k,PDK1,PDPK1,PDX1,PI3K (complex),PIK…	AASS,ABAT,ABCB10,ABCB11,ABCB6,ABCB8,ABCC6,ABCD1,ABCD3,ABCE1,ABCF1,ACAA2,ACACA,ACADL,ACADM,ACADS,ACADVL,ACAT1,ACAT2,ACO1,ACO2,Acot1,ACOT11,ACOT12,ACOT13,ACOT2,ACP2,Acp5,ACSF2,ACSF3,ACSL1,ACSL3,ACSL4,ACSL5,ACSL6,ACSM5,ACSS2,ACTA2,ACTN4,ACTR2,ACY3,ADH1C,ADH5,ADK,AGPAT2,AHSG,AIFM1,AK2,AK3,AK4,AKAP1,AKR1A1,AKR7A2,ALB,ALCAM,ALDH1A1,Aldh1a7,ALDH1B1,ALDH1L1,ALDH4A1,ALDH6A1,ALDH7A1,ALDH9A1,ALDOB,ANO10,ANP…	696 (82)	80					IGF1R,INSR
mir-194	microRNA		3			1.452	1.34e-77	Ap1,BAK1,BAX,BBC3,BCL2,CCND1,CCND3,Cdk,CDK4/6,CDKN1A,EGR1,EIF2AK3,EP300,ERK,ERK1/2,ERN1,FOS,Jnk,Mapk,MAPK9,MDM2,Mek,mir-194,MYC,NFE2L2,NFkB (complex),P38 MAPK,PARP1,Rb,RB1,Rock,STAT3,Stat3-Stat3,TP53,XBP1	ABAT,ABCB10,ABCB11,ABCB6,ABCB8,ABCB9,ABCC6,ABCD1,ABCE1,ABCF1,ACAA2,ACADL,ACADM,ACADS,ACADVL,ACAT1,ACLY,ACO1,ACO2,ACOT11,ACOT12,ACP2,Acp5,ACSF2,ACSF3,ACSL1,ACSL3,ACSL5,ACSL6,ACSM5,ACSS2,ACTA2,ACTN4,ADH5,AGPAT3,AHSG,AK2,AK3,AK4,AKAP1,AKR1A1,AKR7A2,ALB,ALDH1A1,ALDH1B1,ALDH4A1,ALDH7A1,ALDH9A1,ALG2,AMY2B,ANPEP,ANXA2,ANXA3,ANXA5,ANXA6,AP1B1,APOA1,AQP1,ARF1,ARF4,ARL6IP1,ARPC1B,ARPC2,ARPC5,ASS1,ATAD3A,AT…	581 (35)	35	HNF4A	acetaminophen		CDKN1A	CUL4B,MDM2,PLAUR,RAC1
FR180209	chemical reagent		3	Activated		3.431	1.87e-77	ADAM17,ADRB2,Akt,AKT1,BCL2L1,Calmodulin,CaMKII,CASP3,CAV1,CBL,CDK1,Creb,diacylglycerol,EGFR,EIF2S1,EIF4EBP1,ERBB2,ERK,ERK1/2,ESR1,Focal adhesion kinase,FOXO3,FR180209,GAB1,GSK3B,IGF1R,IGF2,INSR,Insulin,IRS1,IRS2,JAK1/2,JAK2,Jnk,JUN,JUNB,MAP2K1,MAP2K2,MAP2K3,Mapk,MAPK1,MAPK8,Mek,MTOR,MTORC2,MYC,NFKB1,NOS3,NR3C1,NTRK2,P38 MAPK,p70 S6k,PDK1,PDPK1,PDX1,PI3K (complex),PIK3CA,PIK3R1,PRKAA1,PRKCI,PTK2,R…	AASS,ABAT,ABCB10,ABCB11,ABCB6,ABCB8,ABCC6,ABCD1,ABCD3,ABCE1,ABCF1,ACAA2,ACACA,ACADL,ACADM,ACADS,ACADVL,ACAT1,ACAT2,ACO1,ACO2,Acot1,ACOT11,ACOT12,ACOT13,ACOT2,ACP2,Acp5,ACSF2,ACSF3,ACSL1,ACSL3,ACSL4,ACSL5,ACSL6,ACSM5,ACSS2,ACTA2,ACTN4,ACTR2,ACY3,ADH1C,ADH5,ADK,AGPAT2,AHSG,AIFM1,AK2,AK3,AK4,AKAP1,AKR1A1,AKR7A2,ALB,ALCAM,ALDH1A1,Aldh1a7,ALDH1L1,ALDH4A1,ALDH6A1,ALDH9A1,ALDOB,ANO10,ANPEP,ANXA5,ANXA6,A…	688 (76)	75					IGF1R,INSR
KW-2450	chemical drug		3	Activated		3.431	1.87e-77	ADAM17,ADRB2,Akt,AKT1,BCL2L1,Calmodulin,CaMKII,CASP3,CAV1,CBL,CDK1,Creb,diacylglycerol,EGFR,EIF2S1,EIF4EBP1,ERBB2,ERK,ERK1/2,ESR1,Focal adhesion kinase,FOXO3,GAB1,GSK3B,IGF1R,IGF2,INSR,Insulin,IRS1,IRS2,JAK1/2,JAK2,Jnk,JUN,JUNB,KW-2450,MAP2K1,MAP2K2,MAP2K3,Mapk,MAPK1,MAPK8,Mek,MTOR,MTORC2,MYC,NFKB1,NOS3,NR3C1,NTRK2,P38 MAPK,p70 S6k,PDK1,PDPK1,PDX1,PI3K (complex),PIK3CA,PIK3R1,PRKAA1,PRKCI,PTK2,RA…	AASS,ABAT,ABCB10,ABCB11,ABCB6,ABCB8,ABCC6,ABCD1,ABCD3,ABCE1,ABCF1,ACAA2,ACACA,ACADL,ACADM,ACADS,ACADVL,ACAT1,ACAT2,ACO1,ACO2,Acot1,ACOT11,ACOT12,ACOT13,ACOT2,ACP2,Acp5,ACSF2,ACSF3,ACSL1,ACSL3,ACSL4,ACSL5,ACSL6,ACSM5,ACSS2,ACTA2,ACTN4,ACTR2,ACY3,ADH1C,ADH5,ADK,AGPAT2,AHSG,AIFM1,AK2,AK3,AK4,AKAP1,AKR1A1,AKR7A2,ALB,ALCAM,ALDH1A1,Aldh1a7,ALDH1L1,ALDH4A1,ALDH6A1,ALDH9A1,ALDOB,ANO10,ANPEP,ANXA5,ANXA6,A…	688 (76)	75					IGF1R,INSR
linsitinib	chemical drug		3	Activated		3.431	1.87e-77	ADAM17,ADRB2,Akt,AKT1,BCL2L1,Calmodulin,CaMKII,CASP3,CAV1,CBL,CDK1,Creb,diacylglycerol,EGFR,EIF2S1,EIF4EBP1,ERBB2,ERK,ERK1/2,ESR1,Focal adhesion kinase,FOXO3,GAB1,GSK3B,IGF1R,IGF2,INSR,Insulin,IRS1,IRS2,JAK1/2,JAK2,Jnk,JUN,JUNB,linsitinib,MAP2K1,MAP2K2,MAP2K3,Mapk,MAPK1,MAPK8,Mek,MTOR,MTORC2,MYC,NFKB1,NOS3,NR3C1,NTRK2,P38 MAPK,p70 S6k,PDK1,PDPK1,PDX1,PI3K (complex),PIK3CA,PIK3R1,PRKAA1,PRKCI,PTK2…	AASS,ABAT,ABCB10,ABCB11,ABCB6,ABCB8,ABCC6,ABCD1,ABCD3,ABCE1,ABCF1,ACAA2,ACACA,ACADL,ACADM,ACADS,ACADVL,ACAT1,ACAT2,ACO1,ACO2,Acot1,ACOT11,ACOT12,ACOT13,ACOT2,ACP2,Acp5,ACSF2,ACSF3,ACSL1,ACSL3,ACSL4,ACSL5,ACSL6,ACSM5,ACSS2,ACTA2,ACTN4,ACTR2,ACY3,ADH1C,ADH5,ADK,AGPAT2,AHSG,AIFM1,AK2,AK3,AK4,AKAP1,AKR1A1,AKR7A2,ALB,ALCAM,ALDH1A1,Aldh1a7,ALDH1L1,ALDH4A1,ALDH6A1,ALDH9A1,ALDOB,ANO10,ANPEP,ANXA5,ANXA6,A…	688 (76)	75					IGF1R,INSR
RPS14	translation regulator	1.051	3	Activated		3.122	2.27e-77	AMPK,AR,ATF4,BAX,BRCA1,CCND1,CDK4/6,CDKN1B,CTNNB1,DKK1,E2F1,ERK,F2,FAS,FLI1,FOXO1,GATA3,GCK,GLI1,GSK3B,HDAC1,HIF1A,HIPK2,IGF1R,IRS1,Jnk,KAT2B,KAT5,MAPK14,MDM2,MDM4,mir-22,MYC,MYCN,NFKBIA,NR3C1,P38 MAPK,Pka,PRKAA,PTEN,RARA,Rb,RB1,RBL2,RELA,RPS14,RUNX3,SMAD2,SMAD3,SMAD4,SP1,STAT3,Tgf beta,TP53,TP63,TP73,ZBTB17	AASS,ABAT,ABCA6,ABCB10,ABCB6,ABCB7,ABCB8,ABCB9,ABCD1,ABCD2,ABCD3,ABCE1,ABCF1,ACAA1,ACACA,ACADVL,ACAT1,ACLY,ACO1,ACOT11,ACOT12,ACP2,ACSF2,ACSF3,ACSL3,ACSL5,ACSL6,ACSM5,ACSS2,ACTA1,ACTB,ACTN1,ACTN4,ACTR3,ADH5,AHCY,AHSG,AIFM1,AK2,AK3,AK4,AKAP1,ALB,ALCAM,ALDH1B1,ALDH4A1,ALDH9A1,ALDOA,AMY2B,ANO10,ANXA2,ANXA4,ANXA5,ANXA6,AP1B1,AP2A1,AQP1,AQP8,AQP9,ARF4,ARHGDIA,ARL6IP1,ARPC2,ARPC5,ARPC5L,ASAH1,ASGR2,ASL…	690 (57)	56	D-glucose,HSP90B1,ING1,Ins1,L-triiodothyronine,NR1H2,NR1H3	arachidonic acid,sirolimus		TP53	MDM2,MYC
9Z,11E-octadecadienoic acid	chemical - endogenous mammalian		3	Inhibited		-2.013	5.53e-77	9Z,11E-octadecadienoic acid,AKT1,APP,ATF2,CaMKII,CCND1,Cdc42,CEBPB,CETP,CPT1A,Creb,CREB1,CTNNB1,CYP19A1,DDIT3,E2f,EDN1,EHHADH,EIF4E,ERK,ESR1,estrogen receptor,FFAR1,FOS,FOXO1,GABPA,GATA4,GSK3B,Hdac,HNF4A,IL2,IRS1,MAP2K1,Mapk,MAPK1,MAPK7,MKNK1,MTOR,MYC,MYCN,NFE2L2,NFKB1,NFKBIA,NOS2,NPPB,NR1H3,NR3C1,P38 MAPK,p70 S6k,PAK1,PDPK1,PGR,PI3K (complex),PPARA,PPARD,PPARG,PPARGC1A,PRKCA,progesterone,RAF1,RB…	AADAC,AASS,ABAT,ABCA6,ABCB10,ABCB6,ABCB7,ABCB8,ABCD1,ABCD2,ABCD3,ABCE1,ABCF1,ACAA1,Acaa1b,ACAA2,ACADL,ACADM,ACADS,ACADVL,ACAT1,ACAT2,ACLY,Acot1,ACOT12,ACOT2,ACOT8,ACOX1,ACOX2,ACOX3,ACP2,ACP6,ACSF2,ACSF3,ACSL1,ACSL3,ACSL4,ACSL5,ACSM5,ACSS2,ACTA2,ACTN1,ACTN4,ACTR2,ACY3,ADK,AGPAT2,AGPAT3,AHCY,AHCYL1,AK3,AK4,AKAP1,AKR1C4,AKR7A2,ALDH1L1,ALDH2,ALDH3A2,ALDH4A1,ALDH9A1,ALDOB,AMY2A,ANO10,ANXA2,ANXA6,AP1B1…	774 (78)	76				ACOX1,ERK,GABPA,PPARA,PPARD	FASN,NFAT5,NR1H3,PTGS2,SREBF1
GABPA	transcription regulator		3			-1.499	6.55e-77	Akt,CASP1,CDK9,CDKN1A,CDKN1B,DUSP1,ELF4,FOXM1,FOXO1,FOXO3,GABPA,IL1B,Inflammasome (Nalp3, Asc, Casp1),MYC,NLRP3,RB1,RBL2,SKP2,SMAD4,SREBF1,SREBF2,TOB1,TP53,USP18	ABAT,ABCB10,ABCB11,ABCB6,ABCB8,ABCB9,ABCD1,ABCD3,ABCE1,ABCF1,ACAA2,ACACA,ACADL,ACADM,ACADS,ACADVL,ACAT1,ACO1,ACO2,Acot1,ACOT11,ACOT12,ACOX1,ACP2,ACSF2,ACSF3,ACSL3,ACSL4,ACSL5,ACSL6,ACSM5,ACTA1,ACTB,ACTN1,ACTN4,ADH1C,ADH5,AK2,AK3,AK4,AKAP1,ALB,ALDH4A1,ALDH9A1,ANXA2,ANXA6,AP1B1,APOA1,APOA2,APOB,APOE,AQP1,ARF4,ARG1,ARL6IP1,ARL6IP5,ARPC1B,ASAH2,ASL,ASS1,ATAD3A,ATL3,ATP1B1,ATP2A1,ATP2A2,ATP5F1B,ATP5F1…	545 (24)	24	9Z,11E-octadecadienoic acid,Esrra,JINK1/2,KRAS,MAPK9,PI3K (complex),PPARGC1A,TP53	KEAP1		PRL
NT5C1A	phosphatase		3			0.988	7.35e-77	ACACA,AKT1,AMPK,BECN1,CAV1,CDKN1B,CRTC2,CTBP1,CTNNB1,EIF2AK3,EIF4EBP1,ELAVL1,EP300,ERK,ERK1/2,ERN1,FASN,FOXO1,FOXO3,HDAC5,HNF4A,HRAS,INSR,Insulin,IRS1,Jnk,MAP2K3,MAPK1,MAPK14,MAPK8,MED1,MKNK1,MLXIPL,MTOR,Nos,NOS1,NOS2,NT5C1A,P38 MAPK,p70 S6k,PGR,PI3K (complex),PPARGC1A,PRKAA,PRKAA1,PRKAA2,PTGS2,Rb,RB1,RPTOR,SIRT1,SPHK1,TP53,TSC2,ULK1	ABAT,ABCB6,ABCB8,ABCC6,ACAA1,Acaa1b,ACAA2,ACACA,ACADVL,ACLY,ACO2,Acot1,ACOT11,ACOT12,ACOT13,ACOX2,ACOX3,ACP2,ACP6,ACSF2,ACSF3,ACSL3,ACSM5,ACSS2,ACTN1,ACTN4,ADH1C,AHCY,AHCYL1,AK3,AK4,AKR1A1,ALCAM,Aldh1a7,ALDH2,ALDH4A1,ALDH6A1,ALDH9A1,ALDOA,ALDOB,AMY2B,ANPEP,ANXA2,ANXA5,ANXA6,AP1B1,AP2A1,APOA1,APOA2,AQP8,AQP9,ARF1,ARF4,ARF6,ARG1,ARL1,ARPC1B,ARPC2,ARSB,ASL,ASS1,ATL3,ATP1A2,ATP2A1,ATP2A2,ATP5F1C,ATP5…	590 (55)	54				ACACA	AMPK
ATP2A2	transporter	-1.294	3	Activated		4.01	1.26e-76	Akt,AKT1,APP,ATF4,ATP2A2,C/EBP,CaMKII,CEBPA,Creb,CTNNB1,E2f,EIF2A,ERN1,Hdac,IL2,IRS1,Jnk,JUN,Mapk,MAPK8,MMP2,MMP9,Nfat (family),NFE2L2,NFKBIA,PDPK1,PGR,PI3K (complex),Pln,PPARA,PPARG,PPARGC1A,progesterone,Rb,RELA,RNASEL,SAT1,SMAD3,Srebp,STAT1,STAT3,STAT5a/b,STAT5B,TP53,TRAF2,XBP1	AADAC,AASS,ABAT,ABCB11,ABCB6,ABCB8,ABCB9,ABCD2,ACAA1,Acaa1b,ACAA2,ACADM,ACADS,ACADVL,ACAT1,ACAT2,ACLY,ACO1,ACOT2,ACOT8,ACOX1,ACP2,Acp5,ACSF2,ACSF3,ACSL1,ACSL3,ACSL4,ACSL5,ACSM5,ACTA1,ACTA2,ACTB,ACTN4,ACY3,ADH1C,ADK,AGPAT2,AGPAT3,AHCYL1,AHSG,AK2,AK3,AK4,AKR1A1,AKR1C4,AKR7A2,ALCAM,ALDH1A1,ALDH2,ALDH3A2,ALDH4A1,ALDH9A1,ALDOB,ALG2,AMY2A,ANXA3,ANXA6,AP1B1,AP2A1,APOA2,APOB,APOE,APOM,AQP8,AQP9,ARF1,ARF4…	622 (46)	45	ADORA2A,ATF6,ATP2A1,azetidyl-2-carboxylic acid,dithiothreitol,EGR1,ESRRA,HIF1A,L-triiodothyronine,methylprednisolone,PDX1,pioglitazone,PRL,tunicamycin,VEGFB,XBP1	cholesterol,glucosamine,LDL,miR-30c-5p (and other miRNAs w/seed GUAAACA),MTOR,NOS2,Pde3,PLN,PSEN1,PSEN2,ursodeoxycholic acid		APP	ATP2B4,CCND1,DGAT2,EIF2A,FASN,SCD
mito-met10	chemical reagent		3			-1.113	2.75e-76	AKT1,AMPK,BECN1,CAV1,CDKN1B,CRTC2,CTBP1,CTNNB1,EIF2AK3,EIF4EBP1,ELAVL1,EP300,ERK,ERK1/2,ERN1,FASN,FOXO1,FOXO3,HDAC5,HNF4A,HRAS,INSR,Insulin,IRS1,Jnk,MAP2K3,MAPK1,MAPK14,MAPK8,MED1,mito-met10,Mitochondrial complex 1,MKNK1,MLXIPL,MTOR,NDUFAB1,Nos,NOS1,NOS2,P38 MAPK,p70 S6k,PGR,PI3K (complex),PPARGC1A,PRKAA,PRKAA1,PRKAA2,PTGS2,Rb,RB1,RPTOR,SIRT1,SPHK1,TP53,TSC2,ULK1	ABAT,ABCB6,ABCB8,ABCC6,ACAA1,Acaa1b,ACAA2,ACACA,ACADVL,ACO2,Acot1,ACOT11,ACOT12,ACOT13,ACOX2,ACOX3,ACP2,ACP6,ACSF2,ACSF3,ACSL3,ACSM5,ACSS2,ACTN1,ACTN4,ADH1C,AHCY,AHCYL1,AK3,AK4,AKR1A1,ALCAM,Aldh1a7,ALDH2,ALDH4A1,ALDH6A1,ALDH9A1,ALDOA,ALDOB,AMY2B,ANPEP,ANXA2,ANXA5,ANXA6,AP1B1,AP2A1,APOA1,APOA2,AQP8,AQP9,ARF1,ARF4,ARF6,ARG1,ARL1,ARPC1B,ARPC2,ARSB,ASL,ASS1,ATL3,ATP1A2,ATP2A1,ATP2A2,ATP5F1C,ATP5F1D,A…	589 (56)	55				AMPK
AMPK	complex		2			-1.072	3.5e-76	AKT1,AMPK,BECN1,CAV1,CDKN1B,CRTC2,CTBP1,CTNNB1,EIF2AK3,EIF4EBP1,ELAVL1,EP300,ERK,ERK1/2,ERN1,FASN,FOXO1,FOXO3,HDAC5,HNF4A,HRAS,INSR,Insulin,IRS1,Jnk,MAP2K3,MAPK1,MAPK14,MAPK8,MED1,MKNK1,MLXIPL,MTOR,Nos,NOS1,NOS2,P38 MAPK,p70 S6k,PGR,PI3K (complex),PPARGC1A,PRKAA,PRKAA1,PRKAA2,PTGS2,Rb,RB1,RPTOR,SIRT1,SPHK1,TP53,TSC2,ULK1	ABAT,ABCB6,ABCB8,ABCC6,ACAA1,Acaa1b,ACAA2,ACACA,ACADVL,ACO2,Acot1,ACOT11,ACOT12,ACOT13,ACOX2,ACOX3,ACP2,ACP6,ACSF2,ACSF3,ACSL3,ACSM5,ACSS2,ACTN1,ACTN4,ADH1C,AHCY,AHCYL1,AK3,AK4,AKR1A1,ALCAM,Aldh1a7,ALDH2,ALDH4A1,ALDH6A1,ALDH9A1,ALDOA,ALDOB,AMY2B,ANPEP,ANXA2,ANXA5,ANXA6,AP1B1,AP2A1,APOA1,APOA2,AQP8,AQP9,ARF1,ARF4,ARF6,ARG1,ARL1,ARPC1B,ARPC2,ARSB,ASL,ASS1,ATL3,ATP1A2,ATP2A1,ATP2A2,ATP5F1C,ATP5F1D,A…	588 (53)	53	(-)-arctigenin,2-deoxyglucose,6-hydroxydopamine,ABHD5,acadesine,ACSL1,ADIPOR1,ADIPOR2,AICAR,ANGPT2,antimycin A,apigenin,atorvastatin,berberine,bufalin,CAB39,caffeine,CAMKK1,capsaicin,CDN1163,DETA-NONOate,fatty acid,fenofibrate,FGF21,GCG,genistein,guanidine,guanidinopropionic acid,HAO1,isoquercitrin,L-triiodothyronine,LEP,methotrexate,metribolone,mito-met10,nicotine,non-esterified fatty acid,oligo…	AGT,ALDH1A1,ALOX5AP,beta-estradiol,ceramide,FNIP1,GIP,homocysteine,Ins1,LETM1,Mapk,methylphenazonium methosulfate,N-acetyl-L-cysteine,naringenin,Nisch,NT5C1A,orotic acid,phosphocreatine,PIM2,PKM,PLAUR,PML,PTEN,RETN,ryanodine,SCD,sirolimus,tempol,testosterone,vinorelbine		CDKN1A,EGR1,EP300,ERN1,glutathione peroxidase,INSR,LIPE,MAP2K3,MED1,MKNK1,NR0B2,NRF1,PLIN1,PTGS2,RPTOR,TFAM	ACACA,cholesterol,CRTC2,Cyclin A,FASN,FOXO3,glycogen,HNF4A,HRAS,Lh,LPIN1,MLXIPL,NOS2,NOX4,PCK1,PEPCK,RB1,SNAI1,SREBF1,THRSP,TSC2
TXNIP	other		2			-1.537	9.7e-76	Ap1,CASP1,MAPK8,MTOR,NFkB (complex),PPARA,PPARG,TP53,TXN,TXNIP	AADAC,ABAT,ABCB6,ABCB8,ABCD2,ABCD3,ACAA1,Acaa1b,ACADL,ACADS,ACAT2,ACLY,ACO1,Acot1,ACOT11,ACOT2,ACOT8,ACP2,ACSF2,ACSF3,ACSL1,ACSL3,ACSL4,ACSL5,ACSL6,ACSM5,ACSS2,ACTA2,ACTN4,ADH5,AGPAT2,AHCY,AK3,AK4,AKR1A1,ALB,ALDH1B1,ALDH2,ALDH3A2,ALDH4A1,ALDH7A1,ALDH9A1,ALDOA,ALDOB,ANXA2,ANXA3,ANXA4,ANXA6,AP1B1,APOA2,AQP8,AQP9,ARHGDIA,ARL6IP1,ARPC1B,ASL,ASS1,ATL3,ATP1A1,Atp5e,ATP5F1A,ATP5F1B,ATP5F1C,Atp5k,ATP5PO,…	461 (10)	10	2-deoxyglucose,calcitriol,Cdk,fenofibrate,FOXO3,glucosamine,MKNK1,MLXIPL,PIK3R1,streptozocin,tunicamycin	AGT,ANGPT2,antimycin A,benzene,beta-estradiol,DETA-NONOate,methylmercury,metribolone,myxothiazol,NR1H4,oleic acid,palmitic acid,PI3K (complex),PI3K (family),trichloroethylene		CDKN1A,MAP3K5,NOX4,PTGS2,TP53,VEGFA	CCND1,cholesterol,Cyclin A,FABP2,FASN,fatty acid,FGF21,PPARA,PPARG,PPARGC1A,STARD4,THRSP
EID1	transcription regulator		3	Activated		3.135	1.48e-75	Ahr-aryl hydrocarbon-Arnt,Ap1,AR,ATF2,BCL6,BTK,CASP3,CREBBP,CRTC2,EID1,EP300,ESR1,ESR2,estrogen receptor,ETV1,FOXA2,FOXM1,FOXO1,GATA1,GATA4,HIF1A,HNF4A,JUN,JUNB,KLF1,KLF13,MAP3K1,MDM2,MEF2C,MYOD1,NCOA1,NEUROG1,NFE2L2,NFkB (complex),NR3C1,NR3C2,PARP1,PDX1,PLAGL2,PPARA,PPARG,RB1,RBL2,RELA,SP1,SP3,SRF,STAT1,STAT3,T3-TR-RXR,TFAP2A,TP53,VitaminD3-VDR-RXR,XBP1	AADAC,AASS,ABAT,ABCB10,ABCB6,ABCB8,ABCD2,ABCD3,ACAA1,Acaa1b,ACAA2,ACADL,ACADM,ACADVL,ACAT1,ACAT2,ACO1,ACO2,Acot1,ACOT11,ACOT2,ACOT8,ACOX2,ACOX3,ACP2,Acp5,ACSF2,ACSF3,ACSL6,ACSM5,ACTA1,ACTN1,ACTN4,ACTR2,ACTR3,AGPAT2,AGPAT3,AHSG,AK3,AK4,AKR1A1,AKR7A2,ALAD,ALCAM,ALDH1A1,ALDH1B1,ALDH3A2,ALDH4A1,ALDH7A1,ALDH9A1,ALG2,ANO10,ANXA4,ANXA6,AP1B1,AP3B1,APOA2,APOB,AQP1,AQP9,ARF1,ARHGDIA,ARL6IP1,ARPC1B,ARPC5L,…	701 (54)	54		ING1			CREBBP,EP300
DDC	enzyme		3			1.257	2.35e-75	ACO1,ADCY,ADCY5,AMPK,BCL2L1,CASP3,CAT,CRTC2,CYP2E1,DDC,EIF4E,EIF4EBP1,EIF4EBP2,ERK,ERK1/2,ESR1,FOXO3,Hif1,HIF1A,HSF1,IRS1,IRS2,JAK2,KLK3,MAPK1,MTOR,NFkB (complex),NFKB1,NFKBIA,NR3C1,P38 MAPK,PDPK1,PI3K (complex),PPP2CA,PRKCA,PRKCD,RHOA,RICTOR,RORC,RPTOR,SGK1,SIRT1,SMAD3,SRC,SRC (family),STAT1,STAT3,TFEB,TP53,TXN,ULK1,ZAP70,zinc	AASS,ABAT,ABCB11,ABCB6,ABCB8,ABCC6,ABCD3,ACAA2,ACACA,ACADL,ACADM,ACADS,ACADVL,ACAT1,ACLY,ACO1,ACO2,Acot1,ACOT11,ACOX1,ACP2,Acp5,ACSF2,ACSF3,ACSL1,ACSL3,ACSL5,ACSL6,ACSM5,ACSS2,ACTN1,ACTN4,ACTR2,AHCY,AHSG,AIFM1,AK2,AK3,AK4,AKR1A1,ALB,ALDH1A1,ALDH1B1,ALDH4A1,ALDH7A1,ALDH9A1,ALDOA,ANO10,ANPEP,ANXA2,ANXA3,ANXA5,ANXA6,AP1B1,AP2A1,AP3B1,APOM,AQP9,ARG1,ARPC1B,ARPC2,ARPC5L,ARSA,ARSB,ASAH1,ASL,ATL3,ATP1A1…	648 (53)	52	beta-estradiol,cholesterol,HNF1A,metribolone,PARK7,TCF7L2,TO-901317	6-hydroxydopamine,gentamicin		MTOR
Ctbp	group		3			-0.221	5.64e-75	Akt,AKT1,APEX1,BAX,BCL2L1,CASP3,CCND1,CDH1,CDKN1A,CDKN2A,CEBPA,CREBBP,Ctbp,CTBP1,CTBP2,CTNNB1,CYP19A1,E2f,E2F1,EIF2AK3,EIF4E,EP300,EPHA2,ERBB2,ERBB4,ERK,ETS1,FAS,FOXO3,GLI1,Hdac,Hif1,HIF1A,HNF4A,Hsp90,IGF1R,IL6,IL6ST,IRS1,MAP2K1,MAPK8,MAPK9,MDM4,Mek,mir-23,MMP2,MSH2,MTOR,NANOG,NFkB (complex),NFKB1,NOTCH1,NR3C1,NRIP1,P38 MAPK,p70 S6k,PGR,PIK3R1,PPARG,PRKAA,PTEN,RASGRF1,RB1,SOD2,SP1,SPHK1,SRC,SRC (…	ABAT,ABCB10,ABCB11,ABCB6,ABCB8,ABCD3,ABCE1,ACAA1,Acaa1b,ACAA2,ACACA,ACADL,ACADM,ACADS,ACADVL,ACAT1,ACLY,ACO1,ACO2,Acot1,ACOT11,ACOX2,ACOX3,ACP2,Acp5,ACSF2,ACSF3,ACSL1,ACSL3,ACSL6,ACSM5,ACSS2,ACTA2,ACTB,ACTN1,ACTN4,ACY3,ADH1C,ADH5,AGPAT2,AHCY,AHCYL1,AHSG,AIFM1,AK3,AK4,AKAP1,AKR1A1,ALB,ALCAM,ALDH1A1,ALDH1B1,ALDH1L1,ALDH2,ALDH4A1,ALDH7A1,ALDH9A1,ALDOA,ALDOB,ANXA2,ANXA3,ANXA4,ANXA5,ANXA6,AP1B1,AP2A1,…	734 (75)	74				cholesterol,PLAUR,TP53	NRIP1
niflumic acid	chemical drug		3			-0.511	9.52e-75	Akt,AKT1,CASP3,caspase,Cdc42,Creb,cyclooxygenase,CYP19A1,EGFR,EP300,ERBB2,ERK,ERK1/2,IGF1R,Jnk,LIN28B,MDM2,MMP14,MMP2,MMP9,NADPH oxidase,niflumic acid,NOX4,P38 MAPK,PI3K (complex),Pkc(s),PLA2G1B,PPARA,PPARG,PRKAA,PTEN,PTGS2,reactive oxygen species,RHOA,SP1,STK11,TP53	AADAC,AASS,ABAT,ABCB6,ABCB8,ABCC6,ABCD2,Acaa1b,ACADL,ACADM,ACADS,ACAT2,ACLY,ACO1,ACO2,Acot1,ACOT11,ACOT2,ACOT8,ACP2,Acp5,ACP6,ACSF2,ACSF3,ACSL3,ACSL5,ACSL6,ACSM5,ACSS2,ACTA1,ACTB,ACTN1,ACTN4,ACY3,ADK,AGPAT2,AK2,AK3,AK4,AKAP1,AKR1A1,ALB,ALCAM,ALDH2,ALDH3A2,ALDH4A1,ALDH9A1,ALDOB,ANXA2,ANXA3,ANXA4,ANXA5,ANXA6,ANXA7,AP1B1,APOA1,APOA2,AQP1,AQP8,AQP9,ARF4,ARF5,ARL6IP1,ARPC1B,ARPC2,ARPC5,ASAH1,ASL,ASPH,…	552 (37)	36					PTGS2
GABPB1	transcription regulator		3			0.992	1.69e-74	Akt,CDK9,CDKN1A,CDKN1B,DUSP1,ELF4,FOXM1,FOXO1,FOXO3,GABPA,GABPB1,MYC,RB1,RBL2,SKP2,SMAD4,TOB1,TP53,USP18	ABAT,ABCB10,ABCB6,ABCB8,ABCB9,ABCD1,ABCD3,ABCE1,ABCF1,ACAA2,ACACA,ACADL,ACADM,ACADS,ACADVL,ACAT1,ACLY,ACO1,ACO2,Acot1,ACOT11,ACOT12,ACP2,ACSF2,ACSF3,ACSL1,ACSL3,ACSL6,ACSM5,ACSS2,ACTA1,ACTB,ACTN1,ACTN4,ADH5,AK2,AK3,AK4,AKAP1,ALB,ALDH4A1,ALDH9A1,ANXA2,ANXA6,AP1B1,APOA1,APOE,AQP1,ARL6IP1,ARPC1B,ASL,ASS1,ATAD3A,ATL3,ATP1A1,ATP1B1,ATP2A1,ATP5F1B,ATP5F1C,Atp5k,ATP5PB,ATP5PF,ATP5S,ATPAF2,B2M,BAK1,BCAP3…	492 (19)	19	SIRT7	UCHL1		glutathione,PRL,UCP3
UBE4B	enzyme		3			0.225	2.2e-74	AKT1,APEX1,ATXN3,BCL2L1,CCND1,CDKN1A,CDKN2A,CEBPA,CTNNB1,CYP19A1,E2f,E2F1,EGR1,EIF2AK3,EIF4E,EP300,ERBB2,ERK,FAS,FASN,FOXO3,GLI1,GSK3B,Hif1,HIF1A,HNF4A,IGF1R,IL6,INHBA,IRS1,Jnk,JUN,MAP2K1,MAP3K7,Mapk,MAPK1,MAPK8,MAPK9,MDM4,Mek,mir-23,MSH2,MTOR,NANOG,NFKB1,NOTCH1,NR3C1,NRG1,P38 MAPK,p70 S6k,PGR,PI3K (complex),PIK3R1,PPARA,PPARG,PRKAA,RB1,RELA,SMAD3,SOD2,SP1,SPHK1,STAT3,SYK,TP53,TP63,TSC2,UBD,UBE4B…	AADAC,ABAT,ABCB10,ABCB11,ABCB6,ABCB8,ABCD2,ABCD3,ABCE1,ACAA1,Acaa1b,ACAA2,ACADL,ACADM,ACADS,ACADVL,ACAT1,ACAT2,ACLY,ACO1,ACO2,ACOT1,Acot1,ACOT11,ACOT2,ACOT8,ACOX2,ACOX3,ACP2,Acp5,ACSF2,ACSF3,ACSL1,ACSL3,ACSL4,ACSL6,ACSM5,ACSS2,ACTA2,ACTN4,ACY3,ADH1C,ADH5,AGPAT2,AHCY,AHCYL1,AHSG,AIFM1,AK3,AK4,AKR1A1,ALB,ALCAM,ALDH1A1,Aldh1a7,ALDH1L1,ALDH3A2,ALDH4A1,ALDH9A1,ALDOA,AMT,ANXA2,ANXA3,ANXA4,ANXA6,AP1B1,A…	712 (70)	69	FLT1,FN1				TP53,Ubiquitin
N-Ac-Leu-Leu-norleucinal	chemical - protease inhibitor		2	Activated		5.277	2.83e-74	26s Proteasome,Akt,CASP3,CEBPB,CTNNB1,CTSB,EPOR,ERK,ETV5,GJA1,ITGAV,ITGB3,Jnk,MMP2,MYCN,N-Ac-Leu-Leu-norleucinal,NFkB (complex),P38 MAPK,RB1,RELA,STAT5a/b,TP53	ABAT,ABCA6,ABCB10,ABCB6,ABCB7,ABCB8,ABCB9,ABCD1,ABCD2,ABCD3,ABCE1,ABCF1,ACAA2,ACADL,ACADM,ACADS,ACADVL,ACAT1,ACLY,ACO1,ACO2,ACOT11,ACP2,ACSF2,ACSF3,ACSL1,ACSL3,ACSL5,ACSL6,ACSM5,ACSS2,ACTN1,ACTN4,ADH5,AHCY,AK3,AK4,ALB,ALCAM,ALDH1A1,ALDH1B1,ALDH4A1,ALDH7A1,ALDH9A1,ANXA2,ANXA3,ANXA4,ANXA5,ANXA6,AP1B1,APOA1,APOB,APOE,AQP1,ARG1,ARL6IP1,ARPC1B,ARPC2,ASAH1,ASL,ASS1,ATL3,ATP1B1,ATP2A2,Atp5e,ATP5F1C,ATP5…	500 (22)	22				ABCA1,APP,ATF6,CCND1,CDKN1A,EPOR,ERK,Hsp90,ITPR3,NFKBIA,PRKCA,PTTG1,RB1,SREBF1,SREBF2	CAV1,CDK1,HLA-B,ITGB3,NOS2,PTGS2
CYP1A1	enzyme		3			-1.824	3.28e-74	2-acetylaminofluorene,2-amino-1-methyl-6-phenylimidazo-4-5-b-pyridine,9,10-dimethyl-1,2-benzanthracene,AHR,aristolochic acid I,ASAH1,benz[a]anthracene,benzo(a)pyrene,benzo(a)pyrene 7,8-dihydrodiol,CAT,CDC42,CHUK,CYP11A1,CYP1A1,CYP1B1,cytochrome-c oxidase,dacarbazine,ERK,ERK1/2,HRAS,Jnk,JUN,MAP2K4,Mapk,MAPK8,Mitochondrial complex 1,MMP9,Nos,NR1I2,P38 MAPK,PAK1,PLA2G4A,polycyclic aromatic hydrocarb…	ABAT,ABCB6,ABCB8,ABCB9,ABCC6,ACAA2,ACADL,ACADM,ACADS,ACADVL,ACAT1,ACLY,ACO1,ACOT11,ACOX1,ACP2,Acp5,ACSF2,ACSF3,ACSL1,ACSL3,ACSL4,ACSL5,ACSL6,ACSM5,ACSS2,ACTA1,ACTN1,ACTN4,ADH1C,ADH5,AHCY,AK3,AK4,Aldh1a7,ALDH2,ALDH3A2,ALDH4A1,ALDH9A1,ALDOA,ALG2,ANXA2,ANXA3,ANXA4,AP1B1,APOA1,APOM,ARF1,ARF6,ARG1,ARHGDIA,ARL6IP1,ARL6IP5,ARPC1B,ARPC2,ASAH1,ASL,ASS1,ATL3,ATP1A1,Atp5e,ATP5F1B,ATP5F1C,Atp5k,ATP5PB,ATP5PF…	457 (37)	35	2,3,4,7,8-pentachlorodibenzofuran,3,4,5,3',4'-pentachlorobiphenyl,3-methylcholanthrene,3-nitrobenzanthrone,4-hydroxytamoxifen,ABCB6,Ahr-Arnt,Ahr-aryl hydrocarbon-Arnt,amiodarone,andrographolide,apigenin,benoxaprofen,beta-naphthoflavone,butyric acid,calcitriol,coal tar,dimethyl sulfoxide,EP300,ERK,flavone,GNMT,HNF4A,ketoconazole,lactacystin,MAPK9,MED1,mono-(2-ethylhexyl)phthalate,nimesulide,NO 188…	1,1,2,2-tetrachloroethane,acephate,arsenic trioxide,buprenorphine,chromium,clofibrate,Cu2+,di(2-ethylhexyl) phthalate,genistein,gentamicin,harmine,Ins1,Insulin,isosorbide dinitrate,lycopene,methylmercury,N-acetyl-L-cysteine,naringenin,NCX-4040,POR,staurosporine,tryptamine,ursodeoxycholic acid,vorinostat		2-amino-1-methyl-6-phenylimidazo-4-5-b-pyridine,CCND1,CYP,Cyp1a,GSTA1,RBBP4
arachidonic acid	chemical - endogenous mammalian		2	Inhibited		-3.29	3.53e-74	Akt,AKT1,AKT2,ALOX5,arachidonic acid,AREG,ATF2,C/EBP,Calmodulin,CYP2E1,ERBB4,ERK,ERK1/2,Focal adhesion kinase,FOS,FST,G6PC,HSF1,INHBA,IRS1,Jnk,Mapk,MAPK1,MAPK14,MAPK3,MAPK8,MAPKAPK2,MTORC1,NFE2L2,NR1H3,P38 MAPK,PI3K (complex),PLA2G4A,PPARA,PPARG,PRKCA,PRKCB,PRKCE,PRKCZ,PTGS1,PTGS2,RHOA,SMPD1,SREBF1,SYK,TP53,TRPM8	AADAC,ABAT,ABCB11,ABCB6,ABCB8,ABCC6,ABCD2,ABCD3,ACAA1,Acaa1b,ACAA2,ACACA,ACADVL,ACAT1,ACAT2,ACO1,Acot1,ACOT11,ACOT2,ACOT8,ACOX1,ACP2,ACSF2,ACSF3,ACSL3,ACSL4,ACSL6,ACSM5,ACTB,ACTN1,ACTN4,ADH5,AGPAT2,AGPAT3,AK3,AK4,AKR1A1,AKR7A2,ALB,Aldh1a7,ALDH2,ALDH3A2,ALDH4A1,ALDH9A1,ALDOB,AMT,ANPEP,ANXA3,ANXA5,ANXA6,AP1B1,AP2A1,APOM,AQP8,AQP9,ARF4,ARHGDIA,ARL6IP1,ARPC1B,ARPC2,ARSB,ASAH1,ATL3,ATP1A1,ATP1B1,ATP2A…	562 (47)	47	10-shogaol,ACSBG1,Cpla2,ELOVL5,linoleic acid,MYC,PRL,TRH,Zingiber officiale ginger extract	CFTR,HINT1,perfluorooctane sulfonic acid,sirolimus,UCP1		20-hydroxyeicosatetraenoic acid,ACOX1,ALOX5,CYP2E1,EGR1,ERK,FOS,FOSL1,FST,HSF1,Hsp90,JUN,Mapk,MAPK3,NFE2L2,PI3K (complex),PNPLA2,PPARA,PRKCB,PRKCZ,PTGS2,RXRA,SMPD1,TP53,TSH,Vegf	ABCA1,ACACA,BCL2A1,ELOVL2,FASN,glutathione,INSIG2,NFKBIA,NR1H3,palmitic acid,PRKCA,RPS14,SCD,SREBF1,testosterone,THRSP
Atf	group		3			-1.129	5.71e-74	Akt,AMPK,AR,Atf,ATF1,ATF2,ATF3,ATF4,ATF5,ATF6,CASP3,Creb,DDIT3,EPO,ERK,FOS,HIF1A,IRF7,JUN,MCL1,MTOR,NFE2L2,RB1,RUNX2,STAT3,STAT5A,TP53,TP63	AASS,ABAT,ABCB11,ABCB6,ABCB8,ACAA2,ACADS,ACADVL,ACAT1,ACO1,ACOT11,ACOX1,ACP2,Acp5,ACSF2,ACSF3,ACSL1,ACSL3,ACSL5,ACSL6,ACSM5,ACSS2,ACTA1,ACTB,ACTN1,ACTN4,ACTR3,ACY3,ADH5,ADK,AGPAT3,AHCY,AHSG,AK3,AK4,AKR1A1,AKR7A2,ALB,ALDH4A1,ALDH9A1,ANXA2,ANXA3,ANXA4,ANXA6,AP1B1,APOA1,APOM,AQP8,AQP9,ARF1,ARG1,ARL6IP1,ARPC1B,ARPC2,ASL,ATL3,ATP1A1,ATP1B1,ATP2A2,Atp5e,ATP5F1C,Atp5k,ATP5PB,ATP5PF,ATP5S,ATPAF2,BCAP31,B…	530 (28)	26	JUN,quercetin
SKP2	enzyme	4.124	2			1.04	6.65e-74	Akt,CDK9,CDKN1A,CDKN1B,DUSP1,ELF4,FOXM1,FOXO1,FOXO3,GABPA,MYC,RB1,RBL2,SKP2,SMAD4,TOB1,TP53,USP18	ABAT,ABCB10,ABCB6,ABCB8,ABCB9,ABCD1,ABCD3,ABCE1,ABCF1,ACAA2,ACACA,ACADL,ACADM,ACADS,ACADVL,ACAT1,ACLY,ACO1,ACO2,Acot1,ACOT11,ACOT12,ACP2,ACSF2,ACSF3,ACSL1,ACSL3,ACSL6,ACSM5,ACSS2,ACTA1,ACTB,ACTN1,ACTN4,ADH5,AK2,AK3,AK4,AKAP1,ALB,ALDH4A1,ALDH9A1,ANXA2,ANXA6,AP1B1,APOA1,APOE,AQP1,ARL6IP1,ARPC1B,ASL,ASS1,ATAD3A,ATL3,ATP1A1,ATP1B1,ATP2A1,ATP5F1B,ATP5F1C,Atp5k,ATP5PB,ATP5PF,ATP5S,ATPAF2,B2M,BAK1,BCAP3…	489 (18)	18	beta-estradiol,Diap,EP300,FASN,FN1,GPI,Insulin,MTOR,NR4A3,OGT,tamoxifen,testosterone propionate,Vegf	calcitriol,GW3965,progesterone,PTEN,rosiglitazone,TO-901317,troglitazone,tunicamycin			CDK9,CDKN1A,RB1,TP53
Top2	group		3			1.87	1.45e-73	Akt,ATF2,BRCA1,CASP3,CCND3,CDK1,CDK2,CHEK2,DDIT3,E2F1,E2F3,EGFR,EIF4E,ERK1/2,estrogen receptor,FOS,FOXM1,KAT5,MAPK12,MDM2,MDM4,MEF2C,MKNK1,MKNK2,MMP9,MYOD1,NFE2L2,RAD9A,RB1,Top2,TP53,TRIM28	ABAT,ABCB11,ABCB6,ABCB8,ABCC6,ACAA2,ACADL,ACADM,ACADS,ACADVL,ACAT1,ACLY,ACO1,ACO2,ACOT11,ACP2,Acp5,ACSF2,ACSF3,ACSL1,ACSL3,ACSL5,ACSL6,ACSM5,ACSS2,ACTB,ACTN4,ADH5,AGPAT3,AHCY,AK3,AK4,AKR1A1,AKR7A2,ALAD,ALB,ALDH4A1,ALDH9A1,ALDOA,AMY2B,ANXA2,ANXA3,ANXA4,ANXA5,ANXA6,AP1B1,APOA1,APOE,ARG1,ARL6IP1,ARPC1A,ARPC1B,ARPC5,ASAH1,ASL,ASS1,ATAD3A,ATL3,ATP11C,ATP1B1,ATP2A1,ATP2A2,Atp5e,ATP5F1A,ATP5F1C,ATP5PB,A…	529 (32)	31	JUN	apigenin,eflornithine,FN1,genistein,glutathione,HRAS,TP53,WR 1065			CHEK2,MAPK12
RICTOR	other		1			-0.507	1.57e-73	RICTOR	Atp5e,ATP5F1A,ATP5F1B,ATP5F1C,ATP5F1D,ATP5MC2,ATP5MF,ATP5MG,ATP5PB,ATP5PD,ATP5PF,ATP5PO,ATP6V0C,ATP6V0D1,ATP6V1A,ATP6V1C1,ATP6V1E1,BCL2L1,BSG,COX15,COX4I1,COX5A,Cox5b,COX6A1,COX6B1,Cox6c,COX7A2,COX7A2L,COX7B,Cox7c,CYC1,FABP5,ISG15,MRPL13,NAT8,NDUFA1,NDUFA10,NDUFA11,NDUFA2,NDUFA3,NDUFA4,NDUFA5,NDUFA6,NDUFA7,NDUFA8,NDUFA9,NDUFAB1,NDUFB10,NDUFB2,NDUFB3,NDUFB4,NDUFB5,NDUFB6,NDUFB7,NDUFB8,NDUFB9,NDUFC…	140 (1)	1	ELOVL5,FOXO4,Insulin,S6K1	sirolimus		GCK,HIF1A,OBP2B,PRKCA,PRKCB,PTEN,PTGS2,RAC1,SREBF1,SREBF2	EGR1,NDUFAB1,PSMB5,PSME3,RPL11,RPL23
CDKN1A	kinase		2	Activated		2.963	1.76e-73	Ap1,caspase,CCND1,CCND3,Cdk,CDK4/6,CDKN1A,EGR1,EIF2AK3,EP300,ERK,ERK1/2,FOS,Jnk,Mapk,MAPK9,MDM2,Mek,MYC,NFE2L2,NFkB (complex),P38 MAPK,PARP1,Rb,RB1,Rock,STAT3,Stat3-Stat3,TP53	ABAT,ABCB10,ABCB11,ABCB6,ABCB8,ABCB9,ABCC6,ABCD1,ABCE1,ABCF1,ACAA2,ACADL,ACADM,ACADS,ACADVL,ACAT1,ACLY,ACO1,ACO2,ACOT11,ACOT12,ACP2,Acp5,ACSF2,ACSF3,ACSL1,ACSL3,ACSL5,ACSL6,ACSM5,ACSS2,ACTA2,ACTN4,ADH5,AGPAT3,AHSG,AK2,AK3,AK4,AKAP1,AKR1A1,AKR7A2,ALB,ALDH1A1,ALDH1B1,ALDH4A1,ALDH7A1,ALDH9A1,AMY2B,ANPEP,ANXA2,ANXA3,ANXA5,ANXA6,AP1B1,APOA1,AQP1,ARF1,ARL6IP1,ARPC1B,ARPC2,ARPC5,ASS1,ATAD3A,ATL3,ATP1B1,…	558 (29)	29	1,1-bis(3'-indolyl)-1-(4-trifluoromethyl-phenyl)methane,1,4-bis[2-(3,5-dichloropyridyloxy)]benzene,15-deoxy-delta-12,14 -PGJ 2,2-deoxyglucose,4-hydroxytamoxifen,4-methylnitrosoamino-1-(3-pyridinyl)-1-butanone,4-phenylbutyric acid,5-fluorouracil,acadesine,ACTL6A,adaphostin,ADIPOQ,AGT,Ahr-aryl hydrocarbon-Arnt,AICAR,AKR1B1,ALOX5,amitriptyline,AMPK,ANGPT2,apigenin,arotinoid acid,arsenic trioxide,art…	2-acetylaminofluorene,ACOX1,alvocidib,AURK,beta-estradiol,BUB3,caffeine,CAT,diethylnitrosamine,EPAS1,EPCAM,everolimus,FANCD2,FKBP1A,GALR2,HDAC1,heparin,HSPA1A/HSPA1B,Ins1,JUN,KLF5,LEP,LPIN1,lycopene,MDM4,MED1,MTOR,N-acetyl-L-cysteine,N-cor,NFKBIA,NOC2L,NOX4,NR0B2,NR5A2,OGA,PRKAA2,PRL,PTGES,PTPN11,RNF2,rosiglitazone,SGI 1776,sirolimus,SIRT1,SKP2,SLC13A5,SLCO1B3,SNAI1,SPTAN1,tanespimycin,TCF7L2,TRI…		EIF2AK3,FOS,HSPA5,NFE2L2	Cdk,CDK1/2,CDK6,cholesterol,Cyclin B,ITGB3,MAP3K5
TP53RK	kinase		3			-0.671	2.08e-73	AKT1,APEX1,BAX,BCL2L1,CASP3,CCND1,CDKN1A,CDKN2A,CEBPA,CTNNB1,CXCL12,CYP19A1,E2f,E2F1,EIF2AK3,EIF4E,EP300,ERBB2,ERK,F12,FAS,FOXO3,GLI1,HIF1A,HNF4A,Hsp90,IGF1R,IL6,IRS1,Jnk,JUN,MAP2K1,Mapk,MAPK1,MAPK8,MAPK9,Mek,mir-23,MMP14,MMP2,MSH2,MTOR,NANOG,NFKB1,NOTCH1,NR3C1,P38 MAPK,p70 S6k,PGR,PI3K (complex),PIK3R1,PPARG,PRKAA,RB1,SOD2,SP1,SPHK1,SRC,TGFB1,TP53,TP53RK,TP73,TSC2	ABAT,ABCB10,ABCB11,ABCB6,ABCB8,ABCE1,ABCF1,ACAA1,Acaa1b,ACAA2,ACADL,ACADM,ACADS,ACADVL,ACAT1,ACLY,ACO1,ACO2,Acot1,ACOT11,ACOX2,ACOX3,ACP2,Acp5,ACSF2,ACSF3,ACSL1,ACSL3,ACSL4,ACSL6,ACSM5,ACSS2,ACTA2,ACTN1,ACTN4,ACY3,ADH5,ADK,AGPAT2,AHCY,AHCYL1,AIFM1,AK3,AK4,AKR1A1,ALB,ALCAM,ALDH1L1,ALDH2,ALDH4A1,ALDH9A1,ALDOA,ALDOB,ANPEP,ANXA2,ANXA3,ANXA4,ANXA5,ANXA6,ANXA7,AP1B1,AP2A1,APOA1,APOA2,APOB,APOE,AQP1,AQP…	720 (63)	62				PSMB5,TP53
PRKCB	kinase		2	Inhibited		-3.511	2.41e-73	26s Proteasome,Akt,ATF2,BTK,CHUK,DDX58,EIF4E,ERK1/2,GSTP1,IKBKB,INSR,ITGB2,JAK2,Jnk,KAT2B,KRAS,MAP2K1,Mapk,MAPK1,MAPK8,MMP2,NFAT (complex),NFkB (complex),NFKBIA,OGG1,P38 MAPK,PARP1,Pkc(s),PPARA,PRKCB,PXN,RAC1,RAF1,RAS,RELA,SHC1,SRC,TEAD1,TFEB,TP53,TP73,VDR,VEGFA	AADAC,ABAT,ABCB11,ABCB6,ABCB8,ABCC6,ABCD2,ABCD3,ACAA1,Acaa1b,ACACA,ACAT1,ACAT2,ACLY,ACO1,ACO2,Acot1,ACOT11,ACOT13,ACOT8,ACOX1,ACP2,Acp5,ACSF2,ACSF3,ACSL3,ACSL5,ACSL6,ACSM5,ACTA1,ACTB,ACTN4,ACTR3,ADH1C,ADH5,AK2,AK3,AK4,ALB,ALDH1B1,ALDH1L1,ALDH3A2,ALDH4A1,ALDH6A1,ALDH7A1,ALDH9A1,ALDOB,ANPEP,ANXA3,ANXA4,ANXA5,ANXA6,AP1B1,APOA2,AQP1,AQP8,AQP9,ARHGDIA,ARL6IP1,ARL6IP5,ARPC1B,ARPC3,ARSA,ASAH1,ATL3,ATP1A…	559 (43)	43	acetaminophen,AGT,arachidonic acid,butyric acid,calcitriol,ceramide,D-glucose,GCG,ingenol mebutate,Ins1,LDL,methotrexate,NFE2L2,RICTOR,TCR,Vegf	beta-estradiol,ciglitazone,methapyrilene,n-3 fatty acids,N-acetyl-L-cysteine,nitrofurantoin,PKD1,staurosporine,testosterone,troglitazone,U0126,UCN-01,wortmannin		CDKN1A,CYP7A1,EGR1,FASN,FN1,FOS,JUN,KRAS,Mapk,MAPK3,MYC,NFKBIA,NOS2,PPARA,PTGS2,PTPN11,RAC1,SREBF1,TEAD1,TFEB	INS,INSR,PEPCK,PPARGC1A,PRKCD,UCP1
MYCN	transcription regulator		2	Inhibited		-3.85	2.54e-73	Akt,ATF4,CASP3,ERK,MDM2,MMP2,MYBL2,MYCN,TP53	ABAT,ABCA6,ABCB10,ABCB6,ABCB7,ABCB8,ABCB9,ABCD1,ABCD2,ABCD3,ABCE1,ABCF1,ACAA2,ACADL,ACADM,ACADS,ACADVL,ACAT1,ACLY,ACO1,ACOT11,ACP2,ACSF2,ACSF3,ACSL1,ACSL3,ACSL5,ACSL6,ACSM5,ACSS2,ACTA2,ACTB,ACTN1,ACTN4,ADH5,AHCY,AK3,AK4,ALB,ALDH1A1,ALDH4A1,ALDH9A1,ALDOA,ANXA2,ANXA3,ANXA4,ANXA6,AP1B1,APOA1,APOE,ARL6IP1,ARPC1B,ARPC2,ASL,ATL3,ATP1A1,Atp5e,ATP5F1A,ATP5F1C,Atp5k,ATP5PB,ATP5S,ATPAF2,B2M,BCAP31,BCL2L1,B…	421 (9)	9	beta-estradiol,Cdk,E2F3,HOXA10,nicotine,RXRA,VEGFA	2-deoxyglucose,butyric acid,eflornithine,KRAS,mir-34,MYC,Vegf		ABCB7,ALDH1A1,BID,BIRC5,CCND1,CDK9,HK2,MSX2,NME2,RPL11,RPL23,RPL23A,RPL5,RPS25,SIRT1,TP53,Ubiquitin,UCHL1	ABCA1,B2M,CAV1,CTDNEP1,EIF4G2,FN1,ITGA3,KDM5B,MYH9,TGM2,ZYX
HOXA10	transcription regulator		3	Activated		2.351	2.71e-73	Ap1,AR,ATF2,CREBBP,EP300,ESR1,ESR2,estrogen receptor,FOXM1,FOXO1,GATA1,HNF4A,HOXA10,JUN,KLF1,KLF13,MEF2C,MYOD1,NCOA1,NEUROG1,NFE2L2,NFkB (complex),NR3C1,NR3C2,PPARA,PPARG,RB1,RBL2,RELA,SP1,SP3,STAT1,STAT3,TFAP2A,TP53	AADAC,AASS,ABAT,ABCB10,ABCB6,ABCB8,ABCD2,ABCD3,ACAA1,Acaa1b,ACAA2,ACADVL,ACAT1,ACAT2,ACO1,ACO2,Acot1,ACOT11,ACOT2,ACOT8,ACOX2,ACOX3,ACP2,Acp5,ACSF2,ACSF3,ACSL3,ACSL6,ACSM5,ACTA1,ACTB,ACTN1,ACTN4,ACTR2,ACTR3,ADH1C,AGPAT2,AGPAT3,AHSG,AK3,AK4,AKR1A1,AKR7A2,ALAD,ALCAM,ALDH1A1,ALDH1B1,ALDH3A2,ALDH4A1,ALDH7A1,ALDH9A1,ANO10,ANXA4,ANXA6,AP1B1,AP3B1,APOA2,APOB,APOE,AQP1,AQP9,ARF1,ARHGDIA,ARL6IP1,ARPC1B,AR…	673 (35)	35	beta-estradiol,bisphenol A,progesterone	genistein		ALDH1A1,FN1,FST,ITGB3,MAPK12,MYCN,NRF1,TP53,YWHAG	ADIPOQ,ALOX5AP,AQP1,CREBBP,CYP2E1,DBP,FLT1,KAT5,P4HB,PEG3,PIK3R1,PRKCD,SAT1,SCD,THRSP,TNFSF13B
PYHIN1	other		3			0.407	2.92e-73	Akt,AKT1,APP,BRCA1,C/EBP,CCND1,CDK1,CDK2,CDKN1B,CEBPA,CEBPB,DNM1L,E2f,E2F3,EIF2AK3,EIF4E,ELF4,EP300,ERBB2,ERK,ERK1/2,estrogen receptor,EZH2,FLI1,FOS,FOXO1,FOXO3,FOXP3,GATA3,GLI1,HDAC1,HIPK2,HMGA1,HNF4A,IGF1R,IL6,ING1,IREB2,JUN,JUNB,KAT2B,KAT5,MAP2K1,Mapk,MAPK14,MAPK8,MAPK9,MCL1,MDM2,Mek,mir-23,MTOR,MYC,MYCN,MYOD1,NANOG,NCOA1,NFATC1,NFKB1,NOTCH1,P38 MAPK,p70 S6k,PARP1,PI3K (complex),PIK3R1,PPARG,P…	AASS,ABAT,ABCA6,ABCB11,ABCB6,ABCB7,ABCB8,ABCB9,ABCC6,ABCD1,ABCD2,ABCD3,ABCE1,ABCF1,ACAA1,Acaa1b,ACAA2,ACADL,ACADM,ACADS,ACADVL,ACAT1,ACLY,ACO1,ACO2,Acot1,ACOT11,ACOT12,ACOX2,ACOX3,ACP2,Acp5,ACSF2,ACSF3,ACSL1,ACSL3,ACSL4,ACSL6,ACSM5,ACSS2,ACTA2,ACTN4,ACY3,ADH1C,ADH5,AGMAT,AGPAT2,AHCY,AK2,AK3,AK4,AKAP1,AKR1A1,ALB,ALDH1L1,ALDH2,ALDH4A1,ALDH9A1,ALDOA,ALDOB,AMACR,ANO10,ANPEP,ANXA11,ANXA2,ANXA3,ANXA4,A…	729 (87)	86				CDKN1A,TP53	CDK1,CDK2,MDM2
PHF1	transcription regulator		3			-0.189	1.19e-72	Akt,AKT1,APEX1,BAX,BCL2L1,BRCA1,CASP3,CCND1,CDH1,CDKN1A,CDKN2A,CEBPA,CTNNB1,CYP19A1,E2f,E2F1,EED,EIF2AK3,EIF4E,EP300,ERBB2,ERK,ERK1/2,EZH2,FAS,FOXO3,GLI1,HIF1A,HNF4A,Hsp90,IGF1R,IL6,IRS1,JUN,KAT2B,MAP2K1,Mapk,MAPK14,MAPK8,MAPK9,MDM4,Mek,mir-23,MSH2,MTOR,MYOD1,NANOG,NFKB1,NOTCH1,NR3C1,P38 MAPK,p70 S6k,PGR,PHF1,PI3K (complex),PIK3R1,PPARG,PRKAA,RB1,SOD2,SP1,SPHK1,TP53,TP73,TSC2	ABAT,ABCB10,ABCB11,ABCB6,ABCB8,ABCC6,ABCE1,ACAA1,Acaa1b,ACAA2,ACADL,ACADM,ACADS,ACADVL,ACAT1,ACLY,ACO1,ACO2,Acot1,ACOT11,ACOX2,ACOX3,ACP2,Acp5,ACSF2,ACSF3,ACSL1,ACSL3,ACSL4,ACSL6,ACSM5,ACSS2,ACTA2,ACTN1,ACTN4,ACY3,ADH1C,ADH5,AGPAT2,AHCY,AHCYL1,AIFM1,AK3,AK4,AKR1A1,ALB,ALCAM,ALDH1L1,ALDH2,ALDH4A1,ALDH9A1,ALDOA,ALDOB,AMACR,ANPEP,ANXA2,ANXA3,ANXA4,ANXA5,AP1B1,AP2A1,APOA1,APOA2,APOB,APOE,AQP1,AQP8,AQ…	701 (65)	63				CDKN1A,MDM2,TP53
2,3,4-trihydroxybenzophenone	chemical reagent		3	Activated		4.362	2.13e-72	2,3,4-trihydroxybenzophenone,Akt,AKT1,AKT3,BCL2,BCL2L1,CaMKII,CASP3,CAV1,CDK1,Creb,CREB1,diacylglycerol,EGFR,EIF2S1,ERBB2,ERK,ERK1/2,ESR1,Focal adhesion kinase,FOXO1,GSK3B,HMGA1,IGF1R,IGF2,INSR,Insulin,IRS1,JAK1/2,JAK2,Jnk,JUN,JUNB,MAP2K1,MAP2K2,MAP2K3,Mapk,MAPK1,MAPK8,Mek,MTOR,MYC,NFkB (complex),NFKB1,NR3C1,NTRK2,P38 MAPK,PDK1,PDPK1,PI3K (complex),PIK3CA,PIK3CG,PIK3R1,PRKAA1,PTK2,PTK2B,RAF1,RAS,…	AASS,ABAT,ABCB10,ABCB11,ABCB6,ABCB8,ABCC6,ABCD1,ABCD3,ABCE1,ABCF1,ACACA,ACADM,ACADS,ACAT1,ACAT2,ACO1,ACO2,ACOT11,ACOT12,ACOT13,ACOT2,ACP2,Acp5,ACSF2,ACSF3,ACSL1,ACSL3,ACSL6,ACSM5,ACSS2,ACTA2,ACTN4,ACTR2,ACY3,ADH1C,ADH5,ADK,AHSG,AIFM1,AK2,AK3,AK4,AKAP1,AKR1A1,ALCAM,ALDH1A1,ALDH1B1,ALDH1L1,ALDH4A1,ALDH6A1,ALDH7A1,ALDH9A1,ANO10,ANPEP,ANXA5,ANXA6,AP1B1,AP2A1,AP3B1,APOA2,APOM,AQP9,ARL1,ARPC1B,ARPC2,AR…	695 (69)	68					IGF1R
CUL7	other		3			0.855	2.34e-72	AKT1,BCL2L1,BIRC5,CASP3,CCND1,CDKN1A,CDKN2A,CEBPA,CREB1,CTNNB1,CUL7,E2f,E2F1,EIF2AK3,EIF4E,ERBB2,ERK,FAS,FOXO1,GLI1,HDAC1,HIF1A,HMGA1,HNF4A,Hsp90,IGF1R,IL6,INSR,Insulin,IRS1,JUN,MAP2K1,Mapk,MAPK8,MAPK9,MDM4,MSH2,MTOR,MYC,NANOG,NFkB (complex),NFKB1,NOTCH1,NR3C1,P38 MAPK,p70 S6k,PGR,PIK3CG,PPARG,PRKAA,PTK2B,RB1,SHC1,SOD2,SPHK1,STAT3,TP53,TP73,TSC2,VEGFA	ABAT,ABCB11,ABCB6,ABCB8,ABCB9,ABCD1,ABCF1,ACAA1,Acaa1b,ACAA2,ACACA,ACADL,ACADM,ACADS,ACADVL,ACAT1,ACLY,ACO1,ACOT11,ACOT13,ACOT2,ACOX2,ACOX3,ACP2,ACSF2,ACSF3,ACSL1,ACSL3,ACSL6,ACSM5,ACSS2,ACTA2,ACTN1,ACTN4,ACY3,ADH1C,ADH5,AGPAT2,AHCY,AHCYL1,AHSG,AIFM1,AK2,AK3,AK4,AKAP1,AKR1A1,ALB,ALCAM,ALDH1A1,ALDH1B1,ALDH1L1,ALDH2,ALDH4A1,ALDH6A1,ALDH7A1,ALDH9A1,ALDOA,ALDOB,ANXA2,ANXA3,ANXA4,ANXA5,ANXA6,AP1B1,AP2…	723 (60)	60		caffeine		BIRC5,ZEB1	TP53
NR2F2	ligand-dependent nuclear receptor		3			-0.037	2.56e-72	Akt,APEX1,BAX,BCL2L1,CASP3,CCND1,CDKN1A,CDKN2A,CEBPA,CREBBP,CTNNB1,CYP19A1,E2f,E2F1,EIF2AK3,EIF4E,EP300,ERBB2,ERK,ERK1/2,ETS2,FAS,FOXO3,GLI1,Hif1,HIF1A,HNF4A,Hsp90,IGF1R,IL6,IL6ST,IRS1,JUN,MAP2K1,Mapk,MAPK14,MAPK8,MAPK9,MDM4,Mek,mir-23,MSH2,MTOR,NANOG,NFKB1,NOTCH1,NR2F2,NR3C1,P38 MAPK,p70 S6k,PGR,PI3K (complex),PIK3R1,POU5F1,PPARG,PRKAA,RB1,SNAI2,SOD2,SP1,SPHK1,SREBF1,STAT3,TP53,TP73,TSC2,Vitamin…	ABAT,ABCB10,ABCB11,ABCB6,ABCB8,ABCC6,ABCE1,ACAA1,Acaa1b,ACAA2,ACACA,ACADL,ACADM,ACADS,ACADVL,ACAT1,ACLY,ACO1,ACO2,Acot1,ACOT11,ACOX2,ACOX3,ACP2,Acp5,ACSF2,ACSF3,ACSL1,ACSL3,ACSL6,ACSM5,ACSS2,ACTA2,ACTN1,ACTN4,ACY3,ADH1C,ADH5,AGPAT2,AHCY,AHCYL1,AHSG,AIFM1,AK3,AK4,AKR1A1,ALCAM,ALDH1A1,ALDH1L1,ALDH2,ALDH4A1,ALDH9A1,ALDOA,ALDOB,ANXA2,ANXA3,ANXA4,ANXA5,ANXA6,AP1B1,AP2A1,APOA1,APOA2,APOB,APOE,AQP1,AQP8…	719 (67)	67	dimethyl sulfoxide,troglitazone,Vegf	calyculin A,PPARG,VEGFA		progesterone,TFAP2A,TP53	ALDH2,PCK1,PPARA
linoleic acid	chemical - endogenous mammalian		2	Inhibited		-3.166	4.26e-72	ABCA1,ERK1/2,Focal adhesion kinase,JINK1/2,linoleic acid,NADPH oxidase,NFKBIA,P38 MAPK,Pkc(s),PPARA,PPARD,PPARG,PRKCE,PRKCQ,REN,Rock,SRC (family),STAT1,TP53	AADAC,ABAT,ABCB6,ABCB8,ABCB9,ABCC6,ABCD2,ACAA1,Acaa1b,ACAA2,ACADM,ACADVL,ACAT1,ACAT2,ACO1,Acot1,ACOT11,ACOT2,ACOT8,ACOX1,ACP2,ACSF2,ACSF3,ACSL3,ACSL4,ACSL5,ACSL6,ACSM5,ACTA1,ACTN4,ADH5,AGPAT2,AK2,AK3,AK4,ALB,ALDH2,ALDH3A2,ALDH4A1,ALDH9A1,ALDOA,ALDOB,ANXA3,ANXA4,ANXA5,ANXA6,AP1B1,APOA1,APOB,APOM,AQP8,AQP9,ARHGDIA,ARL6IP1,ARPC1B,ASAH1,ATL3,ATP1A1,ATP2A2,Atp5e,ATP5F1A,ATP5F1B,ATP5F1C,Atp5k,ATP5MF,AT…	475 (19)	19	ACSBG1,CFTR,LPIN1,perfluorooctane sulfonic acid,PLA2G4A,ursodeoxycholic acid	HINT1,quercetin		ANGPTL4,APP,arachidonic acid,cholesterol ester,HSP90B1,HSPA5,JINK1/2,PLIN5,PPARA,PPARD,PPARG,PSEN1,RXRA,TP53	FASN,MAPK3,MLXIPL,NFKBIA,NOS2,NPPB,VEGFA
(S)-mevalonic acid	chemical - endogenous mammalian		3	Activated		2.465	5.19e-72	(S)-mevalonic acid,Akt,AKT1,APP,CaMKII,CEBPA,CETP,Creb,CTNNB1,E2f,ERK1/2,GSK3B,Hdac,HMGCR,IL2,IRS1,JUN,LIPE,Mapk,MMP2,MMP9,MYC,Nfat (family),NFE2L2,NFkB (complex),NFKBIA,NR1H2,NR1H3,P38 MAPK,PDPK1,PGR,PI3K (complex),PPARA,PPARG,PPARGC1A,progesterone,RAC1,RAS,Rb,RELA,RHOA,SAT1,SMAD2,SMAD3,SREBF1,STAT1,STAT3,STAT5a/b,STAT5B,sterol,TP53	AADAC,AASS,ABAT,ABCB10,ABCB11,ABCB6,ABCB8,ABCC6,ABCD1,ABCD2,ABCE1,ABCF1,ACAA1,Acaa1b,ACAA2,ACADM,ACADS,ACADVL,ACAT1,ACAT2,ACLY,ACO1,ACOT12,ACOT2,ACOT8,ACOX1,ACP2,Acp5,ACSF2,ACSF3,ACSL1,ACSL3,ACSL4,ACSL5,ACSM5,ACTA2,ACTB,ACTN1,ACTN4,ACY3,ADK,AGPAT2,AGPAT3,AHCYL1,AHSG,AK3,AK4,AKAP1,AKR1A1,AKR1C4,AKR7A2,ALCAM,ALDH1A1,ALDH1B1,ALDH2,ALDH3A2,ALDH4A1,ALDH7A1,ALDH9A1,ALDOB,AMY2A,ANPEP,ANXA3,ANXA5,ANXA6,A…	653 (51)	50				NOS2,NR1H2,NR1H3	CAT,PPARG
YY1	transcription regulator		3	Activated		2.598	9.38e-72	AMPK,Ap2,ATF4,BCL2L1,BRCA1,calcitriol,CDKN1B,CEBPA,CEBPB,CTNNB1,DKK1,E2f,E2F1,EGFR,EIF2AK3,EIF4E,ERBB2,ERK1/2,estrogen receptor,F2,FAS,FOXO3,GCK,GLI1,GSK3B,HIVEP3,HNF4A,HOXA9,HRAS,HSF1,IGF1R,IL6,IRS1,Jnk,JUN,MAP2K1,MAP2K3,Mapk,MAPK14,MAPK8,MAPK9,MDM2,Mek,mir-22,MMP9,MTOR,MYC,NANOG,NFkB (complex),NFKB1,NFKBIA,NR3C1,PDPK1,PGR,PIK3R1,PPARG,PTEN,RAS,RUNX2,SMAD3,SMAD7,SOD2,STAT1,TFAP2A,TFAP2C,TFCP2,Tg…	ABAT,ABCB10,ABCB6,ABCB8,ABCB9,ABCC6,ABCD1,ABCD3,ABCE1,ABCF1,ACAA1,Acaa1b,ACAA2,ACACA,ACADL,ACADM,ACADS,ACADSB,ACADVL,ACAT1,ACAT2,ACLY,ACO1,Acot1,ACOT11,ACOT12,ACOX2,ACOX3,ACP2,Acp5,ACSF2,ACSF3,ACSL1,ACSL3,ACSL4,ACSL6,ACSM5,ACSS2,ACTA1,ACTB,ACTN1,ACTN4,ACY3,ADH1C,ADH5,ADHFE1,AGPAT2,AHCYL1,AIFM1,AK2,AK3,AK4,AKAP1,AKR1A1,ALB,ALDH1B1,ALDH1L1,ALDH2,ALDH4A1,ALDH7A1,ALDH9A1,ALDOB,ALG2,ANPEP,ANXA2,ANXA3,…	726 (72)	72	dinoprost,ERK,manganese,PLK1	PEBP1,PKD1,RB1,sirolimus		HSPA5,MSX2,Vegf,VEGFA,VEGFB	CDKN1A,CFTR,FOS,TP53
MDC1	other		3			0.866	2e-71	Akt,AKT1,APEX1,AR,ATF1,BCL2L1,BRCA1,CCND1,CDKN2A,CEBPA,CTNNB1,CYP19A1,E2f,E2F1,E2F3,EIF2AK3,EIF4E,EP300,ERBB2,ERK,ERK1/2,ESR1,FAS,FOXO3,GLI1,GSK3B,HIF1A,HNF4A,Hsp90,IGF1R,IL6,IRS1,JAK2,Jnk,JUN,MAP2K1,MAP3K3,Mapk,MAPK8,MAPK9,MDC1,MDM4,Mek,MSH2,MTOR,MYC,NANOG,NFKB1,NOTCH1,NR3C1,PGR,PI3K (complex),PIK3R1,PML,PPARG,PRKAA,RB1,RNF8,SMAD3,SOD2,SP1,SPHK1,STAT1,TP53,TP73,TRIM28,TSC2,Ubiquitin	AASS,ABAT,ABCB10,ABCB6,ABCB8,ABCC6,ABCD1,ABCD3,ABCF1,ACAA1,Acaa1b,ACAA2,ACADL,ACADM,ACADS,ACADVL,ACAT1,ACLY,ACO1,ACO2,Acot1,ACOT11,ACOT12,ACOX2,ACOX3,ACP2,Acp5,ACSF2,ACSF3,ACSL1,ACSL3,ACSL6,ACSM1,ACSM5,ACSS2,ACTA2,ACTN4,ACTR2,ACTR3,ACY3,ADH1C,ADH5,AGPAT2,AHCY,AHCYL1,AIFM1,AK2,AK3,AK4,AKAP1,AKR1A1,AKR7A2,ALAD,ALB,ALDH1L1,ALDH2,ALDH4A1,ALDH9A1,ALDOA,ALDOB,ANO10,ANPEP,ANXA2,ANXA3,ANXA4,ANXA6,AP1B1,A…	768 (68)	67	CHEK2,genistein			TRIM28	TP53
SIRT7	enzyme		2	Activated		3.35	2.41e-71	EPAS1,GABPB1,HIF1A,MTOR,MYC,SIRT7,TP53	ABAT,ABCB10,ABCB6,ABCB8,ABCB9,ABCD1,ABCD3,ABCE1,ABCF1,ACAA2,ACADL,ACADM,ACADS,ACADVL,ACAT1,ACLY,ACO1,ACOT11,ACOT12,ACP2,ACSF2,ACSF3,ACSL1,ACSL3,ACSL6,ACSM5,ACSS2,ACTA1,ACTA2,ACTB,ACTN1,ACTN4,ADH5,AK2,AK3,AK4,AKAP1,AKR1A1,ALB,ALDH4A1,ALDH9A1,ANXA2,ANXA3,ANXA6,AP1B1,APOA1,AQP1,AQP9,ARG1,ARL6IP1,ARPC1B,ASL,ASS1,ATAD3A,ATL3,ATP1A1,ATP2A2,Atp5e,ATP5F1A,ATP5F1C,Atp5k,ATP5PF,ATP5S,ATPAF2,BAK1,BCAP31,BCK…	462 (7)	7	NAD+	D-glucose,HDAC class I inhibitors,histone deacetylase class II inhibitors		GABPB1,MTOR	EPAS1,HIF1A,MYC,TP53
SSRP1	transcription regulator		3			-0.56	2.89e-71	Akt,AKT1,APEX1,BAX,BCL2L1,CASP3,CCND1,CDKN1A,CDKN2A,CEBPA,CTNNB1,CYP19A1,E2f,E2F1,EIF2AK3,EIF4E,EP300,ERBB2,ERK,ERK1/2,FAS,FOS,FOXO3,GLI1,Hif1,HIF1A,HNF4A,Hsp90,IGF1R,IL6,IRS1,JUN,KAT2B,MAP2K1,Mapk,MAPK14,MAPK8,MAPK9,MDM4,Mek,mir-23,MSH2,MTOR,NANOG,NFKB1,NOTCH1,NR3C1,P38 MAPK,p70 S6k,PGR,PI3K (complex),PIK3R1,PPARG,PRKAA,RB1,RUNX2,SMAD3,SP1,SPHK1,SRF,SSRP1,STAT3,TP53,TP73,TSC2	ABAT,ABCB10,ABCB11,ABCB6,ABCB8,ABCC6,ABCE1,ACAA1,Acaa1b,ACAA2,ACADL,ACADM,ACADS,ACADVL,ACAT1,ACLY,ACO1,ACO2,Acot1,ACOT11,ACOX2,ACOX3,ACP2,Acp5,ACSF2,ACSF3,ACSL1,ACSL3,ACSL4,ACSL6,ACSM5,ACSS2,ACTA1,ACTA2,ACTB,ACTN1,ACTN4,ACY3,ADH1C,ADH5,AGPAT2,AHCY,AHCYL1,AHSG,AIFM1,AK3,AK4,AKR1A1,ALB,ALCAM,ALDH1A1,ALDH1L1,ALDH2,ALDH4A1,ALDH9A1,ALDOA,ALDOB,ANPEP,ANXA2,ANXA3,ANXA4,ANXA5,ANXA6,AP1B1,AP2A1,APOA1,APOA…	717 (65)	65		ADORA2A		CDKN1A,MDM2,TP53
NEK8	kinase		3	Activated		5.02	3.57e-71	APC,Cdk,CDK5,CDK7,CDK8,CDK9,CDKN2A,CEBPB,CTNNB1,Cyclin A,E2F1,E2F2,E2F3,ELF4,estrogen receptor,MCM7,MYBL2,MYC,NEK8,NRF1,PGR,Rb,RB1,RBP1,SKP2,SP1,TFCP2,TP53	ABAT,ABCB10,ABCB6,ABCB8,ABCB9,ABCD1,ABCD3,ABCE1,ABCF1,ACAA2,ACACA,ACADM,ACADS,ACADVL,ACAT1,ACLY,ACO1,ACO2,ACOT11,ACOT12,ACOX1,ACP2,ACSF2,ACSF3,ACSL3,ACSL6,ACSM5,ACSS2,ACTA1,ACTN1,ACTN4,ADH5,AHCYL1,AK2,AKAP1,ALB,ALCAM,ALDH1A1,ALDH4A1,ALDH9A1,AMY2B,ANXA2,ANXA3,ANXA6,AP1B1,APOB,APOE,AQP1,ARL6IP1,ARPC1A,ARPC1B,ASL,ASS1,ATAD3A,ATL3,Atp5e,ATP5F1A,ATP5F1B,ATP5F1C,ATP5PB,ATP5S,ATPAF2,BCAP31,BCKDHA,BCKDHB…	534 (28)	27	EPAS1,HIF1A				Cdk,Cyclin A
flufenamic acid	chemical drug		3			-0.847	6.25e-71	26s Proteasome,androgen,APP,AR,aspirin,ATF4,BRCA1,CaMKII,CAT,CCNE1,CREB1,CREBBP,E2f,EGFR,EHHADH,EIF2AK3,ERBB2,ERK1/2,ESR1,F3,flufenamic acid,Hdac,HNF4A,Hsp27,IKBKB,IL2,ILK,IRS1,Jnk,KCNN4,Mapk,MAPK14,MAPK7,MAPK8,MAPK9,Mek,NCOA4,Nfat (family),NFE2L2,NOS2,Nr1h,NR1H3,NR4A1,P38 MAPK,PDPK1,PGR,PI3K (complex),PPARA,PPARD,PPARG,PPARGC1A,progesterone,RB1,SAT1,SMAD3,SMAD4,SRC,SREBF2,STAT1,STAT3,STAT5a/b,ST…	AADAC,ABAT,ABCB6,ABCB8,ABCB9,ABCC6,ABCD2,ABCD3,ABCE1,ACAA1,Acaa1b,ACAA2,ACADL,ACADM,ACADS,ACADVL,ACAT1,ACAT2,ACLY,ACO2,Acot1,ACOT2,ACOT8,ACOX1,ACOX2,ACOX3,ACP2,Acp5,ACP6,ACSF2,ACSF3,ACSL1,ACSL4,ACSL5,ACSM5,ACSS2,ACTA1,ACTA2,ACTN4,ACTR2,ACTR3,AGPAT2,AGPAT3,AHCY,AHCYL1,AHSG,AK3,AKR1C4,AKR7A2,ALDH1A1,ALDH2,ALDH3A2,ALDH4A1,ALDOB,AMY2A,AMY2B,ANO10,ANXA2,ANXA4,ANXA5,ANXA6,AP1B1,AP2A1,AP3B1,APOA1,APOA2,…	674 (68)	66				PPARA,PPARG,PTGS2	KLK3
mir-210	microRNA		3			0.043	7.72e-71	26s Proteasome,ABL1,Akt,AKT1,AR,arginase,BAX,E2f,ERK,FASN,FOXO1,GSK3B,HIF1A,HSD11B1,HSF1,Jnk,JUN/JUNB/JUND,mir-210,Mitochondrial complex 1,MTOR,MTORC1,MYBL2,NDUFAB1,Nos,NR3C1,PPARGC1A,PRKAA,PRKAA1,PRKAA2,PRKACA,RAF1,Rb,RB1,RBL2,RPTOR,RUNX2,SIRT1,SREBF1,STIM1,TP53,TSC1,TSC2	ABAT,ABCB6,ABCB8,ABCB9,Acaa1b,ACAA2,ACADS,ACADVL,ACAT1,ACAT2,ACLY,ACO1,ACO2,ACOT11,ACOX1,ACP2,ACSF2,ACSF3,ACSL1,ACSL3,ACSL4,ACSL5,ACSM5,ACSS2,ACTB,ACTN1,ACTN4,ACTR3,AHCY,AK3,AK4,AKR1A1,ALB,ALDH1A1,Aldh1a7,ALDH4A1,ALDH5A1,ALDH9A1,ALDOA,ANXA2,ANXA5,ANXA6,AP1B1,APOA1,APOA2,APOE,AQP1,AQP8,AQP9,ARF4,ARG1,ARL6IP1,ARPC1B,ARPC2,ASAH1,ASL,ASS1,ATL3,ATP11C,ATP1B1,ATP5F1B,ATP5F1C,ATP5MC2,ATP5MF,ATP5PD,ATP5P…	551 (42)	41	arsenic trioxide,HIF1A,trinitrobenzenesulfonic acid	5-fluorouracil,Insulin,sirolimus,TP53		PRKAA,Vegf	E2F3,GIT2,HOXA1,ISCU,LASP1,P4HB,SERTAD2,TCF7L2
SREBF1	transcription regulator		3	Inhibited		-2.667	9.46e-71	acetylcholine,Akt,AKT1,Ap1,APP,CaMKII,CEBPA,Creb,CTNNB1,CYP19A1,E2f,GSK3B,Hdac,HNF4A,HNF4α dimer,IL2,IRS1,JUN,Mapk,MMP2,MMP9,Nfat (family),NFE2L2,NFkB (complex),NFKBIA,NR5A2,P38 MAPK,PDPK1,PGR,PI3K (complex),PPARA,PPARG,PPARGC1A,PPRC1,progesterone,RAC1,Rb,RELA,RHOA,SAT1,SMAD2,SMAD3,SREBF1,STAT1,STAT3,STAT5a/b,STAT5B,TP53	AADAC,AASS,ABAT,ABCB11,ABCB6,ABCB8,ABCB9,ABCD2,ACAA1,Acaa1b,ACAA2,ACACA,ACADM,ACADS,ACAT2,ACLY,ACOT2,ACOT8,ACOX1,ACOX2,ACOX3,ACP2,Acp5,ACSF2,ACSF3,ACSL1,ACSL3,ACSL4,ACSL5,ACSM5,ACSS2,ACTA2,ACTB,ACTN4,ACY3,ADH1C,ADK,AGPAT2,AGPAT3,AHCYL1,AHSG,AK2,AK3,AK4,AKR1A1,AKR1C4,AKR7A2,ALDH1A1,ALDH1B1,ALDH2,ALDH3A2,ALDH4A1,ALDH7A1,ALDH9A1,ALDOA,ALDOB,AMY2A,ANPEP,ANXA3,ANXA4,ANXA5,ANXA6,AP1B1,AP2A1,APOA1,APOA2…	650 (48)	48	ACSL3,B2M,butyric acid,carbohydrate,ceramide,CIDEC,D-fructose,DGAT2,di(2-ethylhexyl) phthalate,DL-fructose,ethanol,FGF21,FMO3,galactose,GW3965,GW7647,HMGA2,HNF4A,HNRNPA1,homocysteine,HRAS,HSPA5,IGF1R,JINK1/2,lactacystin,LG100268,LIPE,lovastatin,Mapk,MAPK3,MAPK9,MBTPS1,metribolone,MTOR,N-Ac-Leu-Leu-norleucinal,NCOR-LXR-Oxysterol-RXR-9 cis RA,NEUROG3,Nisch,NR1H2,orotic acid,palmitic acid,PI3K (comp…	1,2-dithiol-3-thione,1,4-bis[2-(3,5-dichloropyridyloxy)]benzene,15-deoxy-delta-12,14 -PGJ 2,22(S)-hydroxycholesterol,9Z,11E-octadecadienoic acid,acadesine,AICAR,AMPK,ANGPTL4,arachidonic acid,arsenic trioxide,betaine,caffeine,calcitriol,CDN1163,CETP,cholic acid,clofibrate,CYP27A1,ELOVL2,ELOVL5,EPAS1,fatty acid,FBXW7,FGF19,GCG,INSIG2,LDL,MAP4K4,mevastatin,n-3 fatty acids,N-cor,NFE2L2,NR1I2,NR1I3,NR…		ACACA,ACLY,ACSL1,APOA2,ARF4,CDKN1A,CYP51A1,DBI,EHHADH,FASN,FN1,GPAM,IDH1,IFI30,MAT1A,NOS2,PCYT1A,SMPD1,STARD4,THRSP,Vegf,VEGFA	HNF4α dimer,KLK3,miR-1-3p (and other miRNAs w/seed GGAAUGU),PCK1,PDX1,PEPCK,UCP1,UCP3
ABCB6	transporter	1.351	3			-0.874	9.67e-71	2-amino-1-methyl-6-phenylimidazo-4-5-b-pyridine,4-methylnitrosoamino-1-(3-pyridinyl)-1-butanone,ABCB6,acetaminophen,aflatoxin B1,AKT1,AMPK,AR,benzo(a)pyrene,CASP1,CASP3,CAT,clopidogrel,cyclophosphamide,CYP1A2,CYP2B6,CYP2E1,CYP3A4,CYP3A5,cytochrome-c oxidase,EGFR,ERK1/2,FOXO1,HSF1,hydrogen peroxide,IKBKB,INSR,JAK2,Jnk,Mapk,MAPK1,MAPK8,MMP2,MTORC1,NFAT (complex),Nfat (family),NFkB (complex),NFKBIA,…	ABAT,ABCB11,ABCB8,ABCC6,ABCD3,ACAA2,ACADVL,ACAT1,ACAT2,ACLY,ACO2,ACOT11,ACOT13,ACOT2,ACOX1,ACP2,Acp5,ACSF2,ACSF3,ACSL3,ACSL5,ACSL6,ACSM5,ACSS2,ACTB,ACTN1,ACTN4,ACTR3,ADH1C,ADH5,AHCY,AHSG,AK2,AK3,AK4,ALAD,ALDH1B1,ALDH4A1,ALDH6A1,ALDH7A1,ALDH9A1,ALDOA,ALG2,AMACR,ANPEP,ANXA2,ANXA3,ANXA4,ANXA5,ANXA6,AP1B1,APOA2,AQP1,AQP8,ARG1,ARHGDIA,ARL6IP1,ARPC1B,ARSB,ASAH1,ASL,ATAD3A,ATL3,ATP1A1,ATP1A2,ATP1B1,ATP2…	577 (50)	48	benzo(a)pyrene,ciprofloxacin	TP53		CAT,CYP1A1,CYP2A6 (includes others),CYP3A5	ISCA1
RING1	transcription regulator		3			0.827	9.71e-71	Akt,AKT1,APEX1,BAX,BCL2L1,CASP3,CCND1,CDKN1A,CDKN2A,CEBPA,CTNNB1,CYP19A1,E2f,E2F1,EIF2AK3,EIF4E,EP300,ERBB2,ERK,ERK1/2,FAS,FOS,FOXO3,GLI1,Hif1,HIF1A,HNF4A,Hsp90,IGF1R,IL6,IRS1,JUN,KAT2B,MAP2K1,Mapk,MAPK14,MAPK8,MAPK9,MDM4,Mek,mir-23,MSH2,MTOR,NANOG,NFKB1,NOTCH1,NR3C1,P38 MAPK,p70 S6k,PGR,PI3K (complex),PIK3R1,PPARG,PRKAA,RB1,RBPJ,RING1,SOD2,SP1,SPHK1,STAT3,TP53,TP73,TSC2	ABAT,ABCB10,ABCB11,ABCB6,ABCB8,ABCC6,ABCE1,ACAA1,Acaa1b,ACAA2,ACADL,ACADM,ACADS,ACADVL,ACAT1,ACLY,ACO1,ACO2,Acot1,ACOT11,ACOX2,ACOX3,ACP2,Acp5,ACSF2,ACSF3,ACSL1,ACSL3,ACSL4,ACSL6,ACSM5,ACSS2,ACTA2,ACTN1,ACTN4,ACY3,ADH1C,ADH5,AGPAT2,AHCY,AHCYL1,AHSG,AIFM1,AK3,AK4,AKR1A1,ALB,ALCAM,ALDH1A1,ALDH1L1,ALDH2,ALDH4A1,ALDH9A1,ALDOA,ALDOB,ANPEP,ANXA2,ANXA3,ANXA4,ANXA5,ANXA6,AP1B1,AP2A1,APOA1,APOA2,APOB,APOE…	708 (64)	63	KRAS				FOS,JUN,TP53
Hsp90	group		2			-0.666	1.45e-70	AHR,Akt,CD24,Diphtheria Toxin,EIF2AK2,ERBB2,ERK,ERK1/2,ESR2,estrogen receptor,FGFR3,Focal adhesion kinase,geldanamycin,GSK3B,HSF1,Hsp90,HSP90B1,IRS2,Jnk,KLK3,Nfat (family),NOS3,NR3C2,P38 MAPK,PGR,PPARA,RAF1,SMAD3,STAT1,STAT3,STK11,TLR2,TLR4,TP53	AADAC,ABAT,ABCB6,ABCB8,ABCB9,ABCC6,ABCD2,ABCD3,ACAA1,Acaa1b,ACACA,ACADL,ACADM,ACADS,ACLY,ACO1,Acot1,ACOT11,ACOT2,ACOT8,ACOX1,ACP2,ACP6,ACSF2,ACSF3,ACSL1,ACSL3,ACSL5,ACSL6,ACSM5,ACSS2,ACTA1,ACTB,ACTN4,ADH5,AHCYL1,AHSG,AK2,AK3,AK4,AKR1A1,ALB,ALCAM,ALDH1A1,ALDH3A2,ALDH4A1,ALDH9A1,ALDOB,ANPEP,ANXA3,ANXA4,ANXA5,ANXA6,AP1B1,APOA1,APOA2,APOE,AQP8,AQP9,ARF1,ARF5,ARHGDIA,ARL6IP1,ARPC1B,ARPC2,ASAH1,ASL,ASS…	578 (34)	34	2-amino-1-methyl-6-phenylimidazo-4-5-b-pyridine,arachidonic acid,atorvastatin,azetidyl-2-carboxylic acid,benzo(a)pyrene,ethanol,HRAS,lactacystin,Mapk,N-Ac-Leu-Leu-norleucinal,VEGFA	4-oxo-2-nonenal,ALOX5,monorden,quercetin,S-adenosylmethionine,tanespimycin,wortmannin		CD3 group,CDK2,EPAS1,ERK,FN1,HIF1A,Insulin,KCNJ11,KLK3,MYC,SNAI1,STK11,WT1	DNAJB1,HSPA1A/HSPA1B,IP6K2,MAP3K5,PPARA
mono-(2-ethylhexyl)phthalate	chemical toxicant		3	Inhibited		-3.774	1.54e-70	26s Proteasome,ACO1,ACOX1,AKT1,AMPK,APEX1,BAX,CaMKII,CASP3,caspase,CDK2,CDKN1B,CEBPB,Creb,CREB1,CREM,CSF1,CTNNB1,CYP19A1,CYP4A,Cyp4a14,DICER1,E2f,EGFR,ERK,ERK1/2,ESR1,ETS1,ETV1,FOS,GABPA,GATA4,GSK3B,Hdac,HIF1A,HNF4A,HSF1,IL18,IL2,IRS1,KAT5,KLF4,MAP2K1,MAP3K1,MAPK1,MAPK3,MCL1,MED1,MKNK1,MMP2,mono-(2-ethylhexyl)phthalate,MYB,NCOA1,NCOA3,Nfat (family),NFE2L2,NR1H3,P38 MAPK,p70 S6k,PDPK1,PGR,PI3K (co…	AADAC,AASS,ABAT,ABCB10,ABCB6,ABCB8,ABCC6,ABCD2,Acaa1b,ACAA2,ACADL,ACADM,ACADS,ACADSB,ACADVL,ACAT1,ACAT2,ACLY,ACO1,ACO2,Acot1,ACOT8,ACOX1,ACOX2,ACOX3,ACP2,ACP6,ACSF2,ACSF3,ACSL1,ACSL4,ACSL5,ACSM5,ACSS2,ACTA2,ACTN1,ACTN4,ACTR2,ACY3,ADH1C,ADK,AGPAT2,AGPAT3,AHCY,AHCYL1,AK3,AK4,AKAP1,AKR1A1,Akr1c12/Akr1c13,AKR1C4,AKR7A2,ALDH1L1,ALDH2,ALDH3A2,ALDH4A1,ALDH9A1,ALDOB,ALG2,AMY2A,ANO10,ANPEP,ANXA2,ANXA4,ANX…	745 (100)	98				ACOX1,ACSBG1,ACSL1,ADIPOQ,ADIPOR2,ANGPTL4,CYP1A1,DGAT2,Esrra,FASN,FOS,GCK,GFPT1,GPI,HK2,LIPE,LRP1,MAPK3,MED1,NR1H3,PCK1,PGK1,PPARA,PPARD,PPARG,PPARGC1A,PPARGC1B,Vegf	CCNE1,CDK4,glutathione peroxidase,testosterone
TRIM29	transcription regulator		3			0.568	1.6e-70	Akt,AKT1,APEX1,BAX,BCL2L1,BRCA1,CASP3,CCND1,CDKN1A,CDKN2A,CEBPA,CTNNB1,CYP19A1,E2f,E2F1,EIF2AK3,EIF4E,EP300,ERBB2,ERK,ERK1/2,FAS,FOXO3,GLI1,H2AFX,Hif1,HIF1A,HNF4A,Hsp90,IGF1R,IL6,IRS1,JUN,KAT2B,MAP2K1,Mapk,MAPK14,MAPK8,MAPK9,MDM4,Mek,mir-23,MSH2,MTOR,NANOG,NFKB1,NOTCH1,NR3C1,P38 MAPK,p70 S6k,PGR,PI3K (complex),PIK3R1,PPARG,PRKAA,RB1,SOD2,SP1,SPHK1,STAT3,TP53,TP53BP1,TP73,trabectedin,TRIM29,TSC2	ABAT,ABCB10,ABCB11,ABCB6,ABCB8,ABCC6,ABCE1,ACAA1,Acaa1b,ACAA2,ACADL,ACADM,ACADS,ACADVL,ACAT1,ACLY,ACO1,ACO2,Acot1,ACOT11,ACOX2,ACOX3,ACP2,Acp5,ACSF2,ACSF3,ACSL1,ACSL3,ACSL4,ACSL6,ACSM5,ACSS2,ACTA2,ACTN1,ACTN4,ACY3,ADH1C,ADH5,AGPAT2,AHCY,AHCYL1,AHSG,AIFM1,AK3,AK4,AKR1A1,ALB,ALCAM,ALDH1A1,ALDH1L1,ALDH2,ALDH4A1,ALDH9A1,ALDOA,ALDOB,ANPEP,ANXA2,ANXA3,ANXA4,ANXA5,ANXA6,AP1B1,AP2A1,APOA1,APOA2,APOB,APOE…	697 (66)	63	methylprednisolone			SNAI1,ZEB1	CDKN1A,TP53
gemfibrozil	chemical drug		3			-0.162	5.12e-70	2-amino-1-methyl-6-phenylimidazo-4-5-b-pyridine,ACOX1,aflatoxin B1,Akt,AKT1,AR,ATF6,benzo(a)pyrene,CBL,Cdc42,CDK5,CEBPA,CHUK,Creb,CREB1,CYP1A2,CYP2C8,CYP2C9,CYP3A,CYP3A4,cytochrome-c oxidase,docetaxel,EGR1,EIF2AK3,EIF4E,ERN1,Focal adhesion kinase,FOXO1,GAB1,gemfibrozil,GSK3B,HNF4A,HRAS,IKBKB,JUN,losartan potassium,MAPK1,MAPK14,MAPK8,MKNK1,MMP2,MTOR,NFAT (complex),NFKBIA,NQO1,NR1H3,NR3C1,paclitaxe…	AADAC,AASS,ABAT,ABCB10,ABCB8,ABCD2,ACAA1,Acaa1b,ACAA2,ACACA,ACADL,ACADS,ACADVL,ACAT1,ACAT2,Acot1,ACOT11,ACOT2,ACOT8,ACOX1,ACOX2,ACOX3,ACP2,ACSF2,ACSF3,ACSL4,ACSL6,ACSM5,ACSS2,ACTA2,ACTN4,ACTR3,ACY3,ADH1C,ADK,AGPAT2,AHCY,AK2,AK3,AKR1A1,Akr1c12/Akr1c13,AKR1C4,ALDH2,ALDH3A2,ALDH4A1,ALDH9A1,ALDOA,ALDOB,ALG2,AMY2B,ANXA2,ANXA6,ANXA7,AP1B1,APOA1,APOA2,APOE,AQP8,AQP9,ARF1,ARF6,ARG1,ARHGDIA,ARL6IP1,ARL6IP…	608 (65)	62				ACOX1,APP,beta-estradiol,CCND1,CHEK1,EHHADH,HDL-cholesterol,MYC,NFKBIA,PIK3CB,PIK3R1,POR,PPARA,PPARD,RTN4,SCD	cholesterol,CYP3A,EGR1,LDL,lipid,NOS2,NR1H3,PPARG
policosanol	chemical drug		3			1.788	5.18e-70	26s Proteasome,Akt,AKT1,BAK1,CASP3,ERK,ERK1/2,FASN,FOXO1,GSK3B,HIF1A,HMGCR,HSD11B1,HSF1,Jnk,Mapk,MTOR,MTORC1,MYC,NOS3,NR3C1,policosanol,PPARGC1A,PRKAA,PRKAA1,PRKAA2,RAF1,RAS,RPTOR,SIRT1,SREBF1,STIM1,TP53,TSC1,TSC2	ABAT,ABCB10,ABCB6,ABCB8,ABCB9,ABCC6,ABCD1,ABCD3,ABCE1,ABCF1,Acaa1b,ACAA2,ACADS,ACADVL,ACAT1,ACAT2,ACLY,ACO1,ACOT11,ACOT12,ACOX1,ACP2,ACSF2,ACSF3,ACSL1,ACSL3,ACSL4,ACSL5,ACSM5,ACSS2,ACTB,ADH1C,ADH5,AHCY,AK2,AK3,AK4,AKAP1,AKR1A1,Aldh1a7,ALDH4A1,ALDH9A1,ALDOA,ANPEP,ANXA2,ANXA5,ANXA6,AP1B1,APOA2,APOE,AQP1,AQP9,ARF4,ARG1,ARPC1B,ARPC2,ASL,ASS1,ATAD3A,ATL3,ATP1A1,ATP5F1B,ATP5F1C,Atp5k,ATP5MC2,ATP5MF,ATP…	552 (35)	33				PRKAA
GLIPR1	other		3	Inhibited		-4.372	5.55e-70	AMPK,AR,ATF4,BAK1,BAX,BRCA1,BTRC,CCND1,Cdk,CDK4/6,CDKN1A,CDKN1B,CDKN2A,CTNNB1,DKK1,ESRRA,EZH2,F2,FAS,GCK,GLI1,GLIPR1,GSK3B,HDAC1,IFITM1,Jnk,JUN,MAPK14,MDM2,Mek,mir-22,MMP9,MYC,N-cor,NANOG,NFkB (complex),NFKBIA,PIAS3,PRKAA,PTEN,PTGS2,RAF1,Rb,RB1,RELA,SMAD3,SNAI2,SP1,STAT3,TCF7L2,Tgf beta,TP53,TP73,VDR	ABAT,ABCB10,ABCB11,ABCB6,ABCB8,ABCB9,ABCD1,ABCD2,ABCD3,ABCE1,ABCF1,ACAA2,ACACA,ACADS,ACAT1,ACAT2,ACO1,ACOT11,ACOT12,ACOT4,ACP2,Acp5,ACSF2,ACSF3,ACSL6,ACSM5,ACSS2,ACTA1,ACTA2,ACTB,ACTN1,ACTN4,ACTR3,AHCY,AHSG,AIFM1,AK2,AK3,AK4,AKAP1,AKR1C4,ALB,ALCAM,ALDH1A1,ALDH1B1,ALDH4A1,ALDH7A1,ALDH9A1,ALDOA,AMACR,ANPEP,ANXA2,ANXA3,ANXA4,AP1B1,APOM,AQP1,AQP8,AQP9,ARF4,ARG1,ARHGDIA,ARL6IP1,ARPC1B,ARPC5,ASGR2,ASL,…	680 (54)	53	TP53				MYC
perfluorodecanoic acid	chemical toxicant		3			-1.495	6.25e-70	Acox,CASP3,ERK1/2,GSTP1,IKBKB,Jnk,Nfat (family),NFkB (complex),P38 MAPK,perfluorodecanoic acid,Pkc(s),PPARA,reactive oxygen species,Sod,SOD1,SOD2,SOD3,SRC (family),TP53	AADAC,ABAT,ABCB6,ABCB8,ABCC6,ABCD2,ABCD3,ACAA1,Acaa1b,ACACA,ACADL,ACADM,ACADS,ACAT2,ACLY,ACO1,Acot1,ACOT11,ACOT2,ACOT8,ACOX1,ACP2,Acp5,ACSF2,ACSF3,ACSL1,ACSL3,ACSL6,ACSM5,ACSS2,ACTN4,ADH5,AHCY,AK3,AK4,ALB,ALDH1B1,ALDH2,ALDH3A2,ALDH4A1,ALDH7A1,ALDH9A1,ALDOA,ALDOB,ANXA2,ANXA3,ANXA4,ANXA5,ANXA6,AP1B1,APOA1,APOA2,AQP1,AQP8,AQP9,ARG1,ARHGDIA,ARL6IP1,ARPC1B,ASAH1,ASL,ATL3,ATP2A2,Atp5e,ATP5F1A,ATP5F1B,A…	458 (19)	17				ACOX1,PPARA
TRRAP	transcription regulator		3	Inhibited		-5.243	9.83e-70	AMPK,APP,AR,ATF4,BAK1,BAX,BCL2,BCL2L1,BRCA1,C/EBP,caspase,CCND1,Cdk,CDK1,CDK4/6,CDKN1A,CDKN2A,CDX2,CTNNB1,DKK1,DNM1L,ERK,EZH2,F2,FAS,FOS,FOXO1,GCK,GLI1,GSK3B,HMGA1,ING1,IREB2,Jnk,JUN,JUNB,MAP2K1,MCL1,MDM2,MDM4,MMP9,MYC,MYOD1,NFKBIA,P38 MAPK,PIAS3,PRKAA,PTEN,RB1,RBL2,RBP1,RELA,SIRT2,SP1,SQSTM1,SRC,STAT3,Tgf beta,TP53,TP73,TRRAP,TSC1	ABAT,ABCB10,ABCB6,ABCB8,ABCB9,ABCD1,ABCD3,ABCE1,ABCF1,ACAA1,ACAA2,ACACA,ACADL,ACADM,ACADS,ACAT1,ACO1,ACOT11,ACOT12,ACP2,Acp5,ACSF2,ACSF3,ACSL1,ACSL3,ACSL6,ACSM5,ACSS2,ACTA1,ACTB,ACTN1,ACTN4,ACTR3,ADH1C,AHCY,AHSG,AIFM1,AK2,AK3,AK4,AKAP1,ALB,ALCAM,ALDH1A1,ALDH1B1,ALDH1L1,ALDH4A1,ALDH9A1,ALDOA,AMACR,ANXA2,ANXA3,ANXA4,ANXA5,ANXA6,AP1B1,APOA1,APOM,AQP1,AQP8,ARF1,ARF4,ARG1,ARHGDIA,ARL6IP1,ARL6IP5,ARPC1…	663 (62)	61				CDK1,MDM2,MYC
BMP15	growth factor		3	Inhibited		-2.868	1.04e-69	Ap1,AR,BMP15,BMP7,CASP3,CDK2,ERK1/2,F3,FOXP1,GDF9,ITCH,Jnk,Mapk,MAPK8,MTOR,P38 MAPK,PDPK1,PPARA,PPARG,Rb,RB1,SKIL,SMAD1,Smad1/5/8,SMAD2,Smad2/3,SMAD5,SP1,STAT3,TGFB1,TP53	AADAC,ABAT,ABCB6,ABCB8,ABCC6,ABCD2,ABCD3,ABCF1,ACACA,ACAT2,ACO1,ACO2,Acot1,ACOT11,ACOT2,ACOT8,ACP2,Acp5,ACSF2,ACSF3,ACSL3,ACSL4,ACSL5,ACSL6,ACSM5,ACSS2,ACTA2,ACTB,ACTN1,ACTN4,ACTR3,ADH5,ADK,AGPAT2,AHCY,AHSG,AK3,AK4,AKR1A1,ALDH1A1,ALDH3A2,ALDH4A1,ALDH9A1,ALDOA,ALDOB,AMY2B,ANPEP,ANXA2,ANXA3,ANXA4,ANXA6,AP1B1,AP2A1,APOA2,AQP1,AQP9,ARF1,ARF4,ARG1,ARHGDIA,ARL6IP1,ARPC1B,ARPC2,ASAH1,ASGR2,ASL,ATL3,ATP1…	562 (31)	29				PTGS2,Smad2/3	progesterone
MSX2	transcription regulator		3	Activated		4.179	1.87e-69	AKT1,Alp,APP,CaMKII,CBL,CEBPA,CEBPB,CEBPD,Creb,CTNNB1,CYP19A1,E2f,EIF4E,ERK1/2,FASN,GSK3B,Hdac,HIF1A,IL2,INSR,IRS1,JUN,MAP2K1/2,Mapk,MMP2,MSX2,Nfat (family),NFE2L2,NFkB (complex),NFKBIA,NKX3-1,NOTCH1,PDPK1,PGR,PI3K (complex),PPARA,PPARG,PPARGC1A,PRL,progesterone,PTK2,Rb,RB1,RELA,RUNX2,SAT1,SMAD3,STAT1,STAT3,STAT5a/b,STAT5B,TFAP2A,TP53,VitaminD3-VDR-RXR,XBP1	AADAC,AASS,ABAT,ABCB11,ABCB6,ABCB8,ABCB9,ABCC6,ABCD2,ACAA1,Acaa1b,ACAA2,ACACA,ACADM,ACADS,ACAT1,ACAT2,ACLY,ACO1,ACOT13,ACOT8,ACOX1,ACP2,ACSF2,ACSF3,ACSL1,ACSL3,ACSL4,ACSL5,ACSM5,ACTB,ACTN4,ACTR3,ACY3,ADK,AGPAT2,AGPAT3,AHCYL1,AHSG,AK2,AK3,AK4,AKR1A1,AKR1C4,AKR7A2,ALB,ALCAM,ALDH1A1,Aldh1a7,ALDH1B1,ALDH2,ALDH3A2,ALDH4A1,ALDH6A1,ALDH7A1,ALDH9A1,ALDOB,AMY2A,ANXA3,ANXA4,ANXA6,AP1B1,AP2A1,APOA2,APOB,APO…	668 (55)	53	ascorbic acid,CXCR4,MYC,MYCN,POR,TGM2,YY1	ethanol,HNF4A		SPP1	CCND1,CEBPD,PPARG
LATS	group		3			-0.265	1.87e-69	Akt,AKT1,APEX1,BAX,BCL2L1,CASP3,CCND1,CDKN1A,CDKN2A,CEBPA,CTNNB1,CYP19A1,DYRK1A,E2f,E2F1,EIF2AK3,EIF4E,EP300,ERBB2,ERK,ERK1/2,FAS,FOXO3,GLI1,Hif1,HIF1A,HNF4A,Hsp90,IGF1R,IL6,IRS1,JUN,KAT2B,LATS,LATS2,MAP2K1,Mapk,MAPK14,MAPK8,MAPK9,MDM4,Mek,mir-23,MSH2,MTOR,NANOG,NFKB1,NOTCH1,NR3C1,P38 MAPK,p70 S6k,PGR,PI3K (complex),PIK3R1,PPARG,PRKAA,RB1,SNAI1,SOD2,SP1,SPHK1,SREBF2,STAT3,TP53,TP73,TSC2	ABAT,ABCB10,ABCB11,ABCB6,ABCB8,ABCC6,ABCE1,ACAA1,Acaa1b,ACAA2,ACADL,ACADM,ACADS,ACADVL,ACAT1,ACLY,ACO1,ACO2,Acot1,ACOT11,ACOX2,ACOX3,ACP2,Acp5,ACSF2,ACSF3,ACSL1,ACSL3,ACSL4,ACSL6,ACSM5,ACSS2,ACTA2,ACTN1,ACTN4,ACY3,ADH1C,ADH5,AGPAT2,AHCY,AHCYL1,AHSG,AIFM1,AK3,AK4,AKR1A1,ALB,ALCAM,ALDH1A1,ALDH1L1,ALDH2,ALDH4A1,ALDH9A1,ALDOA,ALDOB,ANPEP,ANXA2,ANXA3,ANXA4,ANXA5,ANXA6,AP1B1,AP2A1,APOA1,APOA2,APOB,APOE…	699 (66)	64	MOB1A,WWTR1			TP53
BANP	other		3			-0.456	1.88e-69	AHR,AKT1,APEX1,APP,AR,BANP,BARD1,BAX,CCND1,CDH1,CDK1,CDKN1A,CDKN1B,CDKN2A,CDX2,CEBPA,CYP19A1,DNM1L,E2f,E2F1,EIF2AK3,EIF4E,EP300,ERK1/2,ETS1,EZH2,FOS,FOXO1,FOXO3,GLI1,HIF1A,HMGA1,HMOX1,HNF4A,IGF1R,IL6,ING1,IREB2,IRS1,JUN,JUNB,MAP2K1,Mapk,MAPK14,MAPK8,MAPK9,MCL1,Mek,mir-23,MMP2,MSH2,MTOR,MYOD1,NANOG,NFKB1,NFKBIA,NOTCH1,NR3C1,p70 S6k,PGR,PIK3R1,PPARG,RB1,RELA,RXRA,SIRT2,SMAD3,SOD2,SP1,STAT5a/b,TP53,…	ABAT,ABCB10,ABCB6,ABCB8,ABCC6,ABCE1,ACAA1,Acaa1b,ACAA2,ACADL,ACADM,ACADS,ACADVL,ACAT1,ACLY,ACO1,ACO2,Acot1,ACOT11,ACOX2,ACOX3,ACP2,Acp5,ACSF2,ACSF3,ACSL1,ACSL3,ACSL4,ACSL6,ACSM5,ACSS2,ACTB,ACTN4,ACTR3,ACY3,ADH5,AGPAT2,AHCY,AHCYL1,AK2,AK3,AK4,AKR1A1,ALB,ALDH1L1,ALDH2,ALDH4A1,ALDH9A1,ALDOA,ALDOB,AMACR,ANPEP,ANXA2,ANXA3,ANXA4,ANXA6,AP1B1,AP2A1,APOA1,APOA2,APOB,APOE,AQP8,AQP9,ARF1,ARL6IP1,ARL6IP5,ARP…	694 (73)	72				CDKN1A,MDM2,TP53	CCND1,CDK1
UCHL1	peptidase		3			1.142	2.35e-69	26s Proteasome,AMPK,BCAR1,BCL2L1,Cdc42,CDKN1B,CDKN2A,CEBPA,CEBPB,COMMD1,Creb,CTNNB1,Cytochrome bc1,DDIT3,DUSP1,E2f,E2F1,EGFR,EIF2AK3,EP300,EPAS1,ERBB2,ESR1,estrogen receptor,ETV5,FAS,FLI1,FOS,FOXO1,FOXO3,GATA2,GATA3,GLI1,HDAC1,HIPK2,HNF4A,HSF1,IGF1R,JAK2,JUN,KAT5,KRAS,KRT8,MAP2K1,Mapk,MAPK9,MAPKAPK2,MDM2,Mek,mir-23,MITF,MKNK1,MTOR,MYC,MYCN,NANOG,NCAM1,NFE2L2,NOTCH1,p70 S6k,Pkc(s),PRKN,PTEN,PTK2,R…	ABAT,ABCA6,ABCB6,ABCB7,ABCB8,ABCD1,ABCE1,ABCF1,ACAA2,ACADL,ACADM,ACADS,ACADVL,ACAT1,ACLY,ACO1,Acot1,ACOT11,ACOT12,ACOX2,ACOX3,ACP2,ACSF2,ACSF3,ACSL1,ACSL3,ACSL6,ACSM5,ACSS2,ACTA1,ACTA2,ACTN4,ACTR2,ACY3,ADH5,ADK,AGPAT3,AHCY,AIFM1,AK2,AK3,AK4,AKAP1,AKR1A1,AKR7A2,ALB,ALDH1A1,ALDH1L1,ALDH2,ALDH4A1,ALDH9A1,ALDOA,ALDOB,AMBP,ANXA2,ANXA3,ANXA4,ANXA6,AP1B1,AP3B1,APOA1,APOA2,APOE,ARF1,ARF4,ARHGDIA,ARL6IP1,…	737 (85)	85	MYCN,palmitic acid,sirolimus	HNF4A,OGT		CDKN1A,GIT2,SCP2,TP53	GABPB1,LPIN1,Mapk,MDM2,PLA2G4A
SLCO1B3	transporter	1.064	3			0.569	2.51e-69	Akt,AKT1,APEX1,BAX,BCL2L1,CASP3,CCND1,CDKN1A,CDKN2A,CEBPA,CTNNB1,CYP19A1,E2f,E2F1,EIF2AK3,EIF4E,EP300,ERBB2,ERK,ERK1/2,FAS,FOXO3,GLI1,Hif1,HIF1A,HNF4A,Hsp90,IGF1R,IL6,IRS1,JUN,KAT2B,MAP2K1,Mapk,MAPK14,MAPK8,MAPK9,MDM4,Mek,mir-23,MSH2,MTOR,NANOG,NFKB1,NOTCH1,NR3C1,P38 MAPK,p70 S6k,PGR,PI3K (complex),PIK3R1,PPARG,PRKAA,RB1,SLCO1B3,SOD2,SP1,SPHK1,STAT3,TP53,TP73,TSC2	ABAT,ABCB10,ABCB11,ABCB6,ABCB8,ABCC6,ABCE1,ACAA1,Acaa1b,ACAA2,ACADL,ACADM,ACADS,ACADVL,ACAT1,ACLY,ACO1,ACO2,Acot1,ACOT11,ACOX2,ACOX3,ACP2,Acp5,ACSF2,ACSF3,ACSL1,ACSL3,ACSL4,ACSL6,ACSM5,ACSS2,ACTA2,ACTN1,ACTN4,ACY3,ADH1C,ADH5,AGPAT2,AHCY,AHCYL1,AHSG,AIFM1,AK3,AK4,AKR1A1,ALB,ALCAM,ALDH1A1,ALDH1L1,ALDH2,ALDH4A1,ALDH9A1,ALDOA,ALDOB,ANPEP,ANXA2,ANXA3,ANXA4,ANXA5,ANXA6,AP1B1,AP2A1,APOA1,APOA2,APOB,APOE…	695 (62)	62	1,4-bis[2-(3,5-dichloropyridyloxy)]benzene,atorvastatin,chenodeoxycholic acid,FXR ligand-FXR-Retinoic acid-RXRα,HNF1A,NFE2L2,NR1H4,NR1I2,NR1I3,pregnenolone carbonitrile,PXR ligand-PXR-Retinoic acid-RXRα,SLC13A1,ursodeoxycholic acid	carbon tetrachloride,cholic acid,E. coli B5 lipopolysaccharide,rifampin,silibinin,taurocholic acid,trinitrobenzenesulfonic acid		methotrexate	bilirubin,CDKN1A,cholesterol,TP53
CTDSP1	phosphatase		3	Activated		2.512	2.99e-69	AMPK,ATF4,BAK1,BAX,BCL2,BRCA1,CCND1,CDH1,CDK4/6,CDKN1A,CDKN1B,CDKN2A,CTDSP1,CTNNB1,DKK1,EP300,ERK,F2,FAS,GCK,GLI1,GSK3B,Jnk,KAT2B,MAPK14,MDM2,mir-22,MMP9,MYC,MYOD1,NFKBIA,NOTCH1,P38 MAPK,PIAS3,Pka,PRKAA,PTEN,Rb,RB1,RBL2,RELA,SP1,STAT3,Tgf beta,TP53,TP73,TWIST1,ZBTB17	ABAT,ABCB10,ABCB6,ABCB8,ABCB9,ABCD1,ABCD3,ABCE1,ABCF1,ACAA1,ACACA,ACADS,ACADVL,ACAT1,ACLY,ACO1,ACOT11,ACOT12,ACP2,Acp5,ACSF2,ACSF3,ACSL3,ACSL5,ACSL6,ACSM5,ACSS2,ACTA1,ACTA2,ACTB,ACTN1,ACTN4,ADH5,AHCY,AHSG,AIFM1,AK2,AK3,AK4,AKAP1,ALB,ALCAM,ALDH1A1,ALDH1B1,ALDH4A1,ALDH9A1,ALDOA,ANXA2,ANXA3,ANXA4,ANXA5,ANXA6,AP1B1,APOE,AQP1,ARF4,ARG1,ARHGDIA,ARL6IP1,ARPC1B,ARPC2,ARPC5,ASAH1,ASGR2,ASL,ASPH,ASS1,ATAD3…	629 (48)	48				MHC	MYC
TDG	enzyme		3	Inhibited		-2.379	3e-69	AR,ATF2,Cbp/p300,CREBBP,CTNNB1,ESR1,FOXM1,FOXO1,GATA1,HNF4A,JUN,KLF1,KLF13,MEF2C,MYOD1,NCOA1,NCOA3,NEUROG1,NFE2L2,NFkB (complex),NR3C1,NR3C2,PPARA,PPARG,RB1,RBL2,RELA,SMAD3,SP1,SP3,STAT1,STAT3,TDG,TFAP2A,TP53	AADAC,AASS,ABAT,ABCB10,ABCB6,ABCB8,ABCD2,ABCD3,ACAA1,Acaa1b,ACAA2,ACADVL,ACAT1,ACAT2,ACO1,ACO2,Acot1,ACOT11,ACOT2,ACOT8,ACOX2,ACOX3,ACP2,Acp5,ACSF2,ACSF3,ACSL3,ACSL6,ACSM5,ACTN1,ACTN4,ACTR2,ACTR3,ADH1C,AGPAT2,AGPAT3,AHSG,AK3,AK4,AKR1A1,AKR7A2,ALAD,ALDH1A1,ALDH1B1,ALDH3A2,ALDH4A1,ALDH7A1,ALDH9A1,ANO10,ANXA4,ANXA6,AP1B1,AP3B1,APOA2,APOB,AQP1,AQP9,ARF1,ARHGDIA,ARL6IP1,ARPC1B,ARPC5L,ASAH1,ATL3,ATP1A1…	636 (35)	34	bezafibrate,HRAS,KAT5,MYC,PPARA	TP53		CREBBP
Calmodulin-G protein beta gamma-Grm7-Pick1	complex		3	Activated		3.831	3.12e-69	Akt,AKT1,BECN1,BTK,Ca2+,CACNA1C,Calmodulin,Calmodulin-G protein beta gamma-Grm7-Pick1,CAV1,CBS/CBSL,CDK5,CHUK,Creb,CYP,CYP19A1,EGFR,G protein beta gamma,GNB3,GNG7,GSK3B,IGF1R,IKBKB,INSR,IRS1,IRS2,JUN,KCNJ11,KRAS,L-glutamic acid,MAPK1,MAPK14,MMP9,NFATC2,NFKB1,NOS2,P38 MAPK,p70 S6k,PI3K (complex),PI3K (family),PIK3CG,POMC,PPP2CA,PRKAA1,PTK2B,RAF1,RB1,RELA,RHO,SHC1,SMAD2,SNCA,TP53	AASS,ABAT,ABCB6,ABCB8,ACADL,ACADM,ACADS,ACAT1,ACAT2,ACLY,ACO1,ACO2,ACOT11,ACOT13,ACOT2,ACOX1,ACP2,ACSF2,ACSF3,ACSL1,ACSL3,ACSL6,ACSM5,ACTA2,ACTB,ACTN4,ACTR3,ACY3,ADH1C,ADK,AHCY,AK3,ALDH1A1,Aldh1a7,ALDH4A1,ALDH6A1,ALDH9A1,ANXA2,ANXA3,ANXA4,ANXA6,AP1B1,AP2A1,AP2A2,APOB,APOM,ARL6IP1,ARL6IP5,ARPC1B,ARPC3,ARPC5,ARSB,ASL,ATAD3A,ATL3,ATP1A2,ATP1B1,ATP2A1,Atp5e,ATP5F1B,ATP5F1C,ATP5F1D,ATP5MF,ATP5MG,ATP5P…	504 (52)	50					L-glutamic acid
IGF1R	transmembrane receptor		2	Inhibited		-4.429	4.88e-69	Akt,AKT1,BCL2L1,CaMKII,CASP3,CAV1,CDK1,Creb,diacylglycerol,EGFR,EIF2S1,ERBB2,ERK,ERK1/2,ESR1,Focal adhesion kinase,FOXO3,GSK3B,IGF1R,IGF2,IRS1,IRS2,JAK1/2,JAK2,Jnk,JUN,JUNB,MAP2K1,MAP2K2,MAP2K3,Mapk,MAPK1,MAPK8,Mek,mir-140,MTOR,MTORC2,MYC,NFKB1,NR3C1,NTRK2,P38 MAPK,p70 S6k,PDK1,PDPK1,PI3K (complex),PIK3CA,PIK3R1,PRKAA1,PTK2,PTPN11,RAF1,RAS,RB1,SHC1,SPHK1,SRC,STAT1,STAT3,STAT5A,STAT5a/b,TP53,VAV3,…	AASS,ABAT,ABCB10,ABCB11,ABCB6,ABCB8,ABCC6,ABCD1,ABCD3,ABCE1,ABCF1,ACAA2,ACACA,ACADM,ACADS,ACADVL,ACAT1,ACAT2,ACO1,ACO2,Acot1,ACOT11,ACOT12,ACP2,Acp5,ACSF2,ACSF3,ACSL1,ACSL3,ACSL4,ACSL5,ACSL6,ACSM5,ACSS2,ACTA2,ACTN4,ACTR2,ACY3,ADH1C,ADH5,ADK,AHSG,AIFM1,AK2,AK3,AK4,AKAP1,AKR1A1,ALB,ALCAM,ALDH1A1,ALDH1L1,ALDH4A1,ALDH9A1,ANO10,ANPEP,ANXA5,ANXA6,AP1B1,AP2A1,AP3B1,APOA2,APOM,ARL1,ARPC1B,ARPC2,ARPC5,ARP…	651 (64)	64	2-deoxyglucose,acetaminophen,ADIPOQ,AGT,B2M,bisphenol A,ciprofloxacin,dichlorovinylcysteine,EPAS1,ER-α-Estradiol,FN1,GCG,HNF1A,HRAS,INS,Ins1,Insulin,ITGA6,KRAS,L-methionine,metribolone,MMP19,palmitic acid,PDGF (family),PDX1,PRL,SYVN1,tamoxifen,testosterone,TF,TGM2	2,3,4-trihydroxybenzophenone,4-hydroxytamoxifen,AICAR,calcitriol,CAT,celecoxib,ceritinib,cerivastatin,FR180209,genistein,glucosamine,HNF4A,INSR,K252b,KW-2450,L-glutamic acid,L-triiodothyronine,LDL,letrozole,linsitinib,lycopene,MDM2,miR-16-5p (and other miRNAs w/seed AGCAGCA),mir-322,Mir122a,b,MME,MTM1,N-acetyl-L-cysteine,PTEN,silibinin,SIRT6,staurosporine,STK11,tanespimycin,wortmannin,WT1		ACSL1,ARHGEF12,CDKN1A,CHEK1,CHEK2,diacylglycerol,EGR1,ERK,FASN,FOS,GCK,HIF1A,MAP2K3,Mapk,MAPK3,mir-132,mir-34,MTOR,MYC,PI3K (family),PIK3R1,PKM,RAC1,SCP2,SNAI1,SREBF1,UCP1	CD300A,CD38,CDK1,FKHR,Foxo,FOXO3,PRKCZ,RB1
CREBBP	transcription regulator		2	Inhibited		-2.159	5.76e-69	Ap1,AR,ATF2,CREBBP,EP300,ESR1,ESR2,estrogen receptor,FOXM1,FOXO1,GATA1,HNF4A,JUN,KLF1,KLF13,MEF2C,MYOD1,NCOA1,NEUROG1,NFE2L2,NFkB (complex),NR3C1,NR3C2,PPARA,PPARG,RB1,RBL2,RELA,SP1,SP3,STAT1,STAT3,TFAP2A,TP53	AADAC,AASS,ABAT,ABCB10,ABCB6,ABCB8,ABCD2,ABCD3,ACAA1,Acaa1b,ACAA2,ACADVL,ACAT1,ACAT2,ACO1,ACO2,Acot1,ACOT11,ACOT2,ACOT8,ACOX2,ACOX3,ACP2,Acp5,ACSF2,ACSF3,ACSL3,ACSL6,ACSM5,ACTN1,ACTN4,ACTR2,ACTR3,ADH1C,AGPAT2,AGPAT3,AHSG,AK3,AK4,AKR1A1,AKR7A2,ALAD,ALCAM,ALDH1A1,ALDH1B1,ALDH3A2,ALDH4A1,ALDH7A1,ALDH9A1,ANO10,ANXA4,ANXA6,AP1B1,AP3B1,APOA2,APOB,AQP1,AQP9,ARF1,ARHGDIA,ARL6IP1,ARPC1B,ARPC5L,ASAH1,ATL3,…	649 (34)	34	butyric acid,CEBPD,HNF1A,metribolone,TDG,TRH,VEGFA	APP,beta-estradiol,EID1,HOXA10,PKD1		AGT,B2M,BIRC5,CCND1,CDKN1A,D-glucose,HLA-B,JUN,MDM2,NFE2L2,NOS2,PCK1,PEPCK,PPARA,PPARG,PPARGC1A,PRKCD,PRL,PTGS2,RB1,RBCK1,TFAP2A,THRSP,TP53,UCP1,Vegf	MYC
GFPT1	enzyme		3			-1.014	6.1e-69	26s Proteasome,Akt,AMPK,CAV1,EIF4EBP1,ERK,ERK1/2,FASN,FLCN,FOXO1,GFPT1,GPAM,GSK3B,HIF1A,HRAS,HSD11B1,HSF1,IRS1,MAPK1,MAPK14,MTOR,NFE2L2,NFkB (complex),NFKB1,NFKBIA,NOS3,NR3C1,P38 MAPK,p70 S6k,PDX1,PI3K (complex),PNPLA2,PP2A,PPARGC1A,PPP2CA,PRKAA,PRKAA1,PRKAA2,RAF1,Rb,RELA,RELB,RPS6KB1,RPTOR,SREBF1,STAT3,TP53,TSC1,TSC2,ULK1	ABAT,ABCB11,ABCB6,ABCB8,ABCC6,Acaa1b,ACAA2,ACADS,ACADVL,ACAT1,ACAT2,ACO2,Acot1,ACOT11,ACOT2,ACOX1,ACP2,Acp5,ACSF2,ACSF3,ACSL3,ACSL4,ACSL5,ACSM5,ACSS2,ACTA2,ACTB,ACTN1,ACTN4,ADH1C,ADH5,AGPAT3,AHCY,AHSG,AK2,AK3,AK4,AKR7A2,ALB,ALDH1A1,Aldh1a7,ALDH1B1,ALDH4A1,ALDH7A1,ALDH9A1,ALDOB,ANPEP,ANXA2,ANXA6,AP1B1,AP2A1,APOA1,APOA2,AQP1,AQP9,ARF4,ARF6,ARG1,ARPC1B,ARPC2,ARSB,ASL,ATL3,ATP1A1,ATP1A2,ATP1B1,ATP2A1…	560 (50)	50	AGT,metribolone,mono-(2-ethylhexyl)phthalate,MYC	bisindolylmaleimide,D-glucose,genistein,miR-16-5p (and other miRNAs w/seed AGCAGCA),PRKACA		LEP,PRKAA,PRKAA1	GCK,Insulin,PDX1,PPARG
tenoxicam	chemical drug		3			-1.247	7.4e-69	Akt,AKT1,CASP3,caspase,Cdc42,Creb,cyclooxygenase,CYP19A1,ERBB2,IGF1R,LIN28B,MDM2,MMP2,MMP9,MPO,NFkB (complex),NOX4,PI3K (complex),Pkc(s),PLG,PPARA,PPARG,PRKAA,PTEN,PTGS1,PTGS2,RHOA,SERPINE1,STK11,tenoxicam,TP53	AADAC,AASS,ABAT,ABCB6,ABCB8,ABCD2,Acaa1b,ACADL,ACADM,ACADS,ACAT2,ACLY,ACO1,ACO2,Acot1,ACOT11,ACOT2,ACOT8,ACP2,Acp5,ACP6,ACSF2,ACSF3,ACSL3,ACSL5,ACSL6,ACSM5,ACSS2,ACTA1,ACTB,ACTN4,ACY3,ADH5,ADK,AGPAT2,AK2,AK3,AK4,AKAP1,AKR1A1,ALB,ALCAM,ALDH1B1,ALDH2,ALDH3A2,ALDH4A1,ALDH7A1,ALDH9A1,ALDOB,ANXA2,ANXA3,ANXA4,ANXA6,AP1B1,APOA1,APOA2,APOE,APOH,AQP1,AQP8,AQP9,ARF4,ARF5,ARL6IP1,ARPC1B,ARPC5,ASL,ASPH,ATL3,…	541 (31)	29					PTGS2
TADA3	transcription regulator		3			-0.303	8.05e-69	Akt,AKT1,APEX1,BAX,BCL2L1,CASP3,CCND1,CDKN1A,CDKN2A,CEBPA,CTNNB1,CYP19A1,E2f,E2F1,EIF2AK3,EIF4E,EP300,ERBB2,ERK,ERK1/2,FAS,FOXO3,GLI1,Hif1,HIF1A,HNF4A,Hsp90,IGF1R,IL6,IRS1,JUN,KAT2A,KAT2B,MAP2K1,Mapk,MAPK14,MAPK8,MAPK9,MDM4,Mek,MSH2,MTOR,NANOG,NFKB1,NOTCH1,NR3C1,P38 MAPK,p70 S6k,PGR,PI3K (complex),PIK3R1,PPARG,PPARGC1A,PRKAA,RB1,Rxr,SOD2,SP1,SPHK1,STAT3,TADA3,TP53,TP73,TSC2	ABAT,ABCB10,ABCB11,ABCB6,ABCB8,ABCC6,ABCE1,ACAA1,Acaa1b,ACAA2,ACADL,ACADM,ACADS,ACADVL,ACAT1,ACLY,ACO1,ACO2,Acot1,ACOT11,ACOX2,ACOX3,ACP2,Acp5,ACSF2,ACSF3,ACSL1,ACSL3,ACSL4,ACSL6,ACSM5,ACSS2,ACTA2,ACTN1,ACTN4,ACY3,ADH1C,ADH5,AGPAT2,AHCY,AHCYL1,AHSG,AIFM1,AK3,AK4,AKR1A1,ALB,ALCAM,ALDH1A1,ALDH1L1,ALDH2,ALDH4A1,ALDH9A1,ALDOA,ALDOB,ANPEP,ANXA2,ANXA3,ANXA4,ANXA5,ANXA6,AP1B1,AP2A1,APOA1,APOA2,APOB,APOE…	696 (64)	64	arsenic trioxide,imatinib			CDKN1A,TP53
STK17A	kinase		3			-0.607	1.1e-68	Akt,AKT1,APEX1,BAX,BCL2L1,CASP3,CCND1,CDKN1A,CDKN2A,CEBPA,CTNNB1,CYP19A1,E2f,E2F1,EIF2AK3,EIF4E,EP300,ERBB2,ERK,ERK1/2,FAS,FOXO3,GLI1,Hif1,HIF1A,HNF4A,Hsp90,IGF1R,IL6,IRS1,JUN,KAT2B,MAP2K1,Mapk,MAPK14,MAPK8,MAPK9,MDM4,Mek,mir-23,MSH2,MTOR,NANOG,NFKB1,NOTCH1,NR3C1,P38 MAPK,p70 S6k,PGR,PI3K (complex),PIK3R1,PPARG,PRKAA,RB1,SOD2,SP1,SPHK1,STAT3,STK17A,TP53,TP73,TSC2	ABAT,ABCB10,ABCB11,ABCB6,ABCB8,ABCC6,ABCE1,ACAA1,Acaa1b,ACAA2,ACADL,ACADM,ACADS,ACADVL,ACAT1,ACLY,ACO1,ACO2,Acot1,ACOT11,ACOX2,ACOX3,ACP2,Acp5,ACSF2,ACSF3,ACSL1,ACSL3,ACSL4,ACSL6,ACSM5,ACSS2,ACTA2,ACTN1,ACTN4,ACY3,ADH1C,ADH5,AGPAT2,AHCY,AHCYL1,AHSG,AIFM1,AK3,AK4,AKR1A1,ALB,ALCAM,ALDH1A1,ALDH1L1,ALDH2,ALDH4A1,ALDH9A1,ALDOA,ALDOB,ANPEP,ANXA2,ANXA3,ANXA4,ANXA5,ANXA6,AP1B1,AP2A1,APOA1,APOA2,APOB,APOE…	694 (62)	62					SOD2
S100A2	other		3			-0.57	1.15e-68	Akt,AKT1,APEX1,BAX,BCL2L1,CASP3,CCND1,CDKN1A,CDKN2A,CEBPA,CTNNB1,CYP19A1,E2f,E2F1,EIF2AK3,EIF4E,EP300,ERBB2,ERK,ERK1/2,FAS,FOXO3,GLI1,Hif1,HIF1A,HNF4A,Hsp90,IGF1R,IL6,IRS1,JUN,KAT2B,MAP2K1,Mapk,MAPK14,MAPK8,MAPK9,MDM4,Mek,mir-23,MSH2,MTOR,NANOG,NFKB1,NOTCH1,NR3C1,P38 MAPK,p70 S6k,PGR,PI3K (complex),PIK3R1,PPARG,PRKAA,RB1,S100A2,SOD2,SP1,SPHK1,STAT3,TP53,TP73,TSC2	ABAT,ABCB10,ABCB11,ABCB6,ABCB8,ABCC6,ABCE1,ACAA1,Acaa1b,ACAA2,ACADL,ACADM,ACADS,ACADVL,ACAT1,ACLY,ACO1,ACO2,Acot1,ACOT11,ACOX2,ACOX3,ACP2,Acp5,ACSF2,ACSF3,ACSL1,ACSL3,ACSL4,ACSL6,ACSM5,ACSS2,ACTA2,ACTN1,ACTN4,ACY3,ADH1C,ADH5,AGPAT2,AHCY,AHCYL1,AHSG,AIFM1,AK3,AK4,AKR1A1,ALB,ALCAM,ALDH1A1,ALDH1L1,ALDH2,ALDH4A1,ALDH9A1,ALDOA,ALDOB,ANPEP,ANXA2,ANXA3,ANXA4,ANXA5,ANXA6,AP1B1,AP2A1,APOA1,APOA2,APOB,APOE…	693 (62)	62		OGA
myxothiazol	chemical toxicant		3			-0.646	1.28e-68	Akt,AKT1,APEX1,BAX,BCL2L1,CASP3,CCND1,CDKN1A,CDKN2A,CEBPA,CTNNB1,CYP19A1,Cytochrome bc1,E2f,E2F1,EIF2AK3,EIF4E,EP300,ERBB2,ERK,ERK1/2,FAS,FOXO3,GLI1,Hif1,HIF1A,HNF4A,Hsp90,IGF1R,IL6,IRS1,JUN,KAT2B,MAP2K1,Mapk,MAPK14,MAPK8,MAPK9,MDM4,Mek,mir-23,MSH2,MTOR,myxothiazol,NANOG,NFKB1,NOTCH1,NR3C1,P38 MAPK,p70 S6k,PGR,PI3K (complex),PIK3R1,PPARG,PRKAA,RB1,SOD2,SP1,SPHK1,STAT3,TP53,TP73,TSC2	ABAT,ABCB10,ABCB11,ABCB6,ABCB8,ABCC6,ABCE1,ACAA1,Acaa1b,ACAA2,ACADL,ACADM,ACADS,ACADVL,ACAT1,ACLY,ACO1,ACO2,Acot1,ACOT11,ACOX2,ACOX3,ACP2,Acp5,ACSF2,ACSF3,ACSL1,ACSL3,ACSL4,ACSL6,ACSM5,ACSS2,ACTA2,ACTN1,ACTN4,ACY3,ADH1C,ADH5,AGPAT2,AHCY,AHCYL1,AHSG,AIFM1,AK3,AK4,AKR1A1,ALB,ALCAM,ALDH1A1,ALDH1L1,ALDH2,ALDH4A1,ALDH9A1,ALDOA,ALDOB,ANPEP,ANXA2,ANXA3,ANXA4,ANXA5,ANXA6,AP1B1,AP2A1,APOA1,APOA2,APOB,APOE…	693 (63)	63				testosterone,TP53	SOD2,TXNIP,Vegf
spermine nitric oxide complex	chemical toxicant		2	Inhibited		-3.612	1.45e-68	CASP3,RB1,spermine nitric oxide complex,TP53	ABAT,ABCB6,ABCB8,ACAA2,ACADL,ACADM,ACADS,ACADVL,ACAT1,ACLY,ACO1,ACO2,ACOT11,ACP2,ACSF2,ACSF3,ACSL1,ACSL3,ACSL6,ACSM5,ACSS2,ACTA2,ACTB,ACTN4,ADH5,AHCY,AK3,AK4,ALB,ALDH4A1,ALDH9A1,ALDOA,ANXA2,ANXA3,ANXA4,ANXA6,AP1B1,APOA1,APOE,ARL6IP1,ARPC1B,ASAH2,ASL,ATL3,ATP1B1,Atp5e,ATP5F1A,ATP5F1C,ATP5PB,ATP5S,ATPAF2,BAK1,BCAP31,BCKDHA,BCL2L1,CALU,CAND1,CAP1,CAPN2,CAPNS1,CAT,CD36,CD82,Cdc42,CENPE,Ces1b/Ces1c,CH…	365 (4)	4				TP53	RB1
zileuton	chemical drug		3	Activated		3.936	1.78e-68	2-amino-1-methyl-6-phenylimidazo-4-5-b-pyridine,9,10-dimethyl-1,2-benzanthracene,acetaminophen,aflatoxin B1,AKT1,ALOX5,APH1A,AR,benz[a]anthracene,benzene,benzo(a)pyrene,carbon tetrachloride,CAT,cyclophosphamide,CYP1A2,CYP2B6,CYP2C8,CYP2C9,CYP2D6,CYP2E1,CYP3A5,dimethylnitrosamine,EIF2AK3,ERK,ERK1/2,ethanol,FOXO1,HES1,IRS1,IRS2,losartan potassium,MAPK8,MDM2,MMP2,MMP9,MPO,MTTP,MYC,NCSTN,NFkB (comple…	ABAT,ABCB8,ABCB9,ABCD1,ABCD3,ABCE1,ABCF1,ACAA1,Acaa1b,ACAA2,ACADL,ACADVL,ACAT1,Acot1,ACOT11,ACOT12,ACOX1,ACOX2,ACP2,Acp5,ACSF2,ACSF3,ACSL3,ACSL4,ACSL5,ACSL6,ACSM5,ACSS2,ACTA1,ACTN4,ACTR3,ADH1C,ADH5,ADK,AGPAT2,AK2,AK3,AKAP1,ALB,ALDH1A1,ALDH1B1,ALDH2,ALDH4A1,ALDH7A1,ALDH9A1,ALG2,AMACR,AMBP,AMY2B,ANXA2,ANXA5,ANXA6,AP1B1,AP2A1,APOB,APOH,ARF1,ARF4,ARG1,ARHGDIA,ARPC1B,ARPC2,ASAH1,ASGR2,ATAD3A,ATL3,ATP1…	620 (56)	49				PTGS2	ALOX5,APP,CYP2E1,CYP3A5
SRSF2	transcription regulator	-1.071	3			0.57	1.99e-68	Akt,AKT1,APEX1,BAX,BCL2L1,CASP3,CCND1,CDKN1A,CDKN2A,CEBPA,CTNNB1,CYP19A1,E2f,E2F1,EIF2AK3,EIF4E,EP300,ERBB2,ERK,ERK1/2,FAS,FOXO3,GLI1,Hif1,HIF1A,HNF4A,Hsp90,IGF1R,IL6,IRS1,JUN,KAT2B,MAP2K1,Mapk,MAPK14,MAPK8,MAPK9,MDM4,Mek,mir-23,MSH2,MTOR,NANOG,NFKB1,NOTCH1,NR3C1,P38 MAPK,p70 S6k,PGR,PI3K (complex),PIK3R1,PPARG,PRKAA,RB1,SOD2,SP1,SPHK1,SRSF2,STAT3,TP53,TP73,TSC2	ABAT,ABCB10,ABCB11,ABCB6,ABCB8,ABCC6,ABCE1,ACAA1,Acaa1b,ACAA2,ACADL,ACADM,ACADS,ACADVL,ACAT1,ACLY,ACO1,ACO2,Acot1,ACOT11,ACOX2,ACOX3,ACP2,Acp5,ACSF2,ACSF3,ACSL1,ACSL3,ACSL4,ACSL6,ACSM5,ACSS2,ACTA2,ACTN1,ACTN4,ACY3,ADH1C,ADH5,AGPAT2,AHCY,AHCYL1,AHSG,AIFM1,AK3,AK4,AKR1A1,ALB,ALCAM,ALDH1A1,ALDH1L1,ALDH2,ALDH4A1,ALDH9A1,ALDOA,ALDOB,ANPEP,ANXA2,ANXA3,ANXA4,ANXA5,ANXA6,AP1B1,AP2A1,APOA1,APOA2,APOB,APOE…	693 (62)	62	beta-estradiol,butyric acid,caffeine,CDK6,CLK1,GAST,MYC,SRPK1	5-fluorouracil,imatinib,JUN,KAT5,tanespimycin		CCND1,MST1R,RYR2	EP300,TP53
APLP2	other		3			-0.534	2.23e-68	Akt,AKT1,APEX1,APLP2,BAX,BCL2L1,CASP3,CCND1,CDK5,CDKN1A,CDKN2A,CEBPA,CTNNB1,CYP19A1,DAB1,E2f,E2F1,EIF2AK3,EIF4E,EP300,ERBB2,ERK,ERK1/2,FAS,FOXO3,GLI1,GSK3B,HIF1A,HNF4A,Hsp90,IGF1R,IL6,IRS1,JUN,KAT2B,MAP2K1,Mapk,MAPK14,MAPK8,MAPK9,MDM4,Mek,mir-23,MSH2,MTOR,NANOG,NFKB1,NOTCH1,NR3C1,P38 MAPK,p70 S6k,PGR,PIK3R1,PPARG,PRKAA,RB1,SOD2,SP1,SPHK1,STAT3,TP53,TP73,TSC2	ABAT,ABCB10,ABCB11,ABCB6,ABCB8,ABCC6,ABCE1,ACAA1,Acaa1b,ACAA2,ACADL,ACADM,ACADS,ACADVL,ACAT1,ACLY,ACO1,ACO2,Acot1,ACOT11,ACOX2,ACOX3,ACP2,Acp5,ACSF2,ACSF3,ACSL1,ACSL3,ACSL4,ACSL6,ACSM5,ACSS2,ACTA2,ACTN1,ACTN4,ACY3,ADH1C,ADH5,AGPAT2,AHCY,AHCYL1,AHSG,AIFM1,AK3,AK4,AKR1A1,ALB,ALCAM,ALDH1A1,ALDH1L1,ALDH2,ALDH4A1,ALDH9A1,ALDOA,ALDOB,ANPEP,ANXA2,ANXA3,ANXA4,ANXA5,ANXA6,AP1B1,AP2A1,APOA1,APOA2,APOB,APOE…	688 (63)	62	APP,CDK1,FLT1,FN1,MAPK9,SYVN1,WT1	KRAS		TP53
prostaglandin J2	chemical - endogenous mammalian		2			1.055	2.3e-68	26s Proteasome,Akt,C/EBP,ERK1/2,NFkB (complex),PPARA,PPARD,PPARG,prostaglandin J2,SP1,STAT1,TP53	AADAC,ABAT,ABCB6,ABCB8,ABCB9,ABCC6,ABCD2,ABCD3,ACAA1,Acaa1b,ACADL,ACADM,ACADS,ACAT2,ACLY,ACO1,Acot1,ACOT11,ACOT2,ACOT8,ACOX1,ACP2,ACSF2,ACSF3,ACSL1,ACSL3,ACSL5,ACSL6,ACSM5,ACSS2,ACTN4,ADH1C,AGPAT2,AHCY,AK3,AK4,ALB,ALDH1B1,ALDH2,ALDH3A2,ALDH4A1,ALDH7A1,ALDOA,ALDOB,ANXA2,ANXA3,ANXA4,ANXA6,AP1B1,APOB,AQP1,AQP8,AQP9,ARHGDIA,ARL6IP1,ARPC1B,ASAH1,ASL,ASS1,ATL3,ATP1A1,ATP2A2,Atp5e,ATP5F1B,ATP5F1C,Atp5k,…	475 (12)	12				CDKN1A,GSTA1,HSPA1A/HSPA1B,palmitic acid,PPARA,PPARD,PPARG,PRL	CCND1,TP53
TP53	transcription regulator		2			-0.608	2.32e-68	Akt,AKT1,APEX1,BAX,BCL2L1,CASP3,CCND1,CDKN1A,CDKN2A,CEBPA,CTNNB1,CYP19A1,E2f,E2F1,EIF2AK3,EIF4E,EP300,ERBB2,ERK,ERK1/2,FAS,FOXO3,GLI1,Hif1,HIF1A,HNF4A,Hsp90,IGF1R,IL6,IRS1,JUN,KAT2B,MAP2K1,Mapk,MAPK14,MAPK8,MAPK9,MDM4,Mek,mir-23,MSH2,MTOR,NANOG,NFKB1,NOTCH1,NR3C1,P38 MAPK,p70 S6k,PGR,PI3K (complex),PIK3R1,PPARG,PRKAA,RB1,SOD2,SP1,SPHK1,STAT3,TP53,TP73,TSC2	ABAT,ABCB10,ABCB11,ABCB6,ABCB8,ABCC6,ABCE1,ACAA1,Acaa1b,ACAA2,ACADL,ACADM,ACADS,ACADVL,ACAT1,ACLY,ACO1,ACO2,Acot1,ACOT11,ACOX2,ACOX3,ACP2,Acp5,ACSF2,ACSF3,ACSL1,ACSL3,ACSL4,ACSL6,ACSM5,ACSS2,ACTA2,ACTN1,ACTN4,ACY3,ADH1C,ADH5,AGPAT2,AHCY,AHCYL1,AHSG,AIFM1,AK3,AK4,AKR1A1,ALB,ALCAM,ALDH1A1,ALDH1L1,ALDH2,ALDH4A1,ALDH9A1,ALDOA,ALDOB,ANPEP,ANXA2,ANXA3,ANXA4,ANXA5,ANXA6,AP1B1,AP2A1,APOA1,APOA2,APOB,APOE…	692 (61)	61	15-deoxy-delta-12,14 -PGJ 2,2,5-bis(5-hydroxymethyl-2-thienyl)furan,2-deoxyglucose,3-methylcholanthrene,4-hydroxytamoxifen,4-oxo-2-nonenal,5-fluorouracil,6-hydroxydopamine,acadesine,adaphostin,AGT,AICAR,alvocidib,amitriptyline,andrographolide,ANGPT2,APLP2,arachidonic acid,arsenic trioxide,BANP,benzo(a)pyrene,berberine,beta-estradiol,cadmium,calcitriol,capsaicin,CCNE1,CD 437,CDK6,CDK9,CEBPD,celeco…	(+)-catechin,4-methylnitrosoamino-1-(3-pyridinyl)-1-butanone,ACOX1,ADIPOR1,AG 1433,APH1B,apigenin,APR-246,arsenic,ascorbic acid,AZD5438,bilobalide,bisindolylmaleimide,BUB3,butyric acid,caffeine,CDC14A,CDC14B,CHCHD4,CUL7,DHODH,dimethyl sulfoxide,E2F3,EPCAM,GAL,HDAC1,heparin,HUWE1,imatinib,INS,ITGA6,lycopene,MAPK7,MDC1,MED1,metribolone,miR-30c-5p (and other miRNAs w/seed GUAAACA),miR-542-3p (miRNAs…		ARHGAP5,BCL2A1,BID,BOK,BTG2,CCDC80,Cdc42,CDH3,ceramide,CLIC4,CPT1C,CYP1A1,DBI,DBP,FDXR,FOSL1,GABPA,GLIPR1,GLUL,glutathione,glutathione peroxidase,GPI,GPX1,IDH1,IFI30,ISCU,LASP1,let-7a-5p (and other miRNAs w/seed GAGGUAG),LHX1,LPIN1,LTBP1,mir-132,miR-155-5p (miRNAs w/seed UAAUGCU),miR-16-5p (and other miRNAs w/seed AGCAGCA),mir-322,NR0B2,OMA1,P4HB,PARD6G,PDE2A,PDIA6,PEG3,RBM3,RND3,SAT1,SCD,SERPINB…	ABCB6,ACLY,ACSL1,ACSL3,AKT3,bile acid,CENPA,DUT,EPAS1,Esrra,FASN,FKBP1A,HK2,HLA-B,HNF4A,INSR,KLK3,mir-210,mir-218,miR-221-3p (and other miRNAs w/seed GCUACAU),mir-28,MRPL12,NECTIN3,NEK2,NOS2,PCK1,PDK2,PFKFB1,PIK3CB,PIK3R1,PKM,PLAUR,PPARA,PPARGC1B,PRKCZ,PSME3,RLIM,RYR2,SAMM50,SERPINH1,SIRT3,SLC25A4,TCF7L2,TDG,Top2,TRAP1,UPP1,Vegf
KDM2B	enzyme		3	Inhibited		-3.396	3.42e-68	Ahr-aryl hydrocarbon-Arnt,AKT1,Ap1,BAX,CCND1,CCND3,CEBPA,CEBPB,CREBBP,E2f,E2F1,EGR1,ERK,FOS,FOXO3,JUN,JUN/JUNB/JUND,KDM2B,MAPK14,MAPK8,MDM2,MEF2C,MYOD1,NFE2L2,NR4A1,NR4A2,NR4A3,P38 MAPK,PPARG,PTEN,RAF1,RB1,SP1,SPI1,TERT,TP53,YY1	AASS,ABAT,ABCB11,ABCB6,ABCB8,ACAA1,Acaa1b,ACACA,ACADL,ACADVL,ACAT1,ACAT2,ACO1,ACO2,Acot1,ACOT11,ACP2,ACSF2,ACSF3,ACSL3,ACSL4,ACSL6,ACSM5,ACSS2,ACTB,ACTN1,ACTN4,ADH1C,AGPAT3,AHCY,AK3,AK4,AKAP1,AKR1A1,AKR1C4,AKR7A2,ALDH4A1,ALDH9A1,AMY2B,ANXA2,ANXA3,ANXA4,ANXA5,ANXA6,AP1B1,APOB,APOM,AQP1,ARF1,ARF4,ARHGDIA,ARL6IP5,ARPC1B,ARPC2,ARPC5,ASL,ASPH,ATL3,ATP1A1,ATP1B1,ATP2A1,Atp5e,ATP5F1A,ATP5F1B,ATP5F1C,Atp…	569 (37)	36	HNF1A	SIRT1		ALDH,CDKN1A,TP53	FOS,RB1
MAPK3	kinase		2	Inhibited		-4.535	3.57e-68	Akt,Ap1,APP,ATF2,BCL2,CAPN2,Creb,CREM,CSF1,DUSP1,ERK,ERK1/2,ETS1,ETV1,FOS,GRK2,HIF1A,HSF1,JUN,MAP2K1,Mapk,MAPK1,MAPK3,MAPKAPK2,MCL1,MED1,MKNK1,NFE2L2,NFkB (complex),NFKBIA,p70 S6k,PARP1,PKM,PTPN11,RPS6KB1,RPTOR,SH2B1,SHC1,SMAD2,SNAI2,SPHK2,SREBF1,SREBF2,STAT1,STAT3,TFCP2,TP53,TWIST1,XBP1	AASS,ABAT,ABCB11,ABCB6,ABCB8,ABCB9,ABCC6,ABCD3,ACAA1,ACAA2,ACADS,ACADVL,ACAT1,ACOT11,ACOX1,ACP2,ACP6,ACSF2,ACSF3,ACSL4,ACSL6,ACSM5,ACTA1,ACTB,ACTN1,ACTN4,ACY3,ADH5,ADK,AGPAT3,AHCY,AHSG,AK2,AK3,AK4,AKR1A1,AKR7A2,ALCAM,ALDH1A1,ALDH1B1,ALDH1L1,ALDH4A1,ALDH7A1,ALDH9A1,ALG2,ANXA2,ANXA3,ANXA4,ANXA5,ANXA6,AP1B1,APOA2,APOB,APOM,AQP1,AQP9,ARF1,ARF4,ARL6IP1,ARL6IP5,ARPC1B,ARPC2,ARPC5,ARSB,ASAH1,ASL,ATL3,AT…	610 (49)	49	4-hydroxytamoxifen,4-methylnitrosoamino-1-(3-pyridinyl)-1-butanone,acetaminophen,ADORA2A,AGT,AKR1B1,alvocidib,arachidonic acid,azetidyl-2-carboxylic acid,beta-estradiol,brimonidine,calcitriol,capsaicin,carbon tetrachloride,clofibrate,CXCR4,D-glucose,DETA-NONOate,dimethylnitrosamine,E. coli B5 lipopolysaccharide,eflornithine,endothelin receptor,EPOR,ERN1,ethanol,fatty acid,FN1,GAST,GIP,GnRH analog…	15-deoxy-delta-12,14 -PGJ 2,ARHGEF12,bisindolylmaleimide,carbon monoxide,CAV1,genistein,glutathione,Go 6976,linoleic acid,LRP1,methotrexate,miR-16-5p (and other miRNAs w/seed AGCAGCA),N-acetyl-L-cysteine,NF1,nitrofurantoin,phenytoin,PIK3R1,poly-L-lysine,PTEN,PTPRR,quercetin,RB1,SMG1,SOX9,sulindac sulfide,tamoxifen,U0126,wortmannin		CCND1,EGR1,ERK,FOS,FOSL1,FOSL2,HIF1A,HSF1,Mapk,MED1,MKNK1,NFE2L2,NFKBIA,PLA2G4A,PPARGC1A,PTGES,PTGS2,RPTOR,SPP1,SREBF1,SREBF2,XBP1
FBXL14	enzyme		3	Activated		2.337	5.45e-68	Akt,AMPK,ATF4,BAK1,BAX,BCL2,BRCA1,CCND1,CDH1,CDK4/6,CDKN1A,CDKN1B,CDKN2A,CTNNB1,DKK1,EP300,ERK,F2,FAS,FBXL14,GCK,GLI1,GSK3B,Jnk,KAT2B,MAPK14,MDM2,mir-22,MMP9,MYC,MYOD1,NFKBIA,NOTCH1,P38 MAPK,PIAS3,Pka,PRKAA,PTEN,Rb,RB1,RBL2,RELA,SNAI1,STAT3,Tgf beta,TP53,TP73,TWIST1,ZBTB17	ABAT,ABCB10,ABCB6,ABCB8,ABCB9,ABCD1,ABCD3,ABCE1,ABCF1,ACAA1,ACACA,ACADS,ACADVL,ACAT1,ACLY,ACO1,ACOT11,ACOT12,ACP2,Acp5,ACSF2,ACSF3,ACSL3,ACSL5,ACSL6,ACSM5,ACSS2,ACTA1,ACTA2,ACTB,ACTN1,ACTN4,AHCY,AHSG,AIFM1,AK2,AK3,AK4,AKAP1,ALB,ALCAM,ALDH1A1,ALDH1B1,ALDH4A1,ALDH9A1,ALDOA,ANXA2,ANXA3,ANXA4,ANXA5,ANXA6,AP1B1,APOE,AQP1,ARF4,ARG1,ARHGDIA,ARL6IP1,ARPC1B,ARPC2,ARPC5,ASAH1,ASGR2,ASL,ASPH,ASS1,ATAD3A,ATL…	616 (49)	48					MYC,SNAI1
5-fluorouracil	chemical drug		2			-0.045	5.7e-68	5-fluorouracil,ADAM17,Akt,CASP1,CASP3,caspase,CDKN1A,CHUK,DDIT3,DYRK1B,HES1,Hsp27,IL10,JUN,MAPK14,MAPK8,NFkB (complex),NFKBIA,P38 MAPK,PI3K (family),RB1,SRC (family),STAT3,TP53	ABAT,ABCA6,ABCB6,ABCB8,ABCD3,ACAA2,ACACA,ACADL,ACADM,ACADS,ACADVL,ACAT1,ACLY,ACO1,ACO2,ACOT11,ACOX1,ACOX3,ACP2,Acp5,ACSF2,ACSF3,ACSL1,ACSL3,ACSL4,ACSL6,ACSM5,ACSS2,ACTA1,ACTB,ACTN4,ADH5,AHCY,AHSG,AK2,AK3,AK4,ALB,ALDH1A1,ALDH1B1,ALDH4A1,ALDH7A1,ALDH9A1,ALDOA,ANXA2,ANXA3,ANXA4,ANXA5,ANXA6,AP1B1,APOM,AQP1,ARG1,ARL6IP1,ARL6IP5,ARPC1B,ASL,ASS1,ATL3,ATP1A1,ATP1B1,ATP2A2,Atp5e,ATP5F1B,ATP5F1C,Atp5k,ATP5…	499 (24)	24				bilirubin,CDK1,CDK2,CDKN1A,EGR1,FDXR,JUN,KRAS,mir-132,miR-30c-5p (and other miRNAs w/seed GUAAACA),mir-34,MYC,NFKBIA,PI3K (family),PTGS2,RB1,RPL23,SAT1,TP53	BIRC5,CCND1,FKBP1A,HNRNPA1,miR-16-5p (and other miRNAs w/seed AGCAGCA),mir-210,miR-221-3p (and other miRNAs w/seed GCUACAU),PGK1,PSMB5,RPL11,RPL5,SQSTM1,SRSF2,UBD
CYP	group		3	Inhibited		-3.228	6.45e-68	2-amino-1-methyl-6-phenylimidazo-4-5-b-pyridine,acetaminophen,AHR,AKT1,ALDH2,ATP2A2,benzo(a)pyrene,CASP1,CAV1,CDK1,clopidogrel,CREB1,CTNNB1,cyclophosphamide,CYP,CYP1A1,CYP1B1,CYP26,CYP2C8,CYP2E1,cytochrome-c oxidase,DIO2,DIO3,ERK,ERK1/2,halothane,HRAS,INSR,IRS1,isoflurane,Jnk,JUN,KCNK9,MAPK1,MAPK8,MAPK9,methimazole,Mitochondrial complex 1,NFE2L2,NR1I2,paclitaxel,PI3K (complex),Pka,RAF1,RELA,retin…	ABAT,ABCB10,ABCB11,ABCB6,ABCB8,ABCC6,ABCD2,ACADL,ACADM,ACADS,ACAT1,ACAT2,ACO1,ACO2,ACOT11,ACOT13,ACOT2,ACP2,Acp5,ACSF2,ACSF3,ACSL1,ACSL3,ACSL4,ACSL6,ACSM5,ACSS2,ACTA1,ACTB,ACTN1,ACTN4,ADH1C,AGPAT3,AHCY,AK3,AK4,AKR1A1,AKR7A2,ALB,ALCAM,ALDH1A1,Aldh1a7,ALDH2,ALDH3A2,ALDH4A1,ALDH6A1,ALDH9A1,ALG2,AMACR,ANPEP,ANXA2,ANXA3,ANXA4,ANXA5,AP1B1,AP2A1,APOA1,APOA2,APOM,ARF1,ARF6,ARHGDIA,ARL6IP1,ARPC1B,ARPC2,AR…	569 (49)	46	3-methylcholanthrene,AGT,butyric acid,cholesterol,CYP1A1,di(2-ethylhexyl) phthalate,diethylnitrosamine,dimethyl sulfoxide,ethanol,fluconazole,genistein,HNF4A,LG100268,NR1I2,phenobarbital,piperonyl butoxide,rifampin	1,1,2,2-tetrachloroethane,10-gingerol,coumarin,ellipticine,isosorbide dinitrate,ketoconazole,L-glutamic acid,methoxsalen,MYC,NCX-4040,POR		methimazole	glutathione
RND3	enzyme		3	Activated		2.2	9.34e-68	ABL1,Akt,AMPK,ATF4,BAX,BCAR1,BRCA1,CCND1,Cdc42,CDK4/6,CDKN1A,CDKN1B,CDKN2A,CHUK,CTNNB1,DKK1,ERK,ERK1/2,F2,FAS,GCK,GLI1,GSK3B,HRAS,IRS1,MAP2K1/2,MAP3K1,MAPK1,MAPK12,MAPK14,MAPK8,MDM2,mir-22,MMP9,MRTFA,MYC,NFATC1,NFkB (complex),NFKB1,NFKBIA,Nos,NOS3,P38 MAPK,PI3K (complex),PIAS3,PLD2,PPARG,PRKAA,PRKCA,PRKCB,PTEN,RAF1,Rb,RB1,RBL2,RHOA,RND3,SP1,SRF,STAT3,STAT5a/b,Tgf beta,TP53,TP73,ZBTB17	ABAT,ABCB10,ABCB11,ABCB6,ABCB8,ABCB9,ABCC6,ABCD1,ABCD3,ABCE1,ABCF1,ACAA1,Acaa1b,ACACA,ACADL,ACADVL,ACAT1,ACAT2,ACOT11,ACOT12,ACP2,Acp5,ACSF2,ACSF3,ACSL3,ACSL4,ACSL5,ACSL6,ACSM5,ACSS2,ACTA1,ACTA2,ACTB,ACTN1,ACTN4,ADH1C,ADH5,AGPAT2,AHCY,AHSG,AIFM1,AK2,AK3,AK4,AKAP1,ALB,ALCAM,ALDH1A1,ALDH1B1,ALDH4A1,ALDH7A1,ALDH9A1,ALDOA,ANPEP,ANXA2,ANXA4,ANXA6,AP1B1,AP2A1,APOM,AQP1,ARF1,ARF4,ARF6,ARG1,ARHGDIA,ARL6I…	648 (65)	64	methylprednisolone,PRKAA1,PRKCA,SMARCB1,TP53	beta-estradiol,U0126		CCND1,CDKN1A,PTEN,PTGS2	MYC
trichloroacetic acid	chemical drug		2			-1.147	9.94e-68	ACOX1,PPARA,trichloroacetic acid	AADAC,ABCD2,Acaa1b,ACAA2,ACACA,ACADS,ACAT1,ACAT2,Acot1,ACOT8,ACOX1,ACSS2,AHCY,Akr1c12/Akr1c13,AKR1C4,ALDH2,ALDH3A2,ALDOB,ANXA2,APOA2,APOE,AQP8,AQP9,ARG1,ARHGDIA,ASL,ASS1,ATP5F1B,BAAT,BCKDK,BCL2L1,C1QB,C3,C8A,CBR1,CDS2,Clec2d (includes others),COX4I1,CPOX,CPS1,CPT1A,CPT2,CRAT,CROT,CS,CSAD,CSTB,CTBS,CTH,CTSV,CYB5B,CYCS,CYP1A2,CYP27A1,CYP2B6,Cyp2c54 (includes others),CYP2C8,Cyp2d9 (includes others),…	171 (3)	2				ACOX1,PPARA
cadmium	chemical toxicant		2	Inhibited		-3.856	1.62e-67	Akt,cadmium,CAT,CYP3A4,E2F1,ERK1/2,ERN1,ESR1,estrogen receptor,GLUL,glutathione,Jnk,MAP2K1,MAPK1,MTORC1,NFE2L2,P38 MAPK,RAF1,reactive oxygen species,TP53,TXN,TXNRD1	AASS,ABAT,ABCB6,ABCB8,ABCB9,ABCC6,ACAA1,ACAA2,ACACA,ACADS,ACADVL,ACAT1,ACAT2,ACLY,ACO1,ACOT11,ACOX1,ACP2,Acp5,ACSF2,ACSF3,ACSL3,ACSL5,ACSL6,ACSM5,ACSS2,ACTA2,ACTN4,ACTR2,ADH1C,ADH5,AGPAT3,AGXT2,AHCY,AK3,AK4,AKR1A1,AKR7A2,ALB,ALDH1L1,ALDH4A1,ALDH9A1,AMY2B,ANO10,ANPEP,ANXA2,ANXA4,ANXA5,ANXA6,AP1B1,AP3B1,AQP1,ARF1,ARF4,ARL6IP1,ARPC1B,ARPC5L,ARSB,ASAH1,ASL,ASS1,ATL3,ATP1A1,ATP1A2,ATP2A1,ATP2A2,Atp5e,…	557 (22)	22				ascorbic acid,B2M,CCND1,CDKN1A,ERN1,HSPA5,JUN,MYC,NFE2L2,PTGS2,TP53	BID,CAT,GLUL,glutathione,glutathione peroxidase,HIF1A,Ldh (complex),testosterone
MAP3K5	kinase		2	Inhibited		-4.489	2.8e-67	26s Proteasome,Ap1,caspase,FOXO3,JINK1/2,Jnk,MAP2K1/2,MAP2K3,MAP2K4,MAP2K6,MAP2K7,MAP3K5,Mapk,MAPK1,MAPK11,MAPK12,MAPK13,MAPK14,MAPK8,MAPK9,MMP14,NCF1,Nfat (family),NFE2L2,NOS3,P38 MAPK,PDCD6,PDPK1,TP53	ABAT,ABCB11,ABCB6,ABCB8,ACAA2,ACACA,ACADL,ACADM,ACADS,ACADVL,ACAT1,ACO1,Acot1,ACOT11,ACP2,Acp5,ACSF2,ACSF3,ACSL1,ACSL3,ACSL4,ACSL5,ACSL6,ACSM5,ACSS2,ACTA2,ACTN4,ADH1C,AGPAT3,AHCY,AK3,AK4,AKR1A1,AKR7A2,ALB,ALDH4A1,ALDH9A1,ANPEP,ANXA2,ANXA4,ANXA5,ANXA6,ANXA7,AP1B1,AQP1,ARF1,ARG1,ARL1,ARL6IP1,ARPC1B,ARSB,ASAH1,ASL,ASS1,ATL3,ATP1A1,ATP1A2,ATP1B1,ATP2A1,Atp5e,ATP5F1A,ATP5F1C,Atp5k,ATP5MF,ATP5PB,ATP5S,…	467 (29)	28	15-deoxy-delta-12,14 -PGJ 2,6-hydroxydopamine,alvocidib,beta-estradiol,capsaicin,ciglitazone,ERN1,sirolimus,staurosporine,tanespimycin,TXNIP,VEGFA	APP,CAT,CDKN1A,D-glucose,eflornithine,Hsp90,HSPA1A/HSPA1B,N-acetyl-L-cysteine,PARK7,PI3K (complex),PI3K (family),PTEN,PTPN11,tempol		FOXO3,JINK1/2,JUN,MAP2K3,MAP2K6,Mapk,MAPK12,MAPK9,NFE2L2,TP53
DUSP19	phosphatase		3	Activated		3.081	3.92e-67	Akt,AKT1,APP,ATF2,BAX,BCL2,BCL2L1,caspase,CDK1,CDK2,CTNNB1,DUSP19,EGFR,ERK1/2,FADD,GABPA,HNRNPK,HSF1,INSR,IRS1,JUN/JUNB/JUND,MAP2K7,MAP3K1,MAPK1,MAPK9,NFAT (complex),NFATC1,NFE2L2,NR3C1,PRKCD,RELA,RPS6KB1,RXRA,STAT3,STAT4,TOB1,TP53	ABAT,ABCB6,ABCB8,ABCC6,ABCD3,ACACA,ACADS,ACAT1,ACLY,ACO1,ACO2,Acot1,ACOT11,ACOT13,ACOT2,ACOX1,ACP2,Acp5,ACP6,ACSF2,ACSF3,ACSL1,ACSL3,ACSL6,ACSM5,ACSS2,ACTA1,ACTN4,ADH1C,ADH5,AGPAT3,AHCY,AHSG,AIFM1,AK3,AK4,AKR1A1,AKR7A2,ALCAM,ALDH1A1,ALDH4A1,ALDH6A1,ALDH9A1,ALDOA,ANPEP,ANXA2,ANXA3,ANXA4,ANXA6,AP1B1,AP2A1,AP2A2,AQP1,ARF1,ARG1,ARL6IP1,ARL6IP5,ARPC1B,ARSB,ASL,ASPH,ATAD3A,ATL3,ATP1A2,ATP1B1,ATP2A1,ATP…	546 (37)	36					MAPK9
RPL23A	other		2	Activated		3.679	4.13e-67	RB1,RPL23A,TP53	ABAT,ABCB6,ABCB8,ACAA2,ACADL,ACADM,ACADS,ACADVL,ACAT1,ACLY,ACO1,ACO2,ACOT11,ACP2,ACSF2,ACSF3,ACSL1,ACSL3,ACSL6,ACSM5,ACSS2,ACTA2,ACTB,ACTN4,ADH5,AHCY,AK3,AK4,ALB,ALDH4A1,ALDH9A1,ALDOA,ANXA2,ANXA3,ANXA4,ANXA6,AP1B1,APOA1,APOE,ARL6IP1,ARPC1B,ASL,ATL3,ATP1B1,Atp5e,ATP5F1A,ATP5F1C,ATP5PB,ATP5S,ATPAF2,BAK1,BCAP31,BCKDHA,BCL2L1,CALU,CAND1,CAP1,CAPNS1,CAT,CD36,CD82,Cdc42,CENPE,Ces1b/Ces1c,CHCHD3,CISD1,C…	362 (3)	2	MYCN,TCR			RB1	CCNE1,MYC,TP53
etodolac	chemical drug		3			-1.469	4.24e-67	Akt,AKT1,CASP3,caspase,Cdc42,Creb,cyclooxygenase,CYP19A1,ERBB2,etodolac,IGF1R,LIN28B,MDM2,MMP2,MMP9,NFkB (complex),NOX4,PI3K (complex),Pkc(s),PPARA,PPARG,PRKAA,PTEN,PTGS1,PTGS2,RHOA,STK11,TP53	AADAC,AASS,ABAT,ABCB6,ABCB8,ABCD2,Acaa1b,ACADL,ACADM,ACADS,ACAT2,ACLY,ACO1,ACO2,Acot1,ACOT11,ACOT2,ACOT8,ACP2,Acp5,ACP6,ACSF2,ACSF3,ACSL3,ACSL5,ACSL6,ACSM5,ACSS2,ACTA1,ACTB,ACTN4,ACY3,ADH5,ADK,AGPAT2,AK2,AK3,AK4,AKAP1,AKR1A1,ALB,ALCAM,ALDH1B1,ALDH2,ALDH3A2,ALDH4A1,ALDH7A1,ALDH9A1,ALDOB,ANXA2,ANXA3,ANXA4,ANXA6,AP1B1,APOA1,APOA2,APOE,AQP1,AQP8,AQP9,ARF4,ARF5,ARL6IP1,ARPC1B,ARPC5,ASL,ASPH,ATL3,ATP1A…	536 (28)	28					PTGS2
ursodeoxycholic acid	chemical - endogenous mammalian		2			1.866	4.53e-67	Akt,CASP3,cyclic AMP,CYP2E1,CYP3A4,ERK1/2,MAPK3,NFkB (complex),NR1H4,NR1I2,PRKCA,TP53,ursodeoxycholic acid	ABAT,ABCB11,ABCB6,ABCB8,ABCB9,ABCC6,ABCD3,ACAA2,ACACA,ACADL,ACADM,ACADS,ACADVL,ACAT1,ACLY,ACO1,ACOT11,ACOX1,ACP2,ACSF2,ACSF3,ACSL1,ACSL3,ACSL6,ACSM5,ACSS2,ACTA1,ACTN4,ADH1C,ADH5,AK3,AK4,ALB,ALDH1A1,Aldh1a7,ALDH1B1,ALDH3A2,ALDH4A1,ALDH7A1,ALDH9A1,ALDOA,AMBP,ANXA2,ANXA3,ANXA4,ANXA6,AP1B1,APOE,APOM,AQP1,ARG1,ARL6IP1,ARPC1B,ASAH1,ASL,ASS1,ATL3,ATP1A1,ATP2A2,Atp5e,ATP5F1C,Atp5k,ATP5PB,ATP5S,ATPAF2,B2M…	437 (13)	13		HNF4A,NR5A2		cholesterol,CYP2E1,glutathione,linoleic acid,MAPK3,NR1H4,NR1I2,PRKCA,PRKCZ,SLCO1B3,SPP1,sterol	ATP2A2,bile acid,bilirubin,CDK2,coenzyme A,CYP1A1,CYP7A1,FASN,NOS2,PTGS2,SREBF1,TP53
[truncated: 1,540 more rows]

## Sheet: Diseases and Bio Function
Diseases and Bio Functions
Categories	Functions	Diseases or Functions Annotation	p-Value	Predicted Activation State	Activation z-score	Molecules	# Molecules
Metabolic Disease	mitochondrial disorder	Mitochondrial disorder	1.55e-72			NDUFA10,NFU1,MT-ND5,IBA57,YARS2,MT-ND3,SDHAF1,MRPS34,MFN2,FARS2,NDUFA9,ATP5F1A,NUBPL,GFER,VARS2,MT-CO1,ADH1C,NDUFS7,NDUFAF6,COX15,COX20,CYC1,NDUFS4,UQCRC2,MRPL44,OPA1,AIFM1,ATPAF2,UQCRB,OPA3,NDUFB9,DLAT,TSFM,DGUOK,MT-CO3,FXN,TARS2,AGK,TFAM,AARS2,LYRM4,NDUFV2,NDUFS8,MT-ND4,SURF1,GFM2,FLAD1,NDUFS1,BCS1L,NDUFS2,UQCRQ,MRPS22,GFM1,TACO1,MRPS16,SPG7,MT-CO2,NDUFB11,HMGCS2,FDXR,PNPT1,GALNS,AMACR,C1QBP,ND…	121
[truncated: 499 more rows]

## Sheet: Tox Functions
Tox Functions
[truncated: 514 more rows]

## Sheet: Regulator Effects
Regulator Effects
[truncated: 36 more rows]

## Sheet: Analysis Ready Molecules
Analysis Ready Molecules
[truncated: 2,062 more rows]
