# Supplementary material for: Fatty Liver Due to Increased de novo Lipogenesis: Alterations in the Hepatic Peroxisomal Proteome
Source: Front Cell Dev Biol. 2019 Oct 25;7:248. doi: 10.3389/fcell.2019.00248 (PMC6823594; doi:10.3389/fcell.2019.00248)
Supplement: Supplementary file 7 [file Table_6.xlsx]

## Sheet: Caption
Supplemental Table 6 IPATM Core expression analyses of all overrepresented peroxisomal fraction proteins in alb-SREBP-1c mice

## Sheet: IPA settings
© 2000-2019 QIAGEN. All rights reserved.
Analysis Details for My Projects->MPH->alb/C57_MPH_libM+P_oF_candidates
Workspace
Project
Analysis
Date
Analysis ID
Analysis Settings
Cutoff before duplicate resolution
Resolve duplicate on
Color using
Cutoff for Expression logfoldchange
Cutoff for Expression qvalue
Cutoff for Expression logfoldchange
Cutoff for Expression foldchange
Reference set
Relationship to include
Includes Endogenous Chemicals
Optional Analyses
Filter Summary
Consider only molecules and/or relationships where
(confidence = Experimentally Observed) AND
(mol. types = biologic drug OR chemical - endogenous mammalian OR chemical - endogenous non-mammalian OR chemical - kinase inhibitor OR chemical - other OR chemical - protease inhibitor OR chemical drug OR chemical reagent OR chemical toxicant OR complex OR cytokine OR disease OR enzyme OR function OR G-protein coupled receptor OR group OR growth factor OR ion channel OR kinase OR ligand-dependen…
Canonical Pathways for My Projects->MPH->alb/C57_MPH_libM+P_oF_candidates

## Sheet: Canonical Pathways
Canonical Pathways
Ingenuity Canonical Pathways	-log(p-value)	p-value	zScore	Ratio	Molecules
EIF2 Signaling	43.5	3.16228e-44	-6.7082	0.341	RPL7A,EIF5B,RPL13A,RPS24,RPL37A,RPL23,RPS5,RAP1A,RPL26,RPS13,RALB,RPS19,RPL8,EIF3E,RPL14,RPL19,RPL27A,RPL30,RPS6,EIF3A,RPS18,RPL11,RPLP2,RPL35,PABPC1,RPS7,RPL22,EIF5,RPS12,RPS16,RPL7,RPLP0,RPS9,PPP1CB,ACTA1,RPL15,EIF3F,RPL27,RPS15,RPS27L,RPS10,RPS26,RPL35A,EIF4A2,RPS20,RPL6,RPL12,RPL5,RPL9,RPL28,RPL38,RPS15A,RPL3,RPS4Y1,EIF4A1,RPL31,RPS8,RPL4,RPL18A,EIF4G1,RPS25,RPL17,RRAS2,RPL21,RPL13,RPS2,RPSA,…
Stearate Biosynthesis I (Animals)	19.4	3.98107e-20	-4.89898	0.545	ELOVL1,MBOAT7,CYP4A11,ELOVL2,ACSBG2,BDH2,CYP2E1,THEM4,GNPAT,ACSL6,CYP4A22,ACSL4,ZADH2,ACSL1,Ces1e,DHCR24,SLC27A2,ACOT1,ACSL5,ACSL3,ACOT8,ACOT2,SLC27A5,ACOT4
Regulation of eIF4 and p70S6K Signaling	15.2	6.30957e-16	-1.88982	0.232	RPS27L,RPS10,RPS26,RPS24,EIF4A2,RPS5,RAP1A,RPS20,RPS13,RALB,RPS19,EIF3E,RPS15A,PPP2R1A,RPS4Y1,EIF4A1,RPS8,EIF4G1,RPS25,RPS6,RRAS2,EIF3A,RPS18,PABPC1,RPS7,RPS2,RPSA,RPS12,RPS3,RPS16,RPS9,RPS17,RALA,RPS23,RPS28,EIF4E,EIF3F,RRAS,RPS15
mTOR Signaling	14.5	3.16228e-15	-2.67261	0.199	RPS27L,RPS10,RPS26,RPS24,EIF4A2,RPS5,RAP1A,RPS20,RPS13,RALB,RPS19,EIF3E,RPS15A,PPP2R1A,RPS4Y1,RHOT1,EIF4A1,PRKCH,RPS8,EIF4G1,RPS25,RPS6,RHOT2,RRAS2,EIF3A,RPS18,RPS7,RPS2,RPSA,RHOA,RPS12,RPS3,RPS16,RPS9,RPS17,RHOB,RALA,RPS23,RPS28,EIF4E,PRKAG1,EIF3F,RRAS,RPS15
Superpathway of Melatonin Degradation	13.7	1.99526e-14	-4.89898	0.343	CYP3A7,UGT1A7 (includes others),Cyp2c40 (includes others),MPO,CYP2F1,IL4I1,UGT1A1,CYP2E1,Sult1d1,POR,Sult1a1,CYP2C18,CYP2B6,CYP1A2,UGT2A3,CYP2C8,UGT3A1,UGT2B28,UGT1A3,CYP2S1,MAOB,UGT1A6,CYP2A6 (includes others),MAOA
LPS/IL-1 Mediated Inhibition of RXR Function	13.6	2.51189e-14	2.88675	0.192	ACOX3,GSTA5,CYP3A7,CYP4A11,CPT1A,FMO1,IL4I1,PAPSS2,ACSL6,FMO2,ABCB11,ALDH3A2,FMO5,ACSL1,CYP2B6,ACOX1,ALDH1A1,ACSL5,GSTM5,CAT,ACOX2,FMO3,Cyp2a12/Cyp2a22,MGST3,FABP2,CYP2A6 (includes others),Gstm6,MAOA,GSTA3,FMO4,ACSBG2,ABCB9,Sult1d1,GSTK1,MGST1,ACSL4,GSTZ1,SLC27A2,CYP2C8,ACSL3,SLC27A5,MAOB,CYP7A1
Nicotine Degradation II	13.5	3.16228e-14	-4.79583	0.354	CYP3A7,FMO4,UGT1A7 (includes others),Cyp2c40 (includes others),FMO1,CYP2F1,UGT1A1,CYP2E1,FMO2,POR,FMO5,CYP2C18,CYP2B6,CYP1A2,UGT2A3,CYP2C8,UGT3A1,UGT2B28,UGT1A3,CYP2S1,FMO3,UGT1A6,CYP2A6 (includes others)
Estrogen Biosynthesis	11.4	3.98107e-12	-4.12311	0.415	HSD17B2,CYP3A7,Cyp2c40 (includes others),CYP2F1,HSD17B12,CYP2E1,AKR1C4,POR,CYP2C18,CYP2B6,CYP1A2,CYP2C8,HSD17B4,HSD17B13,HSD17B7,CYP2S1,CYP2A6 (includes others)
Fatty Acid β-oxidation I	11.1	7.94328e-12	-3.87298	0.469	SDS,ACSBG2,EHHADH,ACAA1,ACSL6,ACSL4,ACSL1,SLC27A2,ACSL5,HSD17B4,ACSL3,Acaa1b,SLC27A5,SCP2,ECI2
Cholesterol Biosynthesis I	10.6	2.51189e-11	-3.16228	0.769	EBP,LSS,NSDHL,DHCR24,TM7SF2,HSD17B7,SC5D,FDFT1,MSMO1,DHCR7
Cholesterol Biosynthesis II (via 24,25-dihydrolanosterol)	10.6	2.51189e-11	-3.16228	0.769	EBP,LSS,NSDHL,DHCR24,TM7SF2,HSD17B7,SC5D,FDFT1,MSMO1,DHCR7
Cholesterol Biosynthesis III (via Desmosterol)	10.6	2.51189e-11	-3.16228	0.769	EBP,LSS,NSDHL,DHCR24,TM7SF2,HSD17B7,SC5D,FDFT1,MSMO1,DHCR7
Melatonin Degradation I	10.5	3.16228e-11	-4.47214	0.308	CYP3A7,UGT1A7 (includes others),Cyp2c40 (includes others),CYP2F1,UGT1A1,CYP2E1,Sult1d1,POR,Sult1a1,CYP2C18,CYP2B6,CYP1A2,UGT2A3,CYP2C8,UGT3A1,UGT2B28,UGT1A3,CYP2S1,UGT1A6,CYP2A6 (includes others)
Acetone Degradation I (to Methylglyoxal)	10.4	3.98107e-11	-3.74166	0.467	CYP3A7,CYP4A11,Cyp2c40 (includes others),CYP2F1,CYP2E1,CYP4A22,POR,ZADH2,CYP2C18,CYP2B6,CYP1A2,CYP2C8,CYP2S1,CYP2A6 (includes others)
γ-linolenate Biosynthesis II (Animals)	10.3	5.01187e-11	-3.31662	0.647	ACSL4,ACSL1,SLC27A2,CYB5A,ACSL5,ACSBG2,ACSL3,FADS1,SLC27A5,FADS2,ACSL6
Nicotine Degradation III	9.89	1.28825e-10	-4.24264	0.321	CYP3A7,UGT1A7 (includes others),Cyp2c40 (includes others),CYP2F1,UGT1A1,CYP2E1,POR,CYP2C18,CYP2B6,CYP1A2,UGT2A3,CYP2C8,UGT3A1,UGT2B28,UGT1A3,CYP2S1,UGT1A6,CYP2A6 (includes others)
PXR/RXR Activation	9.6	2.51189e-10		0.292	CYP3A7,UGT1A7 (includes others),CPT1A,ABCB9,PAPSS2,G6PC,UGT1A1,ABCB11,ALDH3A2,CES3,CYP2B6,CYP1A2,ALDH1A1,SCD,Aldh1a7,CYP2C8,PRKAG1,CYP7A1,CYP2A6 (includes others)
Bile Acid Biosynthesis, Neutral Pathway	8.92	1.20226e-09	-3	0.692	HSD3B7,AKR1D1,AMACR,BAAT,SLC27A5,SCP2,AKR1C4,CYP8B1,CYP7A1
Xenobiotic Metabolism Signaling	8.58	2.63027e-09		0.139	GSTA5,CYP3A7,UGT1A7 (includes others),FMO1,IL4I1,RAP1A,FMO2,ALDH3A2,CES3,RALB,FMO5,CYP2B6,Ces1e,ALDH1A1,GSTM5,CAT,PPP2R1A,PRKCH,FMO3,HSP90AA1,MGST3,Gstm6,MAOA,GSTA3,RRAS2,FMO4,HSP90B1,Ces1g,UGT1A1,Sult1d1,GSTK1,MGST1,ESD,GSTZ1,CYP1A2,CYP2C8,RALA,UGT2B28,UGT1A3,MAOB,RRAS,UGT1A6
NRF2-mediated Oxidative Stress Response	8.45	3.54813e-09	-4.24264	0.16	DNAJA1,HACD3,GSTA5,FMO1,DNAJB12,DNAJC1,PRDX1,RAP1A,RALB,CCT7,CDC34,GSTM5,CAT,PRKCH,MGST3,Gstm6,GSTA3,RRAS2,TXN,TXNRD1,PPIB,GSTK1,MGST1,DNAJC3,GSTZ1,DNAJA2,RALA,DNAJB11,EPHX1,ACTA1,VCP,GCLM,RRAS
Mitochondrial Dysfunction	8.08	8.31764e-09		0.17	NDUFB9,MT-CYB,CPT1A,NDUFV3,MT-ND3,MT-ND2,MT-ND1,FIS1,GPX4,TXN2,CAT,NDUFA7,ATPAF1,ATP5MC2,NDUFS8,SDHC,MAOA,MT-CO1,RHOT2,COX15,NDUFAB1,UQCRC2,CYB5A,PRDX5,ACO1,ATP5MF,XDH,MAOB,NDUFB2
Bupropion Degradation	7.94	1.14815e-08	-3.31662	0.44	POR,CYP2C18,CYP2B6,CYP1A2,CYP3A7,Cyp2c40 (includes others),CYP2C8,CYP2F1,CYP2E1,CYP2S1,CYP2A6 (includes others)
FXR/RXR Activation	7.8	1.58489e-08		0.19	PON1,GC,C3,PKLR,G6PC,APOH,FGA,PCYOX1,CYP8B1,PON3,ABCB11,C4A/C4B,VTN,KNG1,APOA2,BAAT,APOA1,FBP1,C9,HPX,SLC27A5,AHSG,MTTP,CYP7A1
Glutathione-mediated Detoxification	7.66	2.18776e-08	-3.4641	0.375	GSTA3,GSTZ1,GSTA5,GSTM5,ANPEP,GSTK1,MGST1,Gstt3,Gstt1,NAT8,Gsta4,MGST3
Mitochondrial L-carnitine Shuttle Pathway	7.47	3.38844e-08	-3	0.529	ACSL4,ACSL1,SLC27A2,ACSL5,ACSBG2,ACSL3,CPT1A,SLC27A5,ACSL6
Fatty Acid Activation	7.39	4.0738e-08	-2.82843	0.615	ACSL4,ACSL1,SLC27A2,ACSL5,ACSBG2,ACSL3,SLC27A5,ACSL6
Superpathway of Cholesterol Biosynthesis	7.31	4.89779e-08	-3.31662	0.393	EBP,PMVK,LSS,NSDHL,DHCR24,TM7SF2,HSD17B7,SC5D,FDFT1,MSMO1,DHCR7
Serotonin Degradation	6.94	1.14815e-07	-4.12311	0.23	ADH1C,UGT1A7 (includes others),IL4I1,UGT1A1,Sult1d1,DHRS4,ALDH3A2,Sult1a1,ALDH1A1,UGT2A3,ADH5,UGT3A1,UGT2B28,UGT1A3,MAOB,UGT1A6,MAOA
Remodeling of Epithelial Adherens Junctions	6.63	2.34423e-07	-2.23607	0.232	VCL,TUBB,RAB5A,ACTN1,TUBA1C,TUBB4B,TUBB2A,RAB5C,DNM1L,RAB7A,RAB5B,DNM2,RALA,TUBA4A,ACTA1,ARPC1A
Phagosome Maturation	6.43	3.71535e-07		0.162	TUBB,NAPA,MPO,RAB5A,YKT6,ATP6V1A,B2M,NSF,ATP6V1C1,TUBA1C,PRDX1,TUBB4B,CALR,PRDX6,TUBB2A,RAB5C,RAB7A,HLA-A,RAB5B,PRDX5,TUBA4A,CANX,PRDX2,ATP6V1E1
Acyl-CoA Hydrolysis	6.29	5.12861e-07	-2.64575	0.583	Ces1e,ACOT1,ACOT8,ACOT2,ACOT4,THEM4,GNPAT
Acute Phase Response Signaling	5.95	1.12202e-06	-3.5	0.145	MBL2,C3,APOH,RAP1A,CRP,PLG,FGG,RALB,STAT3,C4A/C4B,C9,ITIH2,F2,RRAS2,HNRNPK,SERPINA3,FGA,APOA2,RALA,FGB,APOA1,HPX,AHSG,SERPING1,RRAS,SERPIND1
Phenylalanine Degradation IV (Mammalian, via Side Chain)	5.7	1.99526e-06	-2.64575	0.5	ALDH3A2,SLC27A2,IL4I1,HPD,GOT1,MAOB,MAOA
LXR/RXR Activation	5.59	2.5704e-06	-4.12311	0.165	PON1,GC,C3,APOH,FGA,PCYOX1,FDFT1,PON3,C4A/C4B,VTN,SCD,KNG1,APOA2,APOA1,C9,HPX,UGT1A3,AHSG,ACACA,CYP7A1
Unfolded protein response	5.51	3.0903e-06		0.232	Hspa1b,HSP90B1,AMFR,SEL1L,CALR,DNAJC3,OS9,DNAJA2,UBXN4,HSPA8,CANX,VCP,P4HB
Histidine Degradation VI	5.44	3.63078e-06	-2.64575	0.467	CYP4A22,HAL,CYP7B1,CYP4A11,AMDHD1,CYP2E1,UROC1
Retinol Biosynthesis	5.3	5.01187e-06	-3.31662	0.262	CES3,RDH12,RDH14,Ces1e,RDH11,PNLIP,AADAC,Ces1g,DHRS4,ESD,RDH10
Oxidative Phosphorylation	5.09	8.12831e-06	-4.24264	0.165	NDUFB9,MT-CO1,MT-CYB,NDUFV3,MT-ND3,COX15,MT-ND2,MT-ND1,NDUFAB1,UQCRC2,CYB5A,NDUFA7,ATP5MF,ATPAF1,ATP5MC2,NDUFS8,SDHC,NDUFB2
Triacylglycerol Degradation	4.92	1.20226e-05	-3.4641	0.222	PRDX6,ABHD6,CES3,Ces1e,Ces2e,PNLIP,AADAC,ABHD12,ABHD16A,TARS2,MGLL,FAAH
Clathrin-mediated Endocytosis Signaling	4.74	1.8197e-05		0.125	RAB11A,AP3B1,CHP1,AP1B1,RAB5C,DNM1L,RAB7A,Ubb,HSPA8,RAB11B,F2,ARPC1A,PON1,RAB4A,CLTC,SNX9,RAB5A,PCYOX1,RAB5B,DNM2,APOA2,AP2A2,APOA1,AP2A1,ACTA1,AP2M1
Oleate Biosynthesis II (Animals)	4.69	2.04174e-05	-2.44949	0.462	FADS6,CYB5A,SCD,FADS1,FADS2,UFSP2
Gluconeogenesis I	4.56	2.75423e-05	-2.82843	0.308	ENO3,ALDOB,PGAM1,FBP1,ME1,ENO1,MDH1,GPI
Glycolysis I	4.56	2.75423e-05	-2.82843	0.308	TPI1,ENO3,ALDOB,PKLR,PGAM1,FBP1,ENO1,GPI
Lipid Antigen Presentation by CD1	4.56	2.75423e-05		0.308	CALR,AP2A2,AP2A1,PDIA3,CANX,B2M,AP2M1,AP1B1
Tyrosine Degradation I	4.51	3.0903e-05	-2	0.8	FAH,HGD,GSTZ1,HPD
Sucrose Degradation V (Mammalian)	4.47	3.38844e-05	-2.23607	0.556	TKFC,TPI1,KHK,ALDOB,GALM
Androgen Biosynthesis	4.47	3.38844e-05	-2.44949	0.429	EBP,SRD5A1,HSD3B7,CYP17A1,HSD3B1,AKR1C4
Retinoate Biosynthesis I	4.47	3.38844e-05	-3	0.265	RDH12,RDH14,ADH1C,RDH11,ALDH1A1,DHRS4,AKR1C4,RDH10,Rdh7
Thyroid Hormone Metabolism II (via Conjugation and/or Degradation)	4.38	4.16869e-05	-3.16228	0.233	Sult1a1,UGT1A7 (includes others),UGT2A3,UGT3A1,DIO1,UGT2B28,UGT1A1,UGT1A3,Sult1d1,UGT1A6
Zymosterol Biosynthesis	4.05	8.91251e-05	-2	0.667	NSDHL,TM7SF2,HSD17B7,MSMO1
Virus Entry via Endocytic Pathways	3.93	0.00011749		0.14	RRAS2,AP3B1,CLTC,B2M,RAP1A,AP1B1,RALB,HLA-A,DNM2,AP2A2,RALA,AP2A1,PRKCH,ACTA1,AP2M1,RRAS,CXADR
Glutathione Redox Reactions I	3.88	0.000131826	-2.64575	0.292	PRDX6,GSTZ1,GPX4,GSTK1,MGST1,Gstt1,MGST3
CDP-diacylglycerol Biosynthesis I	3.76	0.00017378	-2.64575	0.28	AGPAT2,LPGAT1,LPCAT3,MBOAT7,AGPAT3,GPAM,CDS2
Tryptophan Degradation III (Eukaryotic)	3.76	0.00017378	-2.64575	0.28	TDO2,HSD17B4,HACD2,EHHADH,HAAO,KMO,KYNU
Sirtuin Signaling Pathway	3.75	0.000177828	1.70561	0.103	NDUFB9,MT-CYB,PGAM1,NDRG1,ACSS2,CPT1A,NDUFV3,MT-ND3,TUBA1C,TSPO,MT-ND2,MT-ND1,STAT3,NDUFA7,PPID,PCK1,NDUFS8,SDHC,MLYCD,G6PD,NDUFAB1,UQCRC2,SLC25A5,LDHA,ACLY,TUBA4A,PPIF,H1F0,NDUFB2,GLS
Thioredoxin Pathway	3.7	0.000199526	-2	0.571	TXN,TXNRD1,TXNRD3,SELENOT
Caveolar-mediated Endocytosis Signaling	3.69	0.000204174		0.169	RAB5C,HLA-A,RAB5B,DNM2,COPB2,COPG2,COPA,RAB5A,COPB1,COPZ1,ACTA1,B2M
Epithelial Adherens Junction Signaling	3.59	0.00025704		0.124	RRAS2,VCL,TUBB,ACTN1,TUBA1C,RAP1A,TUBB4B,RHOA,TUBB2A,RALB,MYH14,MYH4,MYL1,RALA,TUBA4A,MYH8,ACTA1,RRAS,ARPC1A
Protein Ubiquitination Pathway	3.58	0.000263027		0.103	UBA1,DNAJA1,HSPA13,DNAJB12,PSMD6,DNAJC1,Ubb,HSPA8,CDC34,SKP1,PSMA2,PSMD2,PSMA1,HSP90AA1,UBE2L3,HSP90B1,AMFR,USP30,UBE2N,B2M,UBE2D3,PSMC2,DNAJC3,HLA-A,USP2,PSMC5,DNAJB11,PSMD13
Coagulation System	3.55	0.000281838	-0.707107	0.229	KNG1,FGB,FGA,PLG,SERPINC1,SERPIND1,F2,FGG
Phosphatidylglycerol Biosynthesis II (Non-plastidic)	3.53	0.000295121	-2.64575	0.259	AGPAT2,LPGAT1,LPCAT3,MBOAT7,AGPAT3,GPAM,CDS2
Histidine Degradation III	3.42	0.000380189	-2	0.5	HAL,MTHFD1,AMDHD1,UROC1
Tryptophan Degradation to 2-amino-3-carboxymuconate Semialdehyde	3.42	0.000380189	-2	0.5	TDO2,HAAO,KMO,KYNU
Complement System	3.38	0.000416869	0	0.216	MBL2,C4A/C4B,CFI,C3,C9,SERPING1,CFH,C8A
Noradrenaline and Adrenaline Degradation	3.38	0.000416869	-2.82843	0.216	ALDH3A2,ADH1C,ALDH1A1,IL4I1,ADH5,DHRS4,MAOB,MAOA
Melatonin Degradation II	3.31	0.000489779		0.75	IL4I1,MAOB,MAOA
Thymine Degradation	3.31	0.000489779		0.75	DPYS,DPYD,DPYSL2
Uracil Degradation II (Reductive)	3.31	0.000489779		0.75	DPYS,DPYD,DPYSL2
Integrin Signaling	3.25	0.000562341	-3.54475	0.105	RHOT2,RRAS2,VCL,CRKL,MYL12A,ACTN1,ILK,RAP1A,RHOA,ARF1,RALB,PFN1,RHOB,RALA,ARF4,PPP1CB,ARF5,RHOT1,ACTA1,TTN,RRAS,CAPNS1,ARPC1A,CAPN2
PPARα/RXRα Activation	3.24	0.00057544	-0.688247	0.111	RRAS2,HSP90B1,Cyp2c40 (includes others),GPD1,ACAA1,RAP1A,PLCH1,Cyp2c70,Cyp2c54 (includes others),RALB,CYP2C18,ACOX1,CYP2C8,APOA2,AP2A2,RALA,APOA1,PDIA3,PRKAG1,HSP90AA1,RRAS
NAD biosynthesis II (from tryptophan)	3.2	0.000630957	-2.23607	0.333	TDO2,QPRT,HAAO,KMO,KYNU
Superpathway of Citrulline Metabolism	3.2	0.000630957	-2.23607	0.333	ASS1,ARG1,GLS2,ASL,GLS
Actin Cytoskeleton Signaling	3.11	0.000776247	-4.26401	0.103	GNA13,RRAS2,VCL,CRKL,MYL12A,MSN,ACTN1,RAP1A,RHOA,RALB,MYH14,PFN1,MYH4,MYL1,MYLPF,KNG1,RALA,PPP1CB,MYH8,ACTA1,TTN,RRAS,F2,ARPC1A
Regulation of Actin-based Motility by Rho	3.07	0.000851138	-3.05085	0.138	RHOT2,MYL12A,PI4KA,RHOA,PFN1,MYL1,RHOB,MYLPF,ARHGDIA,PPP1CB,RHOT1,ACTA1,ARPC1A
Extrinsic Prothrombin Activation Pathway	3.06	0.000870964		0.312	FGB,FGA,SERPINC1,F2,FGG
Glycine Betaine Degradation	2.98	0.00104713	-2	0.4	PIPOX,SDS,SHMT1,BHMT
Tryptophan Degradation X (Mammalian, via Tryptamine)	2.91	0.00123027	-2.44949	0.24	ALDH3A2,RDH14,ALDH1A1,IL4I1,MAOB,MAOA
Germ Cell-Sertoli Cell Junction Signaling	2.88	0.00131826		0.106	LAMC3,RHOT2,RRAS2,VCL,TUBB,ACTN1,TUBA1C,ILK,RAP1A,TUBB4B,RAB8B,RHOA,TUBB2A,RALB,RHOB,RALA,TUBA4A,RHOT1,ACTA1,RRAS
Ethanol Degradation II	2.88	0.00131826	-2.64575	0.206	ALDH3A2,ACSL1,ADH1C,ALDH1A1,ACSS2,ADH5,DHRS4
Dolichyl-diphosphooligosaccharide Biosynthesis	2.8	0.00158489	-2	0.364	DPM3,DPM1,DPAGT1,ALG5
Glucocorticoid Biosynthesis	2.8	0.00158489	-2	0.364	EBP,HSD3B7,CYP17A1,HSD3B1
Pentose Phosphate Pathway	2.8	0.00158489	-2	0.364	TKT,G6PD,PGLS,TALDO1
Ubiquinol-10 Biosynthesis (Eukaryotic)	2.8	0.00158489	-2.23607	0.278	CYP4A22,CYP7B1,CYP4A11,ECHDC1,CYP2E1
Dopamine Degradation	2.66	0.00218776	-2.64575	0.189	ALDH3A2,Sult1a1,ALDH1A1,IL4I1,Sult1d1,MAOB,MAOA
Superpathway of Methionine Degradation	2.66	0.00218776	-2.64575	0.189	MRM2,CBS/CBSL,MAT1A,BHMT,CTH,GOT1,AHCY
Guanosine Nucleotides Degradation III	2.64	0.00229087	-2	0.333	NT5C3A,PNP,NT5E,XDH
Pregnenolone Biosynthesis	2.64	0.00229087	-2	0.333	CYP4A22,CYP7B1,CYP4A11,CYP2E1
Urea Cycle	2.64	0.00229087		0.5	ASS1,ARG1,ASL
Cysteine Biosynthesis/Homocysteine Degradation	2.6	0.00251189		1	CBS/CBSL,CTH
Formaldehyde Oxidation II (Glutathione-dependent)	2.6	0.00251189		1	ADH5,ESD
Glutamine Degradation I	2.6	0.00251189		1	GLS2,GLS
Triacylglycerol Biosynthesis	2.6	0.00251189	-2.82843	0.167	AGPAT2,ELOVL1,LPGAT1,LPCAT3,MBOAT7,AGPAT3,ELOVL2,GPAM
The Visual Cycle	2.58	0.00263027	-2.23607	0.25	RDH12,RDH14,RDH11,DHRS4,RDH10
Sertoli Cell-Sertoli Cell Junction Signaling	2.57	0.00269153		0.102	RRAS2,VCL,CLDN3,TUBB,ACTN1,TUBA1C,ILK,RAP1A,TUBB4B,RAB8B,TUBB2A,RALB,RALA,MPP6,TUBA4A,ACTA1,PRKAG1,RRAS,SPTAN1
α-Adrenergic Signaling	2.54	0.00288403	-2.82843	0.126	RALB,Calm1 (includes others),PYGL,RRAS2,RALA,GNB1,PRKCH,PRKAG1,RAP1A,RRAS,GYS2,GNB2
Urate Biosynthesis/Inosine 5'-phosphate Degradation	2.5	0.00316228	-2	0.308	NT5C3A,PNP,NT5E,XDH
Actin Nucleation by ARP-WASP Complex	2.5	0.00316228	-3.16228	0.139	RALB,RHOT2,RRAS2,RHOB,RALA,RHOT1,RAP1A,RRAS,ARPC1A,RHOA
Putrescine Degradation III	2.3	0.00501187	-2.23607	0.217	ALDH3A2,ALDH1A1,IL4I1,MAOB,MAOA
14-3-3-mediated Signaling	2.27	0.00537032	-3	0.106	RRAS2,TUBB,TUBA1C,RAP1A,PLCH1,TUBB4B,VIM,TUBB2A,RALB,RALA,TUBA4A,PDIA3,PRKCH,RRAS,PDCD6IP
Estrogen-Dependent Breast Cancer Signaling	2.26	0.00549541	-2.23607	0.122	RALB,HSD17B2,RRAS2,HSD17B4,RALA,HSD17B13,HSD17B7,HSD17B12,RAP1A,AKR1C4,RRAS
Glioma Invasiveness Signaling	2.26	0.00549541	-3.31662	0.122	RALB,VTN,RHOT2,RRAS2,RHOB,RALA,RHOT1,RAP1A,PLG,RRAS,RHOA
Regulation of Cellular Mechanics by Calpain Protease	2.25	0.00562341	-2.64575	0.136	RALB,RRAS2,VCL,RALA,ACTN1,RAP1A,RRAS,CAPNS1,CAPN2
Phospholipase C Signaling	2.25	0.00562341	-3.7097	0.0895	PEBP1,Ighg2a,GNA13,RHOT2,RRAS2,CHP1,MYL12A,GNB1,RAP1A,GNB2,RHOA,RALB,Ighg2b,Calm1 (includes others),MYL1,RHOB,MYLPF,RALA,PPP1CB,RHOT1,PRKCH,RRAS,TGM2
Cysteine Biosynthesis III (mammalia)	2.21	0.00616595	-2.23607	0.208	MRM2,CBS/CBSL,MAT1A,CTH,AHCY
Vitamin-C Transport	2.15	0.00707946		0.25	TXN,TXNRD1,TXNRD3,SELENOT
Ethanol Degradation IV	2.14	0.00724436	-2.23607	0.2	ALDH3A2,ACSL1,ALDH1A1,CAT,ACSS2
Citrulline Biosynthesis	2.07	0.00851138		0.333	ARG1,GLS2,GLS
Folate Transformations I	2.07	0.00851138		0.333	MTHFS,MTHFD1,SHMT1
Phosphatidylethanolamine Biosynthesis II	2.07	0.00851138		0.333	SELENOI,CEPT1,PCYT2
Neuregulin Signaling	2.06	0.00870964	-2.82843	0.115	RALB,RPS6,RRAS2,CRKL,HSP90B1,RALA,DCN,PRKCH,HSP90AA1,RAP1A,RRAS
Adenosine Nucleotides Degradation II	2.05	0.00891251	-2	0.235	NT5C3A,PNP,NT5E,XDH
Thrombin Signaling	2.04	0.00912011	-3.74166	0.0897	GNA13,RHOT2,RRAS2,MYL12A,GNB1,RAP1A,PLCH1,GNB2,RHOA,RALB,MYL1,RHOB,MYLPF,RALA,PPP1CB,PDIA3,RHOT1,PRKCH,RRAS,F2
RhoA Signaling	2.04	0.00912011	-2.49615	0.106	GNA13,MYL12A,MSN,SEPT2,PI4KA,RHOA,PFN1,MYL1,MYLPF,PPP1CB,ACTA1,TTN,ARPC1A
Gap Junction Signaling	1.98	0.0104713		0.09	CSNK1A1,GJB1,RRAS2,TUBB,TUBA1C,RAP1A,PLCH1,TUBB4B,TUBB2A,RALB,RALA,TUBA4A,PDIA3,PRKCH,ACTA1,PRKAG1,CTH,SLC39A7,RRAS
Calcium Transport I	1.93	0.011749		0.3	ATP2A1,ANXA5,ATP2A2
Mineralocorticoid Biosynthesis	1.93	0.011749		0.3	EBP,HSD3B7,HSD3B1
Antigen Presentation Pathway	1.9	0.0125893		0.154	CALR,HLA-A,PDIA3,CANX,B2M,TAPBP
Breast Cancer Regulation by Stathmin1	1.9	0.0125893		0.0884	GNA13,RRAS2,TUBB,GNB1,TUBA1C,RAP1A,TUBB4B,GNB2,RHOA,TUBB2A,RALB,Calm1 (includes others),RALA,PPP1CB,PPP2R1A,TUBA4A,PRKCH,PRKAG1,RRAS
Aryl Hydrocarbon Receptor Signaling	1.88	0.0131826		0.0979	GSTA3,GSTA5,HSP90B1,GSTK1,MGST1,ALDH3A2,GSTZ1,CYP1A2,ALDH1A1,GSTM5,HSP90AA1,MGST3,TGM2,Gstm6
Methylglyoxal Degradation III	1.87	0.0134896	-2	0.211	CYP4A22,ZADH2,CYP4A11,CYP2E1
Acetate Conversion to Acetyl-CoA	1.85	0.0141254		0.5	ACSL1,ACSS2
Arsenate Detoxification I (Glutaredoxin)	1.85	0.0141254		0.5	PNP,AS3MT
Fatty Acid β-oxidation III (Unsaturated, Odd Number)	1.85	0.0141254		0.5	EHHADH,ECI2
Glutathione Redox Reactions II	1.85	0.0141254		0.5	PDIA3,TXNDC12
Glycerol-3-phosphate Shuttle	1.85	0.0141254		0.5	GPD1L,GPD1
Pentose Phosphate Pathway (Oxidative Branch)	1.85	0.0141254		0.5	G6PD,PGLS
α-tocopherol Degradation	1.85	0.0141254		0.5	CYP4A11,CYP4F12
UVC-Induced MAPK Signaling	1.83	0.0147911	-2.64575	0.135	RALB,SMPD2,RRAS2,RALA,PRKCH,RAP1A,RRAS
PI3K/AKT Signaling	1.8	0.0158489	-2.49615	0.0985	RRAS2,HSP90B1,ILK,RAP1A,GYS2,THEM4,RALB,RALA,PPP2R1A,EIF4E,BCL2L1,HSP90AA1,RRAS
Purine Nucleotides Degradation II (Aerobic)	1.79	0.0162181	-2	0.2	NT5C3A,PNP,NT5E,XDH
Cardiac Hypertrophy Signaling	1.75	0.0177828	-4.3589	0.0827	GNA13,RHOT2,RRAS2,CHP1,MYL12A,GNB1,RAP1A,PLCH1,GNB2,RHOA,RALB,Calm1 (includes others),MYL1,RHOB,MYLPF,RALA,PDIA3,RHOT1,EIF4E,PRKAG1,RRAS
Intrinsic Prothrombin Activation Pathway	1.75	0.0177828	-1.34164	0.143	KNG1,FGB,FGA,SERPINC1,F2,FGG
Glucocorticoid Receptor Signaling	1.73	0.0186209		0.0771	KRT17,KRT8,Hspa1b,CHP1,RAP1A,FGG,RALB,STAT3,HSPA8,KRT79,KRT13,KRT72,HSP90AA1,KRT5,PCK1,KRT1,RRAS2,HSP90B1,KRT76,HLTF,KRT18,KRT6B,RALA,BCL2L1,PRKAG1,RRAS,KRT73
Role of Tissue Factor in Cancer	1.73	0.0186209		0.0963	GNA13,RRAS2,FGA,RAP1A,FGG,RALB,RALA,FGB,EIF4E,BCL2L1,RRAS,F2,P4HB
Endoplasmic Reticulum Stress Pathway	1.72	0.0190546		0.19	CALR,DNAJC3,HSP90B1,TAOK3
Oxidative Ethanol Degradation III	1.72	0.0190546	-2	0.19	ALDH3A2,ACSL1,ALDH1A1,ACSS2
Apelin Adipocyte Signaling Pathway	1.72	0.0190546	-3	0.113	PRDX6,GSTZ1,GPX4,CAT,PRKAG1,GSTK1,MGST1,Gstt1,MGST3
Oncostatin M Signaling	1.7	0.0199526	-2.44949	0.14	RALB,STAT3,RRAS2,RALA,RAP1A,RRAS
Citrulline-Nitric Oxide Cycle	1.64	0.0229087		0.4	ASS1,ASL
Creatine-phosphate Biosynthesis	1.64	0.0229087		0.4	CKMT2,CKM
Folate Polyglutamylation	1.64	0.0229087		0.4	MTHFD1,SHMT1
CXCR4 Signaling	1.64	0.0229087	-3.87298	0.0874	GNA13,RHOT2,RRAS2,MYL12A,GNB1,RAP1A,GNB2,RHOA,RALB,MYL1,RHOB,MYLPF,RALA,RHOT1,PRKCH,RRAS
Tight Junction Signaling	1.64	0.0229087		0.0893	VCL,CLDN3,NAPA,YKT6,NSF,RHOA,MYH14,MYH4,MYL1,PPP2R1A,MYH8,VAPA,ACTA1,PRKAG1,SPTAN1
γ-glutamyl Cycle	1.6	0.0251189		0.231	OPLAH,ANPEP,GCLM
Amyotrophic Lateral Sclerosis Signaling	1.57	0.0269153	0	0.0973	RAB5C,GLUL,RAB5B,CAT,RAB5A,SLC1A2,BCL2L1,SSR4,CAPNS1,CCS,CAPN2
p70S6K Signaling	1.55	0.0281838	-3.05085	0.0909	RPS6,RRAS2,RAP1A,EEF2,PLCH1,RALB,RALA,PPP2R1A,PDIA3,PRKCH,RRAS,F2,BCAP31
TR/RXR Activation	1.54	0.0288403		0.1	THRSP,ATP2A1,G6PC,FGA,DIO1,ME1,ENO1,ACACA,PCK1,CYP7A1
Synaptic Long Term Potentiation	1.53	0.0295121	-2.88675	0.093	RALB,Calm1 (includes others),RRAS2,CHP1,RALA,PPP1CB,PDIA3,PRKCH,PRKAG1,RAP1A,PLCH1,RRAS
Colanic Acid Building Blocks Biosynthesis	1.52	0.0301995		0.214	UGP2,GPI,UGDH
Calcium Signaling	1.5	0.0316228	-1.63299	0.0825	SLC8B1,CHP1,ATP2A1,MICU1,ATP2A2,RAP1A,CALR,TPM3,Calm1 (includes others),Tpm4,MYH14,MYH4,MYL1,ASPH,MYH8,ACTA1,PRKAG1
Cellular Effects of Sildenafil (Viagra)	1.49	0.0323594		0.0916	Calm1 (includes others),MYH14,MYH4,MYL1,MYLPF,MYL12A,PPP1CB,PDIA3,MYH8,ACTA1,PRKAG1,PLCH1
Hypoxia Signaling in the Cardiovascular System	1.49	0.0323594		0.108	UBE2L3,CDC34,HSP90B1,LDHA,UBE2N,HSP90AA1,UBE2D3,P4HB
Arginine Biosynthesis IV	1.48	0.0331131		0.333	ASS1,ASL
Glycine Cleavage Complex	1.48	0.0331131		0.333	GLDC,AMT
Glycogen Biosynthesis II (from UDP-D-Glucose)	1.48	0.0331131		0.333	UGP2,GYS2
Rapoport-Luebering Glycolytic Shunt	1.48	0.0331131		0.333	PGAM1,MINPP1
Cholecystokinin/Gastrin-mediated Signaling	1.43	0.0371535	-3.31662	0.0924	RALB,GNA13,RHOT2,RRAS2,RHOB,RALA,RHOT1,PRKCH,RAP1A,RRAS,RHOA
Antiproliferative Role of Somatostatin Receptor 2	1.43	0.0371535	-2.44949	0.1	RALB,RRAS2,RALA,GNB1,CTH,RAP1A,SLC39A7,RRAS,GNB2
RhoGDI Signaling	1.41	0.0389045	2.88675	0.0833	GNA13,RHOT2,MYL12A,MSN,GNB1,PI4KA,GNB2,RHOA,MYL1,RHOB,MYLPF,ARHGDIA,RHOT1,ACTA1,ARPC1A
Iron homeostasis signaling pathway	1.36	0.0436516		0.0876	STAT3,ISCU,HBA1/HBA2,SKP1,Hbb-b1,TMPRSS6,ACO1,ATP6V1A,ATP6V1C1,HPX,ATP6V1E1,PCBP1
G Beta Gamma Signaling	1.36	0.0436516	-3.16228	0.0902	RALB,GNA13,RRAS2,DNM2,RALA,GNB1,PRKCH,PRKAG1,RAP1A,RRAS,GNB2
Glutaryl-CoA Degradation	1.36	0.0436516		0.188	HSD17B4,HACD2,EHHADH
Aspartate Degradation II	1.35	0.0446684		0.286	GOT1,MDH1
Pentose Phosphate Pathway (Non-oxidative Branch)	1.35	0.0446684		0.286	TKT,TALDO1
Phosphatidylcholine Biosynthesis I	1.35	0.0446684		0.286	PCYT1A,CEPT1
IL-3 Signaling	1.35	0.0446684	-3	0.0968	RALB,STAT3,RRAS2,CRKL,CHP1,RALA,PRKCH,RAP1A,RRAS
Chemokine Signaling	1.32	0.047863	-2.12132	0.1	RALB,Calm1 (includes others),RRAS2,RALA,PPP1CB,RAP1A,RRAS,RHOA
Calcium-induced T Lymphocyte Apoptosis	1.32	0.047863	-2.64575	0.106	Calm1 (includes others),HLA-A,CHP1,ATP2A1,PRKCH,ATP2A2,CAPN2
Acetyl-CoA Biosynthesis III (from Citrate)	1.3	0.0501187		1	ACLY,
Adenine and Adenosine Salvage VI	1.3	0.0501187		1	ADK,
Glutamine Biosynthesis I	1.3	0.0501187		1	GLUL,
L-cysteine Degradation II	1.3	0.0501187		1	CTH,
Lanosterol Biosynthesis	1.3	0.0501187		1	LSS,
Melatonin Degradation III	1.3	0.0501187		1	MPO,
Xanthine and Xanthosine Salvage	1.3	0.0501187		1	PNP,
RAN Signaling	1.29	0.0512861		0.176	KPNA4,RAN,KPNB1
Aldosterone Signaling in Epithelial Cells	1.25	0.0562341	-2.23607	0.0805	DNAJA1,HSP90B1,HSPA13,DNAJB12,DNAJC1,PLCH1,PI4KA,DNAJC3,HSPA8,DNAJB11,PDIA3,PRKCH,HSP90AA1,AHCY
GM-CSF Signaling	1.22	0.060256	-2.82843	0.0952	RALB,STAT3,RRAS2,RACK1,RALA,BCL2L1,RAP1A,RRAS
Apoptosis Signaling	1.21	0.0616595	1	0.0909	RALB,RRAS2,RALA,BCL2L1,RAP1A,RRAS,CAPNS1,CAPN2,SPTAN1
fMLP Signaling in Neutrophils	1.16	0.0691831	-3.16228	0.0833	RALB,Calm1 (includes others),RRAS2,CHP1,RALA,GNB1,PRKCH,RAP1A,RRAS,ARPC1A,GNB2
Cancer Drug Resistance By Drug Efflux	1.15	0.0707946		0.103	RALB,RRAS2,RALA,YBX1,RAP1A,RRAS
PFKFB4 Signaling Pathway	1.1	0.0794328	-0.447214	0.109	TKT,FBP1,PRKAG1,XDH,GPI
Thrombopoietin Signaling	1.08	0.0831764	-2.64575	0.0933	RALB,STAT3,RRAS2,RALA,PRKCH,RAP1A,RRAS
Heparan Sulfate Biosynthesis (Late Stages)	1.06	0.0870964	-2.64575	0.0921	PRDX6,CES3,Ces1e,Ces2e,AADAC,Sult1d1,TARS2
Prostate Cancer Signaling	1.06	0.0870964		0.0849	SRD5A1,RALB,RRAS2,HSP90B1,RALA,PA2G4,HSP90AA1,RAP1A,RRAS
Huntington's Disease Signaling	1.06	0.0870964	-2.44949	0.0714	Hspa1b,CLTC,NAPA,YKT6,GNB1,NSF,GNB2,DNM1L,Ubb,DNM2,HSPA8,AP2A2,PRKCH,BCL2L1,TGM2,CAPNS1,CAPN2,GLS
nNOS Signaling in Neurons	1.06	0.0870964		0.106	Calm1 (includes others),CHP1,PRKCH,CAPNS1,CAPN2
Maturity Onset Diabetes of Young (MODY) Signaling	1.06	0.0870964		0.143	ALDOB,PKLR,FABP2
Macropinocytosis Signaling	1.04	0.0912011	-2.44949	0.087	RALB,RRAS2,RALA,RAB5A,PRKCH,RAP1A,RRAS,RHOA
Type II Diabetes Mellitus Signaling	1.04	0.0912011		0.0774	ACSL4,ACSL1,SMPD2,SLC27A2,ACSL5,PKLR,ACSBG2,ACSL3,PRKCH,PRKAG1,SLC27A5,ACSL6
ILK Signaling	1.03	0.0933254	-2.67261	0.0732	RHOT2,VCL,ACTN1,ILK,RHOA,KRT18,VIM,MYH14,MYH4,MYL1,RHOB,PPP2R1A,RHOT1,MYH8,ACTA1
Dopamine Receptor Signaling	1.03	0.0933254		0.0909	GCH1,PPP1CB,IL4I1,PPP2R1A,PRKAG1,MAOB,MAOA
Methionine Degradation I (to Homocysteine)	1.02	0.0954993		0.136	MRM2,MAT1A,AHCY
Synaptic Long Term Depression	1.02	0.0954993	-2.88675	0.0741	GNA13,RRAS2,RAP1A,PLCH1,RALB,RALA,PPP2R1A,PDIA3,PNPLA8,PRKCH,ABHD3,CTH,SLC39A7,RRAS
CCR3 Signaling in Eosinophils	1.02	0.0954993	-2.44949	0.0786	RALB,Calm1 (includes others),RRAS2,RALA,PPP1CB,GNB1,PRKCH,RAP1A,RRAS,GNB2,RHOA
Phagosome Formation	1.02	0.0954993		0.0786	MBL2,Ighg2a,Ighg2b,VTN,RHOT2,RHOB,PDIA3,RHOT1,PRKCH,PLCH1,RHOA
Adenine and Adenosine Salvage I	1.01	0.0977237		0.5	PNP,
Alanine Biosynthesis II	1.01	0.0977237		0.5	GPT,
Alanine Degradation III	1.01	0.0977237		0.5	GPT,
Anandamide Degradation	1.01	0.0977237		0.5	FAAH,
Epoxysqualene Biosynthesis	1.01	0.0977237		0.5	FDFT1,
Flavin Biosynthesis IV (Mammalian)	1.01	0.0977237		0.5	FLAD1,
Glycine Biosynthesis I	1.01	0.0977237		0.5	SHMT1,
Glycine Biosynthesis III	1.01	0.0977237		0.5	AGXT,
Guanine and Guanosine Salvage I	1.01	0.0977237		0.5	PNP,
Sulfate Activation for Sulfonation	1.01	0.0977237		0.5	PAPSS2,
UDP-D-xylose and UDP-D-glucuronate Biosynthesis	1.01	0.0977237		0.5	UGDH,
Agrin Interactions at Neuromuscular Junction	1.01	0.0977237	-2.44949	0.0897	RALB,RRAS2,PKLR,RALA,ACTA1,RAP1A,RRAS
FAK Signaling	0.989	0.102565		0.0818	RALB,RRAS2,VCL,RALA,ACTA1,RAP1A,RRAS,CAPNS1,CAPN2
Glucose and Glucose-1-phosphate Degradation	0.987	0.103039		0.182	RGN,PGM5
P2Y Purigenic Receptor Signaling Pathway	0.972	0.10666	-3.16228	0.0769	RALB,RRAS2,RALA,GNB1,PDIA3,PRKCH,PRKAG1,RAP1A,PLCH1,RRAS,GNB2
AMPK Signaling	0.97	0.107152	-1.94145	0.0708	RAB2A,MLYCD,RAB11A,CAB39,CPT1A,HLTF,RAB6A,EEF2,GYS2,RAB9B,RAB7A,CKM,PPP2R1A,RAB1A,PRKAG1,ACACA
Thyroid Cancer Signaling	0.949	0.11246		0.098	RALB,RRAS2,RALA,RAP1A,RRAS
TCA Cycle II (Eukaryotic)	0.93	0.11749		0.125	ACO1,MDH1,SDHC
Gα12/13 Signaling	0.926	0.118577	-3.31662	0.0753	RALB,GNA13,MYL1,RRAS2,MYLPF,MYL12A,RALA,RAP1A,RRAS,F2,RHOA
Role of MAPK Signaling in the Pathogenesis of Influenza	0.926	0.118577		0.0854	RALB,RRAS2,RALA,PNPLA8,ABHD3,RAP1A,RRAS
UVA-Induced MAPK Signaling	0.918	0.120781	-2.64575	0.0789	RALB,SMPD2,RRAS2,RALA,PDIA3,BCL2L1,RAP1A,PLCH1,RRAS
VEGF Signaling	0.918	0.120781	-2.33333	0.0789	RALB,RRAS2,VCL,RALA,ACTN1,BCL2L1,ACTA1,RAP1A,RRAS
Heparan Sulfate Biosynthesis	0.906	0.124165	-2.64575	0.0843	PRDX6,CES3,Ces1e,Ces2e,AADAC,Sult1d1,TARS2
Endocannabinoid Developing Neuron Pathway	0.905	0.124451	-2.33333	0.0763	RALB,STAT3,RRAS2,RALA,GNB1,PRKAG1,RAP1A,RRAS,MGLL,RHOA
Apelin Cardiomyocyte Signaling Pathway	0.901	0.125603	-3	0.0783	MYL1,MYLPF,CAT,MYL12A,ATP2A1,PDIA3,PRKCH,ATP2A2,PLCH1
SAPK/JNK Signaling	0.901	0.125603	-3	0.0783	RALB,GNA13,RRAS2,CRKL,HNRNPK,RALA,GNB1,RAP1A,RRAS
IL-8 Signaling	0.898	0.126474	-3.74166	0.0698	GNA13,RHOT2,RRAS2,MPO,GNB1,RAP1A,GNB2,RHOA,RALB,RHOB,RALA,RHOT1,PRKCH,BCL2L1,RRAS
Insulin Receptor Signaling	0.868	0.135519	-2.7136	0.0733	RALB,RRAS2,CRKL,RALA,PPP1CB,ACLY,EIF4E,PRKAG1,RAP1A,RRAS,GYS2
CTLA4 Signaling in Cytotoxic T Lymphocytes	0.866	0.136144		0.0792	HLA-A,CLTC,AP2A2,PPP2R1A,AP2A1,B2M,AP2M1,AP1B1
Glycogen Degradation II	0.864	0.136773		0.154	PYGL,PGM5
Antiproliferative Role of TOB in T Cell Signaling	0.852	0.140605		0.115	CDC34,SKP1,PABPC1
NAD Salvage Pathway II	0.852	0.140605		0.115	NT5C3A,NUDT12,NT5E
1,25-dihydroxyvitamin D3 Biosynthesis	0.843	0.143549		0.333	POR,
Aspartate Biosynthesis	0.843	0.143549		0.333	GOT1,
Biotin-carboxyl Carrier Protein Assembly	0.843	0.143549		0.333	ACACA,
Coenzyme A Biosynthesis	0.843	0.143549		0.333	COASY,
Diphthamide Biosynthesis	0.843	0.143549		0.333	EEF2,
Glutamate Degradation II	0.843	0.143549		0.333	GOT1,
Glutathione Biosynthesis	0.843	0.143549		0.333	GCLM,
Hypusine Biosynthesis	0.843	0.143549		0.333	EIF5A,
Inosine-5'-phosphate Biosynthesis II	0.843	0.143549		0.333	PAICS,
L-cysteine Degradation III	0.843	0.143549		0.333	GOT1,
L-serine Degradation	0.843	0.143549		0.333	SDS,
Methionine Salvage II (Mammalian)	0.843	0.143549		0.333	BHMT,
Methylglyoxal Degradation I	0.843	0.143549		0.333	HAGH,
NADH Repair	0.843	0.143549		0.333	NAXD,
S-adenosyl-L-methionine Biosynthesis	0.843	0.143549		0.333	MAT1A,
Tetrahydrobiopterin Biosynthesis I	0.843	0.143549		0.333	GCH1,
Tetrahydrobiopterin Biosynthesis II	0.843	0.143549		0.333	GCH1,
Thyroid Hormone Biosynthesis	0.843	0.143549		0.333	IYD,
Thyroid Hormone Metabolism I (via Deiodination)	0.843	0.143549		0.333	DIO1,
Thyronamine and Iodothyronamine Metabolism	0.843	0.143549		0.333	DIO1,
Tyrosine Biosynthesis IV	0.843	0.143549		0.333	PAH,
IL-15 Signaling	0.83	0.147911		0.0805	RALB,STAT3,RRAS2,RALA,BCL2L1,RAP1A,RRAS
Production of Nitric Oxide and Reactive Oxygen Species in Macrophages	0.827	0.148936	-1.73205	0.0686	PON1,RHOT2,MPO,PCYOX1,RAP1A,RHOA,RHOB,CAT,APOA2,PPP1CB,PPP2R1A,APOA1,RHOT1,PRKCH
Synaptogenesis Signaling Pathway	0.82	0.151356	-3.7097	0.0642	RRAS2,CRKL,NAPA,RAB5A,YKT6,NSF,RAP1A,AP1B1,RHOA,RAB5C,RALB,Calm1 (includes others),RAB5B,HSPA8,AP2A2,RALA,AP2A1,PRKAG1,AP2M1,RRAS,ARPC1A
D-myo-inositol (1,4,5)-Trisphosphate Biosynthesis	0.817	0.152405		0.111	CDIPT,PLCH1,PI4KA
ERK5 Signaling	0.813	0.153815	-2.44949	0.0833	RALB,GNA13,RRAS2,RALA,RAP1A,RRAS
Isoleucine Degradation I	0.811	0.154525		0.143	SDS,EHHADH
PI3K Signaling in B Lymphocytes	0.802	0.157761	-3.16228	0.0725	RALB,Calm1 (includes others),RRAS2,C3,CHP1,RALA,PDIA3,RAP1A,PLCH1,RRAS
Glutamate Receptor Signaling	0.801	0.158125		0.0877	Calm1 (includes others),GLUL,GNB1,SLC1A2,GLS
Regulation of IL-2 Expression in Activated and Anergic T Lymphocytes	0.794	0.160694		0.0787	RALB,Calm1 (includes others),RRAS2,CHP1,RALA,RAP1A,RRAS
RAR Activation	0.789	0.162555		0.0684	RPL7A,ADH1C,RDH11,HLTF,RDH12,RDH14,ALDH1A1,Aldh1a7,PSMC5,PRKCH,PRKAG1,RDH10,Rdh7
CNTF Signaling	0.774	0.168267	-2.44949	0.0811	RALB,STAT3,RRAS2,RALA,RAP1A,RRAS
Serotonin Receptor Signaling	0.772	0.169044		0.093	GCH1,IL4I1,MAOB,MAOA
Choline Biosynthesis III	0.763	0.172584		0.133	PCYT1A,CEPT1
Glycogen Degradation III	0.763	0.172584		0.133	PYGL,PGM5
Paxillin Signaling	0.762	0.172982	-3	0.0726	ARF1,RALB,RRAS2,VCL,RALA,ACTN1,ACTA1,RAP1A,RRAS
Adrenomedullin signaling pathway	0.76	0.17378	-2.7136	0.0667	RRAS2,C3,RAP1A,PLCH1,CFH,RALB,Calm1 (includes others),RALA,PDIA3,PRKAG1,TTN,CTH,SLC39A7,RRAS
Endometrial Cancer Signaling	0.755	0.175792	-2.44949	0.08	RALB,RRAS2,RALA,ILK,RAP1A,RRAS
CDK5 Signaling	0.752	0.177011	-2.12132	0.0741	RALB,RRAS2,RALA,PPP1CB,PPP2R1A,PRKAG1,RAP1A,RRAS
Glioma Signaling	0.748	0.178649	-2.64575	0.072	RALB,Calm1 (includes others),RRAS2,RALA,PRKCH,PA2G4,IDH1,RAP1A,RRAS
Gαi Signaling	0.748	0.178649	-1.41421	0.072	RALB,STAT3,RRAS2,RALA,GNB1,PRKAG1,RAP1A,RRAS,GNB2
Semaphorin Signaling in Neurons	0.737	0.183231		0.0833	RHOT2,RHOB,RHOT1,DPYSL2,RHOA
Arginine Degradation I (Arginase Pathway)	0.729	0.186638		0.25	ARG1,
Heme Degradation	0.729	0.186638		0.25	BLVRB,
L-cysteine Degradation I	0.729	0.186638		0.25	GOT1,
Phenylalanine Degradation I (Aerobic)	0.729	0.186638		0.25	PAH,
Phenylethylamine Degradation I	0.729	0.186638		0.25	ALDH3A2,
Spermine and Spermidine Degradation I	0.729	0.186638		0.25	PAOX,
JAK/Stat Signaling	0.711	0.194536	-2.64575	0.0745	RALB,STAT3,RRAS2,RALA,BCL2L1,RAP1A,RRAS
Prolactin Signaling	0.711	0.194536	-2.64575	0.0745	RALB,STAT3,RRAS2,RALA,PRKCH,RAP1A,RRAS
Antioxidant Action of Vitamin C	0.708	0.195884	2	0.0721	TXN,TXNRD1,PDIA3,PNPLA8,ABHD3,TXNRD3,PLCH1,SELENOT
Ephrin Receptor Signaling	0.706	0.196789	-3.4641	0.0667	RALB,STAT3,GNA13,RRAS2,CRKL,RALA,GNB1,RAP1A,RRAS,ARPC1A,GNB2,RHOA
Dopamine-DARPP32 Feedback in cAMP Signaling	0.701	0.199067	-2.33333	0.0675	CSNK1A1,Calm1 (includes others),CHP1,ATP2A1,PPP1CB,PPP2R1A,PDIA3,PRKCH,ATP2A2,PRKAG1,PLCH1
FLT3 Signaling in Hematopoietic Progenitor Cells	0.695	0.201837	-2.64575	0.0737	RALB,STAT3,RRAS2,RALA,EIF4E,RAP1A,RRAS
GABA Receptor Signaling	0.695	0.201837		0.0737	Ubb,AP2A2,AP2A1,NSF,SLC6A13,AP2M1,AP1B1
PAK Signaling	0.693	0.202768	-2.82843	0.0714	RALB,MYL1,RRAS2,MYLPF,MYL12A,RALA,RAP1A,RRAS
Apelin Endothelial Signaling Pathway	0.681	0.208449	-3	0.0692	RALB,Calm1 (includes others),GNA13,RRAS2,RALA,PRKCH,PRKAG1,RAP1A,RRAS
ErbB2-ErbB3 Signaling	0.668	0.214783	-2.44949	0.075	RALB,STAT3,RRAS2,RALA,RAP1A,RRAS
Role of JAK1 and JAK3 in γc Cytokine Signaling	0.652	0.222844		0.0741	RALB,STAT3,RRAS2,RALA,RAP1A,RRAS
Nitric Oxide Signaling in the Cardiovascular System	0.652	0.222844	-1.41421	0.0696	Calm1 (includes others),HSP90B1,KNG1,ATP2A1,PRKCH,ATP2A2,PRKAG1,HSP90AA1
PEDF Signaling	0.651	0.223357	-1.13389	0.0714	RALB,RRAS2,RALA,BCL2L1,RAP1A,RRAS,RHOA
Eumelanin Biosynthesis	0.643	0.22751		0.2	MIF,
Galactose Degradation I (Leloir Pathway)	0.643	0.22751		0.2	GALM,
Lysine Degradation V	0.643	0.22751		0.2	PIPOX,
Tetrahydrofolate Salvage from 5,10-methenyltetrahydrofolate	0.643	0.22751		0.2	MTHFD1,
dTMP De Novo Biosynthesis	0.643	0.22751		0.2	SHMT1,
Valine Degradation I	0.641	0.22856		0.111	SDS,EHHADH
Chronic Myeloid Leukemia Signaling	0.639	0.229615		0.069	RALB,RRAS2,CRKL,RALA,BCL2L1,PA2G4,RAP1A,RRAS
Signaling by Rho Family GTPases	0.631	0.233884	-3.60555	0.0618	GNA13,RHOT2,MYL12A,MSN,GNB1,SEPT2,PI4KA,GNB2,RHOA,VIM,MYL1,RHOB,MYLPF,RHOT1,ACTA1,ARPC1A
Melanoma Signaling	0.624	0.237684	-2.23607	0.0758	RALB,RRAS2,RALA,RAP1A,RRAS
ErbB4 Signaling	0.621	0.239332	-2.44949	0.0723	RALB,RRAS2,RALA,PRKCH,RAP1A,RRAS
PDGF Signaling	0.609	0.246037	-2.64575	0.0693	RALB,STAT3,RRAS2,CRKL,RALA,RAP1A,RRAS
Histamine Degradation	0.606	0.247742		0.105	ALDH3A2,ALDH1A1
Amyloid Processing	0.595	0.254097		0.0784	CSNK1A1,PRKAG1,CAPNS1,CAPN2
BMP signaling pathway	0.591	0.256448	-2.44949	0.0706	RALB,RRAS2,RALA,PRKAG1,RAP1A,RRAS
SPINK1 General Cancer Pathway	0.591	0.256448	-2.44949	0.0706	RALB,STAT3,RRAS2,RALA,RAP1A,RRAS
Acute Myeloid Leukemia Signaling	0.583	0.261216	-2.44949	0.068	RALB,STAT3,RRAS2,RALA,IDH1,RAP1A,RRAS
Role of NFAT in Cardiac Hypertrophy	0.577	0.26485	-3.4641	0.0611	CSNK1A1,RRAS2,CHP1,GNB1,RAP1A,PLCH1,GNB2,RALB,Calm1 (includes others),RALA,PDIA3,PRKCH,PRKAG1,RRAS
Granzyme A Signaling	0.574	0.266686		0.1	SET,H1F0
Arginine Degradation VI (Arginase 2 Pathway)	0.574	0.266686		0.167	ARG1,
GDP-mannose Biosynthesis	0.574	0.266686		0.167	GPI,
Glycerol Degradation I	0.574	0.266686		0.167	GPD1,
Pyruvate Fermentation to Lactate	0.574	0.266686		0.167	LDHA,
Selenocysteine Biosynthesis II (Archaea and Eukaryotes)	0.574	0.266686		0.167	SEPHS2,
UDP-N-acetyl-D-glucosamine Biosynthesis II	0.574	0.266686		0.167	FMO3,
Ceramide Signaling	0.57	0.269153	-2.44949	0.0673	RALB,SMPD2,RRAS2,RALA,PPP2R1A,RAP1A,RRAS
PPAR Signaling	0.57	0.269153	2.64575	0.0673	RALB,RRAS2,HSP90B1,RALA,HSP90AA1,RAP1A,RRAS
B Cell Development	0.567	0.271019		0.0833	Ighg2a,Ighg2b,HLA-A
Telomerase Signaling	0.566	0.271644	-2.12132	0.0656	RALB,RRAS2,HSP90B1,RALA,PPP2R1A,HSP90AA1,RAP1A,RRAS
Opioid Signaling Pathway	0.555	0.278612	-3.35659	0.06	RRAS2,CLTC,GNB1,RAP1A,AP1B1,RALB,Calm1 (includes others),AP2A2,RALA,SIGMAR1,AP2A1,PRKCH,PRKAG1,AP2M1,RRAS
Non-Small Cell Lung Cancer Signaling	0.55	0.281838	-2.23607	0.0682	RALB,RRAS2,RALA,PA2G4,RAP1A,RRAS
Role of NFAT in Regulation of the Immune Response	0.547	0.283792	-3.16228	0.0612	CSNK1A1,RALB,Calm1 (includes others),HLA-A,GNA13,RRAS2,CHP1,RALA,GNB1,RAP1A,RRAS,GNB2
HGF Signaling	0.543	0.286418	-2.82843	0.0645	RALB,STAT3,RRAS2,CRKL,RALA,PRKCH,RAP1A,RRAS
Ephrin B Signaling	0.529	0.295801		0.0694	GNA13,HNRNPK,GNB1,GNB2,RHOA
Melatonin Signaling	0.529	0.295801	-2.23607	0.0694	Calm1 (includes others),PDIA3,PRKCH,PRKAG1,PLCH1
Glioblastoma Multiforme Signaling	0.527	0.297167	-3.31662	0.0611	RALB,RHOT2,RRAS2,RHOB,RALA,PDIA3,RHOT1,RAP1A,PLCH1,RRAS,RHOA
NAD Biosynthesis from 2-amino-3-carboxymuconate Semialdehyde	0.518	0.303389		0.143	QPRT,
Superpathway of Serine and Glycine Biosynthesis I	0.518	0.303389		0.143	SHMT1,
Fatty Acid α-oxidation	0.516	0.304789		0.0909	ALDH3A2,ALDH1A1
Erythropoietin Signaling	0.511	0.308319		0.0659	RALB,RRAS2,RALA,PRKCH,RAP1A,RRAS
Rac Signaling	0.51	0.30903	-2.82843	0.063	RALB,RRAS2,RALA,RAP1A,RRAS,PI4KA,ARPC1A,RHOA
Axonal Guidance Signaling	0.509	0.309742		0.0559	GNA13,CHP1,GNB1,TUBA1C,RAP1A,TUBB2A,RALB,PFN1,MYL1,PRKCH,ARPC1A,RRAS2,TUBB,CRKL,MYL12A,DPYSL2,PLCH1,RTN4,TUBB4B,GNB2,RHOA,MYLPF,RALA,TUBA4A,PDIA3,EIF4E,PRKAG1,RRAS
Endocannabinoid Neuronal Synapse Pathway	0.5	0.316228	-1.34164	0.0625	ABHD6,CHP1,GNB1,PDIA3,PRKAG1,PLCH1,MGLL,FAAH
Pyrimidine Deoxyribonucleotides De Novo Biosynthesis I	0.49	0.323594		0.087	PCK1,DTYMK
IL-2 Signaling	0.487	0.325837	-2.23607	0.0667	RALB,RRAS2,RALA,RAP1A,RRAS
Renal Cell Carcinoma Signaling	0.486	0.326588	-2.23607	0.0645	RALB,Ubb,RRAS2,RALA,RAP1A,RRAS
CREB Signaling in Neurons	0.485	0.327341	-3.16228	0.0586	GNA13,RRAS2,GNB1,RAP1A,PLCH1,GNB2,RALB,Calm1 (includes others),RALA,PDIA3,PRKCH,PRKAG1,RRAS
Adenine and Adenosine Salvage III	0.471	0.338065		0.125	PNP,
Sphingomyelin Metabolism	0.471	0.338065		0.125	SMPD2,
Superoxide Radicals Degradation	0.471	0.338065		0.125	CAT,
Mechanisms of Viral Exit from Host Cells	0.467	0.341193		0.0732	PRKCH,ACTA1,PDCD6IP
IL-17 Signaling	0.452	0.353183		0.0625	RALB,RRAS2,RALA,RAP1A,CRP,RRAS
Renin-Angiotensin Signaling	0.451	0.353997	-2.64575	0.0602	RALB,STAT3,RRAS2,RALA,PRKCH,PRKAG1,RAP1A,RRAS
Bladder Cancer Signaling	0.441	0.362243	-2.23607	0.0619	RALB,RRAS2,RALA,PA2G4,RAP1A,RRAS
Sphingosine-1-phosphate Signaling	0.441	0.362243	-2.82843	0.0597	SMPD2,GNA13,RHOT2,RHOB,PDIA3,RHOT1,PLCH1,RHOA
Protein Kinase A Signaling	0.438	0.364754	-2	0.055	GNA13,PYGL,CHP1,MYL12A,GNB1,RAP1A,PLCH1,GYS2,GNB2,RHOA,Calm1 (includes others),MYH4,MYL1,KDELR2,MYLPF,PPP1CB,PDIA3,PRKCH,PRKAG1,TTN,H1F0,AKAP1
IGF-1 Signaling	0.436	0.366438	-2.64575	0.0603	RALB,STAT3,RRAS2,RALA,PRKAG1,RAP1A,RRAS
BAG2 Signaling Pathway	0.433	0.368978		0.0698	Hspa1b,HSPA8,HSP90AA1
GP6 Signaling Pathway	0.432	0.369828	-2.82843	0.0593	Calm1 (includes others),LAMC3,COL6A1,FGB,FGA,PRKCH,COL6A2,FGG
Purine Ribonucleosides Degradation to Ribose-1-phosphate	0.43	0.371535		0.111	PNP,
LPS-stimulated MAPK Signaling	0.43	0.371535	-2.44949	0.0612	RALB,RRAS2,RALA,PRKCH,RAP1A,RRAS
NF-κB Activation by Viruses	0.43	0.371535	-2.44949	0.0612	RALB,RRAS2,RALA,PRKCH,RAP1A,RRAS
Gαq Signaling	0.429	0.372392	-2.33333	0.0578	Calm1 (includes others),RHOT2,RHOB,CHP1,GNB1,RHOT1,PRKCH,GYS2,GNB2,RHOA
Myc Mediated Apoptosis Signaling	0.424	0.376704		0.0625	RALB,RRAS2,RALA,RAP1A,RRAS
Androgen Signaling	0.423	0.377572	-1	0.0588	CALR,Calm1 (includes others),GNA13,GNB1,PRKCH,PRKAG1,HSP90AA1,GNB2
eNOS Signaling	0.421	0.379315	-1.13389	0.0575	Calm1 (includes others),Hspa1b,DNM2,HSPA8,HSP90B1,KNG1,PRKCH,PRKAG1,HSP90AA1,AQP1
HER-2 Signaling in Breast Cancer	0.419	0.381066		0.0606	RALB,RRAS2,RALA,PRKCH,RAP1A,RRAS
IL-4 Signaling	0.419	0.381066		0.0606	RALB,HLA-A,RRAS2,RALA,RAP1A,RRAS
VEGF Family Ligand-Receptor Interactions	0.419	0.381066	-2.44949	0.0606	RALB,RRAS2,RALA,PRKCH,RAP1A,RRAS
Activation of IRF by Cytosolic Pattern Recognition Receptors	0.407	0.391742	-1	0.0635	MAVS,TANK,ISG15,PPIB
Neuroprotective Role of THOP1 in Alzheimer's Disease	0.398	0.399945	0	0.0583	IDE,HLA-A,KNG1,SERPINA3,HPN,PRKAG1,PLG
GDP-glucose Biosynthesis	0.394	0.403645		0.1	PGM5,
Ketogenesis	0.394	0.403645		0.1	BDH2,
Ketolysis	0.394	0.403645		0.1	BDH2,
Cardiac β-adrenergic Signaling	0.389	0.408319	-0.447214	0.0571	ATP2A1,PPP1CB,PPP2R1A,GNB1,ATP2A2,PRKAG1,AKAP1,GNB2
Phospholipases	0.382	0.414954	-2	0.0615	PDIA3,PNPLA8,ABHD3,PLCH1
Pyridoxal 5'-phosphate Salvage Pathway	0.382	0.414954	-2	0.0615	CSNK1A1,G6PC,PRKCH,PDXK
Sumoylation Pathway	0.38	0.416869	2.23607	0.0583	RHOT2,RHOB,ARHGDIA,RHOT1,RAN,RHOA
Tec Kinase Signaling	0.376	0.420727	-2.64575	0.0556	STAT3,GNA13,RHOT2,RHOB,GNB1,RHOT1,PRKCH,ACTA1,GNB2,RHOA
Mitotic Roles of Polo-Like Kinase	0.37	0.42658		0.0606	HSP90B1,SMC1A,PPP2R1A,HSP90AA1
Purine Nucleotides De Novo Biosynthesis II	0.363	0.433511		0.0909	PAICS,
UDP-N-acetyl-D-galactosamine Biosynthesis II	0.363	0.433511		0.0909	GPI,
Cell Cycle: G1/S Checkpoint Regulation	0.359	0.437522		0.0597	RPL5,RPL11,SKP1,PA2G4
GDNF Family Ligand-Receptor Interactions	0.35	0.446684	-2.23607	0.0575	RALB,RRAS2,RALA,RAP1A,RRAS
PTEN Signaling	0.347	0.44978	2.64575	0.0556	RALB,RRAS2,RALA,BCL2L1,ILK,RAP1A,RRAS
Endothelin-1 Signaling	0.346	0.450817	-3.31662	0.0539	RALB,GNA13,RRAS2,RALA,PDIA3,PNPLA8,PRKCH,ABHD3,RAP1A,PLCH1,RRAS
Autoimmune Thyroid Disease Signaling	0.346	0.450817		0.0612	Ighg2a,Ighg2b,HLA-A
Neurotrophin/TRK Signaling	0.341	0.456037	-2.23607	0.0568	RALB,RRAS2,RALA,RAP1A,RRAS
Melanocyte Development and Pigmentation Signaling	0.335	0.462381	-2.44949	0.0556	RALB,RRAS2,RALA,PRKAG1,RAP1A,RRAS
G Protein Signaling Mediated by Tubby	0.331	0.466659		0.0645	GNB1,GNB2
Angiopoietin Signaling	0.331	0.466659	-2.23607	0.0562	RALB,RRAS2,RALA,RAP1A,RRAS
NGF Signaling	0.331	0.466659	-2.64575	0.0547	RALB,SMPD2,RRAS2,RALA,RAP1A,RRAS,RHOA
ErbB Signaling	0.327	0.470977	-2.44949	0.055	RALB,RRAS2,RALA,PRKCH,RAP1A,RRAS
HIF1α Signaling	0.324	0.474242		0.0543	RALB,RRAS2,RALA,LDHA,HSP90AA1,RAP1A,RRAS
ERK/MAPK Signaling	0.322	0.476431	-2.11058	0.0529	RALB,STAT3,RRAS2,CRKL,RALA,PPP1CB,PPP2R1A,EIF4E,PRKAG1,RAP1A,RRAS
Colorectal Cancer Metastasis Signaling	0.322	0.476431	-3.60555	0.0524	RHOT2,RRAS2,GNB1,RAP1A,GNB2,RHOA,RALB,STAT3,RHOB,RALA,RHOT1,BCL2L1,PRKAG1,RRAS
FcγRIIB Signaling in B Lymphocytes	0.322	0.476431	-2.23607	0.0556	RALB,RRAS2,RALA,RAP1A,RRAS
Cytotoxic T Lymphocyte-mediated Apoptosis of Target Cells	0.316	0.483059		0.0625	HLA-A,B2M
Leukotriene Biosynthesis	0.311	0.488652		0.0769	MGST3,
Mevalonate Pathway I	0.311	0.488652		0.0769	PMVK,
GNRH Signaling	0.294	0.508159	-2.82843	0.052	RALB,Calm1 (includes others),RRAS2,RALA,GNB1,PRKCH,PRKAG1,RAP1A,RRAS
Fcγ Receptor-mediated Phagocytosis in Macrophages and Monocytes	0.288	0.515229	-2.23607	0.0532	RAB11A,PRKCH,ACTA1,RAB11B,ARPC1A
Role of JAK2 in Hormone-like Cytokine Signaling	0.287	0.516416		0.0588	STAT3,HLTF
TGF-β Signaling	0.273	0.533335	-2.23607	0.0521	RALB,RRAS2,RALA,RAP1A,RRAS
Estrogen Receptor Signaling	0.269	0.53827		0.0511	RALB,RRAS2,RALA,G6PC,RAP1A,PCK1,RRAS
Mouse Embryonic Stem Cell Pluripotency	0.267	0.540754	-2.44949	0.0513	RALB,STAT3,RRAS2,RALA,RAP1A,RRAS
IL-6 Signaling	0.257	0.55335	-2.64575	0.0504	RALB,STAT3,RRAS2,RALA,RAP1A,CRP,RRAS
Nur77 Signaling in T Lymphocytes	0.24	0.57544		0.0508	Calm1 (includes others),HLA-A,CHP1
Superpathway of Geranylgeranyldiphosphate Biosynthesis I (via Mevalonate)	0.233	0.58479		0.0588	PMVK,
tRNA Charging	0.229	0.590201		0.0513	DARS,TARS2
Apelin Muscle Signaling Pathway	0.218	0.605341		0.0556	PRKAG1,
D-myo-inositol (1,3,4)-trisphosphate Biosynthesis	0.218	0.605341		0.0556	MINPP1,
FAT10 Signaling Pathway	0.218	0.605341		0.0556	UBA1,
3-phosphoinositide Biosynthesis	0	1	-3	0.0439	MDP1,SACM1L,CDIPT,SET,HACD2,NUDT12,MINPP1,EPHX2,PI4KA
3-phosphoinositide Degradation	0	1	-2.64575	0.0443	MDP1,SACM1L,SET,HACD2,NUDT12,MINPP1,EPHX2
ATM Signaling	0	1		0.0206	SMC1A,PPP2R1A
Adipogenesis pathway	0	1		0.00746	AGPAT2,
Agranulocyte Adhesion and Diapedesis	0	1		0.0365	MYH14,MYH4,MYL1,CLDN3,MSN,MYH8,ACTA1
Allograft Rejection Signaling	0	1		0.0465	Ighg2a,Ighg2b,HLA-A,B2M
Altered T Cell and B Cell Signaling in Rheumatoid Arthritis	0	1		0.0111	HLA-A,
Apelin Cardiac Fibroblast Signaling Pathway	0	1		0.0455	PRKAG1,
Apelin Pancreas Signaling Pathway	0	1		0.0169	PRKAG1,
Atherosclerosis Signaling	0	1		0.0469	PON1,APOA2,APOA1,PCYOX1,PNPLA8,ABHD3
B Cell Receptor Signaling	0	1	-2.64575	0.0457	Ighg2a,RALB,Ighg2b,Calm1 (includes others),RRAS2,RALA,BCL2L1,RAP1A,RRAS
CCR5 Signaling in Macrophages	0	1		0.0426	Calm1 (includes others),GNB1,PRKCH,GNB2
CD27 Signaling in Lymphocytes	0	1		0.0189	BCL2L1,
CD28 Signaling in T Helper Cells	0	1		0.0299	Calm1 (includes others),HLA-A,CHP1,ARPC1A
CD40 Signaling	0	1		0.0247	TANK,STAT3
Cardiac Hypertrophy Signaling (Enhanced)	0	1	-4.3589	0.0382	RPS6,GNA13,RRAS2,CHP1,ATP2A1,GNB1,ATP2A2,RAP1A,PLCH1,RHOA,RALB,Calm1 (includes others),STAT3,RALA,PDIA3,PRKCH,EIF4E,PRKAG1,RRAS
Cdc42 Signaling	0	1	-1.63299	0.0479	HLA-A,MYL1,MYLPF,MYL12A,RALA,PPP1CB,B2M,ARPC1A
Cell Cycle Regulation by BTG Family Proteins	0	1		0.027	PPP2R1A,
Cell Cycle: G2/M DNA Damage Checkpoint Regulation	0	1		0.0204	SKP1,
Chondroitin Sulfate Biosynthesis	0	1		0.0175	Sult1d1,
Chondroitin Sulfate Biosynthesis (Late Stages)	0	1		0.0204	Sult1d1,
Communication between Innate and Adaptive Immune Cells	0	1		0.0417	Ighg2a,Ighg2b,HLA-A,B2M
Corticotropin Releasing Hormone Signaling	0	1	-2	0.049	Calm1 (includes others),KRT1,PRKCH,PRKAG1,CTH,RAP1A,SLC39A7
Crosstalk between Dendritic Cells and Natural Killer Cells	0	1		0.0225	HLA-A,ACTA1
Cyclins and Cell Cycle Regulation	0	1		0.037	SKP1,PPP2R1A,PA2G4
D-myo-inositol (1,4,5,6)-Tetrakisphosphate Biosynthesis	0	1	-2.64575	0.0486	MDP1,SACM1L,SET,HACD2,NUDT12,MINPP1,EPHX2
D-myo-inositol (3,4,5,6)-tetrakisphosphate Biosynthesis	0	1	-2.64575	0.0486	MDP1,SACM1L,SET,HACD2,NUDT12,MINPP1,EPHX2
D-myo-inositol-5-phosphate Metabolism	0	1	-2.82843	0.0494	MDP1,SACM1L,SET,HACD2,NUDT12,PLCH1,MINPP1,EPHX2
DNA Methylation and Transcriptional Repression Signaling	0	1		0.0294	MBD2,
Death Receptor Signaling	0	1		0.033	TANK,ACTA1,SPTAN1
Dendritic Cell Maturation	0	1	-2.44949	0.0306	Ighg2a,Ighg2b,HLA-A,PDIA3,B2M,PLCH1
Dermatan Sulfate Biosynthesis	0	1		0.0169	Sult1d1,
Dermatan Sulfate Biosynthesis (Late Stages)	0	1		0.0217	Sult1d1,
Docosahexaenoic Acid (DHA) Signaling	0	1		0.0185	BCL2L1,
EGF Signaling	0	1		0.0143	STAT3,
Eicosanoid Signaling	0	1		0.0294	PNPLA8,ABHD3
Endocannabinoid Cancer Inhibition Pathway	0	1	0.447214	0.0314	VIM,SMPD2,GNA13,PRKAG1,RHOA
Ephrin A Signaling	0	1		0.0161	RHOA,
FAT10 Cancer Signaling Pathway	0	1		0.0435	STAT3,EEF1A1
FGF Signaling	0	1		0.0217	STAT3,CRKL
Factors Promoting Cardiogenesis in Vertebrates	0	1		0.0108	PRKCH,
Fc Epsilon RI Signaling	0	1	-2.44949	0.0462	RALB,RRAS2,RALA,PRKCH,RAP1A,RRAS
G-Protein Coupled Receptor Signaling	0	1		0.0245	RALB,STAT3,RRAS2,RALA,PRKAG1,RAP1A,RRAS
GPCR-Mediated Integration of Enteroendocrine Signaling Exemplified by an L Cell	0	1		0.0411	PDIA3,PRKAG1,PLCH1
GPCR-Mediated Nutrient Sensing in Enteroendocrine Cells	0	1	-2	0.0357	PDIA3,PRKCH,PRKAG1,PLCH1
Graft-versus-Host Disease Signaling	0	1		0.0208	HLA-A,
Granulocyte Adhesion and Diapedesis	0	1		0.0112	CLDN3,MSN
Growth Hormone Signaling	0	1		0.0233	STAT3,PRKCH
Gustation Pathway	0	1		0.0131	GNB1,PRKAG1
Gαs Signaling	0	1		0.0374	GNB1,PRKAG1,RAP1A,GNB2
HIPPO signaling	0	1		0.0471	TEAD4,SKP1,PPP1CB,PPP2R1A
HMGB1 Signaling	0	1	-3	0.0497	RALB,RHOT2,RRAS2,RHOB,RALA,RHOT1,RAP1A,RRAS,RHOA
Hematopoiesis from Pluripotent Stem Cells	0	1		0.0408	Ighg2a,Ighg2b
Hepatic Cholestasis	0	1		0.038	ABCB11,HSD3B7,CYP7B1,PRKCH,PRKAG1,CYP8B1,CYP7A1
Hepatic Fibrosis / Hepatic Stellate Cell Activation	0	1		0.0376	MYH14,MYH4,MYL1,COL6A1,MYH8,CYP2E1,COL6A2
Hereditary Breast Cancer Signaling	0	1		0.0452	RALB,Ubb,RRAS2,RALA,HLTF,RAP1A,RRAS
IL-1 Signaling	0	1		0.044	GNA13,GNB1,PRKAG1,GNB2
IL-10 Signaling	0	1		0.029	STAT3,BLVRB
IL-12 Signaling and Production in Macrophages	0	1		0.0405	PON1,RAB7A,APOA2,APOA1,PCYOX1,PRKCH
IL-17A Signaling in Airway Cells	0	1		0.0125	STAT3,
IL-22 Signaling	0	1		0.0417	STAT3,
IL-23 Signaling Pathway	0	1		0.0167	STAT3,
IL-7 Signaling Pathway	0	1		0.0108	Ighg2b,
IL-9 Signaling	0	1		0.0213	STAT3,
Induction of Apoptosis by HIV1	0	1		0.0328	SLC25A5,BCL2L1
Inhibition of Angiogenesis by TSP1	0	1		0.0294	CD47,
Interferon Signaling	0	1		0.0278	ISG15,
Leptin Signaling in Obesity	0	1		0.0455	STAT3,PDIA3,PRKAG1,PLCH1
Leukocyte Extravasation Signaling	0	1	-2.64575	0.0423	VCL,CLDN3,CRKL,MSN,ACTN1,PRKCH,ACTA1,RAP1A,RHOA
Lymphotoxin β Receptor Signaling	0	1		0.0145	BCL2L1,
MIF Regulation of Innate Immunity	0	1		0.0238	MIF,
MIF-mediated Glucocorticoid Regulation	0	1		0.0294	MIF,
MSP-RON Signaling Pathway	0	1		0.0135	ACTA1,
Molecular Mechanisms of Cancer	0	1		0.0348	GNA13,RHOT2,RRAS2,RAP1A,RHOA,RALB,RHOB,RALA,RHOT1,PRKCH,BCL2L1,PA2G4,PRKAG1,RRAS
NER Pathway	0	1		0.0194	DDB1,UBE2N
NF-κB Signaling	0	1	-2.44949	0.0368	RALB,TANK,RRAS2,RALA,UBE2N,RAP1A,RRAS
Natural Killer Cell Signaling	0	1		0.0451	RALB,RRAS2,RALA,PRKCH,RAP1A,RRAS
Netrin Signaling	0	1		0.0308	CHP1,PRKAG1
Neuroinflammation Signaling Pathway	0	1	-1.34164	0.0319	GJB1,GLUL,IDE,HLA-A,CHP1,SLC1A2,B2M,SLC6A13,CRP,GLS
Neuropathic Pain Signaling In Dorsal Horn Neurons	0	1	-2	0.0342	PDIA3,PRKCH,PRKAG1,PLCH1
OX40 Signaling Pathway	0	1		0.0333	HLA-A,BCL2L1,B2M
Osteoarthritis Pathway	0	1		0.0142	ANXA5,DCN,PRKAG1
Ovarian Cancer Signaling	0	1	-2.44949	0.0452	RALB,RRAS2,RALA,PA2G4,PRKAG1,RAP1A,RRAS
PCP pathway	0	1		0.0328	PFN1,RHOA
PKCθ Signaling in T Lymphocytes	0	1	-2.64575	0.0412	RALB,HLA-A,RRAS2,CHP1,RALA,RAP1A,RRAS
Pancreatic Adenocarcinoma Signaling	0	1	-2	0.0403	STAT3,RALA,BCL2L1,PA2G4,CYP2E1
Phototransduction Pathway	0	1		0.0377	GNB1,PRKAG1
Primary Immunodeficiency Signaling	0	1		0.04	Ighg2a,Ighg2b
Pyrimidine Ribonucleotides De Novo Biosynthesis	0	1		0.0435	PCK1,DDX3X
Pyrimidine Ribonucleotides Interconversion	0	1		0.0455	PCK1,DDX3X
RANK Signaling in Osteoclasts	0	1		0.0192	Calm1 (includes others),CHP1
Reelin Signaling in Neurons	0	1		0.0106	CRKL,
Regulation of the Epithelial-Mesenchymal Transition Pathway	0	1		0.0398	RALB,STAT3,RRAS2,CLDN3,RALA,RAP1A,RRAS,RHOA
Relaxin Signaling	0	1		0.0429	GNA13,GNB1,PRKAG1,CTH,RAP1A,SLC39A7,GNB2
Role of BRCA1 in DNA Damage Response	0	1		0.0125	HLTF,
Role of CHK Proteins in Cell Cycle Checkpoint Control	0	1		0.0175	PPP2R1A,
Role of JAK family kinases in IL-6-type Cytokine Signaling	0	1		0.04	STAT3,
Role of JAK1, JAK2 and TYK2 in Interferon Signaling	0	1		0.0417	STAT3,
Role of Macrophages, Fibroblasts and Endothelial Cells in Rheumatoid Arthritis	0	1		0.0489	Ighg2a,CSNK1A1,RRAS2,CHP1,RAP1A,PLCH1,RHOA,RALB,Ighg2b,Calm1 (includes others),STAT3,RALA,PDIA3,PRKCH,MIF,RRAS
Role of NANOG in Mammalian Embryonic Stem Cell Pluripotency	0	1	-2.44949	0.0451	RALB,STAT3,RRAS2,RALA,RAP1A,RRAS
Role of Osteoblasts, Osteoclasts and Chondrocytes in Rheumatoid Arthritis	0	1		0.0127	CSNK1A1,Calm1 (includes others),CHP1
Role of PI3K/AKT Signaling in the Pathogenesis of Influenza	0	1		0.0125	CRKL,
Role of Pattern Recognition Receptors in Recognition of Bacteria and Viruses	0	1	-2	0.0237	MAVS,MBL2,C3,PRKCH
Role of RIG1-like Receptors in Antiviral Innate Immunity	0	1		0.0455	MAVS,TANK
Role of Wnt/GSK-3β Signaling in the Pathogenesis of Influenza	0	1		0.0128	CSNK1A1,
STAT3 Pathway	0	1	-2.44949	0.0444	RALB,STAT3,RRAS2,RALA,RAP1A,RRAS
Salvage Pathways of Pyrimidine Ribonucleotides	0	1	-2	0.0412	CSNK1A1,G6PC,PRKCH,PCK1
Small Cell Lung Cancer Signaling	0	1		0.023	BCL2L1,PA2G4
Sonic Hedgehog Signaling	0	1		0.0333	PRKAG1,
Sperm Motility	0	1	-2.64575	0.0311	Calm1 (includes others),PDIA3,PNPLA8,PRKCH,ABHD3,PRKAG1,PLCH1
Superpathway of D-myo-inositol (1,4,5)-trisphosphate Metabolism	0	1		0.0435	MINPP1,
Superpathway of Inositol Phosphate Compounds	0	1	-3.16228	0.0417	MDP1,SACM1L,CDIPT,SET,HACD2,NUDT12,PLCH1,MINPP1,EPHX2,PI4KA
Systemic Lupus Erythematosus Signaling	0	1		0.0502	Ighg2a,RALB,Ighg2b,HLA-A,RRAS2,KNG1,RALA,SNRPD1,C9,RAP1A,RRAS,C8A
T Cell Exhaustion Signaling Pathway	0	1		0.0421	RALB,STAT3,HLA-A,RRAS2,RALA,PPP2R1A,RAP1A,RRAS
T Cell Receptor Signaling	0	1		0.05	RALB,Calm1 (includes others),RRAS2,RALA,RAP1A,RRAS
T Helper Cell Differentiation	0	1		0.0274	STAT3,HLA-A
TNFR1 Signaling	0	1		0.02	TANK,
TNFR2 Signaling	0	1		0.0333	TANK,
TREM1 Signaling	0	1		0.0267	STAT3,MPO
TWEAK Signaling	0	1		0.0286	BAG4,
Th1 Pathway	0	1		0.0146	STAT3,HLA-A
Th1 and Th2 Activation Pathway	0	1		0.0107	STAT3,HLA-A
Th17 Activation Pathway	0	1		0.033	STAT3,HSP90B1,HSP90AA1
Th2 Pathway	0	1		0.00658	HLA-A,
Toll-like Receptor Signaling	0	1		0.0132	Ubb,
Transcriptional Regulatory Network in Embryonic Stem Cells	0	1		0.037	STAT3,SET
Type I Diabetes Mellitus Signaling	0	1		0.00901	HLA-A,
UVB-Induced MAPK Signaling	0	1		0.0294	PRKCH,EIF4E
VDR/RXR Activation	0	1		0.0385	HSD17B2,PSMC5,PRKCH
Wnt/Ca+ pathway	0	1		0.0323	PDIA3,PLCH1
Wnt/β-catenin Signaling	0	1		0.0231	CSNK1A1,Ubb,PPP2R1A,ILK
cAMP-mediated signaling	0	1		0.0176	Calm1 (includes others),STAT3,RAP1A,AKAP1
iCOS-iCOSL Signaling in T Helper Cells	0	1		0.024	Calm1 (includes others),HLA-A,CHP1
iNOS Signaling	0	1		0.0222	Calm1 (includes others),
nNOS Signaling in Skeletal Muscle Cells	0	1		0.0244	Calm1 (includes others),
p53 Signaling	0	1		0.00885	BCL2L1,

## Sheet: Upstream Regulators
Upstream Regulators
Upstream Regulator	Expr Fold Change	Molecule Type	Predicted Activation State	Activation z-score	p-value of overlap	Target molecules in dataset	Mechanistic Network
HNF4A		transcription regulator	Inhibited	-5.547	1.64e-49	ABCA6,ABCB11,ABCB9,ABCC6,ABCD2,ABCE1,ABHD6,ACLY,Acnat1/Acnat2,ACO1,ACOT1,Acot1,ACOX1,ACOX2,ACOX3,ACSL1,ACSS2,ACTN1,ACY3,AHSG,AKR1C4,ALCAM,ALDH1A1,ALDOB,AMACR,AMT,ANPEP,ANXA5,AP2A1,AP3B1,APOA1,APOA2,APOH,AQP1,ARG1,ARL1,AS3MT,ASGR1,BAAT,BAG4,BCL2L1,BCLAF1,BET1,BHMT,BLVRB,BNIP1,BPHL,C3,C4A/C4B,CAT,CBS/CBSL,CCDC47,CDIPT,CDK5RAP3,Ces2e,CHP1,CLDN3,CLPTM1,COASY,COPB1,COPB2,COPZ1,COQ4,CPT1A,CRAT,CRKL,CRO…	FOXO1,HNF1A,HNF4A,Insulin,NR1H4,PPARA,PPARD,PPARG,PPARGC1A,RXRA,SREBF1,SREBF2,THRB
PPARA		ligand-dependent nuclear receptor	Inhibited	-2.91	2.1e-46	AADAC,ABCD2,ABCD3,ACAA1,Acaa1b,ACACA,Acot1,ACOT2,ACOT8,ACOX1,ACSL1,ACSL5,ACSS2,ACTA1,AGXT,AHCY,ALDH3A2,ALDOB,APOA1,APOA2,ARG1,ARHGDIA,ASL,ASS1,BCL2L1,C3,C8A,C9,CAT,CDS2,CES3,CFH,CFI,Clec2d (includes others),CPT1A,CROT,CTH,CYB5B,CYP2B6,Cyp2c40 (includes others),Cyp2c54 (includes others),CYP2C8,CYP4A11,CYP7A1,CYP7B1,CYP8B1,DECR2,DHCR7,DIO1,ECH1,ECI2,EHHADH,ELOVL5,FABP2,FADS1,FADS2,FDFT1,FGA,FGB,FGG…	FOXO1,MED1,NCOA2,NR1H3,NR1H4,NR1I3,PPARA,PPARD,PPARG,PPARGC1A,RXRA,SREBF1,THRB,ciprofibrate,fenofibrate,pirinixic acid
MYCN		transcription regulator	Inhibited	-5.503	3.5e-39	ABCA6,ABCB9,ABCD1,ABCD2,ABCD3,ABCE1,ALDH1A1,B2M,BCL2L1,EEF1A1,EEF1D,EEF1G,EEF2,EIF4A1,EIF5A,HLA-A,LDHA,MAGT1,MYL12A,NCL,NDRG1,NUCB1,PDIA4,PGRMC2,RPL10,RPL11,RPL12,RPL13,RPL13A,RPL17,RPL18,RPL18A,RPL19,RPL21,RPL22,RPL23,RPL24,RPL26,RPL27,RPL27A,RPL28,RPL3,RPL30,RPL31,RPL35,RPL35A,RPL37A,RPL38,RPL4,RPL5,RPL6,RPL7,RPL8,RPL9,RPLP0,RPLP2,RPS12,RPS13,RPS15,RPS16,RPS17,RPS19,RPS2,RPS20,RPS23,RPS24,RPS25…
pirinixic acid		chemical toxicant	Inhibited	-6.145	8.37e-33	AADAC,ABCD3,ACAA1,Acaa1b,ACACA,Acot1,ACOT2,ACOT4,ACOT8,ACOX1,ACSL1,ACSL4,ACSL5,ACSS2,ADH1C,AHSG,ALDH3A2,ANXA7,APOA1,APOA2,ASL,C3,C9,CAT,CCT3,CCT6A,CCT7,CFH,CFI,CPT1A,CRP,CYP1A2,CYP2B6,Cyp2c40 (includes others),Cyp2c54 (includes others),CYP2C8,CYP3A7,CYP4A11,CYP7A1,CYP7B1,CYP8B1,DAD1,DECR2,ECH1,ECI2,EHHADH,EIF3E,ELOVL1,ELOVL5,FABP2,FADS1,FADS2,FBP1,FGB,G6PC,G6PD,GLUL,GOT1,GPAM,GPD1,HPX,HSD17B4,Hsd…	ACOX1,FOXO1,NR1H3,NR1H4,PPARA,PPARD,PPARG,PPARGC1A,RXRA,SREBF1,THRB,pirinixic acid
TO-901317		chemical reagent	Inhibited	-2.133	1.07e-30	ACAA1,Acaa1b,ACACA,ACLY,Acot1,ACOX1,ACSL1,ACSL5,ADH1C,AGPAT3,ALDH3A2,ASS1,BCL2L1,C3,C9,CFH,CPT1A,CRAT,CRP,Cyp2d9 (includes others),CYP2F1,CYP4A11,CYP7A1,CYP7B1,CYP8B1,DHCR7,DIO1,EHHADH,ELOVL1,ELOVL5,ENO1,EPHX1,FABP2,FADS1,FADS2,FBP1,FDFT1,FMO1,FMO5,G6PC,G6PD,GPAM,GPD1,GPI,Gsta4,GSTA5,GSTM5,HSD11B1,HSD17B12,HSD3B1,KNG1,MGLL,Mup1 (includes others),PCK1,POR,PXMP2,RDH12,SCD,SERPINA3,SIGMAR1,SLC27A2,S…	ESR1,FOXO1,HNF4α dimer,NR1H3,NR1H4,PPARA,PPARG,PPARGC1A,RXRA,SREBF1,SREBF2,THRB,TO-901317
RICTOR		other	Activated	7.341	1.11e-30	ATP5MC2,ATP5MF,ATP6V1A,ATP6V1C1,ATP6V1E1,BCL2L1,COX15,G6PC,ISG15,NAT8,NDUFA7,NDUFAB1,NDUFB2,NDUFB9,NDUFS8,NDUFV3,PPA1,PSMA1,PSMA2,PSMC2,PSMC5,PSMD13,PSMD2,PSMD6,RPL10,RPL10A,RPL11,RPL12,RPL13A,RPL14,RPL17,RPL18,RPL21,RPL22,RPL23,Rpl23a,RPL26,RPL28,RPL30,Rpl34 (includes others),RPL35A,RPL38,RPL4,RPL6,RPL7,RPL7A,RPL8,RPL9,RPLP0,Rplp1 (includes others),RPLP2,RPS10,RPS13,RPS15,RPS18,RPS19,RPS2,RPS23,…	MYC,RICTOR,RNA polymerase II,TP53
1,2-dithiol-3-thione		chemical reagent	Inhibited	-5.634	1.25e-30	ACAA1,ACSL5,AGPAT3,ARF1,BHMT,CCT3,CCT7,CDC34,Cyp2a12/Cyp2a22,CYP4A22,DAD1,DHCR7,DNAJB11,DNAJC3,EIF3E,EPHX1,ESD,FMO1,GCLM,GSTA3,Gsta4,GSTA5,GSTM5,HACD3,HM13,HSD3B1,HSP90AA1,HSP90B1,HTATIP2,IDE,MGLL,MRPS18B,MSMO1,NAT8B,PCBP1,PDIA3,PDIA4,PPIB,PRDX1,PSMA1,PSMA2,PSMC2,PSMD13,RACK1,RAN,RPL18,RPLP0,RPS16,SEC23A,SEC61A1,SERPINA3,SERPIND1,THRSP,TMED2,TPI1,TXN,TXNRD1,UGT1A1,UGT1A6,UGT2B28,Uox,VCP	1,2-dithiol-3-thione,NFE2L2
ciprofibrate		chemical drug	Activated	2.001	4.07e-30	ABCB11,ABCD3,ACAA1,ACOT2,ACOX1,Akr1c12/Akr1c13,AKR1C4,BAAT,C9,CAT,CES3,CRAT,CRP,CYP1A2,Cyp2c54 (includes others),CYP2C8,Cyp2d9 (includes others),CYP2E1,Cyp3a25 (includes others),CYP4A11,CYP4F12,CYP7A1,CYP7B1,DIO1,EHHADH,FAH,FGA,FGB,G6PC,GNMT,GOT1,HAL,HPD,HSD11B1,HSD17B4,HSD3B1,KRT8,LPCAT3,MBL2,MGLL,Mup1 (includes others),Nat8f2,PAH,PEX11A,PHLDA1,PIPOX,PXMP2,RGN,RPL12,SCD,SLC22A25,SLC4A4	ACOX1,ESR1,FOS,HNF4A,LEP,MED1,NCOA2,NR1H3,NR1I3,PPARA,PPARG,RNA polymerase II,RXRA,SREBF1,STAT5B,THRB,ciprofibrate
ACOX1	-1.338	enzyme		-1.795	2e-29	ABCD3,ACAA1,ACOT2,ACOX1,ACSL1,Akr1c12/Akr1c13,AKR1C4,BAAT,C9,CAT,CES3,CRAT,CYP1A2,Cyp2c54 (includes others),CYP2C8,Cyp2d9 (includes others),Cyp3a25 (includes others),CYP4A11,CYP4F12,CYP7B1,DIO1,EHHADH,FABP2,FAH,G6PC,GNMT,GOT1,GPX4,HAL,HPD,HSD11B1,HSD3B1,KRT8,LPCAT3,MBL2,MGLL,Mup1 (includes others),Nat8f2,PAH,PEX11A,PHLDA1,PIPOX,PXMP2,RGN,RPL12,Rpl36,RPS24,SLC22A25,SLC27A2,SLC4A4,Uox	ACOX1,NR1H3,PPARA,PPARG,RXRA,SREBF1,THRB
NR1I2		ligand-dependent nuclear receptor		-1.343	2e-28	ABCB9,ACOX1,ADH1C,AHCY,ALDH1A1,Aldh1a7,ALDH3A2,BHMT,CAT,CES3,CPT1A,CTH,Cyb5r3,CYP1A2,CYP2A6 (includes others),CYP2B6,CYP2C8,Cyp2d9 (includes others),CYP39A1,CYP3A7,CYP4A11,CYP4V2,CYP7A1,DHCR7,FMO5,GLUL,GOT1,Gsta4,GSTA5,GSTM5,Gstm6,Gulo,LPCAT3,MGST1,MTTP,Mup1 (includes others),NAT8,NAT8B,Nat8f2,PAPSS2,PDIA4,PGRMC2,PIPOX,POR,SCD,SERPIND1,STAT3,Sult1d1,TGM2,UGT1A1,UGT1A3,UGT1A6,Uox	AHR,CEBPB,FOXA2,FOXA3,NR1I2,NR1I3,ONECUT1,PPARA,PPARG,RNA polymerase II,dexamethasone,lipid
methylprednisolone		chemical drug		-0.99	2.97e-27	ACSL1,ADK,AHCY,Akr1c12/Akr1c13,AKR1D1,ALDH1A1,ALDH3A2,ALDOB,ANPEP,ANXA3,AP2A2,ARG1,ASS1,ATP2A2,B2M,C9,Calm1 (includes others),CCT6A,Ces1e,CLDN3,CNN3,CROT,CYB5B,Cyb5r3,CYP1A2,Cyp2a12/Cyp2a22,Cyp2b13/Cyp2b9,Cyp2b19,Cyp3a25 (includes others),DIO1,DPYS,ELOVL5,EPHX1,EPHX2,FAAH,FAH,FDFT1,G6PC,GC,GCH1,GCHFR,GCLM,GNPAT,GOT1,GPD1,GPT,GSTK1,HAAO,HACD3,HAGH,HAL,HPD,HPN,HSD17B12,HSD17B2,HSD3B7,HSP90B1,IDH1,K…
XBP1		transcription regulator	Inhibited	-6.775	4.41e-25	ACACA,APOA1,ATP2A2,BET1,CALR,CAT,COPB1,COPB2,COPZ1,CYP1A2,CYP2E1,DAD1,DDOST,DERL1,DNAJB11,DNAJC1,DNAJC3,FKBP2,GGCX,HM13,HSP90B1,HSPA13,KDELR2,LMAN1,LMAN2,MOGS,PCYT1A,PDIA3,PDIA4,PPIB,RAB33B,RPN1,RPN2,Rrbp1,SCD,SDF2L1,SEC11A,SEC23A,SEC31A,SEC61A1,SEC61B,SEC61G,SEC63,SPCS2,SPCS3,SRPRA,SRPRB,SSR1,SSR2,SSR3,SSR4,STARD5,SURF4,TRAM1,TXN,TXNDC5	ATF6,ERN1,NFE2L2,NFYA,XBP1
POR	-1.268	enzyme	Activated	2.569	3.74e-24	ACLY,Acot1,ACSL1,ACTA1,ALDH1A1,Aldh1a7,ANXA5,CLDN3,CPT1A,CYB5B,CYP17A1,CYP1A2,CYP2A6 (includes others),CYP2B6,CYP2C18,CYP2C8,CYP39A1,CYP4A11,CYP7A1,CYP7B1,CYP8B1,DHCR24,DHCR7,EHHADH,ELOVL1,ELOVL2,ELOVL5,FABP2,FADS2,FDFT1,GSTA3,GSTA5,GSTM5,Gstm6,Gstt3,HLA-A,HSD17B12,HSD3B1,Hsdl2,LSS,MSMO1,NSDHL,PMVK,POR,SC5D,SCD,SDS,SERPINA3,TM7SF2,TMEM97,UGDH
dihydrotestosterone		chemical - endogenous mammalian	Inhibited	-2.919	3.03e-22	ACACA,ACLY,ACSL3,ACTA1,ADH1C,AQP1,ATP2A1,ATP2A2,AZGP1,B2M,BCAP31,BCL2L1,BGN,C4A/C4B,CANX,CCT3,CKM,COL6A1,CPT1A,CYP17A1,Cyp2d9 (includes others),Cyp2j5,CYP4A11,CYP4A22,DCN,DHCR24,DPM3,ENO1,GLUL,GNMT,GPD1,GPI,GPX4,GRN,HACL1,HINT1,HLA-A,HSP90AA1,KRT1,KRT5,LDHA,ME1,MGLL,MT-CO1,MT-CYB,MT-ND3,Mup1 (includes others),MYH4,NDRG1,NUCB1,PA2G4,PCK1,PFN1,PHLDA1,RAB2A,RGN,RHOB,RPL12,RPL19,RPL27,RPL28,RPL3,RPL3…	AR,CEBPB,ESR2,MYC,NR1I3,PGR,PPARG,RNA polymerase II,SREBF1,TP53,WT1,dihydrotestosterone,metribolone,progesterone
NFE2L2		transcription regulator	Inhibited	-6.84	7.82e-22	ABCB11,ACSL5,AGPAT3,ARF1,BCL2L1,BHMT,Calm1 (includes others),CAT,CCT3,CCT7,CDC34,Ces1g,Cyp2a12/Cyp2a22,CYP4A22,DAD1,DHCR7,DNAJB11,DNAJC3,EIF3E,EPHX1,ESD,FMO1,G6PD,GCLM,GSTA3,Gsta4,GSTA5,GSTM5,Gstm6,Gstt1,HACD3,HM13,HSD3B1,HSP90AA1,HSP90B1,HTATIP2,IDE,IDH1,ME1,MGLL,MGST1,MGST3,MOGS,MRPS18B,MSMO1,NAT8B,PCBP1,PDIA3,PDIA4,PPIB,PRDX1,PSMA1,PSMD13,RACK1,RAN,RPL18,RPLP0,RPS16,SEC23A,SEC61A1,SERPINA3,SER…	HNF4A,NFE2L2,NR0B2,NR1H4,NR5A2,bile acid
sirolimus		chemical drug	Activated	6.815	3.66e-21	ACACA,ANXA5,ARF1,ARG1,ASS1,ATP6V1A,B2M,BCL2L1,CRAT,CYP2E1,DAD1,DPYSL2,EEF1A1,EEF2,EIF4A1,EIF5,ENO1,G6PD,GPD1,HSP90AA1,HSP90B1,IDH1,ISG15,LDHA,MFN2,NCL,PEX2,PPIA,PRDX5,RAB9A,RACK1,RAN,RHOA,RPL10,RPL10A,RPL13A,RPL15,RPL18,RPL18A,RPL19,RPL21,RPL23,RPL27,RPL27A,RPL3,RPL30,RPL35,RPL37A,RPL38,RPL5,RPL7A,RPL8,RPLP0,RPN2,RPS10,RPS12,RPS13,RPS15,RPS16,RPS17,RPS18,RPS19,RPS2,RPS20,RPS23,RPS24,RPS26,RPS3,RP…	AR,FOXO1,Insulin,MYC,PGR,PPARA,PPARG,RICTOR,RNA polymerase II,SREBF1,SREBF2,TP53,WT1,sirolimus
5-fluorouracil		chemical drug	Activated	5.695	3.77e-20	ACOX3,BCL2L1,BNIP3L,CALU,CANX,CAPNS1,CCT3,CCT4,CCT6A,EEF1G,EEF2,EIF3E,EIF4A1,HSPA8,LDHA,MDH1,MT-CO1,MT-ND3,MVP,NCL,NDUFS8,PCBP1,PSMD2,RHOB,RPL10,RPL10A,RPL11,RPL15,RPL18,RPL19,RPL21,RPL23,RPL24,RPL27A,RPL30,RPL31,RPL35,RPL35A,RPL38,RPL5,RPL6,RPL7,RPL7A,RPS13,RPS15A,RPS16,RPS23,RPS28,RPS4Y1,RPS8,SLC25A5,SRSF2,SSR4,TPI1,UQCRC2,YBX1
bezafibrate		chemical drug	Inhibited	-4.084	4.7e-20	ABCB11,ABCD1,ABCD3,ACAD11,Acot1,ACOT2,ACOT4,ACOX1,ACSL1,ACSL4,ACSL5,ACSL6,APOA1,CAT,CROT,CRP,CYB5A,CYP7A1,DECR2,DNM1L,ECH1,EHHADH,FABP2,FGB,HAO1,HSD17B4,MGLL,MT-CO1,PEX11A,PEX14,PEX3,SCD,SLC27A2,TSPO	ACOX1,ADIPOQ,FOS,FOXO1,MLXIPL,NCOR1,NR1H3,PPARA,PPARD,PPARG,PPARGC1A,RXRA,SREBF1,THRB,bezafibrate
NR1I3		ligand-dependent nuclear receptor	Inhibited	-4.102	5.52e-20	ACOX1,ALDH1A1,Aldh1a7,APOA1,CYP1A2,CYP2A6 (includes others),Cyp2b13/Cyp2b9,CYP2B6,CYP2C8,CYP2F1,CYP39A1,CYP3A7,CYP7A1,CYP7B1,CYP8B1,DIO1,EPHX1,G6PC,Gsta4,GSTA5,GSTM5,Gstt1,HSD17B4,Nedd4,PAPSS2,PCK1,POR,SCD,SLC29A1,Sult1a1,Sult1d1,THRSP,TUBA4A,UGT1A1,UGT1A3,UGT2B28	HNF1A,HNF4A,NCOA2,NR1I3,NR5A2,PPARGC1A,RXRA,THRB
SREBF1		transcription regulator	Inhibited	-4.001	1.9e-19	ABCD2,ACACA,ACLY,ACSL1,ACSL4,ACSL5,ACSS2,ADH1C,APOA2,ARF4,BCL2L1,CFI,COL6A1,CXADR,CYB5A,CYP7A1,CYP7B1,CYP8B1,DARS,DHCR7,EHHADH,FADS1,FADS2,FDFT1,G6PC,G6PD,GPAM,Gstm6,Gstt3,HSPA13,IDH1,IFI30,LSS,MAT1A,MLYCD,MSMO1,MTTP,MYL1,NSDHL,PCK1,PCYT1A,PKLR,PLS3,PMVK,RDH11,RPLP0,RPS24,SC5D,SCD,SERPINA3,THRSP,TM7SF2,TMEM97,TTN	CEBPB,Ins1,NFE2L2,NR0B2,NR1H3,NR5A2,PPARA,PPARD,PPARG,PPARGC1A,RXRA,SCAP,SREBF1,SREBF2,Srebp,TP53,cholesterol,fatty acid
CD 437		chemical drug	Activated	6.856	2.42e-18	AP2M1,ARF1,BANF1,CCT2,CCT3,CCT6A,DNAJA1,EEF2,EIF4A1,EIF4A2,EIF5A,ENO1,HSP90AA1,HSPA8,MGST1,NDUFB9,PABPC1,PCBP1,PCBP2,PDIA3,PFN1,PGAM1,PHYH,RPL10,RPL11,RPL13,RPL13A,RPL19,RPL24,RPL8,RPLP2,RPS10,RPS15,RPS16,RPS17,RPS2,SELENOF,SET,SKP1,SLC25A5,SRSF3,SSR2,TMEM14C,TXN,UBE2N,UQCRC2,YBX1
MYC		transcription regulator	Inhibited	-5.635	2.48e-17	ABCB9,ABCD1,ABCD3,ABCE1,ACACA,ACOT12,ACSL4,ACTA1,ACTN1,ADK,AHCY,AKAP1,ALCAM,ANXA5,AQP1,ARG1,ARL6IP1,ASS1,BCL2L1,CANX,CAPN2,CAPNS1,CCT3,CD47,CDC34,CHP1,CPT1A,DDX3X,Ear2 (includes others),EEF2,EIF4A1,EIF4E,EIF4G1,ENO1,ERAP1,F2,FABP2,FADS2,G6PC,G6PD,GCLM,GDI1,GDI2,GLS,GLS2,GLUL,GNPAT,GOT1,GPI,GPT,HLA-A,HSP90AA1,Hspa1b,IDH1,KRT17,KRT6B,LDHA,MAN2A1,MGST3,MIF,MOGS,MSN,MTHFD1,MYLPF,NCL,NDRG1,NDRG2,NUCB1…	AMPK,AR,CEBPB,FOXO1,Ins1,MLXIPL,MYC,NR0B2,PGR,PPARA,PPARG,PPARGC1A,PRKAA,RNA polymerase II,RXRA,SREBF1,TP53,WT1
ST1926		chemical drug	Activated	6.325	5.23e-17	AP2M1,ARF1,CCT2,CCT3,CCT6A,CNTN2,EEF2,EIF3E,EIF4A1,EIF4A2,EIF5A,ENO1,HSP90AA1,MGST1,NDUFB9,PABPC1,PCBP2,PDIA3,PFN1,RPL10,RPL13,RPL18A,RPL19,RPL24,RPL6,RPL8,RPS10,RPS15,RPS2,RPS26,SELENOF,SKP1,SRSF3,SSR2,TMEM14C,TPT1,TXN,UQCRC2,VAMP8,YBX1
nitrofurantoin		chemical drug		1.344	1.31e-16	ABCB11,ACAA1,ACOX1,AMACR,ANXA5,APOA2,ASL,ASS1,BCL2L1,C3,C4A/C4B,CAPN2,CAT,CFI,CPT1A,CRP,CYP4A11,EEF1A1,EHHADH,EIF4E,FGA,FGB,GJB1,GSTA5,Gulo,HPX,HSD17B4,PCYT1A,PRDX1,PRDX2,RPL13,RPL13A,RPL27,RPL6,RPS8,RPS9,SCP2,SLC27A2,TUBB,TXN
methapyrilene		chemical drug		1.504	3.73e-16	ACAA1,ALDOB,AMACR,ANXA5,APOA2,ASS1,BHMT,CAT,CBS/CBSL,CDC34,CPT1A,CRP,CYP4A11,CYP7A1,EEF1A1,EHHADH,FBP1,FGA,GJB1,Gulo,GYS2,HPN,KYNU,LGALS9B,MAOB,OPLAH,RPL13A,RPL27,RPS8,RPS9,SCD,SCP2,SLC27A2,Sult1a1,TUBB,TXNRD1
TP53		transcription regulator		-1.991	5.91e-16	ACLY,ACO1,ACOT11,ACSL1,ACSL3,ACSL6,ACSS2,ACTN1,ADH5,AHCY,ANXA3,AP1B1,AP3B1,APOA1,ARL6IP1,ASL,ASS1,ATL3,BCAP31,BCL2L1,C9,CALU,CAPNS1,CAT,CCS,CD47,CDC34,CENPE,CISD1,CKM,CKMT2,CMBL,CNN3,COL6A2,COPB1,COQ4,COX15,CPT1A,CYB5A,Cyb5r3,DDX3X,DHCR24,DHCR7,DNAJA2,DNM1L,DNM2,DTYMK,ECH1,EEF1A1,EIF4A1,EIF5,ENO3,EPHX1,FDFT1,FLAD1,FMO1,G6PC,G6PD,GC,GLS2,GLUL,GNA13,GPD1,GPD1L,GPI,GSTM5,HDLBP,HSP90AA1,HSPA8,IDH1,IF…	AKT1,AR,CEBPB,FOXO1,MYC,NR1H3,PML,PPARA,PPARG,PPARGC1A,RNA polymerase II,RXRA,SREBF1,TNF,TP53,WT1
HNF1A		transcription regulator	Inhibited	-5.156	6.45e-16	AADAC,ADH1C,AHSG,Akr1c12/Akr1c13,AKR1C4,ALDOB,ANPEP,APOA2,APOH,ASGR1,BCL2L1,C8A,C9,CBS/CBSL,CRP,CYB5A,CYB5B,CYP1A2,CYP2E1,Cyp2j5,CYP4V2,CYP7A1,ELOVL2,FBP1,FGA,FGB,FMO1,G6PC,GC,GDI2,GJB1,GLUL,GOT1,HACL1,HAL,HAO1,HGD,HPX,HSD11B1,HSD17B2,KNG1,MRPS18B,MTHFD1,MTTP,NAPA,PAFAH2,PAH,PCK1,PDHX,PEX13,PKLR,PLG,RAB33B,RACK1,SEL1L,SERPING1,SFXN2,SLC7A2,Sult1d1,TMED10,TMEM33,TPI1,TXNDC12,UGT1A1,UGT1A7 (include…	CEBPB,D-glucose,FOXO1,HNF1A,HNF4A,Ins1,Insulin,MLXIPL,MYC,NCOR1,NR0B2,NR1H4,PDX1,PPARA,PPARG,PPARGC1A,RXRA,SREBF1,SREBF2
RORC		ligand-dependent nuclear receptor			8.08e-16	ABCD2,ACOT2,ACSL6,AKR1D1,BHMT,CKMT2,CYP2A6 (includes others),Cyp2b13/Cyp2b9,CYP2B6,Cyp2c54 (includes others),Cyp2c70,CYP2C8,CYP2E1,CYP2F1,CYP39A1,Cyp3a25 (includes others),CYP4A11,CYP7B1,CYP8B1,DHCR24,FDFT1,G6PC,GSTA5,Gstt3,HSD17B7,HSD3B1,IL4I1,MGST3,Mup1 (includes others),NAT8,NSDHL,PCK1,POR,SLC1A2,SLC25A24,SLC7A2,Sult1a1,Sult1d1
SREBF2		transcription regulator	Inhibited	-3.86	3.08e-15	ACACA,ACLY,ACSL1,ACSS2,APOA2,CYB5A,CYP7B1,CYP8B1,DHCR7,EBP,FADS2,FDFT1,G6PD,IDH1,LSS,MSMO1,MTTP,NSDHL,PCYT1A,PMVK,RDH11,SC5D,SCD,THRSP,TM7SF2,TMEM97	CEBPB,ESR1,HNF4α dimer,Ins1,NFE2L2,NR0B2,NR1H4,NR5A2,PPARA,PPARD,PPARG,PPARGC1A,RXRA,SREBF1,SREBF2,Srebp,THRB,cholesterol,lipid
LEP		growth factor		-1.954	3.53e-15	ABCB11,ABCD3,ACACA,ACLY,ACO1,ACOX1,ACSL3,ACSL5,ALDOB,APOA1,APOA2,APOH,ASL,ASS1,ATP2A2,BCL2L1,CPT1A,CROT,CRP,CYB5A,CYP17A1,Cyp2a12/Cyp2a22,CYP2C18,Cyp2c54 (includes others),Cyp2c70,CYP2C8,Cyp2d9 (includes others),CYP2E1,CYP2F1,Cyp2j5,CYP4A11,CYP7A1,ECH1,EHHADH,ELOVL5,EPHX2,FAAH,FADS2,FMO5,G6PC,GNPAT,GPAM,GSTA3,HGD,HPX,IDH1,Irgm1,MSMO1,MT-CYB,MT-ND1,OPLAH,PCK1,PEMT,PRDX1,SC5D,SCD,SCP2,SLC25A5,SLC27…	ADIPOQ,CEBPB,FOS,FOXA2,FOXO1,INS,Ins1,LEP,MLXIPL,NCOR1,NR0B2,NR1H3,PPARA,PPARD,PPARG,PPARGC1A,RXRA,SREBF1,fatty acid
D-glucose		chemical - endogenous mammalian		0.081	3.69e-15	ACAA1,ACACA,ACLY,ACOX1,ACSL1,ACTA1,ACTN1,ALDOB,ANXA3,AQP1,ARF4,ASS1,ATP2A2,ATP5MC2,BCL2L1,C3,CALR,CANX,CAT,CYP2E1,CYP7A1,DCN,DNAJA2,DNAJB11,DNAJC3,EMC10,ENO1,ERO1A,FABP2,FBP1,FKBP2,G6PC,G6PD,GCH1,GLUL,GOT1,GPAM,GPD1,GPI,GRN,HNRNPK,Hspa1b,IDH1,ILK,KDELR2,LCP1,LDHA,MIF,MT-ND1,NDUFB9,PCK1,PDHX,PDIA3,PDIA4,PGAM1,PKLR,PON2,PPIB,PRDX6,PREB,RDH10,RTN3,SCD,SEC61A1,SEPHS2,SLC25A11,SLC25A5,SLC29A1,SLC33A1,…	ATF6,CEBPB,D-glucose,ERN1,FOXO1,Ins1,Insulin,NR0B2,PDX1,PML,PPARA,PPARG,RXRA,SREBF1,SREBF2,TNF,XBP1
SCAP		other	Inhibited	-4.762	3.81e-15	ACACA,ACLY,ACSL1,ACSL4,ACSL5,ACSS2,CYB5A,CYP2B6,DHCR7,EHHADH,FADS2,FDFT1,FLAD1,GPAM,Gstm6,Gstt3,LSS,MSMO1,NSDHL,PMVK,PON1,RDH11,SC5D,SCD,THRSP,TM7SF2,TMEM97	ESR1,HNF4α dimer,NFE2L2,NR5A2,PPARG,PPARGC1A,SCAP,SREBF1,SREBF2,Srebp,TP53,cholesterol,lipid
fenofibrate		chemical drug	Inhibited	-4.305	3.97e-15	ABCD2,ABCD3,ACAA1,Acaa1b,Acot1,ACOT2,ACOX1,ACSL1,ACSL3,ACSL4,ACSL5,APOA1,APOA2,CAT,CPT1A,CRP,CYP17A1,CYP4A11,CYP7A1,ECH1,ECI2,EHHADH,EIF3E,FABP2,FADS2,FBP1,FGA,FGB,FGG,G6PC,GLUL,GOT1,GPAM,GSTA3,Gsta4,HSD17B4,LPCAT3,MGLL,MLYCD,MPO,MTTP,PAICS,POR,SC5D,SCD,SLC27A2,SLC27A5,STAT3,UGT1A7 (includes others)	ACOX1,ADIPOQ,FOS,MLXIPL,NCOR1,NR1H3,NR1H4,PPARA,PPARG,PPARGC1A,RXRA,SREBF1,THRB,fenofibrate
RORA		ligand-dependent nuclear receptor	Inhibited	-2.236	3.68e-14	ABCD2,ACOT2,ACSL4,ACSL6,AKR1D1,BHMT,CKMT2,CYP2A6 (includes others),Cyp2b13/Cyp2b9,CYP2B6,Cyp2c54 (includes others),Cyp2c70,CYP2C8,CYP2E1,CYP2F1,CYP39A1,Cyp3a25 (includes others),CYP4A11,CYP7B1,CYP8B1,DHCR24,FDFT1,G6PC,GOT1,GSTA5,Gstt3,HSD17B7,HSD3B1,MGST3,Mup1 (includes others),NAT8,NSDHL,PCK1,POR,PRDX6,SCD,SLC1A2,SLC25A24,Sult1a1,Sult1d1
dexamethasone		chemical drug	Inhibited	-5.343	6.4e-14	ABCC6,ACACA,ACSL1,ACSL3,ACSL4,ACSS2,ACY3,AGPAT3,AKR1C4,ALCAM,ALDH1A1,ALDOB,AMY2B,ANXA3,APOA1,APOA2,AQP1,ARHGDIA,ASPH,ATP2A2,ATP6V1C1,B2M,BCL2L1,BCLAF1,BGN,BHMT,BLVRB,C3,C8A,Calm1 (includes others),CALR,CANX,CAT,CCT2,CD47,Clec2d (includes others),CMTM6,CNN3,COL6A1,COL6A2,COPA,CRP,CSNK1A1,CXADR,CYP1A2,Cyp2a12/Cyp2a22,CYP2A6 (includes others),Cyp2b19,CYP2B6,CYP2C8,CYP2E1,CYP2S1,Cyp3a25 (includes oth…	AHR,CEBPB,D-glucose,ESR1,FOXO1,Insulin,MYC,NR0B2,PDX1,PML,PPARA,PPARG,PPARGC1A,RXRA,SREBF1,SREBF2,TNF,dexamethasone
POLG		enzyme			8.65e-14	CYB5A,RACK1,RPL13,RPL14,RPL23,RPL27A,Rpl36a,RPL5,RPL7,RPS16,RPS19,RPS24,RPS25,RPS5,TPT1
arsenic trioxide		chemical drug		-0.665	1.28e-13	ARL6IP1,ATP1A2,ATP1B3,ATP5MC2,ATP6V1A,ATP6V1C1,BCAP31,BCL2L1,BLVRB,BNIP3L,CALR,COPB2,CTH,CYB5R1,DHCR24,DHCR7,DNAJB11,EBP,EPX,FADS1,FDFT1,GCLM,HBA1/HBA2,HSP90B1,HSPA8,LMAN2,LSS,ME1,MSMO1,MSN,NCL,NDUFA7,NDUFB2,P4HB,PDIA3,PDIA4,PPA1,PPID,PPIF,RAB18,RAB4A,RAP1A,RHOA,RPN1,RRAS2,RTN4,SCD,SDHC,SHMT1,SMC1A,TXNRD1,VAPA,VCP	HTT,MYC,NFE2L2,TP53,arsenic trioxide,hydrogen peroxide
methotrexate		chemical drug	Inhibited	-3.674	2.9e-13	ABCD1,ABCD3,ACAA1,ACO1,ACOX1,ACSL4,ACSL6,ACSS2,AGPAT3,AMACR,ASS1,BNIP3L,C3,C8A,CFH,CFI,CPT1A,CRP,CYP4A11,CYP7A1,ECH1,EHHADH,ENO3,FADS1,FGA,GPAM,GPI,GSTA5,HBA1/HBA2,HSD11B1,HSD17B4,OSTF1,PCK1,PCYT1A,PECR,PEX7,PHYH,PPIA,PRDX1,SCD,SDS,SERPING1,SLC27A2,UGT1A6	CEBPB,PML,PPARA,PPARG,RXRA,TNF,methotrexate
beta-estradiol		chemical - endogenous mammalian	Inhibited	-5.392	7.49e-13	ABCB11,ACAA1,Acot1,ACOX1,ACOX2,ACSL1,ACTA1,ADH1C,ADK,ALCAM,ANPEP,ANXA3,AP1B1,APOA1,AQP1,ARF5,ARG1,BCL2L1,BNIP3L,C3,C4A/C4B,CALR,CCT2,CKM,Clec2d (includes others),CPT1A,CRP,CRYZ,CXADR,CYB5A,CYP17A1,CYP2A6 (includes others),CYP2B6,CYP2E1,Cyp2j5,DCN,DDOST,DERL1,DHCR7,DIO1,DNAJC1,DNAJC3,ECH1,EIF3A,ELOVL2,ENO1,FAAH,FADS1,FDFT1,FGB,FMO1,FMO2,FMO5,G6PC,G6PD,GCH1,GCHFR,GDI2,GJB1,GNB1,GPAM,GSTA5,Gstt1,HBA…	AHR,AR,CEBPB,ESR1,ESR2,MED1,MYC,NR0B2,NR1I3,PGR,PML,PPARA,PPARG,PPARGC1A,RXRA,TNF,beta-estradiol,progesterone
PXR ligand-PXR-Retinoic acid-RXRα		complex	Inhibited	-3.413	3.2e-12	ABCB11,ABCB9,ALDH1A1,Aldh1a7,ALDH3A2,CAT,CES3,CYP1A2,CYP2A6 (includes others),CYP2B6,CYP2C8,CYP3A7,CYP7A1,PAPSS2,SCD,UGT1A1,UGT1A7 (includes others)
MAPT		other			5.25e-12	ACTA1,ANXA5,ARF4,ARF5,ATP1A2,ATP6V1A,ATP6V1E1,C3,CANX,CLTC,DNM1L,DPYSL2,DYNLL2,EEF1G,ENO1,ERMP1,Fus,GDI2,GPX4,GSTM5,HBA1/HBA2,Hbb-b1,HINT1,HSP90AA1,HSPA8,MDH1,NDUFS8,PEBP1,PGAM1,PPA1,PPIA,PRDX5,PRDX6,SLC1A2,SPTAN1,TPI1,TPM3,TPT1,TUBA1C,TUBA4A,TUBB,TUBB2A,TUBB4B,TXN,VKORC1L1	APP,MAPT,MYC
1,4-bis[2-(3,5-dichloropyridyloxy)]benzene		chemical toxicant		-1.474	8.94e-12	ACACA,APOA1,CPT1A,CYP1A2,Cyp2b13/Cyp2b9,CYP2B6,CYP2F1,CYP39A1,CYP7A1,CYP7B1,CYP8B1,DIO1,ECI2,G6PC,GSTA5,Nedd4,PAPSS2,PCK1,RTN4,SCD,SLC29A1,Sult1a1,Sult1d1,THRSP,TUBA4A,UGT1A1,UGT1A3,UGT2B28	1,4-bis[2-(3,5-dichloropyridyloxy)]benzene,HNF4A,NCOA2,NR1I3,NR5A2,PPARGC1A,RXRA,THRB
CFTR		ion channel	Inhibited	-2.517	1.76e-11	ACAA1,Acaa1b,AQP1,CFH,CFI,CYP2B6,Cyp2c40 (includes others),Cyp2d9 (includes others),Cyp3a25 (includes others),CYP4A11,CYP4V2,EPHX2,FAAH,FABP2,FADS1,FADS2,FDFT1,HSD17B2,HSD17B4,POR,SCD,SCP2,SLC27A2
phenobarbital		chemical drug	Inhibited	-3.531	2.31e-11	APOA1,CYP1A2,CYP2A6 (includes others),Cyp2b13/Cyp2b9,Cyp2b19,CYP2B6,CYP2C18,CYP2C8,CYP39A1,CYP7A1,CYP7B1,CYP8B1,DIO1,EPHX1,GPT,GSTA5,GSTM5,PAPSS2,PCK1,Sult1a1,THRSP,UGT1A1,UGT2B28	CYP3A,FOXA2,HNF1A,HNF4A,NCOA2,NR1H4,NR1I2,NR1I3,PPARA,PPARD,PPARGC1A,RXRA,SREBF2,THRB,phenobarbital
HSP90B1	-1.011	other	Inhibited	-2.982	5.58e-11	ARF1,ARF5,CALR,CANX,EIF5A,HSP90B1,PPIF,RAB10,RAB2A,RAB8B,RPL12,RPL27A,RPL30,RPLP2,RPS20,SLC1A2,SSR3,SSR4,VAMP8
ABCB6		transporter	Inhibited	-2.363	1.55e-10	CAT,CYP1A2,CYP20A1,Cyp2a12/Cyp2a22,CYP2A6 (includes others),CYP2B6,Cyp2c40 (includes others),Cyp2c54 (includes others),Cyp2d9 (includes others),CYP39A1,Cyp3a25 (includes others),CYP4A11,HAGH,NT5C3A,PRDX2,SLC25A51
bromobenzene		chemical toxicant		-0.577	1.99e-10	BHMT,CYP1A2,Cyp2b13/Cyp2b9,CYP2B6,CYP2E1,FDFT1,FMO1,FMO3,GC,GOT1,Gsta4,GSTA5,Gstt1,HSP90AA1,HSPA13,MSMO1,POR,RPL22,RPL28,RPL35
tunicamycin		chemical - endogenous non-mammalian	Inhibited	-3.961	2.12e-10	ACACA,ACOX1,ARF4,ATP2A2,CALR,CANX,CPT1A,CYP1A2,DNAJB11,DNAJC3,ERO1A,HDLBP,HSD11B1,HSP90B1,ILK,LMAN1,LMAN2,LMF1,MTDH,NDRG1,P4HB,PHLDA1,SCD,SDF2L1,SEC11A,SEC61A1,SEC61G,SEL1L,SIGMAR1,SPCS2,SRPRA,SSR3,STARD5,SURF4,UBXN4	ATF6,ERN1,HSPA5,NFE2L2,NFYA,PPARGC1A,PRKAA,TP53,XBP1,tunicamycin
Pln		other			2.58e-10	ACTA1,AHSG,ALDH3A2,APOA1,CALU,ENO1,HSP90B1,RAB10,RAB1A,RAB21,RAB5B,RACK1,RALA,RAP1A,RRAS,TPI1,VCP,VIM
EHHADH	-1.294	enzyme	Activated	3.148	2.98e-10	ABCD3,ACAA1,ACOT2,ACOX1,ACSL1,CYP4A11,LPCAT3,MGLL,PEX11A,SCP2	EHHADH,NR1H3,PPARA,PPARG,RXRA,SREBF1,THRB
sterol		chemical - endogenous mammalian		1.719	3.02e-10	ABCD2,ACACA,ACLY,ACSL1,ACSS2,CYP7A1,DHCR7,EBP,FDFT1,GPAM,IDH1,MTTP,PCYT1A	ESR1,HNF4α dimer,INSIG1,PPARG,PPARGC1A,SCAP,SREBF1,SREBF2,Srebp,TP53,sterol
STAT5B		transcription regulator		-1.712	7.73e-10	ABCD2,Acnat1/Acnat2,Acot1,ACOT1,ACOT11,ACOT4,ACSL6,AGPAT2,ALDH3A2,ATP2A2,BCL2L1,C9,CKMT2,CYP17A1,Cyp2a12/Cyp2a22,CYP2A6 (includes others),Cyp2b13/Cyp2b9,CYP2B6,CYP2C8,Cyp2d9 (includes others),CYP39A1,CYP4A11,CYP4A22,FMO2,GJB1,GPD1,Gsta4,Gstt3,HAO2,ME1,MPC2,Mup1 (includes others),MYL1,NAT8,NT5E,NUCB1,RPL5,SCD,TANK,THRSP,TPM3,UGT2B28	FOXO1,NR1H3,PPARA,PPARG,RXRA,SREBF1,STAT5B,THRB
cholic acid		chemical - endogenous mammalian		1.119	7.74e-10	ABCB11,ACOX1,APOA1,CYP2B6,CYP4A11,CYP7A1,CYP7B1,CYP8B1,DHCR7,EHHADH,EPHX1,FBP1,FDFT1,G6PC,KRT18,KRT8,MGST1,MVP,PCK1,PON1	FOXA2,FOXO1,HNF1A,HNF4A,MLXIPL,NFE2L2,NR0B2,NR1H4,NR1I2,NR5A2,PPARA,RXRA,SREBF1,SREBF2,Srebp,cholesterol,cholic acid,deoxycholate
IL3		cytokine		-1.964	8.24e-10	ACOX1,ARG1,BCL2L1,BNIP3L,Calm1 (includes others),CALR,CAT,CCT5,CPT1A,CRAT,CSNK1A1,DAD1,ECH1,EEF1A1,GNA13,HBA1/HBA2,HLA-A,HSP90B1,KPNB1,MPO,NCL,PRG2,RALA,RAN,RIDA,RPL10,RPL11,RPL13,Rpl23a,RPL3,RPL4,RPL5,RPL6,RPL7,RPS12,RPS16,RPS17,RPS19,RPS20,RPS3,RPS4Y1,RPS6,RPS7,SERPINA3,STT3A,Ubb,YBX1	AR,IL3,MYC,PGR,PPARG,TP53,WT1
interferon beta-1a		biologic drug			2.58e-09	ALG5,CCT4,CCT6A,DNAJA1,EEF1G,ENO1,KRT1,MRPS18B,NDUFB2,NDUFB9,PGAM1,PPIA,RAN,RPL18,RPL19,RPL22,RPL24,RPL26,RPL27,RPL27A,RPL3,RPS19,RPS28,RPS7,SERPING1
PC-SPES		chemical drug			3.14e-09	ACLY,B2M,DAD1,DTYMK,FDFT1,GJB1,GPI,HSD17B4,HSD3B1,HSP90AA1,MAN2A1,MGST1,MTCH1,P4HB,PA2G4,PRDX6,RAN,SEPHS2,TUBA4A,TUBB2A,TXN,VIM
PPARG		ligand-dependent nuclear receptor	Inhibited	-4.923	3.99e-09	ACAA1,Acaa1b,ACACA,ACLY,ACOT8,ACOX1,ACSL1,ACSL4,ACSL5,AGPAT2,APOA1,APOA2,ARG1,ATP2A2,BCL2L1,C3,CAT,CPT1A,CRAT,CYP4A11,EHHADH,EPHX1,ERO1A,FABP2,G6PC,GPAM,GPD1,GPT,HEBP1,HSD3B7,IDH1,KRT18,MDH1,ME1,MGLL,MGST1,MLYCD,MPO,MTTP,MYH14,NDRG1,NSF,PCK1,PEX11A,PEX6,PMVK,PYGL,RHOB,RPSA,SCD,SCP2,STIM1,TKT,TUBB,UGT1A7 (includes others),VAMP8,VIM	ADIPOQ,ESR1,Esrra,FOS,LEP,MED1,MLXIPL,NCOR1,NR1H3,NR1H4,NR1I3,PPARA,PPARG,PPARGC1A,RNA polymerase II,RXRA,SREBF1,STAT5B,THRB,rosiglitazone
clofibrate		chemical drug	Inhibited	-4.262	4.72e-09	ABCD3,ACAA1,Acot1,ACOT2,ACOT4,ACOT8,ACOX1,ANXA7,BAAT,CDS2,CPT1A,CROT,CYP1A2,Cyp2b13/Cyp2b9,CYP4A11,DECR2,ECH1,EHHADH,PEX11A,PEX11B,RTN4,SCD	ACOX1,NR1H3,PPARA,PPARG,RXRA,SREBF1,THRB,clofibrate
MAP4K4		kinase	Activated	4.888	6.25e-09	ACACA,ACLY,ACSL5,AGPAT3,Calm1 (includes others),DHRS4,GLUL,GOT1,HSD3B7,MGLL,NDUFAB1,NDUFS8,PAPSS2,PDHX,PEX11A,PEX16,PEX19,PEX3,PGAM1,PHYH,PON2,PXMP2,SCD,SCP2
PCGEM1		other	Inhibited	-2.43	8.06e-09	ACACA,ACLY,ACOX1,DHCR24,ENO1,G6PD,GLS,GPI,IDH1,LDHA,LSS,MLYCD,PGLS,TALDO1	MYC,PCGEM1,RNA polymerase II,TP53
NR0B2		ligand-dependent nuclear receptor	Activated	3.209	8.39e-09	ABCB11,ACACA,ACLY,ACOX1,APOA1,BAAT,CPT1A,CYP7A1,CYP7B1,CYP8B1,FBP1,G6PC,GPT,MTTP,P4HB,PCK1,PDIA3,PDIA4,SCD	FOXA2,FOXA3,FOXO1,Insulin,NR0B2,NR1H3,NR1H4,NR5A2,ONECUT1,PPARA,PPARG,PPARGC1A,RXRA,SREBF1,SREBF2,THRB
RXRA		ligand-dependent nuclear receptor	Inhibited	-2.625	8.64e-09	ABCB11,ABCD2,ACACA,Acot1,ACOX1,ACSL1,ACSL3,ADH1C,AHCY,ALDH1A1,APOA1,APOA2,BAAT,C3,CAT,CPT1A,CYP1A2,CYP2B6,Cyp2c70,CYP4A11,CYP7A1,EHHADH,EPHX1,FABP2,FADS2,FGG,GPD1,GPT,HSD17B4,ILK,KNG1,MAOB,MLYCD,MPO,PCK1,PKLR,SCD,SLC27A5,THRSP,TXN,UGT1A7 (includes others)	Esrra,FOXO1,HNF1A,HNF4A,MLXIPL,NCOR1,NR0B2,NR1H3,NR1H4,PPARA,PPARD,PPARG,PPARGC1A,RXRA,SREBF1,THRB
PLN		transporter			1.54e-08	AHSG,ALDH3A2,APOA1,CALU,ENO1,HSP90B1,RAB10,RAB1A,RAB21,RAB5B,RACK1,RALA,RAP1A,RRAS,TPI1,VCP,VIM
metribolone		chemical reagent	Inhibited	-5.748	1.54e-08	ACACA,ACLY,ACSL3,ACSS2,ACTN1,ADH1C,AKR1D1,ARL6IP1,ATP5MF,ATP6V1C1,ATP6V1E1,AZGP1,B2M,BCL2L1,CCT2,COX15,DHCR24,EIF5,ENO1,FDFT1,GNMT,GPI,KRT18,LDHA,MAOA,MGLL,MPC2,NDRG1,NDUFA7,NDUFAB1,NDUFB2,NDUFS8,NDUFV3,PGAM1,PHYH,PPA1,PPIB,RAB4A,RDH11,TPI1,UGDH	AKT1,AR,CEBPB,ESR1,FOXO1,HNF4α dimer,MYC,PPARG,PPARGC1A,SREBF1,SREBF2,TP53,dihydrotestosterone,metribolone
phenethyl isothiocyanate		chemical drug			2.16e-08	BCL2L1,CAPN2,CCT4,Cyp2a12/Cyp2a22,CYP3A7,EEF2,GCLM,GSTA3,Gsta4,GSTK1,HSP90AA1,IDH1,MGST1,MGST3,PLS3,RAB1A,RPL3,RPL5,TMED2,TXN,TXNRD1,UBXN4	NFE2L2,phenethyl isothiocyanate
GW 4064		chemical toxicant		-0.098	2.25e-08	ABCB11,ACACA,APOA1,BAAT,CYP7A1,CYP8B1,FGA,FGB,FGG,G6PC,KNG1,PCK1,PKLR,PON1,SLC27A5,THRSP	GW 4064,HNF1A,HNF4A,MLXIPL,NR0B2,NR1H4,PPARA,PPARG,PPARGC1A,RXRA,THRB
valproic acid		chemical drug		-0.616	2.26e-08	ABCD2,ACACA,AKR1C4,AMFR,APOA1,BCL2L1,CALR,CAT,CDS2,CPT1A,CRAT,CROT,CXADR,CYP17A1,CYP2A6 (includes others),Cyp2b13/Cyp2b9,CYP2B6,CYP2C18,Cyp2c54 (includes others),CYP2C8,CYP39A1,CYP4A11,DHCR7,DNAJB11,DNAJC3,EHHADH,ELOVL2,FABP2,FDFT1,GCLM,GLUL,GPAM,HSD17B6,HSD3B7,MSMO1,MTTP,NSDHL,PSMA1,PSMA2,PSMC2,PSMC5,PSMD13,PSMD2,PSMD6,SC5D,SCD,SEL1L,SLC1A2,SLC35D1,SPCS2,SRSF1,STAT3,TGM2,THRSP,UGT1A1	AHR,CEBPB,ESR1,ESR2,FOS,LEP,MED1,NFE2L2,NR1H3,NR5A2,PGR,PPARA,PPARD,PPARG,SREBF1,SREBF2,STAT5B,Srebp,beta-estradiol,cholesterol,fatty acid,valproic acid
PSEN1		peptidase		0.726	2.63e-08	ABCC6,ACSL1,ACTA1,AMY2A,ARF4,ARF5,ATP1A2,ATP2A2,ATP6V1A,ATP6V1E1,C3,CANX,CCS,CLTC,DHRS7,DNM1L,DPYSL2,DYNLL2,EEF1G,ENO1,ERMP1,Fus,GDI2,GNB1,HBA1/HBA2,Hbb-b1,HINT1,HSP90AA1,HSPA8,IDE,MT-CO1,PEBP1,PGAM1,PPIA,PRDX5,PRDX6,SLC1A2,SPTAN1,TPI1,TPM3,TPT1,TUBA1C,TUBA4A,TUBB,TUBB2A,TUBB4B,TXN,VKORC1L1	APP,MYC,PSEN1
NR1H4		ligand-dependent nuclear receptor		-0.192	3.14e-08	ABCB11,ACACA,APOA1,BAAT,C3,Ces1g,CYP2B6,CYP7A1,CYP8B1,FABP2,FGB,G6PC,GCLM,GPT,GSTA3,Gsta4,KNG1,LDHA,MTTP,NDRG2,PCK1,PGAM1,PKLR,PON1,SLC27A5,Sult1a1,TPI1,UGT1A1	CARM1,FOXA2,FOXO1,GW 4064,HNF1A,HNF4A,NR0B2,NR1H4,NR1I2,NR1I3,NR5A2,PPARA,PPARG,PPARGC1A,RXRA,THRB,chenodeoxycholic acid,cholic acid
ethanol		chemical - endogenous mammalian	Inhibited	-2.079	3.44e-08	ACACA,ACLY,ACOX1,ACTA1,ADH1C,ANPEP,APOA1,BCL2L1,BHMT,C9,CAT,CPT1A,CRP,CYP2A6 (includes others),Cyp2b13/Cyp2b9,CYP2B6,CYP2C8,CYP2E1,CYP3A7,CYP4A11,CYP4A22,EPHX1,ETNPPL,FAAH,FABP2,G6PC,GPAM,GPT,Gsta4,GSTA5,HAO2,HLA-A,HSD3B1,HSP90B1,HTATIP2,LSS,MAT1A,MGST3,MPO,NSDHL,PCK1,RHOB,SCD,SEC23A,SLC1A2,STAT3,STIM1	ADIPOQ,CEBPB,FOS,MLXIPL,MYC,NCOR1,NR1H3,NR1H4,PML,PPARA,PPARG,PPARGC1A,RXRA,SREBF1,THRB,TNF,ethanol
SLC13A1		transporter		0.894	3.49e-08	ACLY,ACSL5,ALDH1A1,C9,COPB2,Cyp2b13/Cyp2b9,Cyp3a25 (includes others),EEF1G,FABP2,GPAM,HSPA8,MPP6,PCK1,RPL8,Rplp1 (includes others),RPN1,SCD,SDF2L1,SRPRA,TUBA1C
tetraethylammonium		chemical drug		1.437	5.44e-08	ARHGDIA,BCL2L1,ECH1,EFHD2,HSPA8,LYPLA1,NDUFS8,PDIA3,RHOA,RPLP0,SSR4,TCP1,TPI1
ELOVL5	-1.527	enzyme	Activated	3.272	6.11e-08	ACACA,Acot1,CYP4A11,EHHADH,ELOVL2,FADS1,FADS2,G6PC,GPAM,PCK1,SCD	ELOVL5,ESR1,FOXO1,HNF4α dimer,MLXIPL,PPARA,PPARD,PPARG,PPARGC1A,PRKAA,SREBF1,SREBF2,TP53,linoleic acid
cafestol		chemical - endogenous non-mammalian		-0.625	7.76e-08	APOA1,CYP17A1,CYP2A6 (includes others),CYP7A1,CYP8B1,Gsta4,GSTA5,GSTM5,Gstm6,HSD3B1	FOXA2,HNF1A,HNF4A,MLXIPL,NR0B2,NR1H4,NR1I2,RXRA,cafestol
SH3TC2		other			9.39e-08	ACLY,ACSL1,DHCR24,DHCR7,EBP,GJB1,HSD17B7,LSS,NSDHL,PMVK,SC5D
KRAS		enzyme		-1.367	1.03e-07	ACLY,ANPEP,ARG1,B2M,BCL2L1,BGN,CCT5,CXADR,DPYSL2,EEF1A1,EIF4E,EIF5,EIF5A,ENO1,ERO1A,FAH,G6PD,GCLM,GLUL,GNA13,GRN,ILK,ISG15,KPNB1,LDHA,LGALS9B,MAN2A1,MSN,MT-CO1,MTHFD1,MTRR,NCL,NSF,NT5E,NUTF2,PA2G4,PABPC1,PDIA3,PRDX4,RAB7A,RHOA,RHOB,RPS6,RPSA,SCD,SERPINA3,SLC25A32,SLC29A1,STAT3,TCP1,TMEM109,TUBA4A,UBA1,UQCRC2,VAPA,VCP,VIM,VMP1,VPS35	AKT1,AR,CEBPB,EGFR,FOXO1,KRAS,MYC,PGR,PPARG,PPARGC1A,RNA polymerase II,TP53,WT1
INSR		kinase	Inhibited	-3.341	1.11e-07	ACOT2,ACSL1,ACSL4,ACSL5,ACTA1,AQP1,ARHGDIA,ATP5MF,Calm1 (includes others),CKMT2,CRAT,DHCR7,FBP1,FDFT1,GANAB,GCH1,GNB1,GRN,HSD17B4,IDH1,Iigp1,LCP1,LSS,MAOA,MAOB,MRPS21,MSMO1,MT-CO1,NDRG1,NDUFB9,NSDHL,PECR,PHLDA1,PKLR,RAB18,RAB7A,RHOB,RPL5,RPL7A,RPS16,SC5D,SCD,SCP2,SLC29A1,Srsf5,UQCRC2,YBX1	AKT1,CEBPB,D-glucose,FOXO1,IGF1R,INSR,Ins1,Insulin,MYC,NR0B2,PDX1,PPARA,PPARG,PPARGC1A,RXRA,SREBF1,SREBF2,TP53
Ins1		other		-0.942	1.12e-07	ACACA,Acot1,ADH1C,AP2M1,APOA1,ARF1,ATP1A2,CKM,CRAT,CYB5A,Cyp2d9 (includes others),CYP2E1,CYP7A1,ECI2,EHHADH,FADS1,FADS2,FDFT1,G6PC,G6PD,GDI2,GNPAT,GPD1,HNRNPK,HSD17B4,IDE,LDHA,MIF,MTTP,NDUFB9,PCK1,PKLR,PPIB,RGN,RHOA,SCD,STAT3,THRSP,UQCRC2,VIM	D-glucose,ESR1,FOS,FOXO1,HNF4α dimer,Ins1,LEP,MED1,MYC,NR0B2,NR1H3,NR1H4,PDX1,PPARA,PPARD,PPARG,PPARGC1A,RXRA,SREBF1,SREBF2,STAT5B,THRB,fatty acid
MLXIPL		transcription regulator	Inhibited	-3.108	1.41e-07	ACACA,ACLY,CPT1A,G6PC,GPD1,KHK,PKLR,PYGL,SCD,THRSP,TKFC	MLXIPL,NR1H3,PPARA,PPARD,PPARG,SREBF1,fatty acid
miR-30c-5p (and other miRNAs w/seed GUAAACA)		mature microrna	Activated	4.583	2.02e-07	ANPEP,AP2A1,ATP2A2,ELMOD2,F2,IDH1,MPDU1,MTTP,NCEH1,NCL,NT5C3A,NT5E,NUCB1,PEX11B,PNP,SEC23A,SEC62,THEM4,TMCO1,TMED10,TMED2
HSD17B4	-1.354	enzyme	Activated	3.148	2.02e-07	ABCD3,ACAA1,ACOT2,ACOX1,ACSL1,CYP4A11,LPCAT3,MGLL,PEX11A,SCP2
FECH		enzyme			2.09e-07	CYP1A2,Cyp2b13/Cyp2b9,CYP2B6,CYP2C8,Cyp2d9 (includes others),CYP2E1,CYP2F1,Cyp3a25 (includes others),CYP4A11,CYP7A1,CYP7B1
L-triiodothyronine		chemical - endogenous mammalian	Inhibited	-2.981	2.21e-07	ABCD2,ABCD3,ACOT2,ACOX1,ACSL1,ACTA1,AHSG,ALDH1A1,APOA1,APOA2,ATP2A2,BNIP3L,C4A/C4B,CCT4,CPT1A,CTH,CYP17A1,CYP4A11,CYP7A1,DAB2IP,DIO1,EHHADH,ETF1,F2,FGA,G6PC,G6PD,GLS2,HBA1/HBA2,HINT1,HSD11B1,KRT17,ME1,MGST3,Mup1 (includes others),PCK1,POR,PRDX2,PYGL,RGN,SCD,TGM2,THRSP,TTN,UBA1	FOXO1,Insulin,L-triiodothyronine,NCOR1,NR1H3,NR1H4,PPARA,PPARG,PPARGC1A,RXRA,SREBF1,SREBF2,THRB,thyroid hormone receptor
FGF19		growth factor	Activated	2.362	2.55e-07	ACACA,ACLY,ACSL1,ALDH1A1,AMY2A,BCL2L1,CYP17A1,Cyp2d9 (includes others),CYP7A1,CYP7B1,CYP8B1,ENO3,FBP1,PKLR,PON1,SCD,SERPINA3,THRSP	ADIPOQ,FGF19,FOS,FOXA2,FOXO1,MLXIPL,NCOR1,NR0B2,NR5A2,PPARA,PPARGC1A,RXRA
2-amino-1-methyl-6-phenylimidazo-4-5-b-pyridine		chemical toxicant	Inhibited	-3.606	2.6e-07	CCT2,CCT4,CCT5,CCT7,HSP90AA1,HSPA8,PSMA2,RAB11A,RAB2A,RALB,RAN,RAP1A,UBA1
ERN1		kinase	Inhibited	-2.588	2.91e-07	ACACA,ARF4,ATP2A2,CYP1A2,CYP2E1,DNAJB11,DNAJC3,ERO1A,G6PC,GOT1,GPT,HDLBP,HSP90B1,SCD,SDF2L1,SEC11A,SEC61A1,SEL1L,SPCS2,SRPRA,SSR3,SURF4	ATF6,ERN1,NFE2L2,NFYA,XBP1
mono-(2-ethylhexyl)phthalate		chemical toxicant	Inhibited	-4.394	3.03e-07	ACO1,ACOX1,ACSL1,ACSL4,CYP2C8,CYP4A11,ENO1,FADS1,G6PD,GPD1,GPI,MDH1,MLYCD,NDUFB9,PCK1,PPA1,PTRH2,SC5D,SDHC,TALDO1,TKT,TPI1,TRIM41,TSPO,UQCRC2,VCL	ADIPOQ,FOS,FOXO1,MLXIPL,NCOR1,NR1H3,PPARA,PPARG,PPARGC1A,RXRA,SREBF1,THRB,mono-(2-ethylhexyl)phthalate
pregnenolone carbonitrile		chemical drug		-1.054	3.5e-07	ABCB11,CPT1A,Cyp2b13/Cyp2b9,CYP2B6,CYP2C18,CYP7A1,SCD,SCP2,UGT1A1,UGT1A3,UGT1A6,UGT1A7 (includes others)	FOXA2,FOXO1,NR0B2,NR1I2,NR5A2,PPARA,RXRA,pregnenolone carbonitrile
tretinoin		chemical - endogenous mammalian		0.153	4.05e-07	ABCE1,ACOX1,ACSL1,ACSS2,ALDH1A1,ANPEP,ANXA5,APOA2,AQP1,ARG1,ATP1B3,ATP2A2,BCL2L1,BHMT,BNIP3L,C3,Calm1 (includes others),CALR,CAPN2,CBS/CBSL,CCT5,CD47,CLTC,CPT1A,CRAT,CSNK1A1,CYP17A1,CYP1A2,CYP2B6,CYP2C18,Cyp2c70,CYP2S1,CYP4A11,CYP7A1,DAD1,DCN,ECI2,EEF1A1,EEF1D,EEF1G,EHD1,EIF4A1,EIF4E,EIF4G1,EIF5,EIF5B,EPHX1,GJB1,GNA13,GSTA5,HLA-A,HNRNPF,HNRNPK,HSD11B1,HSD17B6,IDE,IL4I1,ISG15,KANSL3,KRT1,KRT18,KRT…	CEBPB,FOXO1,MYC,NR1H3,NR1H4,PML,PPARA,PPARG,PPARGC1A,RNA polymerase II,RXRA,SREBF1,THRB,TNF,TP53,tretinoin
LGR5		transmembrane receptor			4.12e-07	BCL2L1,BLVRB,CYP1A2,CYP2E1,GLUL,Gulo,HAL,HSD17B13,SLC1A2
fluconazole		chemical drug		-0.849	4.12e-07	ABCB9,ADH1C,CYP2B6,Cyp2c40 (includes others),CYP2C8,CYP3A7,POR,SLC6A13,SRD5A1
gentamicin		chemical drug		1.414	4.28e-07	ACAA1,ACSL3,ALCAM,ALDH1A1,AQP1,ASL,C4A/C4B,CALR,CBS/CBSL,CDC34,DECR2,DIO1,DNAJA2,EEF1A1,EPHX2,FMO1,G6PC,GSTM5,HACL1,HSD17B4,HSP90AA1,HSP90B1,IDH1,KMO,KYNU,NCL,Nedd4,PDIA4,PXMP2,RPS27L,Sult1a1,TMEM120A,TUBB
torin1		chemical reagent	Activated	4.333	4.33e-07	ACSS2,ADH1C,AKR1D1,ATP5MF,ATP6V1C1,ATP6V1E1,COX15,ENO1,GPI,LDHA,NDUFA7,NDUFAB1,NDUFB2,NDUFS8,PGAM1,PPA1,RPS20,RPS6,TPI1
THRSP	-1.546	other		-1.982	4.7e-07	ACACA,ACLY,DIO1,PCK1,PKLR,THRSP	FASN,SREBF1,THRSP
cholesterol		chemical - endogenous mammalian		1.522	4.74e-07	ABCA6,ABCB11,Acaa1b,ACLY,Acot1,ACSL1,ACSS2,CYB5B,CYP7A1,CYP7B1,CYP8B1,DHCR7,EPHX1,FADS1,FDFT1,GNMT,GSTA5,HSP90B1,ME1,MSMO1,NSDHL,PCYT2,PMVK,RDH11,RHOA,RPS28,SC5D,SCD,SCP2,STARD5,TM7SF2	ESR1,HNF4A,HNF4α dimer,INSIG1,NR0B2,NR1H4,NR5A2,PPARG,PPARGC1A,SCAP,SREBF1,SREBF2,Srebp,TP53,bile acid,cholesterol
CDK4/6		group	Activated	3.5	4.8e-07	BCLAF1,CALU,EIF5,ENO1,ITIH2,KRT1,PCYT1A,RPL10,RPL13,RPL27A,RPS6,SEC61B,TALDO1,TPI1,TUBA1C,TUBB
ONECUT1		transcription regulator		-0.194	4.92e-07	ABCB11,AKR1C4,AMT,APOH,ARL1,BNIP3L,CFI,COPB2,Cyp2a12/Cyp2a22,CYP7A1,DHRS4,EIF4A1,ELOVL1,G6PC,GJB1,HSD17B4,LRRC59,MDH1,MFSD1,MGST3,NUAK2,NUTF2,PCK1,PEX6,PON1,PSMA1,SCD,SYNJ2BP,TAOK3,TDO2,TMBIM6,TXNDC12,UGT1A1,UGT2A3,VCP,VWA5A	FOXA2,FOXA3,ONECUT1
PPARGC1A		transcription regulator	Inhibited	-4.531	5.17e-07	ABCB11,ACACA,ACOX1,ACSL6,ATP5MF,C3,CAT,CKMT2,CPT1A,CYP1A2,CYP2A6 (includes others),CYP2B6,CYP7A1,CYP8B1,DIO1,G6PC,GPAM,LDHA,MAOB,ME1,MFN2,MSMO1,MT-CO1,NCEH1,NDUFS8,NSDHL,PCK1,PGAM1,PHYH,PRDX5,SCD,TXN2,UGT1A1	FGF21,FOXO1,HNF1A,HNF4A,MLXIPL,NR0B2,NR1H3,NR1H4,NR1I3,PPARA,PPARG,PPARGC1A,RXRA,SREBF1,THRB
PPARGC1B		transcription regulator	Inhibited	-3.843	5.88e-07	ACACA,ATP5MF,C3,DHCR24,ENO1,ERO1A,FDFT1,G6PC,GPAM,LSS,MT-CO1,MT-ND1,MT-ND2,MTTP,PCK1,SCD	D-glucose,FOXO1,MYC,NR0B2,NR1H3,PDX1,PPARA,PPARD,PPARG,PPARGC1B,SREBF1,fatty acid
Insulin		group		-1.406	6.13e-07	ACACA,ACLY,ACOT12,ACSL1,ACTA1,ALDOB,APOA1,ATP5MC2,BCL2L1,CTH,CYP17A1,CYP1A2,CYP7A1,ERO1A,FADS1,FADS2,FGB,G6PC,G6PD,HNRNPK,HPSE,HSD11B1,HSP90B1,IDE,MAOA,MAOB,MAT1A,ME1,MT-ND1,MTTP,NDUFB9,PCK1,PRDX6,RPS16,RPS6,SCD,SLC25A11,SLC25A5,SLC29A1,SLC38A3,SRD5A1,SRSF3,STAT3,THRSP,UQCRC2	ADIPOQ,D-glucose,ESR1,FOS,FOXO1,HNF4α dimer,Insulin,L-triiodothyronine,MLXIPL,MYC,NCOR1,NR0B2,NR1H3,PDX1,PPARA,PPARD,PPARG,PPARGC1A,RXRA,SREBF1,SREBF2,THRB,fatty acid,thyroid hormone receptor
ATF6		transcription regulator		-1.758	6.36e-07	ACOX1,ATP2A2,CALR,CPT1A,DNAJB11,DNAJC3,G6PC,HSP90B1,LMAN1,LMF1,PCK1,PDIA4,PRDX2,RAN,SEL1L
MFSD2A		transporter			6.65e-07	ACSL4,DHCR7,FADS1,FADS2,FDFT1,Gstm6,IDH1,LSS,SCD
carbohydrate		chemical - endogenous mammalian	Inhibited	-3	1.02e-06	ACACA,ACLY,CPT1A,G6PC,KHK,PKLR,PYGL,SCD,THRSP,TKFC	FOXO1,Insulin,PPARA,PPARG,SREBF1,SREBF2,carbohydrate
imatinib		chemical drug		1.982	1.17e-06	ARL6IP1,ATP1A2,ATP1B3,ATP5MC2,ATP6V1A,ATP6V1C1,BCAP31,BCL2L1,CALR,COPB2,DNAJB11,HBA1/HBA2,HSP90B1,HSPA8,IGKC,LMAN2,NCL,NDUFA7,NDUFB2,P4HB,PDIA3,PDIA4,PPA1,PPID,PPIF,RAB18,RAB4A,RAP1A,RPN1,RRAS2,RTN4,SDHC,SMC1A,SRSF1,SRSF2,STAT3,VAPA,VCP
CYP51A1		enzyme	Activated	2.646	1.23e-06	DHCR24,EBP,LSS,MSMO1,NSDHL,SC5D,TM7SF2
FASN		enzyme	Inhibited	-2.915	1.49e-06	Acaa1b,ACACA,ACLY,ACOX1,Aldh1a7,GPAM,MLYCD,PCK1,PKLR,PON1,SCD,VIM	CEBPB,ESR1,FASN,FOXO1,HNF4α dimer,Insulin,PML,PPARA,PPARG,PPARGC1A,RXRA,SREBF1,SREBF2,TNF,lipid
TCR		complex	Inhibited	-4.604	1.71e-06	ABCD1,ABCD3,BCL2L1,ECH1,EIF4E,ENO1,HSP90B1,ISG15,MDH1,P4HB,PA2G4,PDIA4,PGAM1,PRDX6,RPL10A,RPL13A,RPL15,RPL17,RPL18A,RPL22,RPL3,RPL30,RPL31,RPL38,RPL4,RPL5,RPL6,RPL7,RPL9,RPLP0,RPS13,RPS15,RPS16,RPS17,RPS2,RPS23,RPS3,RPSA,SERPINA3,STAT3,TALDO1,TPI1	IL3,KRAS,MYC,TCR,TP53
mibolerone		chemical drug	Inhibited	-2.198	1.71e-06	ACSL1,ALCAM,ARF4,C4A/C4B,CALR,CALU,CLTC,CYP4V2,DAD1,DNAJB11,EIF4A1,HDLBP,HSP90B1,LSS,MAN2A1,P4HB,PPIA,PPIB,PRELP,PRKCH,Rrbp1,SLC25A5
MED13		transcription regulator	Activated	2.813	2.13e-06	ACACA,CYP2A6 (includes others),ENO1,G6PC,GPD1,KNG1,PKLR,PYGL,SCD,THRSP,TKT
miR-16-5p (and other miRNAs w/seed AGCAGCA)		mature microrna	Activated	5.214	2.16e-06	ARHGDIA,ECHDC1,EIF4E,F2,GPAM,GRN,HSP90B1,LDAH,LYPLA2,PDCD6IP,PNP,PPIF,PURA,RAB21,RAB9B,RHOT1,RIDA,RTN4,SEC24A,SRPRA,SRPRB,TMEM109,TMEM43,TPI1,TPM3,TXN2,UGDH,UGP2
HNF4α dimer		complex	Inhibited	-2.582	2.34e-06	ALDOB,CYP7A1,CYP8B1,FABP2,FBP1,PKLR,PON1
troglitazone		chemical drug		-1.342	2.42e-06	ABCD2,Acot1,ACOT2,ACOX1,ACSL1,ACSL6,ACTA1,Aldh1a7,ARF4,BCL2L1,C3,CKM,CYP2B6,CYP3A7,CYP7A1,DCN,ECH1,EIF5,ERO1A,FADS2,FGGY,GPAM,GPD1,HBA1/HBA2,KRT13,MAOB,ME1,MPO,MRPL47,MT-ND1,NDRG1,PCK1,PEMT,PEX11A,PNPLA8,PXMP2,SCD,TALDO1,THRSP,UGT1A1,UGT1A6,UGT1A7 (includes others)	CEBPB,D-glucose,FOXO1,Insulin,MYC,NR0B2,NR1H3,NR1H4,PDX1,PML,PPARA,PPARG,PPARGC1A,RXRA,SREBF1,SREBF2,THRB,TNF,troglitazone
tamoxifen		chemical drug		-0.548	2.69e-06	ABCB11,ACACA,ACOX1,ACOX2,AQP1,ASS1,BCL2L1,C3,CAT,CRYZ,CYP2B6,CYP2E1,CYP2F1,CYP7A1,EPHX1,FADS1,FADS2,GSTA5,HPN,HSP90B1,Igkv1-117,LSS,MIF,MT-CO1,PEMT,PFN1,SCD,SDS,SERPINA3,SLC1A2,SLC7A2,SLC9A3R1,TDO2,TXN	AHR,AR,CEBPB,ESR1,ESR2,MED1,NFE2L2,NR0B2,NR1H3,NR1I3,NR5A2,PGR,PPARA,PPARD,PPARG,RNA polymerase II,SREBF1,SREBF2,Srebp,cholesterol,fatty acid,progesterone,tamoxifen
RRP1B		transcription regulator			3.18e-06	HPX,HSP90AA1,RPL11,RPL13,RPL13A,RPL14,RPL19,RPL22,RPL27,RPL37A,RPL6,Rplp1 (includes others),RPS10,RPS19,RPS26,RPS3,RPS5,RPS8,RPS9
AFAP1-AS1		other		1.633	3.22e-06	ARHGDIA,PFN1,RAB10,RAB11A,RAB11B,RHOA
UCP1		transporter	Inhibited	-2.864	3.67e-06	ACACA,ACOT2,CTH,CYB5R1,EEF1A1,G6PD,GHITM,GNMT,GOT1,GPX4,GSTZ1,HSD17B7,MT-CO1,MTHFD1,MYH4,NUDT19,PCK1,PGLS,REEP6,SHMT1,SND1,STBD1,TXN2,UQCRC2	AMPK,FOXO1,MLXIPL,PPARGC1A,UCP1
n-3 fatty acids		chemical drug	Activated	2.588	4.06e-06	ADK,CAT,CBS/CBSL,FADS1,FADS2,GNMT,MAT1A,MTRR,PEMT,PKLR,RGN,SCD	ESR1,FOXO1,HNF4α dimer,Insulin,NR1H3,PPARA,PPARG,PPARGC1A,RXRA,SREBF1,SREBF2,THRB,n-3 fatty acids
INSIG1		other	Activated	4.138	4.18e-06	ACACA,ACLY,ACSL4,ACSS2,DHCR24,DHCR7,ELOVL1,FADS1,FADS2,FDFT1,G6PD,GPAM,LPCAT3,LSS,PCYT2,PMVK,SCD,TM7SF2	ESR1,HNF4α dimer,INSIG1,NFE2L2,NR5A2,PPARG,PPARGC1A,SREBF1,SREBF2,Srebp,TP53,cholesterol,lipid
carbon tetrachloride		chemical toxicant		-0.471	4.21e-06	AMY2B,APOA1,APOA2,ASS1,BCL2L1,C9,Calm1 (includes others),CAT,Ces1g,CYP1A2,Cyp2b13/Cyp2b9,CYP2E1,FAAH,FGG,GC,GPX4,Gsta4,GSTA5,GSTK1,HSP90AA1,ME1,MGLL,NDRG2,PON1,PRKCH,RALB,RGN,UGT1A3	AKT1,CEBPB,FOS,FOXO1,HSF1,MYC,PPARG,PPARGC1A,TGFB1,TP53,carbon tetrachloride
E. coli B5 lipopolysaccharide		chemical - endogenous non-mammalian	Activated	2.539	4.97e-06	ADH1C,ADH5,AHSG,AKR1C4,APOA1,B2M,BHMT,CAT,Cyp2a12/Cyp2a22,Cyp2c40 (includes others),Cyp2c54 (includes others),Cyp2d9 (includes others),Cyp2j5,CYP7A1,EEF1A1,FMO1,G6PC,GCLM,GNMT,HLA-A,HSD11B1,MAT1A,MPO,Mup1 (includes others),PAH,PHLDA1,PPIA,RHOB,SEPHS2,STAT3,TGM2,VTN	CEBPB,E. coli B5 lipopolysaccharide,MYC,PML,PPARA,PPARG,PPARGC1A,RXRA,TNF
GPD1	-1.117	enzyme			5.45e-06	ACLY,Acnat1/Acnat2,ACOT2,C8A,C9,Cyp2b13/Cyp2b9,CYP2B6,CYP2C8,CYP39A1,CYP4A22,CYP7B1,FMO3,GSTA5,HAO1,Mup1 (includes others),SERPINA3,TTC39C
chloropromazine		chemical drug	Inhibited	-2.213	6.27e-06	CYP2B6,DHCR7,FADS2,FDFT1,HPN,LSS,MSMO1,RDH11,SC5D,SCD,SERPINA3
glucosamine		chemical - endogenous mammalian		-0.093	6.42e-06	ACACA,ASS1,ATP2A2,ATP5MC2,GPD1,HSP90B1,MT-ND1,NDUFB9,SLC25A11,SLC25A5,STAT3,UQCRC2	AR,CEBPB,EGFR,ESR1,FOS,FOXO1,IGF1R,Ins1,Insulin,LEP,MED1,MYC,NR0B2,PGR,PPARA,PPARG,RXRA,SREBF1,SREBF2,STAT5B,glucosamine
tanespimycin		chemical drug	Activated	2.199	6.74e-06	ACACA,BCL2L1,EIF4A1,FDFT1,HSP90B1,HSPA8,KRT18,KRT8,LDHA,MIF,RPL24,RPL27A,RPL30,RPL35,RPS16,RPS8,SCD,SLC1A2,SRSF2,STAT3
miR-542-3p (miRNAs w/seed GUGACAG)		mature microrna	Activated	2.193	6.89e-06	ILK,RPL11,RPL22,RPS23,RPS28
diethylnitrosamine		chemical toxicant	Activated	2.324	7.01e-06	BAAT,C9,CES3,Cyp2c54 (includes others),CYP2C8,CYP4A11,CYP4F12,CYP7B1,HSD3B1,Hspa1b,KRT8,Mup1 (includes others),PAH,PHLDA1,Rpl36,SLC22A25
SLC25A13		transporter			7.32e-06	ACLY,Acnat1/Acnat2,ACOT2,C8A,C9,Cyp2b13/Cyp2b9,CYP2B6,CYP2C8,CYP39A1,CYP4A22,CYP7B1,FMO3,GSTA5,HAO1,Mup1 (includes others),SERPINA3,TTC39C
beta-naphthoflavone		chemical toxicant		-1.94	8.01e-06	CRP,CYP1A2,CYP2C18,CYP2S1,CYP4A11,GCLM,GSTA5,GSTM5,ME1,UGT1A1,UGT1A6,UGT1A7 (includes others)	AHR,CEBPB,ESR1,NFE2L2,beta-naphthoflavone
Esrra		transcription regulator		-1.732	8.4e-06	ACO1,ACOX1,ACSL5,ALDOB,ATP5MF,CPT1A,CRAT,ECH1,ENO1,ENO3,FABP2,FBP1,GALM,GOT1,HSD3B1,PCK1,PPA1,PYGL	Esrra,NR1H4,PPARA,PPARD,PPARGC1A,RXRA,THRB
SMARCB1		transcription regulator	Inhibited	-4.372	8.48e-06	ACSL1,BNIP3L,C4A/C4B,CENPE,CRP,Cyp2c54 (includes others),Cyp2c70,CYP2C8,Cyp2d9 (includes others),CYP2E1,CYP39A1,Cyp3a25 (includes others),CYP3A7,CYP4A11,CYP8B1,EIF4E,FBP1,G6PC,GJB1,Mup1 (includes others),PCK1,RAB14,RAB5B,RAB5C
TCF7L2		transcription regulator	Inhibited	-5.154	8.83e-06	ABCD2,ACAA1,ACOT4,ACSL1,ACSL3,ACY3,AKR1C4,ALDH3A2,ASPH,CERS2,CYP2C8,CYP2E1,CYP3A7,CYP7A1,DHCR24,DHRS7,EHHADH,ELOVL1,FBP1,G6PC,GCLM,GJB1,GLUL,GYS2,IDH1,ILK,ME1,MOSPD2,PCK1,RAP1A,RHOA,SC5D,SLC1A2,SLC27A2,SRD5A1,SRSF1,TXNDC16	FOS,FOXA2,FOXO1,INS,Insulin,PPARA,PPARG,SREBF1,SREBF2,TCF7L2
thyroid hormone		chemical - endogenous mammalian		-1.039	9.83e-06	ACSL5,ACTA1,ALDOB,ATP2A2,CPT1A,CRAT,Cyb5r3,CYP7A1,DAD1,DNAJC3,ECH1,FDFT1,G6PC,G6PD,GCH1,GDI1,ME1,MT-ND3,PCK1,PHYH,PKLR,RAB2A,THRSP,UGP2,VIM	ESR1,FASN,FOS,LEP,MED1,NR1H3,PPARA,PPARG,PPARGC1A,RXRA,SREBF1,STAT5B,THRB,thyroid hormone
MTOR		kinase		0.885	1.01e-05	ACACA,ACLY,ACOX1,AMACR,ATP2A2,BCL2L1,CLTC,CYP17A1,EIF3A,ENO1,FGB,GSTM5,GSTZ1,HBA1/HBA2,HSD11B1,HSD17B2,HSP90B1,LDHA,MDH1,MFN2,MLYCD,MT-CO1,MYH8,PDHX,PFN1,PGRMC1,PNLIP,PPIB,PRDX5,RAB11B,RAB4A,RHOA,RPL12,RPL23,RPS18,SND1,STAT3,UQCRC2	AKT1,CEBPB,FOXO1,MTOR,MYC,PPARG,PPARGC1A,TP53,sirolimus
FOS		transcription regulator		-1.047	1.05e-05	ACACA,ACOX1,AGPS,AKR1D1,ARF1,ASL,CALU,CAPN2,CAT,COL6A1,CTH,CYP17A1,CYP7A1,DDX3X,ENO1,EPHX2,FGA,G6PC,GSTA5,HBA1/HBA2,Hbb-b1,HSD3B1,HSP90B1,HTATIP2,KRT13,Krt2,KRT8,LETMD1,LPCAT3,MAOA,MGST1,NSDHL,PAOX,PCYT2,PFN1,PHLDA1,PRDX1,PSMA2,RALB,RPL9,RPLP0,RPS18,RPS24,RPS6,RPS7,RPS9,SCD,STIM1,Tpm4,TUBB,TXN,VIM,XDH	FOS,NFE2L2,NR0B2,NR1H4,NR1I2,NR5A2,SREBF1,SREBF2,Srebp,cholesterol,cholic acid
NRG4		growth factor	Activated	2.219	1.3e-05	ACACA,ACOX1,EHHADH,ELOVL5,ME1,SCD	FOXO1,Insulin,NRG4,PPARA,PPARG,SREBF1,SREBF2
PCK1	-1.39	kinase		1.471	1.3e-05	ACOX1,CRAT,EHHADH,G6PC,MLYCD,PCK1	CEBPB,Ins1,NR0B2,NR1H3,PCK1,PPARA,PPARD,PPARG,RXRA,SREBF1,fatty acid
gemfibrozil		chemical drug	Inhibited	-2.752	1.3e-05	ACAA1,ACOT2,ACOX1,ANXA7,APOA1,CPT1A,CRP,DECR2,ECH1,EHHADH,FGB,POR,RTN4,SCD	ACOX1,CEBPB,FOXO1,NR1H3,NR1H4,PML,PPARA,PPARD,PPARG,PPARGC1A,RXRA,SREBF1,THRB,TNF,gemfibrozil
FAAH	-1.46	enzyme	Activated	2.828	1.32e-05	FAAH,FNDC3A,RPL17,RPL5,RPL7,RPS18,RPS2,Rps3a1,RPS6
APP		other		-1.169	1.44e-05	ABCD3,ACTA1,ANXA5,ARF4,ARF5,ARG1,ARL6IP5,ATP1A2,ATP6V1A,ATP6V1E1,BCL2L1,C3,C4A/C4B,CALR,CANX,CAT,CLTC,DCN,DNM1L,DPYSL2,DYNLL2,ECH1,EEF1G,ENO1,ERMP1,Fus,GDI2,GNB1,GPI,Gsta4,HBA1/HBA2,Hbb-b1,HINT1,HSP90AA1,HSPA8,IDE,IL4I1,ILK,Irgm1,KPNB1,KYNU,LDHA,MPO,MRPL10,MT-CO1,MT-CYB,MT-ND1,MT-ND2,MT-ND3,NDUFS8,PEBP1,PGAM1,PPIA,PPP2R1A,PRDX2,PRDX5,PRDX6,PURA,RAN,RHOA,RPS6,SET,SIGMAR1,SLC1A2,SPTAN1,STAT3,TPI1,T…	APP,AR,CEBPB,EGFR,HTT,MYC,NFE2L2,PGR,PML,PPARA,PPARG,RNA polymerase II,RPTOR,RXRA,SREBF1,SREBF2,TNF,TP53,hydrogen peroxide
HSF2		transcription regulator	Inhibited	-3.138	1.58e-05	CCT2,CCT3,CCT4,CCT5,CCT6A,CCT7,Hspa1b,PSMA1,TCP1,TXN
uridine		chemical - endogenous mammalian	Inhibited	-2.236	1.76e-05	Acot1,ACOX1,ALDOB,EEF1A1,EHHADH
Hmgn3		other	Inhibited	-2.236	1.77e-05	Acaa1b,AHSG,APOA1,APOA2,AZGP1,FGA,KNG1,Mup1 (includes others),TANK
NFIA		transcription regulator		-1.664	1.81e-05	CYP1A2,CYP2A6 (includes others),HSD17B7,PCK1,PKLR,RGN,SLC25A5
STK11		kinase		0.535	2.12e-05	AHCY,ALCAM,ARF5,ASS1,ATP5MC2,ATP5MF,CCT6A,CYP2B6,CYP4V2,EIF3A,ELOVL2,ENO1,FGG,GALM,GPI,IYD,LDHA,LGALS9B,MRPS10,MRPS15,NDUFB9,NDUFS8,NT5E,PNP,PPA1,RAB10,RPS6,STARD10,TALDO1,TKT,TPI1,TXNRD1
Growth hormone		group		-1.021	2.17e-05	ACAA1,ACACA,ACSL1,ATP5MC2,BPHL,C3,CAT,CROT,CTH,CYB5B,Cyp2a12/Cyp2a22,CYP2C8,CYP2E1,CYP7A1,FGG,G6PC,G6PD,GPT,GSTM5,MT-CYB,MT-ND3,NDRG2,PCK1,PON1,TKT,Ubb,UGDH,XDH	CEBPB,FOXA2,FOXO1,Growth hormone,Insulin,NR0B2,NR1H3,NR1H4,NR5A2,PML,PPARA,PPARG,PPARGC1A,RXRA,SREBF1,SREBF2,THRB,TNF
chenodeoxycholic acid		chemical - endogenous mammalian		-0.45	2.25e-05	ABCB11,APOA1,CPT1A,CYP7A1,CYP8B1,FBP1,FGA,FGB,FGG,G6PC,KNG1,MTTP,PCK1,PON1,TXNRD1	HNF1A,HNF4A,MLXIPL,NR0B2,NR1H4,NR5A2,PPARA,PPARD,PPARGC1A,RXRA,THRB,chenodeoxycholic acid
AHR		ligand-dependent nuclear receptor		-1.261	2.31e-05	ACACA,ACOX1,ACTN1,COL6A1,CRP,CYP17A1,CYP1A2,CYP2A6 (includes others),CYP2B6,CYP2C8,CYP2S1,DCN,DIO1,EHD1,ENO1,FMO2,FMO3,GHITM,GOT1,GPAM,GSTA5,GSTM5,HSP90AA1,LDHA,MT-CO1,MT-CYB,PCK1,PKLR,SCD,SLC25A51,STAT3,TDO2,TXN,UGT1A1,UGT1A6,UGT1A7 (includes others),VCL,VIM	AHR,CEBPB,ESR1,ESR2,FOS,HSF1,LDLR,MED1,MYC,NR0B2,NR1H3,PPARA,PPARD,PPARG,PPARGC1A,RXRA,SREBF1,TGFB1,TP53,arachidonic acid
rifampin		chemical drug		-1.851	2.36e-05	ABCB11,COL6A1,CYP1A2,CYP2A6 (includes others),CYP2B6,CYP2C8,CYP2E1,CYP3A7,CYP4A11,CYP7A1,CYP8B1,EIF5,FGGY,FMO4,FMO5,MAOB,ME1,MRPL47,UGT1A1,UGT1A6,UGT1A7 (includes others)	CYP3A,FOXA2,FOXO1,HNF1A,HNF4A,NR0B2,NR1H4,NR1I2,NR5A2,PPARA,PPARD,PPARGC1A,RXRA,SREBF2,THRB,rifampin
lipopolysaccharide		chemical drug	Inhibited	-4.327	2.44e-05	ABCB11,ABCC6,ACLY,ACO1,Acot1,ACSL1,ACTA1,ALCAM,ANXA3,ANXA5,ANXA7,APOA1,AQP1,ARG1,ASS1,ATP1A2,ATP2A2,AZGP1,BCL2L1,BGN,C3,Calm1 (includes others),CALR,CAPN2,COL6A1,CRP,CTH,CXADR,CYB5A,CYP1A2,CYP2A6 (includes others),Cyp2b13/Cyp2b9,CYP2B6,CYP2C8,CYP2E1,CYP4A11,CYP7A1,CYP7B1,DCN,DDX3X,DHCR24,DNAJB11,Ear2 (includes others),EEF2,EHD1,EHHADH,ENO1,EPHX2,ERO1A,F2,FAAH,FABP2,FGB,G6PD,GCH1,GCHFR,GDI2,GLS,GN…	AHR,AR,CEBPB,ESR1,ESR2,FOXO1,MYC,NR1H3,NR1I3,PGR,PML,PPARA,PPARG,PPARGC1A,RXRA,SREBF1,TNF,beta-estradiol,lipopolysaccharide,progesterone
PPARD		ligand-dependent nuclear receptor	Inhibited	-2.109	2.61e-05	ACAA1,ACACA,ACOX1,ACSL6,ALDH3A2,APOA1,APOA2,BCL2L1,CPT1A,CYP2B6,ECH1,ECI2,FBP1,GPAM,GPD1,GSTA5,ILK,Irgm1,LDHA,MLYCD,PCYOX1,PKLR,RAB9A,SCD,SLC27A2,STBD1,TMEM120A	FOXO1,NR1H3,NR1H4,PPARA,PPARD,PPARG,PPARGC1A,RXRA,SREBF1,THRB,fatty acid
SIRT6		enzyme			2.68e-05	ACSL3,ACSL4,CYP2C18,ELOVL1,G6PC,LSS,LYPLA1,PCBP2,RPL23,RPL6,RPS15A,SCD	AKT1,CEBPB,ESR1,FOXO1,HNF4α dimer,PPARG,PPARGC1A,SIRT6,SREBF1,SREBF2,TP53
TGFB1		growth factor	Inhibited	-3.116	3.22e-05	ABCD1,ABCE1,ACLY,Acot1,ACSL3,ACTA1,ACTN1,ADK,ALDH3A2,AMY2B,ANPEP,ANXA11,AQP1,ARF1,ARF4,ARG1,ASS1,B2M,BCL2L1,BGN,BNIP3L,C3,CAB39,Calm1 (includes others),CAPNS1,CAT,CCT2,CCT5,CCT6A,CENPE,Ces2e,CFH,CFI,CKM,Clec2d (includes others),CNN3,COL6A1,COL6A2,CRP,CXADR,CYP17A1,CYP3A7,CYP7A1,DAD1,DCN,DDB1,DEPTOR,DNAJA1,EEF1A1,ERLIN2,F2,FGA,FGB,FGG,GALM,GLS,GNA13,GNPAT,GPT,Gsta4,GSTA5,HEBP1,HINT1,HLTF,HSD17B6,H…	AHR,AR,CEBPB,EGFR,ESR1,ESR2,HNF1A,LIF,MYC,PGR,PML,PPARA,PPARG,RNA polymerase II,RXRA,TGFB1,TNF,TP53,beta-estradiol
HRAS		enzyme		-1.164	3.22e-05	ACTA1,AMACR,ANXA3,ARF1,ATP2A2,B2M,BCL2L1,CALU,CAPN2,CFH,COL6A2,COPB2,CPT1A,CRP,EPHX1,FAM213A,FDFT1,GNA13,GNB1,GRN,HSP90AA1,HSPA8,IFI30,IGKC,ILK,KRT18,LPP,MAOB,MSMO1,MYL12A,NLN,P4HB,PCK1,Pcmt1,PCYT1A,PDIA5,PDLIM1,PDLIM5,PFN1,PLS3,PRDX2,PRDX6,RHOA,RHOB,RPL23,RPL27A,RPL30,RPS10,RPS3,RPS6,RTN4,SERPINA3,SERPIND1,SSR3,TGM2,Tpm4,VCL,VIM	AR,CEBPB,EGFR,HRAS,MYC,PGR,PPARG,PPARGC1A,TP53,WT1
benzene		chemical toxicant		-1.212	3.23e-05	ANPEP,BCL2L1,BET1,CD47,CHP1,CYP2E1,DHCR24,PLS3,RAB9A,RHOB,RTN4,SLC9A3R1
trichloroethylene		chemical toxicant		-1.212	3.23e-05	ANPEP,BCL2L1,BET1,CD47,CHP1,CYP2E1,DHCR24,PLS3,RAB9A,RHOB,RTN4,SLC9A3R1
RPTOR		other		1.941	3.46e-05	DHCR24,DHCR7,EBP,ENO1,FDFT1,GPI,HSD17B7,LDHA,LSS,MSMO1,MT-CO1,NSDHL,PMVK,SC5D,TPI1	AKT1,CEBPB,ESR1,FOXO1,HNF4α dimer,PPARG,PPARGC1A,RPTOR,SREBF1,SREBF2,TP53
HTT		transcription regulator		-0.454	3.46e-05	ACOT2,ACTA1,AMACR,APOA1,AQP1,ASGR1,ATL2,ATP2A2,ATP5MF,ATPAF1,B2M,BCAP31,CANX,CEPT1,CKM,COL6A1,COX15,DCN,DHCR7,DNAJA2,DNAJC3,EEF1A1,EEF2,EMC8,ENO3,ETNPPL,FDFT1,GLUL,GPI,GSTA5,HBA1/HBA2,Hspa1b,HSPA8,KRT1,LDHA,MICU1,MT-CYB,Mup1 (includes others),MYL1,NDUFA7,NDUFB2,NSF,PDXK,PFN1,POR,PRELP,RAB10,SERPINA3,SERPING1,SLC1A2,SPTAN1,SRSF2,TGM2,THRSP,TPI1,TUBA4A,TUBB,UBE2N,USP2,VAPA,VAPB,YBX1	APP,AR,HTT,MYC,PGR,PPARG,TP53,WT1
NR1H3		ligand-dependent nuclear receptor		-1.223	3.73e-05	ACACA,ACOX1,ACSL3,APOA1,CAT,CRP,CYP7A1,FBP1,FDFT1,G6PC,GPAM,GPT,Gsta4,GSTA5,GSTM5,HSD11B1,PKLR,SCD	ESR1,Esrra,FOXO1,HNF4α dimer,MED1,NR1H3,NR1H4,PPARA,PPARD,PPARG,PPARGC1A,RXRA,SREBF1,SREBF2,THRB,bezafibrate,fenofibrate
Lh		complex		-0.48	4.15e-05	ACTA1,ACTN1,ARL6IP5,ARPC1A,ATP2A2,BNIP3L,CSNK1A1,CYP17A1,DHCR7,GNB1,HSD11B1,HSD3B1,ILK,KRT18,MBD2,MSMO1,PDXK,PGRMC1,PPP2R1A,RAB14,RAB1A,RAB2A,RAB33B,RAB4A,RAB5A,RAB5C,RHOB,TMBIM6,VCL	AHR,CEBPB,ESR1,ESR2,Lh,PGR,beta-estradiol
EPO		cytokine	Inhibited	-2.394	4.24e-05	B2M,BCL2L1,BLVRB,BNIP3L,DHCR24,EEF1A1,ETF1,G6PC,GLUL,HBA1/HBA2,Hbb-b1,HNRNPF,KPNB1,LCP1,MAN2A1,MPO,RAB4A,RHOA,RPL7,RPLP0,RPS23,Rps3a1,RPS4Y1,RPS6,RPS7,SDHC,SPTAN1,STAT3,TPI1,TPT1,YBX1,ZFHX2	EPO,FOS,KRAS,MYC,NFE2L2,RNA polymerase II,TP53
ciprofloxacin		chemical drug		-0.351	4.6e-05	ACAA1,ACSL5,ACTN1,ATP6V1A,ATP6V1C1,ATP6V1E1,CD47,DNAJC3,GRN,HLA-A,RPL10A,RPL12,Rpl34 (includes others),RPL7A,RPS18,SRPRA,VIM
let-7a-5p (and other miRNAs w/seed GAGGUAG)		mature microrna	Activated	4.452	4.74e-05	BCL2L1,CDIPT,DAD1,F2,FADS2,FNDC3A,HBA1/HBA2,Hbb-b1,MTRR,PGRMC1,RDH10,RHOB,SCD,SIGMAR1,SLC25A24,SLC25A32,SMC1A,SPCS3,SPRYD4,STAT3,VIM
NR4A1		ligand-dependent nuclear receptor		-0.293	5.39e-05	ACACA,ACLY,ACSL4,AKR1C4,ALDOB,COL6A1,COL6A2,CYP17A1,EHHADH,ENO3,FBP1,G6PC,GPD1,GSTM5,KCNIP3,KRT18,KRT8,NT5E,PDIA3,PEBP1,SCD,STARD10,TRIM41	D-glucose,FOXO1,Insulin,MYC,NR0B2,NR1H3,NR4A1,PDX1,PPARA,PPARD,PPARG,SREBF1,SREBF2,fatty acid
ZBTB20		transcription regulator	Inhibited	-2.111	5.51e-05	ACSS2,CYP1A2,Cyp2b13/Cyp2b9,CYP2B6,Cyp2c54 (includes others),CYP2C8,CYP2F1,G6PC,GSTM5,PCK1,UGDH	ESR1,FOS,LEP,MED1,PPARG,STAT5B,ZBTB20
PRL		cytokine	Inhibited	-3.513	5.58e-05	AKR1C4,ANXA3,ANXA5,ATP2A2,B2M,BCL2L1,CAPN2,CLDN3,CNN3,DCN,ENO1,HSD17B7,IDE,ISG15,KRT5,KRT72,MGST1,MSN,P4HB,PDIA4,PDIA5,PGRMC1,RALB,RPSA,SCP2,SERPINA3,SND1,TECR,TPM3,VIM,XDH	AHR,AR,CEBPB,ESR1,ESR2,NR1I3,PGR,PPARG,PRL,TP53,beta-estradiol,progesterone
DOT1L		phosphatase			5.78e-05	PABPC1,PPIA,RPL19,RPLP0,RPS2,RPS23,TUBA1C
HOXA10		transcription regulator	Activated	2.985	5.88e-05	ACTA1,ALDH1A1,AQP1,ATP1A2,BCHE,CYP2E1,CYP2F1,EIF3A,GSTA3,Gstt1,HDLBP,HSP90AA1,Ighg2b,KRT18,ME1,MSN,NDRG2,P4HB,RPL37A,SCD,TDO2,THRSP,XDH
KLF3		transcription regulator	Activated	2.874	5.91e-05	ABHD14B,Acot1,ACOT11,ANXA5,BCAP29,CAPNS1,CCT3,Cyb5r3,DHRS7,EIF5A,GSTK1,HM13,HNRNPF,IDH1,MBLAC2,MIF,MRPL14,MSN,NDRG1,NDUFV3,NUDT8,PCYOX1,PDLIM1,PSMC5,RAB33B,RAB7A,RDH12,REEP5,SCP2,SEC16B,SLC6A13,TPM3,TRABD,UFSP2,VIM
IND S7		chemical - kinase inhibitor		0.707	5.93e-05	CALU,ENO1,PDIA3,PGAM1,PRDX2,PSMA1,TUBB,VIM
PLA2R1		transmembrane receptor	Inhibited	-2.828	5.93e-05	ACSL3,ACSL4,BDH2,DPYSL2,HAGH,MGST1,PEBP1,TGM2
INSIG2		other	Activated	2.391	6.15e-05	ACACA,ACLY,FDFT1,G6PD,GPAM,SCD	INSIG2,NFE2L2,NR5A2,PPARGC1A,SREBF1,SREBF2,Srebp,TP53,cholesterol
orotic acid		chemical - endogenous mammalian		-0.128	6.15e-05	AADAC,ACACA,Cyp2a12/Cyp2a22,CYP2E1,PKLR,SCD	AMPK,ESR1,FOXO1,HNF4α dimer,MLXIPL,PPARG,PPARGC1A,SREBF1,SREBF2,orotic acid
acetaminophen		chemical drug		0.646	6.98e-05	ABCB11,ACO1,AMACR,APOA2,ASL,CAT,CRP,CYP1A2,CYP2E1,CYP4A11,GJB1,GLUL,GPT,GSTA5,Gulo,HSD17B4,ME1,NDRG2,PRDX1,SCP2,SLC27A2,TUBB,TXN	HTT,MYC,NFE2L2,TP53,acetaminophen,hydrogen peroxide
oxadiazon		chemical toxicant		-1.577	7.26e-05	ACOX1,CAT,CRAT,GPT,PAOX	ACOX1,PPARA,oxadiazon
IL10RA		transmembrane receptor		-1.871	7.49e-05	AADAC,ACSL1,ACSS2,ADH1C,ALDOB,ASS1,C3,CBS/CBSL,Ces1g,CTH,CYP2C18,Cyp2c40 (includes others),CYP2F1,CYP2S1,DCN,ERO1A,Gsta4,GSTM5,Gstm6,HAO2,HLA-A,HPSE,HSPA8,Iigp1,Irgm1,MAOB,NDRG2,Nnt,PCK1,PYGL,STAT3,Sult1a1,TGM2
ZNF106		other		1.265	7.69e-05	ABHD16A,C3,C4A/C4B,HBA1/HBA2,Hbb-b1,PRDX2,RTN4,SERPINA3,TSPO,VPS35
IND S1		chemical - kinase inhibitor		0.378	8.1e-05	ENO1,PDIA3,PGAM1,PRDX1,PRDX2,PSMA1,TUBB
nafenopin		chemical drug		-1.982	8.26e-05	ACOX1,Ces1e,CPT1A,CYP17A1,CYP4A11,HSD11B1,HSD17B4,HSP90B1,POR	ACOX1,NR1H3,PPARA,PPARG,RXRA,SREBF1,THRB,nafenopin
CD38		enzyme	Inhibited	-4.022	8.3e-05	ASS1,BNIP3L,CISD1,CRELD2,ERO1A,GPAM,IFI30,MTDH,NDRG1,NDUFV3,NT5E,PDLIM1,PRDX4,RPN1,RRAS2,SDF2L1,SPCS2,TMED5,TMEM97,TPI1,VIM
Srebp		group	Inhibited	-2.144	9.4e-05	ABCD2,ACLY,ACSL1,ACSS2,G6PD,IDH1	AR,MYC,PGR,PPARG,Srebp,TP53,WT1
20-hydroxyeicosatetraenoic acid		chemical - endogenous mammalian		-1	9.63e-05	APOA1,APOA2,CYP4A11,EPHX2	20-hydroxyeicosatetraenoic acid,NR1H3,PPARA,PPARG,RXRA,SREBF1,THRB
UDP-D-glucose		chemical - endogenous mammalian	Activated	2	9.63e-05	CALR,HSP90B1,PDIA3,PDIA4
PEBP1	-1.112	other		-1.913	0.000102	Acaa1b,ACACA,ACLY,Aldh1a7,BCL2L1,PCK1,PON1,SCD	CEBPB,PEBP1,PML,PPARA,PPARG,RXRA,TNF
progesterone		chemical - endogenous mammalian	Inhibited	-2.944	0.000103	Acot1,ACOX1,ACSL1,ACTA1,ADH5,AKR1C4,ALDH1A1,AMY2A,AQP1,ASGR1,ATP1A2,BCL2L1,C3,CLDN3,CYP2A6 (includes others),CYP2B6,CYP2C8,CYP2E1,CYP2F1,EIF5B,ELOVL2,FAAH,FMO5,G6PD,GCH1,GNMT,GPAM,GSTA3,Gstt1,HSD11B1,HSD17B2,HSD17B4,HSPA8,IDE,Ighg2b,KRT5,LDHA,MAOA,ME1,MPO,MTSS1,NDRG1,NDRG2,PCK1,PDLIM1,PGRMC1,RTN4,SCD,SRD5A1,TDO2,THRSP,UGT1A1,VIM,XDH	AR,CEBPB,ESR2,FOXO1,HNF4A,Insulin,MYC,NCOA2,NR1I3,PGR,PPARA,PPARG,PPARGC1A,SREBF1,SREBF2,TP53,progesterone
FOXA3		transcription regulator		-0.766	0.000103	AMY2B,CPT1A,Cyp2a12/Cyp2a22,CYP2C18,CYP2C8,CYP3A7,Ear2 (includes others),G6PC,PCK1	FOXA3,NR1H4,PPARA,PPARD,PPARGC1A,RXRA,THRB
PDX1		transcription regulator		0.708	0.000106	ALDOB,ATP2A2,CAT,CRELD2,CROT,Cyb5r3,ECH1,ERO1A,G6PC,GCH1,GCLM,GOT1,GRN,IDH1,ILK,KRT18,KRT8,MAOB,MDH1,MT-ND1,NDUFB9,PAPSS2,PDIA4	FOXO1,Insulin,PDX1,PPARA,PPARG,SREBF1,SREBF2
miR-155-5p (miRNAs w/seed UAAUGCU)		mature microrna	Activated	4.558	0.000109	ABHD16A,ATP6V1C1,BET1,CD47,CDK5RAP3,F2,FADS1,GNA13,HSD17B12,MARC1,MOSPD2,NT5E,PDLIM5,RAB5C,RAB6A,RCN2,RHOA,TRAM1,TXNDC12,TXNRD1,UFL1
GnRH analog		biologic drug		0.522	0.000111	ACACA,ACTN1,ANXA11,ATP6V1E1,CALR,CAPNS1,COL6A1,CYB5A,DDOST,GDI2,HINT1,KYNU,MIA3,MICU1,MPV17,MRPS31,NDRG1,NUTF2,PABPC1,PDLIM5,PI4KA,PPIA,PSMD13,RAB5C,RALA,RAN,RER1,SDF2,SRSF3,SSR1,TMBIM6,UBE2D3,VCL,VCP
ALDH2		enzyme	Activated	2.63	0.000111	CTH,GCLM,GNMT,GSTA3,Gsta4,GSTA5,SHMT1
fibric acid derivative		chemical drug	Inhibited	-2.026	0.000111	ABCD2,ABCD3,ACACA,APOA1,APOA2,FADS2,SCD	NR1H3,PPARA,PPARD,PPARG,RXRA,SREBF1,THRB,fatty acid,fibric acid derivative
cadmium chloride		chemical toxicant		-0.689	0.000113	ANXA5,CRP,EEF1D,EIF4E,Gsta4,GSTA5,HSP90AA1,HSPA13,Mup1 (includes others),TXN,VIM	NFE2L2,cadmium chloride
methylmercury		chemical toxicant		-0.653	0.000122	ANPEP,BCL2L1,BET1,CD47,CHP1,CYP2E1,DHCR24,PLS3,RAB9A,RHOB,RTN4,SLC9A3R1
14,15-DHET		chemical - endogenous mammalian			0.000136	APOA2,CYP4A11,EPHX2
UPP1		enzyme			0.000136	Acot1,ACOX1,EHHADH
dipyrone		chemical drug			0.000136	Cyp2b13/Cyp2b9,Cyp2b19,CYP2B6
INS		other		0.115	0.000141	ACACA,ACLY,ALDH3A2,APOA1,ASPH,BCL2L1,CAT,CBS/CBSL,CPT1A,CRP,CYP17A1,DEPTOR,EIF4E,G6PC,IGKC,PCK1,RDH10,SCD,SDHC,SMPD2	CEBPB,FOXA2,FOXA3,FOXO1,INS,Insulin,MLXIPL,NR1H3,ONECUT1,PML,PPARA,PPARD,PPARG,PPARGC1A,RXRA,SREBF1,SREBF2,TNF,fatty acid
THRB		ligand-dependent nuclear receptor	Inhibited	-2.806	0.000143	ABCD2,ABCD3,ACACA,ACOX1,ACTA1,APOA1,APOA2,ATP2A2,CPT1A,CSNK1A1,CYP7A1,DAD1,DCN,DIO1,EHHADH,G6PC,GCH1,GDI1,ILK,KCNMA1,ME1,PCK1,PHYH,POR,THRSP	Esrra,FOXO1,L-triiodothyronine,MLXIPL,NCOR1,NR1H3,NR1H4,NR1I3,PPARA,PPARD,PPARG,PPARGC1A,RXRA,SREBF1,THRB,thyroid hormone receptor
CSF1		cytokine	Inhibited	-4.586	0.000154	ARG1,BCL2L1,CYP17A1,DHCR24,DHCR7,EBP,ENO1,FDFT1,GLS,GPI,GPT,HSD17B7,HSP90B1,Iigp1,LDHA,LSS,MPO,MSMO1,NSDHL,PMVK,RHOA,SC5D,SLC29A1,TPI1,TPT1	AKT1,CEBPB,CSF1,FOXO1,PML,PPARA,PPARG,PPARGC1A,RXRA,TNF,TP53
HSPA5		enzyme		-1.112	0.000164	ACLY,BCL2L1,CD47,CPT1A,G6PC,HSP90B1,HSPA8,ISG15,P4HB,SCD	ATF6,ERN1,FOXO1,HSPA5,Insulin,LDLR,PPARA,PPARG,SREBF1,SREBF2,XBP1
Gm15807/Hmgn5		other	Inhibited	-2.236	0.000167	ACTA1,ATP2A1,AZGP1,HNRNPK,IL4I1,Mup1 (includes others),Srsf5,TANK
tert-butyl-hydroquinone		chemical reagent	Inhibited	-2.796	0.000174	ABCC6,CRYZ,G6PD,GCLM,GSTA3,Gsta4,GSTA5,GSTM5,HSPA8,ME1,RAB6A,TXNRD1,UGT1A1,UGT1A7 (includes others)	AHR,CEBPB,ESR1,NFE2L2,tert-butyl-hydroquinone
LGR4		transmembrane receptor			0.000193	BLVRB,CYP1A2,CYP2E1,GLUL,Gulo,HAL,HSD17B13,SLC1A2,VIM
T3-TR-RXR		complex	Inhibited	-2.975	0.000193	ACACA,ATP2A1,CYP7A1,ENO1,FGA,G6PC,ME1,PCK1,THRSP
CREB3L3		transcription regulator	Inhibited	-2.418	0.000199	CRP,Cyp2b13/Cyp2b9,Cyp2b19,CYP2B6,G6PC,PCK1
benzo(a)pyrene		chemical toxicant	Inhibited	-2.835	0.000205	APOA1,ARHGDIA,ARL6IP5,CYB5A,CYP1A2,DDB1,DHRS1,EPHX1,ESD,G6PD,GCLM,Gsta4,GSTA5,Hspa1b,LCP1,ME1,MPO,PDCD6,PDLIM1,PON1,PPIF,TKT,TOR1B,TXNRD1,UGT1A6
LRPPRC		other		0	0.000216	MT-CO1,MT-ND1,MT-ND2,MT-ND3
AKT1		kinase	Inhibited	-3.742	0.00023	ACLY,ARL6IP1,ASS1,ATP6V1E1,BCL2L1,CRYZ,CYP7A1,DHCR7,EBP,ENO1,G6PC,GCLM,GSTA5,GSTM5,Gstt1,LSS,MDH1,ME1,MSMO1,MYL1,PCK1,PEX11A,PHLDA1,PLG,RAB11A,RHOB,SCD,UBE2L3,VCP,VIM	AKT1,CEBPB,ESR1,FOS,FOXO1,Insulin,LEP,MED1,MYC,NR1H3,PML,PPARA,PPARG,PPARGC1A,RXRA,SREBF1,SREBF2,STAT5B,TNF
thyroid hormone receptor		group			0.000261	ABCD2,ACOX1,CPT1A,CYP7A1,EHHADH,KRT17,POR	L-triiodothyronine,MLXIPL,NCOR1,NR1H3,PGR,PPARA,PPARG,RXRA,SREBF1,THRB,thyroid hormone receptor
FHIT		enzyme	Activated	2.815	0.000263	GCHFR,RAB11A,RAB1A,RAB2A,RAB5A,RAB7A,RAN,VIM
SCP2	-1.108	transporter		1	0.000279	ACAA1,ACOX1,AKR1C4,CYP7A1,PCK1,SCP2	NR1H3,PPARA,PPARD,PPARG,SCP2,SREBF1,fatty acid
ethoxyquin		chemical toxicant	Inhibited	-2.433	0.000279	CRYZ,CYP1A2,CYP2B6,GSTA3,Gsta4,GSTM5
ESR1		ligand-dependent nuclear receptor		-1.733	0.000288	ABCB11,ABCB9,ACOX1,ACSL1,ADH1C,AKAP1,ALCAM,ANO10,ANXA3,AP3B1,APOA1,AQP1,ASS1,ATP6V1A,BCL2L1,BCLAF1,C3,CAPN2,CENPE,Clec2d (includes others),COPA,COPZ1,CRKL,CSNK1A1,CXADR,CYP17A1,CYP2E1,Cyp2j5,CYP4A11,CYP4A22,CYP7A1,CYP7B1,CYP8B1,DHCR7,DNAJC1,DNM2,EIF5A,ENO1,FIS1,G6PD,GJB1,GNA13,GNB1,GPAM,Gsta4,GSTA5,HEBP1,HPX,HSD17B4,HSD17B7,HSP90AA1,HSP90B1,HSPA13,KCNMA1,KPNB1,Krt10,KRT13,NUCB1,OS9,OSTF1,PCYOX1,P…	AHR,CEBPB,ESR1,ESR2,FOXA2,FOXO1,HNF4A,MED1,NCOA2,NCOR1,NR0B2,NR1H4,NR1I2,NR5A2,PGR,PPARA,PPARG,RXRA,beta-estradiol,bile acid,tamoxifen
FOXO1		transcription regulator	Inhibited	-2.964	0.000293	ACACA,ACLY,ACSL5,AGXT,ALDOB,ANXA3,BCL2L13,CAT,CDK5RAP3,CKMT2,CYP7A1,ELOVL5,FABP2,G6PC,GPAM,GPD1,GPI,GSTK1,HAL,HPD,MAVS,ME1,MRPL14,MRPL45,MRPL47,MRPS14,MTTP,NDUFA7,PCK1,PKLR,RAB7A,RHOT1,RHOT2,SCD,SLC25A15,SLC25A24,SLC25A25,TDO2,TKT,TSPO	CEBPB,FGF21,FOXO1,Ins1,MLXIPL,NR0B2,NR1H3,NR1H4,PPARA,PPARD,PPARG,PPARGC1A,RXRA,SREBF1,THRB
AGN194204		chemical drug	Inhibited	-2.343	0.000303	ACAA1,Acaa1b,Acot1,ANXA11,BNIP3L,CPT1A,CYB5A,Cyp2c54 (includes others),CYP7B1,DHCR7,ELOVL5,ENO3,FABP2,FDFT1,GNB2,LSS,NSDHL,PHLDA1,SCD,STIM1	AGN194204,NR1H4,PPARA,PPARG,PPARGC1A,RXRA,THRB
DAP3		other	Inhibited	-2.236	0.000326	MT-CO1,MT-CYB,MT-ND1,MT-ND2,MT-ND3
PEX5L		ion channel		1.342	0.000326	CYP7A1,DHCR7,FDFT1,LSS,PMVK
IGF1R		transmembrane receptor	Inhibited	-2.143	0.000331	ACSL1,ACTA1,ANXA3,ATP5MF,BCL2L1,CALU,KRT5,KRT6B,MT-CO1,MT-ND3,NDUFB9,PECR,RAB18,RAB1A,RHOA,RPL10A,RPL24,RPL3,RPL35A,RPL37A,RPL7,RPL9,RPS24,RPS26,SCP2,STAT3,TXN,UQCRC2	APP,FOXO1,IGF1R,INSR,Insulin,MYC,PDX1,PPARA,PPARG,RNA polymerase II,SREBF1,SREBF2,TP53
hydrogen peroxide		chemical - endogenous mammalian	Inhibited	-4.713	0.000343	ATP6V1A,BAG4,BCL2L1,CAT,CDC34,CKMT2,CYP1A2,DHCR7,DNAJA2,DPAGT1,EEF1A1,FDFT1,GLS2,GSTA5,Hspa1b,IDE,ISCU,MFN2,MIF,MPV17,MSMO1,MT-CO1,Nedd4,PAH,PCBP2,PDIA3,PDIA4,PRDX1,PRDX2,PRKCSH,RAN,RPL21,RPL31,RPL5,RPL7A,RTN3,SC5D,SLC39A7,STAT3,TGM2,TUBA4A,TUBB2A,TXN,VIM	APP,AR,INSR,MYC,NFE2L2,PDX1,PGR,PPARG,RPTOR,SREBF1,SREBF2,TP53,WT1,hydrogen peroxide
ritonavir		chemical drug			0.000371	BCL2L1,CYP2B6,CYP2C8,DHCR7,EIF5,FADS2,FDFT1,FGGY,MAOB,ME1,MRPL47,MSMO1,RDH11,SC5D,SCD,UGT1A1,UGT1A6,UGT1A7 (includes others)	FOXA2,NR1I2,ritonavir
peoniflorin		chemical drug		0.081	0.000381	ENO1,PDIA3,PPIF,SAR1B,TUBB,UBE2N
ALKBH5		enzyme			0.000389	BLVRB,CYP17A1,DDX3X,DNAJA1,DNM1L,EEF1D,EIF4G1,GSTM5,HSPA8,PRDX4,RPLP0,TMBIM6,UBA1
amiodarone		chemical drug		-1.633	0.0004	CYP4A11,FADS2,GRN,HPN,LSS,ME1,NDRG2,SCD	FOXO1,Insulin,NR1H3,PPARA,PPARD,PPARG,RXRA,SREBF1,SREBF2,amiodarone,arachidonic acid,fatty acid
3,5-L-diiodothyronine		chemical - endogenous mammalian		-1	0.000414	CPT1A,CYP7A1,ME1,SCD
ACLY	-1.308	enzyme		0.415	0.000414	ACACA,ACSS2,GPAM,SCD
CITCO		chemical reagent			0.000414	CYP2A6 (includes others),CYP2B6,THRSP,UGT1A1	CITCO,HNF4A,NCOA2,NR1I3
TRIB1		kinase		0.283	0.000414	ACACA,ACOX1,CPT1A,SCD
methoxychlor		chemical toxicant			0.000414	DIO1,G6PD,GSTA5,HSP90B1	AHR,CEBPB,ESR1,ESR2,MED1,NR0B2,methoxychlor
cadmium		chemical toxicant	Inhibited	-2.137	0.000422	ACAA1,B2M,BCL2L1,C3,CYB5A,EPHX1,G6PC,GPX4,HNRNPK,ILK,PECR,PSMD6
HMGN1		transcription regulator			0.000429	Acaa1b,AZGP1,FGA,IL4I1,KNG1,Mup1 (includes others),Srsf5
PLIN5		other		-1.195	0.000429	ACOX1,ACSL6,ESD,GPX4,GSTA5,POR,TXNRD1
RASSF5		other		-0.956	0.000429	BZW1,DNAJA1,DTYMK,EEF2,RAB32,RAP1A,RPS15
atorvastatin		chemical drug		-1.333	0.000469	APOA1,BCL2L1,CAT,CRP,CYP2B6,CYP7A1,CYP8B1,DHCR24,DHCR7,FDFT1,GPAM,HBA1/HBA2,HSD17B7,LSS,MSMO1,MTTP,NSDHL,PDXK,PMVK,RHOA,RHOB,SLC25A51,TM7SF2	AKT1,CEBPB,FOXO1,NR1H3,PML,PPARA,PPARG,PPARGC1A,RXRA,SREBF1,THRB,TNF,TP53,atorvastatin
5,8,11,14-eicosatetraynoic acid		chemical reagent		0	0.000485	APOA2,CKM,CYP4A11,CYP7A1,PCK1	5,8,11,14-eicosatetraynoic acid,NR1H3,NR1H4,PPARA,PPARG,PPARGC1A,RXRA,SREBF1,THRB
MAT1A	-1.227	enzyme		0	0.00051	APOA1,CYP2E1,CYP4A11,KRT18,MAT1A,PRDX6
linalool		chemical - endogenous non-mammalian			0.00051	ACOX1,ACSL1,APOA1,DHCR7,HSD3B7,STAT3
di(2-ethylhexyl) phthalate		chemical toxicant		-1.934	0.000513	ABCD3,Acot1,ACOX1,CROT,CYP17A1,CYP4A11,EHHADH,PEX11A,POR,TSPO	ACOX1,NR1H3,PPARA,PPARG,RXRA,SREBF1,THRB,di(2-ethylhexyl) phthalate
WT1		transcription regulator		1.124	0.00052	ACTN1,AHCY,ANPEP,ANXA11,BCL2L1,CBS/CBSL,CKM,DDX3X,FDFT1,HDLBP,HSP90B1,LMAN1,LSS,MGST1,NDRG1,NUCB1,OS9,PDIA4,PHLDA1,PPIB,RPL19,SEC13,SMC1A,STIM1,YBX1
LARP1		translation regulator			0.000523	PABPC1,RPS20,RPS6
RGL2		other			0.000523	MYLPF,RALA,RALB
TR-RXR		complex			0.000523	DIO1,G6PC,THRSP
benoxaprofen		chemical drug			0.000523	CYP1A2,CYP4A11,EHHADH
MEL S3		chemical - kinase inhibitor		1.134	0.00054	CALU,ENO1,PGAM1,PRDX2,PSMA1,TUBB,VIM
NF1		other	Activated	2.433	0.00054	BCL2L1,CBS/CBSL,NCL,PCK1,RPL10A,RPL21,RPS19
MED1		transcription regulator	Inhibited	-3.838	0.000548	ACAA1,ACACA,ACLY,ACOX1,BCL2L1,CYP17A1,CYP1A2,CYP2B6,CYP4A11,CYP7A1,DIO1,DTYMK,EHHADH,FADS2,Hbb-b1,HSD17B4,NCL,PEX11A,SCP2	AHR,EHHADH,ESR1,ESR2,FOXO1,HNF4A,MED1,NCOA2,NR0B2,NR1H3,NR1I3,PPARA,PPARG,RNA polymerase II,RXRA,SREBF1
PML		transcription regulator	Activated	2.832	0.000548	ACACA,ACOX1,ACSL4,APOA1,CAT,CPT1A,GCLM,GPAM,ISG15,NDRG1,PCBP2,PRDX1,PRKCH,RRAS2,SCD,TXN,TXN2,TXNRD1,VIM	AMPK,FOXO1,MLXIPL,MYC,NR4A1,PML,PPARGC1A,RNA polymerase II,TP53
2,4,5,2',4',5'-hexachlorobiphenyl		chemical toxicant	Inhibited	-2.359	0.000565	ACSL3,CDS2,Cyp2b13/Cyp2b9,CYP2B6,CYP2C18,Cyp2c54 (includes others),Cyp3a25 (includes others),FMO5,GSTA5,Gstt3,HSD17B2,MPP6,ODR4,PCBP1,UGDH
HSF1		transcription regulator		-0.839	0.000575	B2M,BCL2L1,CCT2,CCT3,CCT4,CCT5,CCT6A,CCT7,DNAJA1,EIF4A2,HSP90AA1,Hspa1b,HSPA8,LDHA,MBOAT7,MRPL18,RAB5C,RPL22,SPTAN1,TCP1,Ubb	HSF1,HSF2
PRKAA2		kinase	Activated	2.285	0.000622	ACTA1,ATP5MC2,CYP2B6,ELOVL2,GALM,Gsta4,LDHA,MGST1,MT-CO1,NDRG2,P4HB,PKLR,TGM2,VIM,YBX1	AMPK,FOXO1,MLXIPL,PPARGC1A,PRKAA,PRKAA2,TP53
ADORA2A		g-protein coupled receptor		-1.581	0.000628	ATP1A2,ATP2A2,CCT5,COL6A1,EEF2,EIF5A,Fus,GDI1,GPI,HBA1/HBA2,HNRNPK,NAPA,P4HB,PGAM1,PPP2R1A,RAB6A,TUBB2A
TNF		cytokine	Inhibited	-2.128	0.000666	ABCB11,ABCD2,ACACA,ACOX1,ACSL1,ACTA1,ALCAM,Aldh1a7,ANPEP,ANXA11,APOA1,AQP1,ARF4,ARG1,ARL6IP5,ASGR1,ASS1,ATP2A2,B2M,BCL2L1,BCL2L13,BGN,C3,CALR,CAT,CD47,CKM,CMBL,CPT1A,CRP,CYP17A1,CYP2C8,CYP2E1,CYP7A1,CYP7B1,DCN,DIO1,DPYS,ECH1,EFHD2,EHD1,FADS1,FGG,FMO1,GCH1,GCLM,GLS,GPAM,GPD1,GPX4,GRN,Gsta4,Gstt1,HLA-A,HSD11B1,HSD17B7,HSP90B1,HSPA8,IDE,IGKC,IL4I1,ISG15,KMO,KRT18,KRT6B,KRT8,KYNU,LDHA,LGALS9B,LSS,MBL…	AHR,CEBPB,D-glucose,ESR1,ESR2,FOXO1,MYC,NR0B2,NR1H3,NR4A1,PDX1,PGR,PML,PPARA,PPARG,PPARGC1A,RXRA,SREBF1,THRB,TNF,beta-estradiol
aldesleukin		biologic drug	Inhibited	-3	0.00067	B2M,CALR,CANX,EIF5A,GLUL,IFI30,IGKC,PDIA3,TAPBP
CYP27A1		enzyme		1.432	0.000672	ACACA,ANPEP,CYP2B6,CYP7A1,CYP7B1,CYP8B1	CYP27A1,HNF4A,NFE2L2,NR0B2,NR1H4,NR5A2,SREBF1,SREBF2,Srebp,bile acid,cholesterol
GCK		kinase		-0.896	0.000673	ACLY,ATP5MC2,CPT1A,G6PC,PCK1,PKLR,SCD	CEBPB,D-glucose,FOS,FOXA2,FOXO1,GCK,INS,Ins1,Insulin,MYC,NR0B2,PDX1,PPARA,PPARG,RXRA,SREBF1,SREBF2
dithiothreitol		chemical reagent	Inhibited	-2.57	0.000673	ATP2A2,HSP90B1,LMAN1,PHLDA1,SEL1L,TOR1A,UBXN4	ATF6,ERN1,XBP1,dithiothreitol
NR5A2		ligand-dependent nuclear receptor		-1.523	0.000683	ABCB11,APOA1,BAAT,CRP,CYP17A1,CYP7A1,CYP7B1,CYP8B1,FGB,GLS2,GOT1,Hspa1b,PNLIP
n-nitrosomethylbenzylamine		chemical toxicant			0.000683	ALDH3A2,Cyp2a12/Cyp2a22,CYP3A7,GCLM,GSTA3,Gsta4,GSTK1,HSP90AA1,IDH1,MGST1,MGST3,MSN,PECR,PLS3,RAB1A,TMED2,UBXN4
PPARα-RXRα		complex	Inhibited	-2.236	0.000697	ACAA1,ACOX1,AP2A2,APOA1,APOA2
ATP7B		transporter	Inhibited	-2.828	0.000709	ACLY,AMACR,Cyp2c40 (includes others),CYP7A1,FDFT1,LSS,MSMO1,THRSP
PNPLA2		enzyme	Inhibited	-2.753	0.000709	Acot1,ACOT2,ACOX1,ACSL1,CPT1A,GSTK1,MTTP,PCK1	ADIPOQ,CEBPB,FGF21,FOS,FOXO1,Ins1,MLXIPL,NCOR1,NR0B2,NR1H3,PNPLA2,PPARA,PPARG,PPARGC1A,RXRA,SREBF1,THRB
PDGF (family)		group	Inhibited	-2	0.000714	CALR,P4HB,PDIA3,VIM
poloxamer		chemical reagent		1.98	0.000714	ABCD3,ACOX1,CPT1A,MLYCD
CD3		complex	Inhibited	-5.199	0.000744	AP1B1,BCL2L1,BZW1,COPB2,DAD1,DHRS4,EBP,EIF4E,FKBP2,FMO3,G6PD,GDI2,GLDC,HCCS,HINT1,HNRNPF,HPX,HSP90AA1,HSP90B1,HSPA8,IL4I1,KDELR2,LCP1,LYPLA1,MT-CO1,NCL,P4HB,PA2G4,PCBP2,PCYOX1,PCYT2,PDIA4,PFN1,PGAM1,PKLR,PNP,PPA1,PRDX4,PYGL,RAB2A,RPL30,RPL35A,RPL6,SDF2,SEC61B,SLC25A5,SRPRB,SRSF1,STIM1,TGM2,TMX3,TXNRD1
Sos		group			0.000756	ACOX1,AGPS,AKR1D1,CAT,CYP17A1,DDX3X,HBA1/HBA2,Hbb-b1,HSD3B1,KRT13,Krt2,LETMD1,MAOA,MGST1,NSDHL,PAOX,PFN1,PHLDA1,RALB,SCD,Tpm4,XDH
OSM		cytokine	Inhibited	-2.205	0.000801	AADAC,ACAA1,ACOT2,ACSL3,ACSL5,ADH5,AMACR,ANXA3,ARG1,B2M,CAT,CKM,COL6A1,CRP,CXADR,DHCR24,DHRS7,DNAJC3,DNM1L,FGA,FGB,FMO5,GLUL,HLA-A,HSD11B1,KRT17,MAOA,MGLL,MPDU1,NOMO1 (includes others),PDLIM5,PRDX2,PYGL,RAB4A,SEL1L,SERPINA3,SERPING1,SLC39A7,STAT3,TAPBP,TDO2,TECR,TM7SF2,TMBIM6,UGT1A1,XDH	CEBPB,FOS,HSF1,MYC,OSM,PPARG,PPARGC1A,TGFB1,TP53
EGFR		kinase	Inhibited	-2.985	0.000812	ACTA1,ARG1,BCL2L1,CCT5,CD47,COL6A1,COL6A2,EIF4E,EIF5A,GRN,Hbb-b1,HNRNPK,HSP90B1,KPNB1,KRT17,MTHFD1,NCL,NSF,NUTF2,PA2G4,PABPC1,PPIA,RHOB,RRAS,SDF2L1,SERPINA3,SLC25A32,SRSF1,STAT3,TGM2,TUBA4A,TUBB4B,UBA1,UQCRC2,VCL,VIM	CEBPB,EGFR,FOS,HRAS,HSF1,KRAS,MYC,PGR,RNA polymerase II,TGFB1,TP53
LG100268		chemical reagent		0.684	0.000847	ABCB11,APOA2,BCL2L1,CYP1A2,CYP7A1,CYP7B1,NDRG1,SCD	FOXO1,Insulin,LG100268,NCOA2,NFE2L2,NR1H3,NR1H4,NR1I3,NR5A2,PPARA,PPARG,PPARGC1A,RXRA,SREBF1,SREBF2,Srebp,THRB,cholesterol
pitavastatin		chemical drug	Inhibited	-2.433	0.000869	ACOX1,APOA1,CAT,FDFT1,LSS,SLC27A2	FOXO1,NR1H3,PPARA,PPARG,RXRA,SREBF1,THRB,pitavastatin
fish oils		chemical drug		-1.408	0.000913	ABCD3,ACOT1,ACOX1,ACSL1,APOA1,CPT1A,CYP2B6,CYP2C8,PON1	FOXA2,NR1I2,fish oils
AR		ligand-dependent nuclear receptor	Inhibited	-4.528	0.000957	ACTA1,ALDH1A1,ATP2A2,AZGP1,BCL2L1,C3,C4A/C4B,CALU,CCT3,CENPE,Ces1e,CLDN3,CYP17A1,DHCR24,DHCR7,DNM1L,EBP,EHD3,ELOVL2,EPHX1,ERO1A,GDI1,GPD1,HSD3B1,KDELR2,LAMC3,LMAN1,MAOA,MSMO1,NDRG1,PDIA5,PEMT,PLS3,RGN,RHOB,SEC61B,SERPINA3,SRD5A1,STARD10,UGT2B28,VCL,VIM	AKT1,AR,CEBPB,EGFR,ESR1,ESR2,FOXO1,MYC,PGR,PPARG,PPARGC1A,TP53,WT1,dihydrotestosterone
sulindac sulfide		chemical drug		1.646	0.000957	BCL2L1,CYB5B,ESD,ETNPPL,LDHA,MSMO1,NUTF2,PGAM1,PPP2R1A,STAT3,TUBA4A	APP,MYC,sulindac sulfide
testosterone		chemical - endogenous mammalian	Inhibited	-3.812	0.00096	ACSL1,ANPEP,ANXA3,ARF5,BGN,BNIP1,CAT,CRP,CYB5A,CYP2E1,CYP7B1,DCN,DDX3Y,DHCR24,GDI2,GPX4,HNRNPK,MAOA,MGST1,MT-CO1,MT-CYB,MTTP,NDRG1,PDIA4,PSMA1,PSMA2,RAB2A,RALA,RPL21,SRD5A1,STAT3,TUBB2A,TXNRD1	AHR,APP,AR,CEBPB,ESR1,ESR2,FOXO1,Insulin,MYC,PGR,PPARA,PPARG,SREBF1,SREBF2,TP53,beta-estradiol,dihydrotestosterone,testosterone
OMA1		peptidase		-0.555	0.000971	DNM1L,GPT,MFN2,SCD,UQCRC2
PCYT2	-1.355	enzyme			0.000971	GPAM,MTTP,PEMT,PKLR,SCD
UBD		other		1.698	0.000971	ACOT1,Acot1,ACOX1,ACSL1,EEF1A1
allyl sulfide		chemical drug		-1.191	0.000971	CYP2B6,CYP2E1,EPHX1,GSTA3,GSTM5	HNF4A,NCOA2,NR1I3,allyl sulfide
ELAVL1		other			0.000974	ANXA11,ARF5,BCL2L1,CENPE,DCN,EIF4G1,NCL,RACK1,RPL13,RPN2,RPS6,SLC25A11,STAT3,VAPB
sulforafan		chemical drug		-0.821	0.000975	Akr1c12/Akr1c13,ALDH1A1,BCL2L1,CRYZ,EPHX1,GCLM,GSTA3,GSTA5,GSTM5,KRT17,PGRMC1,TALDO1,TKT,TXNRD1,UGT1A6,VIM	FOXA2,MYC,NFE2L2,NR1I2,NR4A1,PML,sulforafan
FSH		complex		-0.344	0.00101	ACTA1,ACTN1,ALDH3A2,ARL6IP5,ARPC1A,ATP2A2,BNIP3L,CSNK1A1,CYP17A1,DHCR7,GNB1,GOT1,HSD11B1,HSD3B1,ILK,KRT18,MBD2,MSMO1,PCK1,PDXK,PGRMC1,PPP1CB,PPP2R1A,RAB14,RAB1A,RAB2A,RAB33B,RAB4A,RAB5A,RAB5C,RHOB,SRD5A1,TMBIM6,Tpm4,UBE2L3,VCL	AKT1,CEBPB,FOXO1,FSH,PPARG,PPARGC1A,TP53
deoxycholate		chemical - endogenous mammalian	Activated	2.131	0.00106	ABCB11,CYP2B6,CYP2E1,CYP4A11,CYP7A1,GLS,GLS2,GLUL,SLC1A2	FOXA2,HNF1A,HNF4A,MLXIPL,NR0B2,NR1H4,NR1I2,RXRA,deoxycholate
forskolin		chemical toxicant	Inhibited	-3.024	0.0011	ACOX1,ACTA1,ACTN1,APOA1,ARL6IP5,ARPC1A,ATP6V1A,ATP6V1C1,BNIP3L,CALR,CYP17A1,DHCR7,DNM1L,EIF5A,ESD,FAH,G6PC,GCH1,GRN,GSTM5,HSD11B1,HSD17B7,HSD3B1,ILK,KRT18,MACROD1,MFN2,MIF,MSMO1,NT5E,OSTF1,PCK1,PDXK,PGRMC1,PKLR,PPP2R1A,PRDX1,PRDX2,RAB33B,RAB4A,RAB5A,RAB5C,RAB7A,RHOB,RPL37A,RPL38,RPS10,RPS20,SLC1A2,STAT3,THRSP,TMBIM6,Tpm4,TUBA4A,VCL,VIM	AR,CEBPB,ESR2,HRAS,PML,PPARA,PPARG,PPARGC1A,PRKAA,RXRA,TNF,TP53,forskolin,lipid
SIK1/SIK1B		kinase		1.98	0.00114	ACACA,GPD1,SCD,THRSP	ESR1,HNF4α dimer,PPARG,PPARGC1A,SIK1/SIK1B,SREBF1,SREBF2
SPP1		cytokine		-1.614	0.00115	ARG1,BCL2L1,CAPNS1,CCS,CYP39A1,CYP7A1,DHCR7,GPX4,GSTZ1,HTATIP2,ILK,KRT18,NDRG2,NDUFB9,NDUFS8,POR,SC5D,TM7SF2,UQCRC2,VIM	AKT1,AR,CEBPB,EGFR,FOXO1,MYC,PGR,PPARG,PPARGC1A,SPP1,TP53
L-glutamic acid		chemical - endogenous mammalian	Inhibited	-2.021	0.00117	ACLY,ASL,B2M,BCL2L1,Cyp2b13/Cyp2b9,CYP2B6,CYP2C18,CYP7A1,FADS1,FADS2,FMO2,MGLL,RHOA,SLC1A2	AKT1,CEBPB,ESR1,FOS,FOXO1,L-glutamic acid,LEP,MED1,PML,PPARA,PPARG,PPARGC1A,RXRA,STAT5B,TNF,TP53
PKM		kinase		-0.744	0.00119	ACLY,BCL2L1,ENO1,LDHA,MT-CO1,MT-ND3,STAT3,UQCRC2	AR,EGFR,MYC,PGR,PKM,RPTOR,SREBF1,SREBF2
6-hydroxydopamine		chemical toxicant	Inhibited	-2.706	0.0012	ACO1,BCL2L1,BNIP3L,C3,CALR,HSPA8,MT-CO1,P4HB,PDIA3,PPIB,UBE2D3,VCP
RAB1B	-1.012	other		-1.89	0.00124	ARF4,ARL1,BET1,DERL1,NAPA,RAB32,SEC31A
BCAR3		other			0.00126	RALA,RAP1A,RRAS
ZBED1		enzyme			0.00126	RPL10A,RPL12,RPS6
anthralin		chemical drug			0.00126	BCL2L1,KRT1,KRT18
PGR		ligand-dependent nuclear receptor	Inhibited	-4.084	0.00127	ACOX1,ACSL1,BCL2L1,CAPN2,COL6A1,COL6A2,DPYSL2,EIF5B,G6PC,GLS,GLUL,GOT1,HBA1/HBA2,KRT18,MBOAT7,MTSS1,MVP,NDRG1,PAPSS2,PDLIM1,PGRMC1,PPIF,PRKCH,RAB9A,SLC9A3R1,STAT3,VCL	AR,CEBPB,ESR2,NR1I3,PGR,PPARG,progesterone
fatty acid		chemical - endogenous mammalian		-1.627	0.00129	ACACA,ACOX1,AHSG,APOA1,APOA2,CYP2E1,CYP7A1,FADS1,FADS2,G6PC,GPAM,PPA1,SCD,THRSP	CEBPB,ESR1,FOXO1,HNF4α dimer,Ins1,Insulin,NR0B2,NR1H3,PPARA,PPARG,PPARGC1A,RXRA,SREBF1,SREBF2,THRB,fatty acid
propylthiouracil		chemical drug			0.00129	Aldh1a7,Ces1e,DIO1,FADS1,FADS2,FMO3,G6PD,GLUL,Gstt3,MAN2A1,MGST3,PHLDA1,SLC1A2,THRSP
actinonin		chemical reagent	Activated	2.236	0.00132	MT-CO1,MT-CYB,MT-ND1,MT-ND2,MT-ND3
docosahexaenoic acid		chemical drug		0.42	0.00133	ABCD2,ABCD3,ACACA,ACOX1,ACSS2,ARG1,BCL2L1,CPT1A,DPYSL2,ELOVL2,FADS1,FADS2,G6PC,MFN2,PCK1,PKLR,SCD,SMPD2,UGT1A7 (includes others)	ADIPOQ,ESR1,FOS,FOXO1,HNF4α dimer,MLXIPL,NCOR1,NR1H3,NR1H4,PPARA,PPARG,PPARGC1A,RXRA,SREBF1,SREBF2,THRB,docosahexaenoic acid
POU2F1		transcription regulator			0.00139	ACSL1,Aldh1a7,CRP,CYP2A6 (includes others),CYP2B6,CYP2C8,GCLM,GSTK1,GSTM5,Gstt1,IDH1,IGKC,MYH4,PRDX2,SERPING1
SRSF2	-1.071	transcription regulator			0.00139	AKR1D1,BAAT,HSD3B7,Nnt,SLC27A5,SRSF1,SRSF2,VIM
lipid		chemical - endogenous mammalian			0.00139	ACLY,ACOX1,APOA1,DHCR7,HSD3B7,PCYT1A,PON1,STAT3	ESR1,FOS,FOXO1,Insulin,LEP,MED1,NR1H3,PPARA,PPARD,PPARG,RXRA,SREBF1,SREBF2,STAT5B,fatty acid,lipid
CD3 group		group	Inhibited	-2.345	0.00141	ACSL3,ACSL4,ACSL5,ACSL6,GLS2,LDHA,LPCAT3,SCD,STAT3
SOD1		enzyme			0.00141	ACO1,ASL,ASS1,ATP1A2,B2M,BCL2L1,CYP2F1,CYP8B1,GCLM,GNB1,GSTA5,GSTM5,HSPA8,MAOB,MRPS10,MT-CO1,MT-ND1,NDUFV3,PITPNA,PRDX6,Rplp1 (includes others),SKP1,SLC1A2,VAPA,VAPB
ATF4		transcription regulator	Inhibited	-3.835	0.00142	CALR,CANX,CPT1A,CTH,CYP7A1,ERO1A,GCH1,GHITM,HSP90B1,MGST1,NDRG1,PCK1,SEL1L,SIGMAR1,SLC38A3,STAT3,TKT,XDH
streptozocin		chemical drug		-1.422	0.00146	ABCB11,ACACA,ALDH3A2,ATP1A2,BCL2L1,CAT,CBS/CBSL,CPT1A,CYP2E1,CYP4A11,CYP7A1,G6PC,NT5E,PCK1,PKLR,SCD,SCP2,SLC14A2,SLC1A2,SLC25A11,SLC25A5,SLC7A2,VIM	AKT1,CEBPB,ESR1,FOS,FOXO1,HNF1A,HNF4A,Insulin,LEP,MED1,NR1H4,PML,PPARA,PPARG,PPARGC1A,RXRA,SREBF1,SREBF2,STAT5B,TNF,TP53,streptozocin
MMP12		peptidase			0.00151	ACTN1,ADK,CCT5,DNM1L,EIF3F,PLS3,PSMA1,TPM3,VCL,VCP
rosiglitazone		chemical drug	Inhibited	-3.156	0.00156	ACSL1,ACSL5,ACSS2,ACTA1,AHSG,APOA2,ARG1,C3,C4A/C4B,CAT,CKM,CPT1A,CRP,CYP2B6,ECH1,EPHX2,FGB,GOT1,GPAM,GPD1,GYS2,HSD11B1,ILK,KRT18,MFN2,MGLL,MLYCD,MPO,Mup1 (includes others),PCK1,PECR,PEX11A,PHYH,SCD,SLC27A2,TPM3,UGT1A7 (includes others)	ADIPOQ,CEBPB,FOS,FOXO1,MLXIPL,NCOR1,NR1H3,NR1H4,PML,PPARA,PPARG,PPARGC1A,RXRA,SREBF1,THRB,TNF,rosiglitazone
KLF15		transcription regulator	Inhibited	-2.732	0.00163	Acot1,ACOX1,ACSL1,EHHADH,GPAM,MLYCD,PXMP2,SCD
PKD1		ion channel		-1.342	0.00171	AADAC,ACOT2,ACOX2,ALDH1A1,ASPH,CYP8B1,DDX3Y,EIF3A,G6PC,GLS,HGD,Hrg,IDH1,IL4I1,ITIH2,KNG1,KRT18,PAH,PCK1,RAB9B
SYVN1		transporter	Inhibited	-4	0.00171	ACSL3,ANO10,ATP1B3,DPYD,EMC7,GANAB,GGCX,GNB2,HLA-A,PCBP1,PFN1,RAB10,RPL10,RPL18,RPN2,SLC7A2
SGPP2		phosphatase			0.00174	DNAJA1,DNAJC3,HSP90AA1,HSPA13,Hspa1b,HSPA8
berberine		chemical drug		0.17	0.00183	ACACA,ATP5MC2,BCL2L1,CPT1A,CYP1A2,Cyp2b13/Cyp2b9,CYP2B6,CYP2E1,CYP4A11,CYP7A1,GLS,MTTP,PON1,VIM	AMPK,CEBPB,FOS,FOXO1,Ins1,Insulin,MLXIPL,MYC,NR0B2,PML,PPARA,PPARG,PPARGC1A,RXRA,SREBF1,SREBF2,TNF,berberine,lipopolysaccharide
3-methylcholanthrene		chemical toxicant	Inhibited	-2.567	0.00184	CYP1A2,GSTA3,GSTA5,GSTM5,ME1,PON1,POR,UGT1A1,UGT1A6	3-methylcholanthrene,AHR,CEBPB,ESR1
CYP1A1		enzyme		1.387	0.00184	ACOT11,ANXA3,ANXA7,AP2M1,BANF1,CHP1,CYP17A1,CYP2B6,ECI2,GPT,SEPT2,UGT1A6,VAMP8
GNA12		enzyme		0.389	0.00189	G6PD,GCLM,GNA13,GSTA3,Gsta4,GSTA5,RHOA,RRAS2,TXNRD1,VCL,VIM	AKT1,CEBPB,FOXO1,GNA12,MYC,NFE2L2,NR1H3,PPARA,PPARD,PPARG,PPARGC1A,RNA polymerase II,RXRA,SREBF1,TP53,arachidonic acid
CEBPB		transcription regulator	Inhibited	-5.1	0.00191	ADH1C,ALDH1A1,ARG1,BCL2L1,BHMT,C3,CPT1A,CRP,CYB5A,CYP17A1,CYP2A6 (includes others),Cyp2d9 (includes others),CYP2E1,DCN,DHCR7,DHRS1,G6PC,HLA-A,HPX,HSD11B1,HSD17B4,HSP90AA1,HSPA8,IGKC,KRT18,KRT6B,MBL2,PCK1,PLG,PRG2,SCD,SEC11A,STAT3,UGT1A6,VIM,XDH	CEBPB,FASN,FOXO1,MYC,NR1H3,NR1H4,PPARA,PPARD,PPARG,PPARGC1A,RNA polymerase II,RXRA,SREBF1,THRB,TP53
LONP1		peptidase			0.00191	CALU,MRPL18,MRPS31,MT-CO1,MT-CYB,P4HB,PDIA3,PFN1,PGAM1,TPM3
vancomycin		biologic drug		-0.636	0.00199	C3,C4A/C4B,CAT,CCS,FGA,FGB,FMO2,GSTK1,RTN4,SCD,TUBB,VIM
GNA15		enzyme			0.00199	ARG1,C3,CTH,DPYS,ELOVL2,FMO1,GLUL,HSD3B7,MGST1,PDLIM1,SERPINA3,SLC29A1,UGDH,XDH
IL5		cytokine	Inhibited	-5.196	0.00201	ASS1,BCL2L1,BNIP3L,CISD1,CRELD2,CYP1A2,EBP,ENO1,ERO1A,GCLM,GPAM,HSP90B1,IFI30,MTDH,NDRG1,NDUFV3,PDLIM1,PPIF,PRDX4,RAB21,RPN1,RRAS2,SDF2L1,SPCS2,TMEM97,TPI1,VIM	AKT1,CEBPB,FOXO1,IL5,PPARG,PPARGC1A,TP53
FLT1		kinase		-0.905	0.0021	AHCY,BNIP3L,CANX,CAPN2,DDX3X,DHCR24,EIF5A,GDI2,PREB,RALB,SDHC
KITLG		growth factor	Inhibited	-2.186	0.00218	B2M,BCL2L1,BLVRB,DHCR24,EEF1A1,ETF1,Hbb-b1,HNRNPF,KPNB1,MPO,PGLS,RAB4A,RPL7,RPLP0,RPS23,Rps3a1,RPS6,RPS7,SDHC,STAT3,STIM1,Tpm4,TPT1	FOS,KITLG,NFE2L2
EPAS1		transcription regulator	Inhibited	-2.765	0.00225	ACACA,ARG1,Calm1 (includes others),CAT,CKM,CKMT2,DECR2,EIF5A,ENO1,FABP2,FMO5,GCHFR,GLS,GYS2,LDHA,MIF,MYH4,NDRG1,SLC29A1,TMPRSS6,UGP2	EPAS1,MYC,RNA polymerase II,TP53
CCND1		transcription regulator	Activated	3.545	0.00227	AZGP1,BCLAF1,CALU,CPNE3,DHCR24,EIF5,ENO1,GNMT,HACL1,HSPA8,ITIH2,KRT1,MBLAC2,MESD,NT5E,PAH,PCYT1A,RPL10,RPL13,RPL27A,RPS6,SEC61B,SLC4A4,STBD1,TALDO1,TAPT1,TM7SF2,TPI1,TUBA1C,TUBB
SIRT2		transcription regulator	Inhibited	-2.236	0.00227	DHCR7,FDFT1,LSS,PMVK,SC5D	NR0B2,NR1H4,NR1I2,SIRT2,cholic acid
PPP3CA		phosphatase			0.00233	ATP2A2,C3,CPT1A,GRN,KRT18,KRT8,MAGT1,MAOB,MGST1,PRDX5,VIM	NR0B2,NR1H4,NR1I2,PPP3CA,cholic acid
NCOR1		transcription regulator			0.0024	ABCB11,ACOX1,AKAP1,AZGP1,CYP7A1,DHCR24,DIO1,G6PC,ME1,MRPS18B,NDRG1,THRSP	ESR1,ESR2,FOXO1,MED1,NCOR1,NR1H3,NR1I2,PGR,PPARA,PPARG,PPARGC1A,RXRA,SREBF1,THRB,tamoxifen,thyroid hormone receptor
CYP3A		group			0.00242	CYP7A1,CYP7B1,CYP8B1	CYP3A,PPARGC1A,SREBF1,SREBF2,TP53
benfluorex		chemical drug			0.00242	G6PC,PCK1,PKLR
DL-fructose		chemical - endogenous mammalian		-1.96	0.00248	ACACA,G6PC,GPD1,SCD
LAMTOR1		other		0	0.00248	ACACA,MTHFD1,RHOA,SCD	LAMTOR1,NFE2L2,NR5A2,SREBF1,SREBF2,Srebp,cholesterol
dehydroisoandrosterone		chemical - endogenous mammalian		-0.492	0.00257	B2M,Ces1e,CPT1A,CYP17A1,CYP2B6,CYP4A11,HSD11B1,POR,PRDX6,RACK1,SCD	CEBPB,ESR1,FOS,FOXO1,Insulin,LEP,MED1,PML,PPARA,PPARG,RXRA,SREBF1,SREBF2,STAT5B,TNF,dehydroisoandrosterone
choline fenofibrate		chemical drug	Inhibited	-2.207	0.0026	ACSL1,APOA2,CPT1A,GPT,PON1,UGT1A7 (includes others)	FOXO1,NR1H3,PPARA,PPARG,RXRA,SREBF1,THRB,choline fenofibrate
3-(methylthio)propionic acid		chemical - endogenous mammalian			0.00265	G6PC,PCK1	3-(methylthio)propionic acid,NR1H4,PPARA,PPARD,PPARGC1A,RXRA,THRB
C1QL3		other			0.00265	G6PC,PCK1	C1QL3,PPARGC1A,PRKAA,TP53
CARHSP1		transcription regulator			0.00265	G6PC,PCK1
GLUL	-1.463	enzyme			0.00265	GLS,GLUL
ITPR3		ion channel			0.00265	G6PC,PCK1	FOXO1,ITPR3,Insulin,PPARA,PPARG,PPARGC1A,PRKAA,SREBF1,SREBF2,TP53
N-acetyl-lysyltyrosylcysteine-amide		chemical reagent			0.00265	MPO,XDH
RNF43		enzyme			0.00265	CYP2E1,GLUL
SAP18		transcription regulator			0.00265	BCL2L1,MTTP
UFL1	-1.476	enzyme			0.00265	CDK5RAP3,DDRGK1
clofenapate		chemical drug			0.00265	ACOX1,CYP4A11	ACOX1,PPARA,clofenapate
colesevelam		chemical drug			0.00265	CYP7A1,CYP8B1
cytochrome-c oxidase		complex			0.00265	AQP1,MAOA
miR-483-5p (miRNAs w/seed AGACGGG)		mature microrna			0.00265	ALCAM,ARHGDIA
pinitol		chemical drug			0.00265	BCL2L1,CYP2E1
trans-4-phenylbut-3-en-2-one		chemical toxicant			0.00265	CRYZ,GSTA5
ADIPOQ		other		-1.389	0.0028	Acaa1b,ACACA,ACLY,ACOX1,ACSL1,ACSL5,ACTA1,ARG1,CYP7A1,FADS6,G6PC,GPD1,PCK1,PRDX5,SCD,SLC27A2,SLC27A5,STAT3	ADIPOQ,ESR1,FASN,FOS,FOXO1,Insulin,LEP,MED1,MLXIPL,NR1H3,PPARA,PPARG,RXRA,SREBF1,SREBF2,STAT5B,THRB
ADRB		group		1.5	0.00287	ANXA5,ARG1,BNIP3L,GCLM,GSTA3,GSTA5,HSD17B7,HSD3B7,IDH1,LSS,MSMO1,NCL,NSDHL,PCYT2,RAN,SMC1A
MLX		transcription regulator	Inhibited	-2.184	0.0029	ACACA,DIO1,PKLR,SCD,THRSP	MLX,MLXIPL
NR1D1		ligand-dependent nuclear receptor		-1.633	0.00292	ACACA,ACLY,EHHADH,FADS2,G6PC,MDH1,ME1	NCOR1,NR1D1,NR1H4,PGR,PPARA,PPARD,PPARG,PPARGC1A,RXRA,THRB,thyroid hormone receptor
CSHL1		growth factor		0.152	0.00303	ACTA1,Cyp2a12/Cyp2a22,CYP2B6,Cyp2c70,CYP2C8,Cyp2d9 (includes others),CYP4A11,MYLPF,SRD5A1	CSHL1,PPARA,PPARG,STAT5B
CD28		transmembrane receptor	Inhibited	-4.122	0.00311	AP1B1,BCL2L1,BZW1,DAD1,EIF4E,FKBP2,GLS2,HCCS,HINT1,HSPA8,IL4I1,KDELR2,LCP1,LDHA,MT-CO1,NCL,PCYOX1,PGAM1,PKLR,PNP,PPA1,PRDX4,RAB2A,RPL30,RPL6,SEC61B,SLC25A5,SRPRB,STAT3,STIM1,TMX3
FOLR1		transporter			0.00316	ABCE1,ADH1C,CAT,CLPTM1,ECI2,GPAM,MPP6,NSDHL,PFN1,PPID,RPS24,TPI1
linoleic acid		chemical - endogenous mammalian		-0.608	0.00332	ACSL4,APOA1,CD47,CPT1A,CYP4F12,G6PC,HSP90B1,MTTP,PKLR,SCD	ESR1,FOXO1,HNF4α dimer,Insulin,MLXIPL,NR1H3,PPARA,PPARD,PPARG,PPARGC1A,RXRA,SREBF1,SREBF2,linoleic acid
PDGF BB		complex	Inhibited	-2.945	0.00334	ANXA11,ARF5,ATP2A2,C3,CTH,DCN,EIF4G1,ELOVL2,FMO1,GLUL,HSD3B7,MGST1,PDLIM1,PHLDA1,RACK1,RHOB,RPL13,RPN2,RPS6,SCD,SERPINA3,SLC25A11,SLC29A1,STAT3,TEAD4,TGM2,UGDH,VAPB,XDH	CEBPB,FOS,HSF1,MYC,NFE2L2,PDGF BB,TGFB1,TP53
CARM1		transcription regulator			0.0034	ABCB11,C3,EPHX2,G6PC,HSP90AA1,KRT1,PCK1	CARM1,CEBPB,MYC,NCOA2,NR1I3,NR5A2,PPARG,PPARGC1A,RXRA,THRB
UGCG		enzyme		0.849	0.00343	BCL2L1,GLS2,PCK1,SLC38A3
clofibric acid		chemical drug		-1.963	0.00343	ACOX1,CYP4A11,FABP2,SCD	FOXO1,NR1H3,NR1H4,PPARA,PPARG,PPARGC1A,RXRA,SREBF1,THRB,clofibric acid
4-phenylbutyric acid		chemical - endogenous mammalian		-0.913	0.00379	ABCD1,ABCD2,ACOX1,AHSG,CALR,EHHADH,EPHX1,HLA-A,HSP90B1,LYPLA1,PEX11A	4-phenylbutyric acid,ATF6,CEBPB,PML,PPARA,PPARG,RXRA,TNF
NFYA		transcription regulator		-1.982	0.00379	ACLY,CALR,CAT,CBS/CBSL,EPHX1,GPAM,HSD17B7,LMAN1,RHOB,SCD,THRSP
SET	-4.532	phosphatase	Activated	2.646	0.00394	BCL2L1,BET1,DTYMK,MBD2,MRPS14,TMED2,YBX1
bisphenol A		chemical - endogenous mammalian	Inhibited	-2.558	0.00395	C3,DNM1L,ENO1,FABP2,HSP90B1,Igkv1-117,MAOA,MPP6,ODR4,PCBP1,PEBP1,PRDX2,RAB14,RPN2,SRD5A1,SRSF3,STAT3	AHR,AR,CEBPB,ESR1,ESR2,PGR,TP53,beta-estradiol,bisphenol A
DMD		other			0.00395	ATP2A1,BGN,CCT6A,CKMT2,CRYZ,EEF1A1,GPD1,HSPA8,KCNMA1,KRT18,MAOB,MT-ND1,Mup1 (includes others),MYH4,MYH8,MYL1,NDRG2,STARD10,TPI1,TPM3,VIM
AMPK		complex		0.418	0.00406	ACACA,CAT,CYP2B6,G6PC,GSTK1,MT-CO1,MT-CYB,MT-ND1,PCK1,PKLR,STIM1,THRSP,VIM,YBX1	AMPK,FASN,FOXO1,Insulin,MLXIPL,NR1H4,PPARA,PPARD,PPARG,PPARGC1A,RXRA,SREBF1,SREBF2,THRB
AR-A014418		chemical reagent			0.00407	ANXA7,BCL2L1,CKM
CASQ2		other			0.00407	ACTA1,ASPH,CALR
DGAT2		enzyme			0.00407	ACACA,GPAM,SCD	DGAT2,NR1H3,PPARA,PPARD,PPARG,SREBF1,fatty acid
PGK1		kinase			0.00407	ACTA1,PLG,VIM
triolein		chemical drug			0.00407	FADS1,FADS2,THRSP
flutamide		chemical drug		0.692	0.00415	CYP17A1,CYP1A2,Cyp2b19,Cyp2d9 (includes others),Cyp2j5,DDX25,GPD1,ME1,SRD5A1,UGT1A6,VIM	AR,ESR2,TP53,flutamide
BRD2		kinase			0.00426	CD47,DNAJA1,HBA1/HBA2,Hbb-b1,P4HB,PPA1,RAB24,RPN1
LMNB1		other			0.00426	B2M,DHCR7,GDI2,MGST1,MSMO1,RCN2,REEP5,SCD
NR4A3		ligand-dependent nuclear receptor		0.314	0.00426	COL6A1,COL6A2,ENO3,FBP1,G6PC,MFN2,MT-CO1,MYH4,UQCRC2
IFRD1		other		1.408	0.00446	CTH,EBP,MTTP,MYH8,PPIA,RPL22
Nuclear factor 1		group			0.00446	CYP1A2,CYP2A6 (includes others),HSD17B7,PKLR,SERPINA3,SLC25A5
TG		other	Inhibited	-2.193	0.00446	ABCD2,ACACA,CPT1A,CYP7A1,DIO1,THRSP	L-triiodothyronine,NCOR1,PPARG,RXRA,TG,THRB,thyroid hormone receptor
selenium		chemical drug		-1.457	0.00446	APOA1,GPX4,SELENOF,SELENOT,STAT3,TXNRD1	PPARG,lipid,selenium
NFIX		transcription regulator			0.00453	CKM,ENO3,PKLR,SERPINA3,SLC25A5	NFIX,RNA polymerase II
PRKAA		group		0.736	0.00455	ACOX1,CPT1A,G6PC,HSD11B1,PCK1,VIM,YBX1	AKT1,AR,CEBPB,FASN,FOXO1,MYC,NR0B2,NR1H4,NR1I2,PGR,PPARA,PPARD,PPARG,PPARGC1A,PRKAA,RXRA,SREBF1,THRB,TP53,WT1,cholic acid
COL6A1	-1.416	other		-1	0.00461	CKM,ENO3,IDH1,TPI1
PLA2G4A		enzyme	Inhibited	-2	0.00461	ANXA5,GSTM5,KRT18,SCP2
YWHAG		other			0.00461	CCT6A,GPI,NAPA,PRDX6
meclizine		chemical drug		-1.414	0.00461	CYP1A2,CYP2B6,GSTA5,UGT1A1	HNF4A,NCOA2,NR1I3,meclizine
NCOA2		transcription regulator			0.00463	ABCB11,ACOT1,CYP17A1,CYP2B6,Cyp2c40 (includes others),CYP7A1,FGB,G6PC,ISG15,KHK,NSDHL,PCK1,TPI1	ADIPOQ,AHR,CEBPB,ESR1,ESR2,FOS,HNF4A,MLXIPL,NCOA2,NCOR1,NR1H4,NR1I3,NR5A2,PGR,PPARA,PPARD,PPARGC1A,RXRA,THRB,beta-estradiol
2,3,4,7,8-pentachlorodibenzofuran		chemical toxicant		-0.788	0.00481	ACOT2,CAT,CYB5A,CYP1A2,CYP2C8,CYP3A7,IDH1,UGT1A6
inosine		chemical - endogenous mammalian	Inhibited	-2.789	0.00481	ALCAM,ANXA5,C3,C4A/C4B,LCP1,SERPING1,TSPO,VIM
Z-LLL-CHO		chemical - protease inhibitor	Inhibited	-2.86	0.00485	APOA2,BCL2L1,CAT,CCT2,CRP,CYP2C8,DCN,EIF4E,EIF5A,GCH1,HSP90AA1,HSP90B1,HSPA8,LMAN1,MFN2,PEBP1,PEX5,PFN1,PPIA,PSMD13,PSMD2,PSMD6,RPLP0,RPLP2,TDO2,TXN,UBE2N	AHR,APP,AR,CEBPB,EGFR,ESR1,HSF1,HSF2,MYC,PGR,PPARG,PPARGC1A,Z-LLL-CHO
FOXA2		transcription regulator	Inhibited	-2.096	0.00519	ADH1C,ALDOB,AMY2B,APOA1,C3,CPT1A,Cyp2a12/Cyp2a22,CYP2A6 (includes others),EPHX1,EPX,FGB,G6PC,Krt2,MTTP,PCK1,PDHX,PON1,SCD,TDO2	CEBPB,FOXA2,FOXA3,Ins1,NR0B2,ONECUT1,PPARA,PPARGC1A,RXRA,SREBF1
LDLR		transporter			0.00525	ACACA,ACLY,ALCAM,BGN,CYP7A1,CYP7B1,G6PC,G6PD,GPAM,GPT,SCD,UBE2D3	CEBPB,ESR1,FOS,HNF4α dimer,LDLR,LEP,MED1,NFE2L2,NFYA,NR5A2,PML,PPARA,PPARG,PPARGC1A,RXRA,SREBF1,SREBF2,STAT5B,Srebp,TNF,cholesterol,sterol
arachidonic acid		chemical - endogenous mammalian	Activated	2.458	0.00525	ACACA,ACOX1,ACSL4,ELOVL2,FADS1,FADS2,G6PD,PKLR,SCD,SRSF3,THRSP,VIM	AR,CEBPB,ESR1,FOXO1,HNF4α dimer,Insulin,NR1H3,NR1H4,NR1I3,PGR,PPARA,PPARG,PPARGC1A,RXRA,SREBF1,SREBF2,THRB,arachidonic acid,progesterone
Stat3-Stat3		complex	Inhibited	-2.423	0.00526	BCL2L1,CRP,FGA,FGB,FGG,SERPINA3
ESR2		ligand-dependent nuclear receptor		-1.177	0.00538	AKAP1,ANPEP,BCL2L1,C3,CAPN2,CBS/CBSL,CRYZ,CYP17A1,CYP2A6 (includes others),DHCR7,DNAJC1,GJB1,GSTA5,HEBP1,HSD17B4,HSD17B7,KRT17,KRT6B,KRT8,MAOA,MBL2,NDRG1,NDRG2,PCYOX1,PGRMC2,PRKCH,PYGL,RALA,RDH10,SLC9A3R1,SPTAN1,TEAD4,TGM2,THRSP,TSPO	AHR,CEBPB,ESR1,ESR2,MED1,NCOA2,NCOR1,NR0B2,NR1I2,PGR,PML,PPARA,PPARG,RXRA,TNF,beta-estradiol,tamoxifen
ANGPT2		growth factor	Inhibited	-3.618	0.00549	ACTA1,CALR,CAT,CCT7,CDC34,EPHX2,FKBP2,HSP90AA1,MGST1,MIF,P4HB,PDIA3,PDIA5,PHLDA1,RDH10,RHOB,RPS6,SERPING1,VIM	ANGPT2,CEBPB,PML,PPARA,PPARG,RXRA,TNF
CYP7A1	-1.484	enzyme		-1	0.00554	ACACA,CYP7A1,CYP7B1,FDFT1,MTTP	CEBPB,CYP7A1,NFE2L2,NR1H3,NR5A2,PML,PPARA,PPARD,PPARG,RXRA,SREBF1,SREBF2,Srebp,TNF,cholesterol,fatty acid
cigarette smoke		chemical toxicant	Inhibited	-2.395	0.00574	BCL2L1,C3,CAT,CCT5,CYP1A2,CYP2B6,CYP2E1,ESD,G6PD,GCLM,GSTA3,GSTA5,GSTM5,Gstt1,HSP90AA1,PRDX1,SERPINA3,TCP1,TXNRD1,UGDH,UGT1A3,UGT1A6,XDH	AHR,CEBPB,ESR1,FOS,HSF1,MYC,NFE2L2,PML,PPARA,PPARG,PPARGC1A,RXRA,TGFB1,TNF,TP53,cigarette smoke
VEGFB		growth factor		-1.106	0.00596	ACTA1,ATP2A2,DCN,PRDX1,PRDX5,TXNRD1,TXNRD3
FABP1		transporter		0.762	0.00604	CYP7A1,FAAH,GOT1,SCP2	FABP1,NFE2L2,NR5A2,SREBF1,SREBF2,Srebp,cholesterol
N-ethyl-N-nitrosourea		chemical toxicant			0.00604	CRP,CYP2E1,HSP90AA1,TGM2
SERTAD2		transcription regulator		1.982	0.00604	ACOX1,CAT,ECH1,PHYH
isoquercitrin		chemical drug	Inhibited	-2	0.00604	DHCR7,FDFT1,MSMO1,SC5D	PPARGC1A,SREBF1,SREBF2,TP53,isoquercitrin
L-methionine		chemical - endogenous mammalian		0.684	0.00608	CYP2E1,EEF1A1,EEF1D,G6PC,MAT1A,MTTP,PCK1,RHOB
HSD11B1	-1.349	enzyme		1	0.00615	ACACA,ACOX1,APOA1,CPT1A,FGA,GPAM	HSD11B1,NR1H3,PPARA,PPARD,PPARG,PPARGC1A,PRKAA,SREBF1,TP53,fatty acid,lipid
NPPB		other	Activated	2.449	0.00615	EBP,FDFT1,GSTA3,HSD3B1,LSS,MSMO1
TERC		other			0.00615	Cyp2b13/Cyp2b9,CYP2C8,CYP4A11,GPI,H1F0,TUBB2A
2-amino-5-azotoluene		chemical toxicant			0.00627	CYP2B6,CYP2C8,UGT1A1
ACACA	-1.181	enzyme			0.00627	ACLY,GPAM,SCD	ACACA,ESR1,FOS,LEP,MED1,NR1H3,PPARA,PPARD,PPARG,SREBF1,STAT5B,fatty acid
ALKBH1		enzyme			0.00627	MT-CO1,MT-CYB,MT-ND2
DES		other			0.00627	DCN,KRT18,KRT8
GAL3ST1		enzyme			0.00627	GLS2,PCK1,SLC38A3
HINT1	-1.084	enzyme			0.00627	ELOVL5,FADS1,FADS2
MRPL12		other			0.00627	MT-CO1,MT-ND1,MT-ND2
NSUN3		enzyme			0.00627	MT-CO1,MT-CYB,MT-ND2
acetone		chemical - endogenous mammalian			0.00627	AGPAT2,AGPAT3,CYP2E1
cholestyramine		chemical drug			0.00627	CYP7A1,DHCR7,PMVK
miR-217-5p (and other miRNAs w/seed ACUGCAU)		mature microrna			0.00627	ACACA,ACOX1,SCD
PLG	-1.226	peptidase	Inhibited	-3.148	0.00656	APOH,ARG1,CYP2S1,MIF,PLG,RAB5A,RAB7A,RALA,RALB,RHOA
oleoyl-estrone		chemical drug		1.387	0.00671	ACACA,CYP2C8,G6PD,PSMC2,RALB
AGT		growth factor	Inhibited	-3.472	0.00672	ACTA1,ADH1C,ANXA3,ASL,BGN,Calm1 (includes others),CALR,CAT,COL6A1,CRP,CYP17A1,CYP2E1,CYP4A11,EBP,FDFT1,GCH1,GSTA3,GSTA5,GSTM5,Gstm6,HSD3B1,Hspa1b,IDH1,LPP,LSS,MGST1,MIF,MSMO1,NCL,NDRG1,PFN1,PURA,RHOA,RRAS,SLC14A2,TTN	AGT,AHR,CEBPB,ESR1,ESR2,FOS,HRAS,INSR,NFE2L2,PDX1,PGR,PML,PPARA,PPARG,RXRA,TNF,TP53,beta-estradiol
HBA1/HBA2	-1.156	transporter	Inhibited	-2.646	0.00678	ATP5MC2,ATP5MF,COX15,NDUFA7,NDUFB9,NDUFS8,UQCRC2
IL15		cytokine	Inhibited	-2.707	0.00686	BCL2L1,COPB2,CPT1A,DHRS4,EBP,EIF4E,ENO1,ENO3,FBP1,FMO3,G6PD,GALM,GDI2,GLDC,GPI,HNRNPF,HSPA8,LDHA,LYPLA1,MIF,PA2G4,PCBP2,PDIA3,PDIA4,PFN1,PNP,PRDX4,PYGL,RPS6,SET,SLC25A5,TALDO1,TKT,TPI1,TXNRD1
TRAP1		enzyme	Activated	2.449	0.00715	BCL2L13,ISCU,MAVS,MRPL18,MRPS31,TXN2
bardoxolone		chemical drug		-1.3	0.00715	BCL2L1,CRYZ,EPHX1,GCLM,TXNRD1,UGDH
bile acid		chemical - endogenous mammalian		0.339	0.00715	ABCB11,BCL2L1,CYP7A1,CYP8B1,EPHX1,FMO3	FGF19,FOXA2,FOXO1,HNF1A,HNF4A,MLXIPL,NR0B2,NR1H4,NR5A2,PPARA,PPARGC1A,RXRA,bile acid
LHX1		transcription regulator	Inhibited	-3.43	0.00718	ALDOB,ANPEP,ASS1,Cyp2j5,FAM213A,FBP1,GSTA5,HAO2,PAH,Sult1d1,UGT1A3,UGT2B28
CSTF2		other			0.00767	Ighg2a,Ighg2b
P4HB	-1.072	enzyme			0.00767	PDIA3,PDIA4
SPTBN1		other			0.00767	BCL2L1,STAT3
TUBB1		other			0.00767	TUBB,TUBB2A
brivudine		chemical drug			0.00767	DDX1,UBE2N
decabromobiphenyl ether		chemical toxicant			0.00767	CYP1A2,CYP2B6	AHR,CEBPB,ESR1,decabromobiphenyl ether
perfluorooctane sulfonic acid		chemical toxicant			0.00767	ACOX1,CYP4A11	ACOX1,PPARA,perfluorooctane sulfonic acid
sulfinpyrazone		chemical drug			0.00767	CYP2B6,UGT1A1	FOXA2,NR1I2,sulfinpyrazone
tianeptine		chemical drug			0.00767	DPYSL2,SLC1A2
turofexorate isopropyl		chemical drug			0.00767	CYP7A1,CYP8B1
GPX1		enzyme		1.154	0.00768	CAT,GPX4,Hspa1b,PRDX6,TXN,TXN2,UQCRC2
IDH1	-1.419	enzyme			0.00768	CLDN3,FBP1,G6PC,GLS2,GPT,PCK1,VIM
dimethylnitrosamine		chemical toxicant		-0.896	0.00768	Calm1 (includes others),CRP,CYP2E1,PRKCH,RALB,TGM2,VIM	CEBPB,FOS,HSF1,MYC,PML,PPARA,PPARG,RXRA,TGFB1,TNF,TP53,dimethylnitrosamine
CBS/CBSL	-1.311	enzyme		1	0.00773	APOA1,EEF1A1,EEF1D,GOT1
MEL T1		chemical - kinase inhibitor		0	0.00773	ENO1,PGAM1,PRDX1,PSMA1
acadesine		chemical drug		0.762	0.00773	ACACA,CYP2B6,PKLR,THRSP	AMPK,D-glucose,FOXO1,MLXIPL,MYC,NR0B2,NR1H3,PDX1,PPARA,PPARD,PPARG,PPARGC1A,SREBF1,acadesine,fatty acid
RNA polymerase II		complex			0.00798	AGPAT2,ARG1,B2M,CKM,CLDN3,CYP7A1,CYP8B1,DIO1,ENO1,FGG,GOT1,GPT,Hbb-b1,PCK1,PKLR,RPL10A,RPL12,RPL13A,RPS3,RPS6,SDHC,SLC27A2,TAPBP,TXN
NCOR-LXR-Oxysterol-RXR-9 cis RA		complex		-1.342	0.00804	ACACA,CYP7A1,FDFT1,SCD,UGT1A3
SUPT16H		transcription regulator			0.00804	ACTA1,HNRNPK,KRT8,LYPLA1,MSN
desmopressin		biologic drug			0.00819	ENO1,HINT1,HSPA8,NDRG2,PLS3,PPIA,RHOA,RPL23,RPS3,SEC61B,TUBB
GAST		other	Inhibited	-3.118	0.00853	ANXA7,DNAJA1,PDHX,POR,RHOA,RPL35A,RPL7,RPS19,SRSF2,STAT3
LIF		cytokine	Inhibited	-2.799	0.00863	ACACA,AHSG,BCL2L1,CRP,CYP17A1,DCAF11,ERAP1,FBP1,FGB,FGG,GPT,HPSE,KNG1,MT-CO1,MT-CYB,MT-ND1,MT-ND2,MT-ND3,SERPINA3,STAT3	CEBPB,HNF1A,HNF4A,LIF,MYC,NR1H4,PPARG,PPARGC1A
FGF21		growth factor	Inhibited	-2.556	0.00867	ACACA,ACLY,CNPY2,CPT1A,G6PC,ME1,PCK1	ADIPOQ,AMPK,CEBPB,FGF21,FOS,FOXO1,Growth hormone,Ins1,MLXIPL,NCOR1,NR0B2,NR1H3,PPARA,PPARG,PPARGC1A,RXRA,SREBF1
11-dehydrocorticosterone		chemical - endogenous mammalian			0.00904	ACACA,ACOX1,GPAM	11-dehydrocorticosterone,ADIPOQ,FOS,MLXIPL,NCOR1,PPARA,PPARGC1A
ABCD1	-1.347	transporter			0.00904	ABCD2,ABCD3,SLC27A2
N-chlorotaurine		chemical - kinase inhibitor			0.00904	CAT,PRDX1,TXN
RYR1		ion channel			0.00904	MT-CO1,MT-ND1,MYH4
STK25		kinase			0.00904	ACOX1,FBP1,G6PC
phosphatidylcholine		chemical - endogenous mammalian			0.00904	CYP2E1,MAT1A,SCD
mercuric chloride		chemical toxicant			0.00949	CYP2E1,Gsta4,GSTA5,HSP90AA1,Mup1 (includes others),TXN
linolenic acid		chemical - endogenous mammalian		1.432	0.00954	ABCD2,ABCD3,ACSL1,G6PC,THRSP	NR1H3,NR1H4,PPARA,PPARG,PPARGC1A,RXRA,SREBF1,THRB,linolenic acid
HOTAIRM1		other			0.0097	CFH,EPHX2,MVP,VAPA
SIRT3		enzyme	Activated	2.02	0.00974	CAT,MT-CO1,MT-CYB,MT-ND1,MT-ND2,MT-ND3,SCD	AMPK,FOXO1,MLXIPL,PPARGC1A,SIRT3
ARNT		transcription regulator	Inhibited	-2.213	0.0101	CYP1A2,CYP2A6 (includes others),CYP2S1,ENO1,ERO1A,G6PC,G6PD,GPI,LDHA,TPI1,TUBA4A,UGT1A6,VIM
HIF1A		transcription regulator	Inhibited	-3.984	0.0104	ACO1,ATP2A2,BCL2L1,BGN,BNIP3L,CYB5A,CYP2S1,EIF4E,EIF4G1,EIF5A,ENO1,ERGIC1,ERO1A,GCHFR,GPI,HIST2H2AC,KRT18,LDHA,MIF,MT-ND1,NDRG1,NT5E,PPIA,SLC29A1,SLC39A7,SRD5A1,STAT3,TMEM19,TMPRSS6,TPI1,TTN,TXN,VIM
obeticholic acid		chemical drug		0.927	0.0108	ABCB11,APOA1,CYP7A1,CYP8B1,G6PC,PCK1
NRAS		enzyme			0.011	B2M,BCL2L1,CFH,CKM,EPHX1,FNDC3A,HLA-A,Iigp1,Irgm1,ISG15,ITIH2,PON3,PRDX2,RHOB,STAT3,TMEM43,TUBB2A,UGT1A6
NKX2-2-AS1		other	Inhibited	-2.236	0.0112	ACOT2,AMACR,LETMD1,PHYH,SLC25A51
diallyl disulfide		chemical - endogenous non-mammalian		-1.387	0.0112	CYP2B6,CYP2E1,GSTA3,GSTM5,NT5E
cardiotoxin		chemical - other	Inhibited	-2.236	0.0112	ACOX1,ACSL5,ATP6V1A,B2M,BGN,COL6A2,G6PD,HSP90AA1,OSTF1,PGAM1,PLG,RPSA,SNRPD1,STAT3,TXNRD1
MRTFB		transcription regulator		0	0.0118	ACTA1,BCL2L1,DHCR24,EPX,FADS2,GSTM5,HLA-A,PRG2,Tpm4,VCL
FMO3	-1.604	enzyme	Inhibited	-2	0.012	EHHADH,G6PC,MTTP,SCD
MDM4		enzyme	Activated	2	0.012	KRT5,KRT8,P4HB,VIM
KRT14		other			0.0123	KRT1,KRT17,KRT18,KRT5,KRT6B,KRT8
Sik1		kinase			0.0124	ACACA,GPD1,THRSP
clomipramine		chemical drug			0.0124	HPN,LSS,SERPINA3
NRIP1		transcription regulator		1.134	0.0126	ACACA,APOA1,CYP2C8,GYS2,OPLAH,PYGL,SCD,THRSP
homocysteine		chemical - endogenous mammalian		-0.046	0.0128	APOA1,BCL2L1,BHMT,EEF1A1,EEF1D,NDRG1,PHLDA1,PON1,PRDX1,PRDX2
NFKBIA		transcription regulator		0.5	0.0135	ABCD3,APOA1,ATP5MF,AZGP1,BCL2L1,C3,CYP7B1,DCN,DDX3X,ERAP1,ERO1A,GCH1,GRN,GSTM5,Gstt1,HLA-A,HPSE,HSPA8,ISG15,KRT18,KRT8,MPDU1,MT-CYB,NDRG2,NINJ1,PDLIM1,RPL27A,RPL8,RPS18,RPS2,RPSA,SLC1A2,UBA1,Ubb
tetrachlorodibenzodioxin		chemical toxicant		-1.637	0.0136	ACOT2,ACOX1,ACTN1,COL6A1,CYP17A1,CYP1A2,CYP2A6 (includes others),CYP2C18,CYP2S1,CYP3A7,CYP4A11,FMO2,FMO3,GHITM,GSTA5,HSPA8,IDH1,MBL2,Nedd4,PCK1,PON1,RAB10,SLC25A5,SLC38A3,TXN,UGDH,UGT1A1,UGT1A3,UGT1A6,UGT1A7 (includes others)
seocalcitol		chemical drug	Inhibited	-2.121	0.0138	BCL2L1,NINJ1,NOMO1 (includes others),PEX13,RAB1A,RHOA,SLC9A3R1,STAT3
IL4		cytokine	Inhibited	-5.533	0.014	ACOX1,ACSL1,ACSL4,ARG1,ASS1,ATP2A1,BANF1,BCL2L1,BNIP3L,C3,CAT,CCT3,CLTC,COL6A2,CYB5A,CYP2E1,EIF4A1,EPHX1,FAAH,GPT,GPX4,H1F0,HSD11B1,HSD3B1,IDE,IFI30,Ighg2b,Iigp1,ISG15,KRT1,LMAN2,MAOA,MRPS10,MTDH,NCL,NDRG1,Nedd4,NOMO1 (includes others),PEX14,PMVK,PNP,PRKAG1,PSMA2,RAB5A,RHOA,RIDA,RPS6,Rrbp1,SDF2L1,SEC24A,SEC31A,SLC25A25,SLC29A1,SLC7A2,TAPBP,TGM2,TM7SF2,TMED5,USP2,VIM,VPS35
Rxr		group			0.0144	ABCB11,ABCD2,CPT1A,CYP2B6,CYP2C8,CYP7A1,DIO1,EEF2,ILK,KNG1,PCK1,POR
phytohemagglutinin		chemical drug	Inhibited	-5	0.0145	ACOX1,ADH5,AHSG,AMFR,AMT,BCHE,CALU,CAT,CD47,EIF5,EIF5A,GPD1,HINT1,HSP90AA1,KRT13,LMAN1,MAOA,NT5E,PCYOX1,PEMT,PON2,PSMA1,RPS16,SRSF1,STAT3
HOXA13		transcription regulator			0.0146	ALDH1A1,ENO1,SLC1A2,VAPA
Ncoa-Nr1i2-Rxra		complex	Inhibited	-2	0.0146	CAT,CYP2B6,CYP2C8,CYP3A7
RHOJ		enzyme			0.0146	ATP2A2,CALU,PPP2R1A,SEC62
N-cor		group	Activated	2.778	0.0148	ACACA,ACSL1,CRP,ELOVL5,FADS2,G6PD,HEBP1,IDH1,PCK1,RHOB,SCD
ACSL3	-1.381	enzyme			0.0148	PKLR,SCD
ATP2A1	-1.481	transporter			0.0148	ATP2A2,CALR
BO-653		chemical drug			0.0148	PSMA1,PSMA2
C1QTNF3		other			0.0148	G6PC,PCK1
CTSD		peptidase			0.0148	EEF2,TXN
EPC1		transcription regulator			0.0148	ACTA1,CKM
GJB6		transporter			0.0148	BHMT,GJB1
MCU		ion channel			0.0148	MT-CO1,UQCRC2
Nc2		complex			0.0148	EIF4E,HLA-A
PDLIM1	-1.046	transcription regulator			0.0148	PDLIM1,VIM
PRMT8		enzyme			0.0148	EIF4E,EIF4G1
SHP		group			0.0148	G6PC,PCK1
desmosterol		chemical - endogenous mammalian			0.0148	ACSL4,DHCR24
di-n-propyl disulfide		chemical reagent			0.0148	CYP2B6,GSTM5
endothelin receptor		group			0.0148	ACTA1,MYLPF
ethyl linoleate		chemical - endogenous mammalian			0.0148	FADS2,SC5D
ethylbenzene		chemical toxicant			0.0148	CYP2B6,CYP2E1
flavone		chemical - endogenous non-mammalian			0.0148	BCL2L1,PON1
miR-330-5p (and other miRNAs w/seed CUCUGGG)		mature microrna			0.0148	BCL2L1,CD47
mir-138		microrna			0.0148	LYPLA1,VIM
nevirapine		chemical drug			0.0148	APOA1,CYP2B6
tesaglitazar		chemical drug			0.0148	CYP4A11,FABP2
miR-124-3p (and other miRNAs w/seed AAGGCAC)		mature microrna	Activated	4.459	0.015	ATL3,CERS2,CHP1,CPNE3,DHCR24,DNAJC1,DNM2,ECI2,ELOVL1,ELOVL5,HTATIP2,MAGT1,MAN2A1,PAPSS2,PGRMC2,RDH10,SEC11A,STAT3,SURF4,TMEM109
CRTC2		other		-1.982	0.0152	G6PC,GOT1,GPT,PCK1,SDS
dichlorovinylcysteine		chemical toxicant		1.98	0.0152	ENO1,HAAO,PRDX5,PSMA1,SLC27A2
AGTR1		g-protein coupled receptor			0.0157	GSTA5,GSTM5,Gstm6,MGST1,RHOA,XDH
butyric acid		chemical - endogenous mammalian	Inhibited	-2.563	0.0157	ALDH1A1,ANXA5,AQP1,BCL2L1,CBS/CBSL,CYP2B6,CYP4A11,DHCR24,DTYMK,G6PC,GC,GDI1,GRN,HBA1/HBA2,Hbb-b1,IFI30,KRT13,MVP,MYH14,NCL,NUCB1,PCK1,PDIA3,PGRMC2,PRDX1,PYGL,RCN2,RHOA,SEC61B,SLC1A2,SRSF2,STAT3,TGM2,TUBA4A
NR3C1		ligand-dependent nuclear receptor		-1.375	0.0161	ACTN1,ADH1C,AMY2B,APOA2,AQP1,AS3MT,B2M,BAG4,BCL2L1,BNIP3L,C4A/C4B,CAPN2,CAT,CD47,CYP2A6 (includes others),CYP2C8,CYP3A7,CYP7A1,DAD1,DYNLL2,ELMOD2,G6PC,G6PD,GCLM,GLUL,GNMT,HGD,HSD11B1,HSD17B12,IDH1,ISG15,KRT17,KRT5,MAOA,MAT1A,MBD2,MTHFD1,PCK1,PTRH2,RAB11A,RHOB,RTN4,SDS,SGPL1,STAT3,TUBA4A,TXN,Uox
3,5-diiodothyronine		chemical - endogenous mammalian			0.0164	CKM,ENO1,ENO3
LIMA1		other			0.0164	KRT18,KRT8,VIM
MXD1		transcription regulator			0.0164	EIF4A1,EIF4E,EIF4G1
SLC51A		transporter			0.0164	CYP2B6,CYP7A1,UGT1A1
hesperetin		chemical drug			0.0164	BCL2L1,DHCR24,MTTP
PRKAA1		kinase		1.242	0.0166	CAT,CYP2B6,ELOVL2,G6PC,GALM,Gsta4,LDHA,MGST1,MLYCD,MT-CO1,NDRG2,PKLR,TGM2,THRSP
CST5		other		1.094	0.0167	ANXA3,ANXA5,AP3B1,BCAP31,DNAJB11,EEF1D,EEF1G,EIF5B,MSN,MVP,NCL,NT5E,PCBP1,PDLIM5,PLS3,PRDX1,PRDX2,REEP5,RTN3,SGPL1,SRSF1,TXN,VIM
CYP2E1	-1.155	enzyme			0.0175	CAT,CYP4A11,MGST1,PON1
BSCL2		other			0.018	ACSL1,CYP2E1,GPD1,HACD2,MGLL,PYGL,Sult1a1,THRSP
ursodeoxycholic acid		chemical - endogenous mammalian		-1.584	0.018	ABCB11,BCL2L1,CYP2B6,CYP2E1,CYP4A11,CYP7A1,GCLM,GPT
FMR1		translation regulator		0.64	0.0183	ATP6V1E1,EEF2,ENO1,PFN1,PPIA,RPSA,SLC1A2
chromium		chemical drug	Activated	2.646	0.0183	ARHGDIA,CYB5A,ESD,G6PD,Gsta4,PPIF,TOR1B
miR-133a-3p (and other miRNAs w/seed UUGGUCC)		mature microrna	Activated	2.578	0.0183	ARHGDIA,CERS2,CMTM6,CPNE3,LPGAT1,MSN,RHOA
phosphate		chemical - endogenous mammalian		-1.265	0.0185	ADK,AHSG,Cyb5r3,DCN,DECR2,DHRS7,LDHA,Nnt,SDF2L1,SLC25A5
staurosporine		chemical - kinase inhibitor		-0.279	0.0185	ANXA5,BCL2L1,CKM,CPNE3,CYP2A6 (includes others),CYP2E1,ISG15,MFN2,MPO,PCK1,PRDX1,SERPINA3
MYOD1		transcription regulator		-1.679	0.0191	ACACA,ACSL5,ACTA1,ASS1,ATP2A1,BCL2L1,CKM,EIF3E,ENO3,MYH4,MYL1,MYLPF,PNP,RPL7A,RRAS,TKT,TTN
eicosapentenoic acid		chemical drug		1.464	0.0198	BCL2L1,CAT,ECH1,FADS1,FADS2,G6PC,MFN2,PKLR,PSMC2,THRSP
CTNNB1		transcription regulator	Inhibited	-4.366	0.0199	ABCD2,ACACA,ACLY,ALCAM,ALDH1A1,ALDH3A2,ARHGDIA,BCAP31,BCL2L1,BGN,CAPNS1,CPT1A,CRAT,CYB5A,CYP1A2,CYP2A6 (includes others),Cyp2d9 (includes others),CYP2E1,CYP4F12,CYP7B1,CYP8B1,DIO1,EHD1,EIF5A,ENO3,GALM,GCH1,GJB1,GLUL,GPAM,Gulo,HSD17B2,HTATIP2,KRT1,KRT5,ME1,Mup1 (includes others),NAT8,NDRG2,PFN1,PLS3,PRKCSH,RAB18,RGN,SCD,SEC61A1,SERPINA3,SLC1A2,SLC25A46,SRSF1,STAT3,TGM2,UBA1,VIM
DIO3		enzyme		0.391	0.0199	ABCD2,ALDH1A1,COL6A1,GLS2,PYGL
butylated hydroxyanisol		chemical toxicant	Inhibited	-2.163	0.0199	GSTA3,Gsta4,GSTA5,GSTM5,Gstm6
rosuvastatin		chemical drug		-0.447	0.0199	APOA1,CYP7A1,DHCR7,FDFT1,PMVK
palmitic acid		chemical - endogenous mammalian		-1.822	0.0202	ACAA1,ACACA,ACLY,ACSL1,AHSG,ATP5MF,BCL2L1,CKM,CYP4F12,EEF1A1,EPHX2,FABP2,G6PC,G6PD,IDE,PCK1,PKLR,PMVK,SCD
CAR ligand-CAR-Retinoic acid-RXRα		complex	Inhibited	-2	0.0207	CYP2B6,CYP2C8,CYP3A7,PAPSS2
JINK1/2		group			0.0207	CYP7A1,PLG,RHOB,SCD
MAFK		transcription regulator			0.0207	GCLM,Hbb-b1,TXN,TXNRD1
BDNF		growth factor		1.286	0.0208	ANXA5,ATP5MC2,BCL2L1,EEF1D,EEF2,GLUL,HSD17B12,HSD17B4,MACROD1,MAN2A1,MYH8,PDLIM5,PLG,RAB14,REEP5,RHOA,RPL13,Rpl23a,RPL35A,RPL37A,RPS23,TMBIM6,TMED2,Ubb,VIM
8-hydroxyeicosapentaenoic acid		chemical - endogenous mammalian			0.0211	CPT1A,CYP4A11,EHHADH
CDN1163		chemical reagent			0.0211	ACACA,G6PC,SCD
NELFB		other			0.0211	COL6A1,RPLP0,RPS3
azetidyl-2-carboxylic acid		chemical reagent			0.0211	ATP2A2,HSP90B1,HSPA8
buthionine sulfoximine		chemical drug			0.0211	BCL2L1,CYP2A6 (includes others),EEF2
chlorcyclizine		chemical drug			0.0211	HPN,LSS,SERPINA3
liquiritigenin		chemical - endogenous non-mammalian			0.0211	ABCB11,EPHX1,UGT1A1
SMAD7		transcription regulator		-1.069	0.0217	ADH1C,ALDOB,BGN,CKM,COL6A1,CRP,CYP1A2,DCN,DEPTOR,KRT8,MYLPF,SCD,TPM3,TXN
bexarotene		chemical drug	Inhibited	-2.232	0.0219	ACOX1,ALCAM,APOA2,ARL6IP5,CTH,CYP1A2,EHHADH,FKBP2,GNB2,Gsta4,KRT17,MPC2,NDUFB2,SCD,SRSF2,TGM2,VAMP8
beta-carotene		chemical - endogenous mammalian	Activated	2.449	0.0219	ACSS2,Aldh1a7,APOA1,LPGAT1,MARC1,ME1
ouabain		chemical drug		-1.709	0.0219	ACTA1,ANXA5,BCL2L1,CLDN3,HSPA8,VIM
NFYB		transcription regulator			0.0221	ABCD2,ACLY,BCL2L1,BET1,CBS/CBSL,CDS2,GPAM,HCCS,HSPA13,MARCH5,MSRA,PDIA4,PGRMC1,PXMP4,RHOB,SDF2,THRSP,TMBIM6,TXNDC12,UBE2D3,VIM,ZMPSTE24
ICMT		enzyme			0.0227	GDI1,GNB1,RCN2,REEP5,RHOA
grape seed extract		chemical drug			0.0227	BCL2L1,ENO1,HSPA8,MPO,VIM
NR1H2		ligand-dependent nuclear receptor		-0.678	0.0227	ACACA,ACOX1,AQP1,C3,CRP,CYP7A1,FDFT1,HSD11B1,HSD17B4,SCD
4-aminophenol		chemical - endogenous mammalian			0.0239	GCLM,VIM
ALDH3A2	-1.414	enzyme			0.0239	GCLM,GSTA5
Asc2		other			0.0239	CYP1A2,CYP2B6
ELL2		transcription regulator			0.0239	Ighg2a,Ighg2b
GCLM	-1.118	enzyme			0.0239	GCLM,GPT
GYS2	-4.01	enzyme			0.0239	ACACA,PKLR
HK2		kinase			0.0239	BCL2L1,UQCRC2
HSD17B1		enzyme			0.0239	CYP17A1,HSD17B7
PLIN2		other			0.0239	Acot1,PCK1
RAB7A	-1.157	enzyme			0.0239	RPS6,VIM
RAD51C		enzyme			0.0239	KRT18,KRT8
atenolol		chemical drug			0.0239	ATP2A2,B2M
aurapten		chemical - endogenous non-mammalian			0.0239	ACOX1,CPT1A
decanoic acid		chemical - endogenous mammalian			0.0239	G6PC,PCK1
ghrelin		biologic drug			0.0239	ACACA,SCD
perfluorodecanoic acid		chemical toxicant			0.0239	ACOX1,TSPO
phytol		chemical - endogenous non-mammalian			0.0239	CAT,SCP2
IPMK		kinase	Inhibited	-2	0.0243	ABHD12,CAPNS1,PDLIM5,PFN1
JUN/JUNB/JUND		group		-0.927	0.0243	BCL2L1,C3,LGALS9B,STAT3
PLA2G6		enzyme		-1.091	0.0243	ARG1,BCL2L1,SMPD2,STIM1
Pkg		group		-1.982	0.0243	CAT,PRDX2,TXN,VCL
E2F1		transcription regulator		-0.803	0.0244	ACSL5,ADK,ALG5,AMY2B,BCL2L1,Calm1 (includes others),CALR,CCT2,CCT4,CRKL,CYB5A,DDX1,HLTF,HNRNPK,HSP90B1,Hspa1b,HSPA8,ILK,KRT1,MDH1,MTHFD1,MYH4,NCL,PA2G4,PSMD2,RAB1A,RAN,RPS16,SRPRA,SRSF1,SRSF2,TAPBP,TXNRD1,UGDH,VCP,VIM
quercetin		chemical drug		-1.855	0.0245	ACOT1,ACOX1,BCL2L1,CYP1A2,CYP2E1,CYP4A11,ECH1,GPT,HPSE,PON1,PON2,POR,PRDX5
PRKAG3		other			0.0246	ACSL6,AQP1,ASPH,ATP6V1A,GOT1,IFI30,RPL12,RPL13A,RPL22,RPL5,Rps3a1,SLC7A2,THRSP,UGP2,UGT1A7 (includes others)
USF1		transcription regulator		-0.577	0.0249	APOA2,B2M,CAT,CBS/CBSL,CPT1A,G6PC,GPAM,PCK1,PKLR
RXRG		ligand-dependent nuclear receptor			0.0256	ACSL1,APOA1,CYP4A11,EHHADH,PCK1
SSRP1		transcription regulator			0.0256	ACTA1,HNRNPK,KRT8,LYPLA1,MSN
taurine		chemical - endogenous mammalian		-0.555	0.0256	ABCB11,CPT1A,GOT1,MPO,VIM
CEBPA		transcription regulator	Inhibited	-4.562	0.0258	ACACA,ACLY,ACSL1,ADH1C,AGPAT2,ANPEP,ARG1,ARL6IP5,ASL,ASS1,BHMT,C3,CPT1A,CYP2A6 (includes others),CYP2B6,CYP3A7,CYP7A1,DHCR7,EIF4E,EPHX1,G6PC,GCH1,HSD11B1,ISG15,KRT17,MPO,MT-CO1,Mup1 (includes others),PCK1,SCD,TANK,TUBB2A,VCL
lactacystin		chemical - protease inhibitor		-0.791	0.0261	CCT2,CYB5A,EIF4E,EIF5A,FBP1,HLA-A,HSP90B1,KRT72,PEBP1,PFN1,PPIA,RPLP0,RPLP2,TUBB2A,TXN,TXNRD1,UBE2N
LIPE		enzyme		-1.633	0.0262	ACSL1,ACSS2,ADH1C,ALDH1A1,AMACR,AQP1,MYH4,PCK1,PRDX2,SCD,THRSP,TKT
1-chloro-2-(2,2,2-trichloro-1-(4-chlorophenyl)ethyl)benzene		chemical toxicant			0.0264	CYP17A1,CYP2B6,CYP7B1
AK1		kinase			0.0264	ENO1,ENO3,LDHA
FH		enzyme			0.0264	BLVRB,LDHA,TKT
MBTPS1		peptidase			0.0264	ACACA,FDFT1,SCD
dehydroepiandrosterone sulfate		chemical - endogenous mammalian			0.0264	ACACA,ACOX1,CYP4A11
mannose		chemical - endogenous mammalian			0.0264	GPD1,HSP90B1,PDIA3
perhexiline		chemical drug			0.0264	HPN,LSS,SERPINA3
spermine nitric oxide complex		chemical toxicant			0.0264	ACO1,BCL2L1,MYH14
TXNIP		other	Activated	2.425	0.0269	Acot1,CYP8B1,DHCR7,FABP2,MTTP,THRSP
10E,12Z-octadecadienoic acid		chemical - endogenous mammalian		-1.195	0.027	ABCD2,ACACA,ACOX1,ACSS2,CPT1A,FADS1,ME1,SCD
PITX2		transcription regulator			0.0277	ADH1C,DHRS7B,FMO2,GPX4,LDHA,MSRA,NDUFS8,PRDX2,RDH14,SDHC,TXN2,VIM
simvastatin		chemical drug		1.328	0.0282	AHSG,ANXA3,APOA1,ARHGDIA,ASL,BCL2L1,CRP,CYP2B6,FADS1,FADS2,FGA,GPT,HBA1/HBA2,Hbb-b1,MPP6,PON1,RHOB,VIM
CETP		enzyme		-0.819	0.0283	APOA1,P4HB,PDIA3,PDIA4
ETV1		transcription regulator		-1.982	0.0283	ACSL3,HPSE,HSD17B7,VIM
NFE2		transcription regulator			0.0283	CAT,Hbb-b1,HSD3B1,TXN
alvespimycin		chemical drug		1.951	0.0283	ACACA,BCL2L1,FDFT1,SCD
3,4,5,3',4'-pentachlorobiphenyl		chemical toxicant		-1.129	0.0286	ACOT2,CAT,CYB5A,CYP1A2,CYP2C8,CYP3A7,Gsta4,IDH1,UGT1A6
SCD	-1.631	enzyme		-0.839	0.0287	ACACA,ACOX1,CPT1A,G6PC,GPAM,PCK1,PEMT
choline		chemical - endogenous mammalian	Activated	2.19	0.0288	CYP2E1,MBD2,MTTP,PCYT1A,PEMT
17-alpha-ethinylestradiol		chemical drug		-0.321	0.0293	ABCB11,C3,CYP17A1,CYP2B6,Cyp2d9 (includes others),CYP7A1,CYP7B1,CYP8B1,Gsta4,IFI30,SLC25A5,SLC38A3,TGM2,UGP2
SERPINA1		other			0.0296	CYP7A1,CYP8B1,DERL1,HSP90B1,PDIA3,VCP
TFE3		transcription regulator			0.0296	MT-CO1,MT-CYB,MT-ND1,MT-ND2,SCD,THRSP
prednisolone		chemical drug	Activated	2.692	0.0301	ARG1,BCL2L1,CAT,CRP,DAD1,EIF4G1,FMO2,HSP90AA1,HSPA8,Irgm1,PCK1,PRDX1,PRDX2,RAB24,RHOA,TGM2,TMEM43,TUBA4A,TXNRD3
alitretinoin		chemical drug		-1.277	0.0307	ABCB11,ACOX1,ANXA5,APOA1,APOA2,BCL2L1,CYP1A2,CYP2B6,ISG15,MFN2,MLYCD,MTTP,SCD,VIM
SOX4		transcription regulator	Inhibited	-2.853	0.031	Acot1,ACY3,Akr1c12/Akr1c13,CAPN2,FAM213A,GLDC,Hbb-b1,IFI30,IGKC,KYNU,PNP,PYGL,SDR39U1,TDRKH,Tpm4,VIM
GNA14		enzyme			0.0313	ANPEP,ANXA3,ARG1,DPYS,MGST1,PDLIM5,PHLDA1,XDH
cisplatin		chemical drug		-1.556	0.0315	ACOX1,ANPEP,ANXA5,APOA2,AQP1,BAG4,BCL2L1,BCL2L13,BNIP3L,C4A/C4B,CAPN2,CAT,CMBL,CPT1A,FAM210B,FGA,FGB,G6PC,G6PD,GC,GLS2,HAO2,HBA1/HBA2,ISCU,MAOA,MAT1A,MPO,NINJ1,PDCD6,PEBP1,PEX6,PPIA,PRG2,PSMA1,RAB6A,RAB8B,RGN,RPL13A,RPS16,RPS27L,RPS5,RPS9,SLC31A1,STAT3,TM7SF2,TUBB,UGT1A3,UGT1A6,UGT2B28,USP2,VIM,YBX1
PRKN		enzyme		-0.063	0.0322	MAOA,MAOB,PRDX1,PRDX2,PRDX6
andrographolide		chemical drug		-1	0.0322	BCL2L1,CYP2A6 (includes others),Cyp2b13/Cyp2b9,CYP2B6,RGN
ALDH1A1	-1.127	enzyme			0.0323	ACACA,G6PC,PCK1
APOA4		transporter			0.0323	FABP2,G6PC,MTTP
INT-767		chemical drug			0.0323	CYP7A1,CYP7B1,CYP8B1
PIAS3		transcription regulator			0.0323	BCL2L1,FGG,SERPINA3
SAT1		enzyme			0.0323	AMY2A,EIF3F,PRKAG1
SMPD1		enzyme			0.0323	CYP7A1,DIO1,MAT1A
STOX1		other			0.0323	AHCY,RAB10,RPL17
zeranol		chemical - endogenous mammalian			0.0323	BCL2L1,MAOA,SLC9A3R1
GW7647		chemical drug		-1.982	0.0326	ABCD3,CPT1A,MLYCD,SLC27A2
hemin		chemical - endogenous mammalian		-1.269	0.0336	ACO1,ALDOB,BCL2L1,CRYZ,HBA1/HBA2,HEBP1,HPX,TXN
IRF4		transcription regulator	Activated	2.714	0.0337	ARG1,B2M,CANX,HSPA8,ISG15,PDCD6,PPIB,PSMA1,PSMA2,RAB7A,RHOA,RHOB,RPL6,YBX1
(S)-mevalonic acid		chemical - endogenous mammalian			0.0346	CAT,PON1
ABCB7		transporter			0.0346	ACO1,TXN
CSRP3		other			0.0346	KRT18,KRT8
DSPP		other			0.0346	BGN,DCN
EIF3M		other			0.0346	EIF3F,MIF
Fructus xanthii aqueous extract		chemical - endogenous non-mammalian			0.0346	ACOX1,SCD
GNRH2		other			0.0346	RPLP2,RPSA
GPAM	-1.09	enzyme			0.0346	G6PC,SCD
GRM5		g-protein coupled receptor			0.0346	BCL2L1,SLC1A2
GSI34		chemical reagent			0.0346	BCL2L1,RPS6
HMG20A		transcription regulator			0.0346	CXADR,KRT18
ITPR2		ion channel			0.0346	G6PC,PCK1
MALSU1		other			0.0346	MT-CO1,MT-ND1
Nisch		other			0.0346	G6PC,PKLR
OBP2B		transporter			0.0346	CPT1A,SCD
PCSK9		peptidase			0.0346	CYP7A1,CYP8B1
RNF17		other			0.0346	MPO,SERPINA3
Tcf 1/3/4		group			0.0346	AHSG,APOH
ZNRF3		enzyme			0.0346	CYP2E1,GLUL
bergamottin		chemical - endogenous non-mammalian			0.0346	CYP1A2,CYP2B6
equol		chemical - endogenous non-mammalian			0.0346	BCL2L1,EIF4G1
etretinate		chemical drug			0.0346	KRT1,KRT18
ifosfamide		chemical drug			0.0346	CYP2B6,PSMA1
lestaurtinib		chemical drug			0.0346	BCL2L1,MPO
miR-320b (and other miRNAs w/seed AAAGCUG)		mature microrna			0.0346	AQP1,VIM
risedronic acid		chemical drug			0.0346	HSPA8,PDIA3
sapanisertib		chemical drug			0.0346	PABPC1,SRSF1
taspoglutide		biologic drug			0.0346	CPT1A,FABP2
xylitol		chemical - endogenous mammalian			0.0346	G6PC,PCK1
Ige		complex	Inhibited	-4.258	0.0351	ACSL4,ACTN1,ARG1,ATP2A2,BCL2L1,C3,CAPN2,CXADR,GNA13,Gstt1,HBA1/HBA2,HSD17B12,MIF,NAPA,PFN1,PPIF,PRDX1,PXMP2,RAB7A,SCD,SNRPD1,TPM3,VIM,VMP1,YKT6
NOS2		enzyme		-0.535	0.0352	ACO1,ACTA1,ADH5,ATP2A2,AZGP1,CYP2E1,DDX3X,G6PC,G6PD,GPD1,GPT,ISG15,KRT13,PRDX6,SERPINA3,TKT
omeprazole		chemical drug		-1	0.0356	BCL2L1,CYP1A2,Cyp2b19,GSTK1,POR,UGT1A1
KDM5A		transcription regulator	Activated	3.45	0.036	GHITM,MDH1,MFN2,MLYCD,MRPL17,MRPL9,MUL1,MYH4,MYH8,MYL1,SDHC,TXN2
PSEN2		peptidase		-0.128	0.0372	ABCC6,ACSL1,ANXA5,ATP2A2,CCS,DHRS7,GNB1,HBA1/HBA2,Hbb-b1,NDUFS8
amitriptyline		chemical drug		-1.941	0.0373	CYP2B6,HPN,LSS,SERPINA3
dibutyl phthalate		chemical toxicant		-0.179	0.0373	CYP17A1,CYP4A11,FGB,POR
oltipraz		chemical drug		-1.925	0.0373	CRYZ,GSTM5,UGT1A6,UGT1A7 (includes others)
PD98059		chemical - kinase inhibitor	Activated	4.294	0.0381	ANPEP,APOA1,ATP2A1,BCL2L1,BGN,C3,CRP,CYP17A1,EEF1A1,EIF5,ENO1,FAH,GPI,GRN,KRT8,LDHA,LPGAT1,MGLL,MIF,MYH4,NINJ1,PABPC1,PCK1,PCYT1A,PHLDA1,PNP,RAN,RPS2,RPS6,SEC14L2,SIGMAR1,SNRPD1,STAT3,TUBA4A,TUBB2A,TXN,UQCRC2,VAPA,VIM
RELA		transcription regulator		-1.501	0.0385	ALCAM,AP1B1,B2M,BCL2L1,BNIP3L,C3,CBS/CBSL,CRP,CYP17A1,CYP2B6,ERAP1,GCH1,GNPAT,HSP90B1,IGKC,ISG15,KRT18,KRT8,MIF,MT-CYB,PCK1,PI4KA,PRDX6,SLC1A2,STIM1,TANK,TAPBP,TGM2,TPMT,UGT1A1,VIM
MT-TM		other			0.0389	MT-CO1,MT-CYB,MT-ND1
PNN		other			0.0389	BCL2L1,RHOA,SRSF1
PTGFR		g-protein coupled receptor			0.0389	ACTA1,AKR1C4,MYLPF
GW501516		chemical drug	Inhibited	-2	0.0394	Acot1,ACSL1,ACSL4,APOA2,CAT,COL6A1,CPT1A,ECH1,GPD1,SCD
TFAP2A		transcription regulator	Activated	2.045	0.0394	ALCAM,BCL2L1,KRT5,POR,PRDX1,RPL6,RPL7,RPLP0,RPS5,TPM3
FGFR1		kinase		-0.333	0.0394	DDX25,DNAJC1,EEF1A1,EIF4E,EIF4G1,EIF5A,EIF5B,RPS6,VIM
miR-1-3p (and other miRNAs w/seed GGAAUGU)		mature microrna	Activated	3.915	0.0397	ANPEP,AP3B1,ARF4,BRI3BP,Calm1 (includes others),CERS2,CNN3,F2,G6PD,GCH1,HACD2,HACD3,Mup1 (includes others),PNP,PPIB,TPM3
22(R)-hydroxycholesterol		chemical - endogenous mammalian		-0.336	0.0398	ABCB11,ACOX1,CYP7A1,HSD11B1,PON1
HDL-cholesterol		complex		1.342	0.0398	CYP4V2,DEPTOR,DHCR7,FDFT1,MSMO1
NFE2L1		transcription regulator		-1	0.0398	CYP4A11,GCLM,Gstm6,PSMA1,PSMC2
xanthohumol		chemical drug	Activated	2	0.0398	ACACA,BCL2L1,CKMT2,CYP1A2,SCD
SP1		transcription regulator	Inhibited	-3.749	0.0398	ABCD2,ACSL1,ADH5,ALDH3A2,APOA1,ASS1,ATP2A2,BNIP3L,CAT,CBS/CBSL,CTH,CYP17A1,CYP2B6,Cyp2d9 (includes others),CYP7B1,DHCR24,GPX4,HINT1,HPSE,HSD17B7,HSD3B1,Hspa1b,KRT18,MAOA,MAOB,MFN2,NDRG1,PCK1,PCYT1A,PDHX,PEMT,RRAS,SLC25A5,SLC31A1,TSPO,TXNRD1,UGDH,UGT1A7 (includes others),VIM
THRA		ligand-dependent nuclear receptor		-1.677	0.0417	ACACA,ACTA1,APOA1,ATP2A2,CPT1A,CSNK1A1,CYP7A1,DIO1,EHHADH,PCK1,POR,THRSP
ZFHX3		transcription regulator			0.0419	APOA1,APOA2,HLA-A,MIF,Rplp1 (includes others),RPLP2,RPS12,RPS28,Ubb
mir-122		microrna		1.942	0.0419	CYP1A2,CYP7A1,G6PD,GPT,H1F0,NUTF2,SEPT2,TGM2,VIM
arsenic		chemical toxicant		-0.152	0.0423	CYP2A6 (includes others),EPHX2,HSP90AA1,KRT1
bisindolylmaleimide		chemical - kinase inhibitor		-0.152	0.0423	CYP2E1,PCK1,PRDX1,PRKCH
diazoxide		chemical drug		0.762	0.0423	ACACA,BCL2L1,PKLR,SLC39A7
imipramine		chemical drug		-1.732	0.0423	HPN,LSS,SERPINA3,TSPO
nitroprusside		chemical drug		-1.757	0.0424	ACTN1,BCL2L1,CAT,G6PC,MYH14,RHOA
IRF2		transcription regulator	Inhibited	-2.414	0.043	B2M,BNIP3L,ERAP1,FGA,FGB,FGG,HGD,IDH1,ISG15,TAPBP,TXNRD1
VHL		transcription regulator		1.131	0.0438	ALDH1A1,ARPC1A,BCL2L1,CLTC,EIF5,MAVS,MIF,PREB,QPRT,RPS6,SEC61G,VIM
LRP6		transmembrane receptor		1.067	0.044	G6PC,KRT18,MPO,RHOA,VIM
memantine		chemical drug		-0.664	0.044	BCL2L1,CYP4A22,GDI1,POR,STAT3
8-chlorophenylthio-adenosine 3',5'-cyclic monophosphate		chemical - kinase inhibitor		-1.506	0.046	AKAP1,ATP2A2,HSD17B2,HSD3B1,PCK1,THRSP
APOA1	-1.066	transporter		0.928	0.046	APOA1,APOA2,MPO,PCYT1A,PON1,XDH
methimazole		chemical drug		1.472	0.046	DIO1,MT-CO1,Mup1 (includes others),PHLDA1,PRDX1,THRSP
ACACB		enzyme			0.0461	ACACA,ACLY,SCD
BHLHA15		transcription regulator			0.0461	FNDC3A,GJB1,STAT3
MAFG		transcription regulator			0.0461	GCLM,GSTA3,TXNRD1
OSBPL8		transporter			0.0461	ACACA,CYP7A1,FABP2
TNFRSF12A		transmembrane receptor			0.0461	ACTA1,BCL2L1,CKM
EIF2AK3		kinase			0.0464	AMY2B,CYB5R1,DNAJC3,ERO1A,GCH1,NDRG1,PNLIP,PON2,SEL1L,SPATA5
OGA		enzyme	Activated	2.556	0.0467	ACAD10,ACSL4,ACSS2,ASS1,AZGP1,BCL2L1,BCL2L13,C1RL,CD47,CYP2B6,CYP4V2,DHCR7,FBP1,FDFT1,G6PD,GLUL,HSD3B7,LSS,MGLL,MSMO1,NDUFB9,NSDHL,PDCD6IP,PECR,PRDX4,PYGL,RHOB,SLC33A1,TUBA4A,VIM
Cobra Venom Factor		chemical - endogenous non-mammalian			0.0468	C3,CRP
ENO1	-1.211	enzyme			0.0468	BCL2L1,ENO1
GLP-1 (7-36) amide		biologic drug			0.0468	ACACA,SCD
KHDRBS1		transcription regulator			0.0468	BCL2L1,SRSF1
MRPL14	-1.136	other			0.0468	MT-CO1,MT-ND1
MT-TE		other			0.0468	MT-CYB,MT-ND1
MYCBP		transcription regulator			0.0468	LDHA,NCL
PDK1		kinase			0.0468	GSTK1,VIM
RHOC		enzyme			0.0468	GLUL,RHOA
SLC19A1		transporter			0.0468	NDRG2,SKP1
ST6GALNAC1		enzyme			0.0468	B2M,VIM
ZNF746		transcription regulator			0.0468	G6PC,PCK1
clonazepam		chemical drug			0.0468	CYP2B6,EPHX1
diquat		chemical toxicant			0.0468	GCLM,TXNRD1
triamcinolone		chemical drug			0.0468	CBS/CBSL,MAT1A
zimelidine		chemical drug			0.0468	HPN,SERPINA3
GNAQ		enzyme			0.0476	ACTA1,ANXA3,ARG1,ATP2A2,BNIP3L,DPYS,MGST1,NDRG2,PHLDA1,PYGL,RHOB
SNAI1		transcription regulator	Activated	2.158	0.0476	ACTN1,BCL2L1,CLDN3,CXADR,KRT17,KRT18,KRT8,PEBP1,SLC27A2,SLC29A1,TPM3
APOE		transporter		1.154	0.0476	ACOX1,ACSL1,ANXA11,APOA1,BGN,CALR,CAPNS1,CAT,CPT1A,Cyb5r3,CYP7A1,CYP8B1,GLUL,GPX4,HSD11B1,HSP90B1,Hspa1b,MTCH1,P4HB,PHLDA1,RPL10A,SERPINA3,VCP,WBP2
ASAH1		enzyme		1	0.0477	CERS2,CYP17A1,ELOVL2,TSPO
p70 S6k		group			0.0477	EEF1A1,EEF2,SCD,VIM
NFYC		transcription regulator			0.0484	BET1,RHOB,SDF2,THRSP,TXNDC12
vitamin E		chemical drug		1.342	0.049	ACTA1,APOA1,BCL2L1,CAT,CYP2A6 (includes others),F2,GPT
FST		other	Inhibited	-2.449	0.0498	ACSL1,APOA2,ATP1A2,Mup1 (includes others),PLG,THRSP
RTN4	-1.279	other		0.896	0.0498	AP2A2,ARHGDIA,DPYSL2,GNB2,RHOB,RTN4
calcitriol		chemical drug	Activated	2.579	0.06	ACSL1,APOA1,ATAD1,BCL2L1,C3,CKM,Clec2d (includes others),CPT1A,CYB5R1,CYP2B6,CYP3A7,CYP7A1,DNM1L,ECH1,FGG,FIS1,G6PD,GPX4,HAGH,HSD17B2,HSD17B4,IDH1,ISG15,MAOA,MRPL41,MTCH1,MYH8,NDUFB2,PPIF,PRDX5,RAB1B,RAB32,RAB35,STAT3,THEM4,TSPO,TXN,VCL
FBXO32		enzyme	Inhibited	-2.138	0.0672	CALR,CDK5RAP3,DNAJC3,HPX,PDIA3,RPN1,SLC33A1,STT3A
nicotinic acid		chemical - endogenous mammalian	Inhibited	-2	0.0729	APOA1,ELOVL5,G6PD,TECR
arginine		chemical - endogenous mammalian		-1.982	0.0955	BCL2L1,CYP2E1,GCH1,SCD
captopril		chemical drug		1.89	0.0958	BGN,C4A/C4B,CYP2E1,EPHX2,FGA,MAOA,SERPING1
ADCYAP1		other	Inhibited	-3.597	0.102	ACTN1,AMACR,CNN3,GCLM,GYS2,KRT8,NSDHL,POR,PRDX6,RHOB,RPSA,SELENOT,SERPINA3,SLC1A2,TXNRD1,UGT1A6,UGT2B28
VCAN		other		1.772	0.119	ACTA1,ASS1,C3,C4A/C4B,Calm1 (includes others),DCN,LGALS9B,MIF,PRDX5,PRELP,SERPING1,VCL
GHRL		growth factor		-1.769	0.13	ACACA,CPT1A,GPAM,MLYCD,PCK1,SCD
NCOA1		transcription regulator		-1.751	0.133	ABCB11,ACSL4,C3,Calm1 (includes others),CYP2B6,CYP7A1,DIO1,ILK,PCK1,PKLR,THRSP
glucocorticoid		chemical drug	Inhibited	-2.402	0.191	CYP2B6,CYP3A7,CYP7A1,FNDC3A,G6PC,G6PD,GCH1,GLUL,GOT1,GRN,KRT17,KRT5,MAOA,MIF,Mup1 (includes others),PAH,PCK1,SERPINA3,TDO2
12-(3-adamantan-1-yl-ureido) dodecanoic acid		chemical reagent	Inhibited	-2	0.242	BCL2L1,BCLAF1,BNIP1,DAD1,PRDX2
androgen		chemical drug	Inhibited	-2.219	0.254	C4A/C4B,CALR,CRP,DHCR24,DNM1L,GNMT,STAT3,STIM1,TPT1,VMP1,YBX1
RB1		transcription regulator	Inhibited	-3.959	0.305	ALG5,CKM,CLDN3,EHD3,FABP2,GHITM,H1F0,HACD3,KPNA4,Krt10,KRT18,MDH1,MFN2,MLYCD,MRPL17,MRPL9,MUL1,MYH4,MYH8,MYL1,PGRMC1,SDHC,SRPRA,TMEM97,TXN2
cerivastatin		chemical drug		-1.954	0.364	APOA1,ASS1,CYP2B6,GCH1,GNB1
EZH2		transcription regulator	Activated	2.712	1	AMACR,C3,CSNK1A1,DAB2IP,KRT6B,MYH4,NDRG1,PRG2,RAB6A,RPL10A,RPL13,SCP2,SELENOT,SGPL1,STT3A

## Sheet: Causal Networks
Causal Networks
Master Regulator	Molecule Type	Expr Fold Change	Depth	Predicted Activation State	Activation z-score	p-value of overlap	Participating regulators	Target molecules in dataset	Causal network	Target-connected regulators	Relationships Between Master Regulators(Increases/Downstream)	Relationships Between Master Regulators(Decreases/Downstream)	Relationships Between Master Regulators(Affects/Downstream)	Relationships Between Master Regulators(Increases/Upstream)	Relationships Between Master Regulators(Decreases/Upstream)	Relationships Between Master Regulators(Affects/Upstream)	Relationships Between Master Regulators(Increases/Both)	Relationships Between Master Regulators(Decreases/Both)	Relationships Between Master Regulators(Affects/Both)
perfluorooctane sulfonic acid	chemical toxicant		3		-0.091	5.5e-54	ACOX1,perfluorooctane sulfonic acid,PPARA	AADAC,ABCD2,ABCD3,ACAA1,Acaa1b,ACACA,Acot1,ACOT2,ACOT8,ACOX1,ACSL1,ACSS2,AHCY,Akr1c12/Akr1c13,AKR1C4,ALDH3A2,ALDOB,APOA2,ARG1,ARHGDIA,ASL,ASS1,BAAT,BCL2L1,C3,C8A,C9,CAT,CDS2,CES3,Clec2d (includes others),CPT1A,CRAT,CROT,CTH,CYB5B,CYP1A2,CYP2B6,Cyp2c54 (includes others),CYP2C8,Cyp2d9 (includes others),Cyp3a25 (includes others),CYP4A11,CYP4F12,CYP7A1,CYP7B1,CYP8B1,DECR2,DHCR7,DIO1,ECH1,EHHADH,ELOVL…	121 (3)	3				ACOX1,linoleic acid	arachidonic acid,cholesterol,D-glucose,docosahexaenoic acid,L-triiodothyronine
tiadenol	chemical drug		3		0	1.74e-53	ACOX1,GST,GSTA1,GSTP1,GSTZ1,PPARA,tiadenol	AADAC,ABCD2,ABCD3,ACAA1,Acaa1b,ACACA,Acot1,ACOT2,ACOT8,ACSL1,ACSS2,AHCY,Akr1c12/Akr1c13,AKR1C4,ALDH3A2,ALDOB,APOA2,ARG1,ARHGDIA,ASL,ASS1,BAAT,BCL2L1,C3,C8A,C9,CAT,CDS2,CES3,Clec2d (includes others),CPT1A,CRAT,CROT,CTH,CYB5B,CYP1A2,CYP2B6,Cyp2c54 (includes others),CYP2C8,Cyp2d9 (includes others),Cyp3a25 (includes others),CYP4A11,CYP4F12,CYP7A1,CYP7B1,CYP8B1,DECR2,DHCR7,DIO1,ECH1,EHHADH,ELOVL5,FABP…	122 (7)	5				ACOX1
ACOX1	enzyme	-1.338	2		0.183	3.17e-53	ACOX1,PPARA	AADAC,ABCD2,ABCD3,ACAA1,Acaa1b,ACACA,Acot1,ACOT2,ACOT8,ACSL1,ACSS2,AHCY,Akr1c12/Akr1c13,AKR1C4,ALDH3A2,ALDOB,APOA2,ARG1,ARHGDIA,ASL,ASS1,BAAT,BCL2L1,C3,C8A,C9,CAT,CDS2,CES3,Clec2d (includes others),CPT1A,CRAT,CROT,CTH,CYB5B,CYP1A2,CYP2B6,Cyp2c54 (includes others),CYP2C8,Cyp2d9 (includes others),Cyp3a25 (includes others),CYP4A11,CYP4F12,CYP7A1,CYP7B1,CYP8B1,DECR2,DHCR7,DIO1,ECH1,EHHADH,ELOVL5,FABP…	120 (2)	2	11-dehydrocorticosterone,4-phenylbutyric acid,ADIPOQ,ADIPOR2,ALOX5,arachidonic acid,ATF6,aurapten,beta-estradiol,bezafibrate,CASP1,ciprofibrate,clofenapate,clofibrate,clofibric acid,D-glucose,di(2-ethylhexyl) phthalate,docosahexaenoic acid,Esrra,fatty acid,fenofibrate,fish oils,gemfibrozil,KLF15,LEP,MED1,mono-(2-ethylhexyl)phthalate,nafenopin,oxadiazon,PCGEM1,perfluorodecanoic acid,perfluorooctan…	cholic acid,ethanol,HSD17B4,L-triiodothyronine,methotrexate,miR-217-5p (and other miRNAs w/seed ACUGCAU),nitrofurantoin,NR0B2,NR1I2,NRG4,PCK1,PLIN5,poloxamer,SCD,SCP2,SERTAD2,STK25,TO-901317,tunicamycin,UBD		SLC37A4	CDKN1A,COL4A2,FABP2,HSPA5,hydrogen peroxide,Kap,NFE2L2,PDK4,PLIN2,XBP1
ciprofibrate	chemical drug		2		0.636	3.32e-48	ACOX1,CAT,ciprofibrate,CYP27A1,CYP7A1,PPARA	AADAC,ABCB11,ABCD2,ABCD3,ACAA1,Acaa1b,Acot1,ACOT2,ACOT8,ACOX1,ACSS2,AHCY,Akr1c12/Akr1c13,AKR1C4,ALDH3A2,ALDOB,APOA2,ARG1,ARHGDIA,ASL,ASS1,BAAT,BCL2L1,C3,C8A,C9,CAT,CDS2,CES3,Clec2d (includes others),CPT1A,CRAT,CROT,CRP,CTH,CYB5B,CYP1A2,Cyp2c54 (includes others),CYP2C8,Cyp2d9 (includes others),CYP2E1,Cyp3a25 (includes others),CYP4A11,CYP4F12,CYP7A1,CYP7B1,CYP8B1,DECR2,DHCR7,DIO1,ECH1,EHHADH,ELOVL5…	121 (6)	6				ACOX1,cholesterol,COL4A2,EHHADH,HSD17B4,hydrogen peroxide,Kap,PDK4,PLIN2,PPARA,PPARG,SCD	bile acid,CYP27A1,CYP7A1,D-glucose,Ins1,NR1H3,SLC37A4
ABHD5	enzyme		3	Inhibited	-4.991	2.68e-46	ABHD5,AMPK,Ap1,APP,BECN1,CAV1,CDKN1B,CRTC2,CTBP1,CYP19A1,E2f,EHHADH,EIF2AK3,ELAVL1,ERK,ERN1,FOXO1,HDAC5,HNF4A,HRAS,IL2,INSR,Insulin,JAK2,JUN,LPL,MAP2K3,MAPK1,MAPK14,MED1,MKNK1,MLXIPL,MMP2,MTOR,MTORC1,Nfat (family),NFE2L2,NFkB (complex),NFKBIA,NOS2,NR1H3,NR3C1,p70 S6k,PDPK1,PGR,Pkc(s),PNPLA2,PPARA,PPARG,PPARGC1A,PRKAA1,PRKAA2,progesterone,PTGS2,RAC1,RAS,RELA,RICTOR,SAT1,SIRT1,SMAD3,SREBF1,SREBF2,S…	AADAC,ABCB11,ABCD2,ABCD3,ACAA1,Acaa1b,ACLY,Acot1,ACOT12,ACOT2,ACOT8,ACOX1,ACOX2,ACOX3,ACSL1,ACSL3,ACSL5,ACSL6,ACSS2,ACTN1,AGPAT2,AGPAT3,AHCY,AHSG,AKR1C4,ALDH3A2,ALDOB,AMY2A,AMY2B,AP1B1,APOA1,APOA2,ARHGDIA,ARL1,ASGR1,ASL,ASS1,ATL3,ATP1A2,ATP2A1,ATP2A2,ATP5MC2,ATP6V1A,ATP6V1C1,AZGP1,BCAP31,BCL2L1,BCL2L13,BCLAF1,BET1,BLVRB,C3,C6orf89,C8A,C9,Calm1 (includes others),CALU,CAPNS1,CAT,CBS/CBSL,CCT3,CCT6A…	370 (70)	69	ELOVL5,NR1H4			AMPK,D-glucose,fatty acid,PDK4,PNPLA2,PPARA,PPARG
phenformin	chemical drug		3	Inhibited	-7.311	1.36e-45	ACACB,ADRB2,AKT1,AMPK,BECN1,Ca2+,CAPN2,CAV1,CDKN1B,CEBPB,CFTR,CTBP1,CTNNB1,DDIT3,E2f,E2F1,EGFR,EIF2AK3,EIF4EBP1,ERN1,ETV1,FASN,FH,FMR1,FOS,HDAC5,HIF1A,HNF4A,HRAS,HSF1,INSR,Insulin,LIPE,MAP2K3,MAPK1,MED1,Mek,MKNK1,MLXIPL,MTOR,NFE2L2,NFkB (complex),NFKBIA,NOS2,p70 S6k,PGR,phenformin,PI3K (complex),PPARA,PPARGC1A,PPP2CA,PRKAA1,PRKAA2,PRKACA,PSEN1,PTGS2,RARB,RB1,RICTOR,RPS6KB1,RPTOR,STAT1,STAT3,TGM2,…	AADAC,ABCB11,ABCB9,ABCD2,ABCE1,ACAA1,ACLY,ACOT12,ACOT8,ACOX2,ACOX3,ACSL6,ACTA1,ADH1C,AGPAT3,AHSG,ALDH1A1,Aldh1a7,ALDH3A2,ALDOB,AMY2B,ANPEP,ANXA11,ARF4,ARHGDIA,ARL1,ATP1B3,ATP2A1,ATP2A2,ATP5MC2,ATP6V1C1,ATP6V1E1,AZGP1,BCL2L1,BLVRB,C8A,C9,Calm1 (includes others),CAT,CCS,CCT2,CCT5,CCT7,CDC34,CDS2,Ces1g,Ces2e,CES3,CFH,CFI,CLDN3,Clec2d (includes others),CLTC,CNTN2,COPB2,COPZ1,COX15,CRKL,CROT,CRYZ,CYB5…	326 (68)	67				AMPK,ERN1,PRKAA1,PRKAA2	ACACB,XBP1
trichloroacetic acid	chemical drug		2	Inhibited	-2.72	1.14e-44	ACOX1,PPARA,trichloroacetic acid	AADAC,ABCD2,Acaa1b,ACACA,Acot1,ACOT8,ACOX1,ACSS2,AHCY,Akr1c12/Akr1c13,AKR1C4,ALDH3A2,ALDOB,APOA2,ARG1,ARHGDIA,ASL,ASS1,BAAT,BCL2L1,C3,C8A,CDS2,Clec2d (includes others),CPT1A,CRAT,CROT,CTH,CYB5B,CYP1A2,CYP2B6,Cyp2c54 (includes others),CYP2C8,Cyp2d9 (includes others),Cyp3a25 (includes others),CYP4F12,CYP7A1,CYP7B1,CYP8B1,DECR2,DHCR7,DIO1,ECH1,ELOVL5,FABP2,FADS1,FADS2,FAH,FDFT1,FGA,FGB,FGG,G6PC,G6PD…	106 (3)	2				ACOX1,PPARA
SIRT1	transcription regulator		2	Activated	4.216	1.44e-44	ADAM17,Akt,AMPK,Creb,CRTC2,Cytochrome bc1,cytochrome-c oxidase,E2F1,EPAS1,ERK,ERK1/2,ESRRA,FOXO1,FOXO4,HDAC2,HIF1A,HSF1,IRS2,Jnk,MAPK14,Mitochondrial complex 1,MYC,NFE2L2,NFkB (complex),NFKB1,Nr1h,NR1H4,PI3K (complex),PPARA,PPARG,PPARGC1A,RARB,RB1,RELA,SIRT1,SREBF1,STAT3,STK11,TP53,TP73,XBP1	AADAC,ABCB11,ABCB9,ABCC6,ABCD1,ABCD2,ABCE1,ACO1,Acot1,ACOT11,ACOT12,ACOT2,ACOT8,ACSL3,ACSL4,ACSL6,ACTN1,ACY3,ADH1C,ADK,AGPAT2,AGPAT3,AHSG,AKAP1,ALCAM,ALDH3A2,ALDOB,AMY2B,ANXA3,ANXA5,AP1B1,ARF1,ARF4,ARF5,ARHGDIA,ARL6IP1,ASL,ASS1,ATL3,B2M,BAAT,BCAP31,BCL2L13,BCLAF1,BET1,BHMT,BNIP3L,C6orf89,C8A,C9,Calm1 (includes others),CALU,CANX,CAPN2,CAT,CBS/CBSL,CCT2,CCT4,CCT5,CCT6A,CCT7,CDK5RAP3,CDS2,CENPE,Ces1…	360 (41)	41	2-deoxyglucose,beta-estradiol,CDK6,GHRL,INSR,Insulin,MAPK8,MYCN,pitavastatin,PPARD,PRKAA,PRKAA2,quercetin,sirolimus	arsenic trioxide,CD38,cigarette smoke,ethanol,homocysteine,hydrogen peroxide,Ins1,KLF3,miR-217-5p (and other miRNAs w/seed ACUGCAU),MTOR		ADIPOQ,CCND1,EPAS1,Esrra,FGF21,GCK,HSF1,IRS2,LEP,NFE2L2,NR1H4,PDGF (family),PDK4,PEPCK,PML,PPARA,PPARGC1A,SIRT3,SOD2,TRIM28,ZEB1	BIRC5,CDKN1A,cholesterol,CRTC2,FASN,fatty acid,Gsk3,HIF1A,KDM2B,PCK1,PI3K (complex),PPARG,SERPINE1,SREBF1,XBP1
clofenapate	chemical drug		2	Inhibited	-2.804	4.96e-44	ACOX1,clofenapate,PPARA	AADAC,ABCD2,Acaa1b,ACACA,Acot1,ACOT8,ACOX1,ACSS2,AHCY,Akr1c12/Akr1c13,AKR1C4,ALDH3A2,ALDOB,APOA2,ARG1,ARHGDIA,ASL,ASS1,BAAT,BCL2L1,C3,C8A,CDS2,Clec2d (includes others),CPT1A,CRAT,CROT,CTH,CYB5B,CYP1A2,CYP2B6,Cyp2c54 (includes others),CYP2C8,Cyp2d9 (includes others),Cyp3a25 (includes others),CYP4A11,CYP4F12,CYP7A1,CYP7B1,CYP8B1,DECR2,DHCR7,DIO1,ECH1,ELOVL5,FABP2,FADS1,FADS2,FAH,FDFT1,FGA,FGB,FGG,G…	107 (3)	3				ACOX1,PPARA
FABP1	transporter		2	Inhibited	-2.66	3.51e-42	caspase,FAAH,FABP1,GPAM,LIPE,PPARA	AADAC,ABCD2,ABCD3,ACAA1,Acaa1b,ACACA,Acot1,ACOT2,ACOT8,ACOX1,ACSL1,ADH1C,AHCY,ALDH1A1,ALDH3A2,ALDOB,APOA2,ARG1,ARHGDIA,ASL,ASS1,BCL2L1,C3,C8A,C9,CAT,CDS2,CES3,Clec2d (includes others),CPT1A,CROT,CTH,CYB5B,CYP2B6,CYP4A11,CYP7A1,CYP8B1,DECR2,DHCR7,DIO1,ECH1,EHHADH,ELOVL5,FAAH,FADS1,FADS2,FDFT1,FGA,FGB,FGG,FNDC3A,G6PC,G6PD,GLUL,GNMT,GOT1,GPD1,Gsta4,GSTK1,Gstt1,GSTZ1,HACL1,HPD,HSD17B4,HSD3B1,KHK,LSS,…	103 (6)	6	8-hydroxyeicosapentaenoic acid,ALOX5,amiodarone,arachidonic acid,bezafibrate,carbon tetrachloride,chloropromazine,clofibrate,di(2-ethylhexyl) phthalate,Esrra,fenofibrate,HNF1A,HNF4A,HNF4α dimer,L-triiodothyronine,linoleic acid,linolenic acid,MYC,phytol,pirinixic acid,PPARD,PPARG,RXRA,tamoxifen,valproic acid	1,2-dithiol-3-thione,acetaminophen,cholic acid,E. coli B5 lipopolysaccharide,ethanol,methapyrilene,NFE2L2,nitrofurantoin,PML		acyl-coenzyme A,CYP7A1,fatty acid	cholesterol,FAAH,FGF19
steroid	chemical - endogenous mammalian		2		0.595	3.62e-42	CYP19A1,FOS,HSF1,JUN,MYC,NR1I2,PGR,PPARA,steroid	AADAC,ABCD1,ABCD2,ABCE1,ACAA1,Acaa1b,Acot1,ACOT12,ACOT2,ACOT8,ACSL1,ACSS2,ACTA1,ACTN1,AKAP1,Aldh1a7,ALDH3A2,ALDOB,APOA2,AQP1,ARF1,ARG1,ARHGDIA,ARL6IP1,ASL,ASS1,B2M,BCL2L1,BHMT,C3,C8A,C9,CALU,CANX,CAPN2,CAPNS1,CAT,CCT2,CCT3,CCT4,CCT5,CCT6A,CCT7,CDC34,CDS2,CES3,Clec2d (includes others),COL6A2,CROT,CTH,CYB5B,Cyb5r3,CYP17A1,CYP2A6 (includes others),CYP2B6,CYP2C8,Cyp2d9 (includes others),CYP39A1,CYP3A…	229 (9)	9		LEP		CYP3A5,HSF1,Kap,NR1I2,PEPCK,PPARA,PRL	FOS,MYC
chitosan	chemical - endogenous mammalian		3		-0.478	7.18e-41	Ap1,CASP3,CEBPA,chitosan,CYP19A1,CYP27A1,EHHADH,ERK1/2,HMGCR,HNF4A,JUN,Mapk,MMP2,MYC,NFkB (complex),NR1H3,NR3C1,P38 MAPK,PPARA,PPARG,RAS,RB1,RELA,SMAD4,STAT5a/b,STAT5B,TERT,THRB	AADAC,ABCB9,ABCC6,ABCD1,ABCD2,ABCD3,ABCE1,ACAA1,Acaa1b,ACACA,ACLY,ACO1,Acot1,ACOT11,ACOT12,ACOT2,ACOT8,ACOX1,ACOX2,ACOX3,ACSL1,ACSL3,ACSL5,ACSS2,ACTA1,ACTN1,ADH1C,AGPAT2,AHCY,AKAP1,ALCAM,ALDH3A2,ALDOB,ANXA5,APOA2,AQP1,ARG1,ARHGDIA,ARL6IP1,ARL6IP5,ASL,ASS1,ATP2A2,B2M,BCL2L1,BET1,BGN,BLVRB,BNIP3L,C3,C4A/C4B,C8A,C9,CALR,CANX,CAPN2,CAPNS1,CAT,CBS/CBSL,CCT3,CDC34,CDS2,Ces2e,CES3,CKM,CKMT2,CLDN3,Clec2d…	280 (28)	26				PPARA	cholesterol
bezafibrate	chemical drug		2	Inhibited	-5.706	9.14e-41	ACOX1,bezafibrate,PPARA,PPARD,PPARG	AADAC,ABCB11,ABCD1,ABCD2,ABCD3,Acaa1b,ACAD11,ACLY,Acot1,ACOT2,ACOT4,ACOT8,ACOX1,ACSL1,ACSL4,ACSL5,ACSL6,ACSS2,AGPAT2,AHCY,Akr1c12/Akr1c13,AKR1C4,ALDH3A2,ALDOB,APOA1,ARHGDIA,ASL,ASS1,ATP2A2,BAAT,BCL2L1,C3,C8A,CAT,CDS2,Clec2d (includes others),CROT,CRP,CTH,CYB5A,CYB5B,CYP1A2,Cyp2c54 (includes others),CYP2C8,Cyp2d9 (includes others),Cyp3a25 (includes others),CYP4F12,CYP7A1,CYP7B1,CYP8B1,DECR2,DHCR7,…	142 (5)	5				ACACB,ACOX1,ADIPOQ,BNIP3,coenzyme A,CREB3L3,EHHADH,FABP1,FABP2,FGF21,HSD17B4,HSPA5,hydrogen peroxide,INSIG1,PDK4,PPARA,PPARD,PPARG,PPARGC1A,SERPINE1,UCP1	CYP7A1,D-glucose,Insulin,LEP,lipid,NOS2,NR1H3,SCD
PTPRR	phosphatase		3	Activated	10.503	9.33e-41	Akt,AKT1,APP,ATM,BCL2,CDH2,Creb,CREM,CSF1,DUSP1,ERK,ERK1/2,ETS1,ETV1,FOS,FOXO1,HIF1A,HSF1,JAK2,JUN,LIN28A,LRP1,MAP2K1,MAPK3,MAPK7,MAPKAPK2,MCL1,MED1,MKNK1,MYC,NFE2L2,NFkB (complex),NFKB1,NFKBIA,p70 S6k,PARP1,PDGFRB,PI3K (complex),PKM,PPARG,PPP3R1,PTK2,PTPN11,PTPRR,RAS,RB1,RELA,RPS6KB1,RPTOR,SGK1,SHC1,SMAD2,SNAI2,SRC,SREBF1,SREBF2,STAT,STAT1,STAT3,STAT5a/b,TFCP2,TP53,TWIST1,XBP1	ABCB11,ABCB9,ABCC6,ABCD1,ABCD3,ABCE1,ACAA1,Acaa1b,ACOT11,ACOT12,ACOX1,ACSL1,ACSL4,ACSS2,ACY3,ADH5,ADK,AGPAT2,AGPAT3,AHSG,AKAP1,ALCAM,ALDH1A1,ANXA3,ANXA5,AP1B1,APOA2,ARF1,ARF4,ARL6IP5,ASL,ASS1,ATL3,ATP5MF,ATP6V1E1,AZGP1,BCAP31,BCL2L13,BET1,BGN,BHMT,BNIP3L,C4A/C4B,Calm1 (includes others),CANX,CBS/CBSL,CCT2,CCT4,CCT5,CCT6A,CCT7,CDC34,CDK5RAP3,CENPE,Ces1g,CFH,CFI,CISD1,CKMT2,CLDN3,CMBL,CNN3,COL6A1,CO…	359 (64)	61	PRKAA1				FOS,MAPK3
MYCN	transcription regulator		1	Inhibited	-5.513	2.09e-40	MYCN	ABCA6,ABCB9,ABCD1,ABCD2,ABCD3,ABCE1,ALDH1A1,B2M,BCL2L1,EEF1A1,EEF1D,EEF1G,EEF2,EIF4A1,EIF5A,HLA-A,LDHA,MAGT1,MYL12A,NCL,NUCB1,PDIA4,PGRMC2,RPL11,RPL12,RPL13,RPL13A,RPL17,RPL18,RPL18A,RPL19,RPL21,RPL22,RPL23,RPL24,RPL26,RPL27,RPL27A,RPL28,RPL3,RPL30,RPL31,RPL35,RPL35A,RPL37A,RPL38,RPL4,RPL5,RPL6,RPL7,RPL8,RPL9,RPLP0,RPLP2,RPS12,RPS13,RPS15,RPS16,RPS17,RPS19,RPS2,RPS20,RPS23,RPS24,RPS25,RPS26,RPS28…	79 (1)	1	beta-estradiol,HOXA10,RXRA	2-deoxyglucose,KRAS,MYC,valproic acid		ABCB7,BIRC5,CCND1,PDK1,RPL11,SIRT1	B2M,COL1A1,FOXA2,SERPINE1
coenzyme A	chemical - endogenous mammalian		3		-1.877	1.4e-39	ACACA,ACACB,ACOT8,Acox,coenzyme A,PPARA	AADAC,ABCD2,ABCD3,ACAA1,Acaa1b,ACACA,ACLY,Acot1,ACOT2,ACOT8,ACOX1,ACSL1,ACSS2,AHCY,ALDH3A2,ALDOB,APOA2,ARG1,ARHGDIA,ASL,ASS1,BCL2L1,C3,C8A,C9,CAT,CDS2,CES3,Clec2d (includes others),CPT1A,CROT,CTH,CYB5B,CYP2B6,CYP4A11,CYP7A1,CYP8B1,DECR2,DHCR7,DIO1,ECH1,EHHADH,ELOVL5,FADS1,FADS2,FDFT1,FGA,FGB,FGG,G6PD,GNMT,GPAM,GPD1,Gsta4,GSTK1,Gstt1,GSTZ1,HACL1,HPD,HSD17B4,HSD3B1,KHK,LSS,MBL2,MGST1,MGST3,MLYCD,MS…	92 (6)	4	bezafibrate	ursodeoxycholic acid		ACACA
14,15-DHET	chemical - endogenous mammalian		2	Inhibited	-2.201	3.57e-39	14,15-DHET,PPARA	AADAC,ABCD2,ABCD3,ACAA1,Acaa1b,ACACA,Acot1,ACOT2,ACOT8,ACOX1,ACSL1,ACSS2,AHCY,ALDH3A2,ALDOB,APOA2,ARG1,ARHGDIA,ASL,ASS1,BCL2L1,C3,C8A,C9,CAT,CDS2,CES3,Clec2d (includes others),CPT1A,CROT,CTH,CYB5B,CYP2B6,CYP4A11,CYP7A1,CYP8B1,DECR2,DHCR7,DIO1,ECH1,EHHADH,ELOVL5,EPHX2,FADS1,FADS2,FDFT1,FGA,FGB,FGG,G6PD,GNMT,GPD1,Gsta4,GSTK1,Gstt1,GSTZ1,HACL1,HPD,HSD17B4,HSD3B1,KHK,LSS,MBL2,MGST1,MGST3,MLYCD,MSMO1,…	91 (2)	2				APOA2,EPHX2,PPARA
CARHSP1	transcription regulator		2	Activated	2.411	3.57e-39	CARHSP1,PPARA	AADAC,ABCD2,ABCD3,ACAA1,Acaa1b,ACACA,Acot1,ACOT2,ACOT8,ACOX1,ACSL1,ACSS2,AHCY,ALDH3A2,ALDOB,APOA2,ARG1,ARHGDIA,ASL,ASS1,BCL2L1,C3,C8A,C9,CAT,CDS2,CES3,Clec2d (includes others),CPT1A,CROT,CTH,CYB5B,CYP2B6,CYP4A11,CYP7A1,CYP8B1,DECR2,DHCR7,DIO1,ECH1,EHHADH,ELOVL5,FADS1,FADS2,FDFT1,FGA,FGB,FGG,G6PC,G6PD,GNMT,GPD1,Gsta4,GSTK1,Gstt1,GSTZ1,HACL1,HPD,HSD17B4,HSD3B1,KHK,LSS,MBL2,MGST1,MGST3,MLYCD,MSMO1,M…	91 (2)	2	calyculin A,TCF7L2	KLF3,let-7a-5p (and other miRNAs w/seed GAGGUAG),sirolimus			PCK1,PPARA
EHHADH	enzyme	-1.294	2		-0.105	3.57e-39	EHHADH,PPARA	AADAC,ABCD2,ABCD3,ACAA1,Acaa1b,ACACA,Acot1,ACOT2,ACOT8,ACOX1,ACSL1,ACSS2,AHCY,ALDH3A2,ALDOB,APOA2,ARG1,ARHGDIA,ASL,ASS1,BCL2L1,C3,C8A,C9,CAT,CDS2,CES3,Clec2d (includes others),CPT1A,CROT,CTH,CYB5B,CYP2B6,CYP4A11,CYP7A1,CYP8B1,DECR2,DHCR7,DIO1,ECH1,ELOVL5,FADS1,FADS2,FDFT1,FGA,FGB,FGG,G6PD,GNMT,GPD1,Gsta4,GSTK1,Gstt1,GSTZ1,HACL1,HPD,HSD17B4,HSD3B1,KHK,LPCAT3,LSS,MBL2,MGLL,MGST1,MGST3,MLYCD,MSMO1,M…	91 (2)	2	4-phenylbutyric acid,8-hydroxyeicosapentaenoic acid,benoxaprofen,bezafibrate,ciprofibrate,clofibrate,di(2-ethylhexyl) phthalate,fenofibrate,FMO3,gemfibrozil,KLF15,LEP,MED1,pirinixic acid,PPARG,RXRA,SCAP,SREBF1,TCF7L2,uridine,valproic acid	cholic acid,ELOVL5,Ins1,L-triiodothyronine,methapyrilene,nitrofurantoin,NR1D1,NRG4,PCK1,UPP1		fatty acid	FASN,PDK4,SCP2
PPARA	ligand-dependent nuclear receptor		1	Inhibited	-2.108	1.93e-38	PPARA	AADAC,ABCD2,ABCD3,ACAA1,Acaa1b,ACACA,Acot1,ACOT2,ACOT8,ACOX1,ACSL1,ACSS2,AHCY,ALDH3A2,ALDOB,APOA2,ARG1,ARHGDIA,ASL,ASS1,BCL2L1,C3,C8A,C9,CAT,CDS2,CES3,Clec2d (includes others),CPT1A,CROT,CTH,CYB5B,CYP2B6,CYP4A11,CYP7A1,CYP8B1,DECR2,DHCR7,DIO1,ECH1,EHHADH,ELOVL5,FADS1,FADS2,FDFT1,FGA,FGB,FGG,G6PD,GNMT,GPD1,Gsta4,GSTK1,Gstt1,GSTZ1,HACL1,HPD,HSD17B4,HSD3B1,KHK,LSS,MBL2,MGST1,MGST3,MLYCD,MSMO1,MTTP,M…	90 (1)	1	14,15-DHET,20-hydroxyeicosatetraenoic acid,ABHD5,ACACB,ADIPOR2,AICAR,ALOX5,amiodarone,arachidonic acid,ATF6,atorvastatin,ATP7B,aurapten,berberine,beta-estradiol,bezafibrate,CASP1,chenodeoxycholic acid,chitosan,choline fenofibrate,cigarette smoke,ciprofibrate,clofenapate,clofibrate,clofibric acid,D-thioctic acid,di(2-ethylhexyl) phthalate,docosahexaenoic acid,eicosapentenoic acid,EP300,FABP2,fenof…	1,4-bis[2-(3,5-dichloropyridyloxy)]benzene,CARHSP1,ethanol,mevalonic acid,miR-217-5p (and other miRNAs w/seed ACUGCAU),MLXIPL,N-cor,NR0B2,poloxamer,tunicamycin,TXNIP,UBD		APOA2,APOA4,CDK2,DIO2,ELOVL5,FASN,FGF21,FOS,HSD17B4,INSIG1,INSIG2,NFE2L2,PDK4,PRL,SCD,SCP2,UCP1	ACACA,ALDH2,bile acid,CCNE1,cholesterol,CYP27A1,CYP51A1,CYP7A1,GCK,miR-30c-5p (and other miRNAs w/seed GUAAACA),NOS2,NPPB,PCK1,SAT1,SREBF1,SREBF2
MDFIC	other		3	Activated	3.806	1.99e-38	AKT1,Ap1,APP,BCL2,BTRC,CDK2,Creb,CTNNB1,CYP19A1,E2F1,EGFR,EIF2AK3,ERK1/2,ESR1,ETV1,FOXO3,FOXO4,GABPA,glucocorticoid,HIF1A,HNF4A,HNRNPK,HSF1,INSR,IRF3,IRF7,IRS1,ITCH,Jnk,JUN,JUN/JUNB/JUND,JUNB,MAPK8,MAPK9,MCL1,MDFIC,MMP2,MYC,NFATC2,NFATC3,NFE2L2,NR4A1,P38 MAPK,PRKN,RELA,RICTOR,RPS6KB1,RPTOR,RXRA,SIRT1,SMAD2,SMAD3,SPIB,STAT3,STAT4,STK4,TFCP2,TOB1,TP53	ABCC6,ABCD1,ABCD3,ABCE1,ACACA,ACLY,ACOT11,ACOT12,ACOT2,ACOX1,ACOX2,ACOX3,ACSL1,ACSL4,ACSL5,ACSS2,ACTA1,ACTN1,ACY3,ADH1C,ADH5,ADK,AGPAT3,AHSG,AKAP1,AKR1C4,ALCAM,ALDOB,ANPEP,ANXA5,AP1B1,AP2A1,AP2A2,AP3B1,APOA1,APOA2,AQP1,ARF1,ARL6IP1,ARL6IP5,ASL,ASPH,ATL3,ATP5MC2,ATP5MF,ATP6V1C1,ATP6V1E1,BAAT,BCAP31,BCL2L1,BCL2L13,BET1,BGN,BHMT,BLVRB,C4A/C4B,C6orf89,Calm1 (includes others),CALR,CALU,CANX,CAPNS1,CBS…	378 (59)	58		methylprednisolone			MAPK8
MDFI	other		3	Activated	3.806	2.11e-38	AKT1,Ap1,APP,BCL2,BTRC,CDK2,Creb,CTNNB1,CYP19A1,E2F1,EGFR,EIF2AK3,ERK1/2,ESR1,ETV1,FOXO3,FOXO4,GABPA,glucocorticoid,HIF1A,HNF4A,HNRNPK,HSF1,INSR,IRF3,IRF7,IRS1,ITCH,Jnk,JUN,JUN/JUNB/JUND,JUNB,MAPK8,MAPK9,MCL1,MDFI,MMP2,MYC,NFATC2,NFATC3,NFE2L2,NR4A1,P38 MAPK,PRKN,RELA,RICTOR,RPS6KB1,RPTOR,RXRA,SIRT1,SMAD2,SMAD3,SPIB,STAT3,STAT4,STK4,TFCP2,TOB1,TP53	ABCC6,ABCD1,ABCD3,ABCE1,ACACA,ACLY,ACOT11,ACOT12,ACOT2,ACOX1,ACOX2,ACOX3,ACSL1,ACSL4,ACSL5,ACSS2,ACTA1,ACTN1,ACY3,ADH1C,ADH5,ADK,AGPAT3,AHSG,AKAP1,AKR1C4,ALCAM,ALDOB,ANPEP,ANXA5,AP1B1,AP2A1,AP2A2,AP3B1,APOA1,APOA2,AQP1,ARF1,ARL6IP1,ARL6IP5,ASL,ASPH,ATL3,ATP5MC2,ATP5MF,ATP6V1C1,ATP6V1E1,BAAT,BCAP31,BCL2L1,BCL2L13,BET1,BGN,BHMT,BLVRB,C4A/C4B,C6orf89,Calm1 (includes others),CALR,CALU,CANX,CAPNS1,CBS…	378 (59)	58	PPARD				FBXW7,MAPK8
triclosan	chemical drug		3		1.28	5.81e-38	AKT1,APP,BCL2,BTRC,Creb,CTNNB1,CYP19A1,E2F1,EGFR,EIF2AK3,ERK1/2,ESR1,ETV1,FASN,fluconazole,FOXO3,GABPA,glucocorticoid,HIF1A,HNF4A,HSF1,IKBKB,INSR,IRF3,IRF7,IRS1,ITCH,Jnk,JUN,JUN/JUNB/JUND,JUNB,MAPK8,MAPK9,MCL1,MMP2,MYC,Nfat (family),NFATC2,NFE2L2,NR1I3,NR4A1,P38 MAPK,Pkc(s),PRKN,reactive oxygen species,RELA,RICTOR,RPTOR,RXRA,SIRT1,SMAD2,SMAD3,Sod,SOD1,SOD2,SOD3,SPIB,SRC (family),STAT3,STK4,TFCP2,…	ABCC6,ABCD1,ABCE1,Acaa1b,ACACA,ACLY,ACOT12,ACOT2,ACOX1,ACOX2,ACOX3,ACSL1,ACSL4,ACSL5,ACSS2,ACTA1,ACY3,ADH1C,ADK,AGPAT3,AHSG,AKAP1,AKR1C4,ALCAM,Aldh1a7,ALDOB,ANPEP,ANXA5,AP2A1,AP3B1,APOA1,APOA2,AQP1,ARF1,ARL6IP5,ATP5MC2,ATP5MF,ATP6V1C1,ATP6V1E1,BAAT,BCL2L1,BCL2L13,BET1,BGN,BHMT,BLVRB,C4A/C4B,C6orf89,Calm1 (includes others),CALR,CANX,CBS/CBSL,CCT2,CCT4,CCT5,CCT6A,CCT7,CD47,CDC34,Ces1g,Ces2e,CFH,CKM…	323 (62)	61				ACTA2,COL1A1,FOS,NR1I3	FASN,fluconazole,MAPK8
ATXN1	transcription regulator		3	Inhibited	-2.863	7.53e-38	Akt,AKT1,Ap1,APP,ATXN1,BCL2,BTRC,Creb,CTNNB1,CYP19A1,E2F1,EGFR,EIF2AK3,ETV1,FOXO3,FOXO4,GABPA,glucocorticoid,HIF1A,HNF4A,HSF1,INSR,IRF3,IRF7,IRS1,ITCH,Jnk,JUN,JUN/JUNB/JUND,JUNB,MAPK8,MAPK9,MCL1,MYC,NFATC2,NFATC3,NFE2L2,NR4A1,PRKN,RELA,RICTOR,RPS6KB1,RPTOR,RXRA,SIRT1,SMAD2,SMAD3,SPIB,STAT3,STK4,TFCP2,TP53	ABCD1,ABCD3,ABCE1,ACOT11,ACOT12,ACOT2,ACOX1,ACOX2,ACOX3,ACSL1,ACSL4,ACSL5,ACSS2,ACTA1,ACTN1,ACY3,ADH1C,ADH5,ADK,AGPAT3,AHSG,AKAP1,AKR1C4,ALCAM,ALDOB,ANPEP,ANXA5,AP1B1,AP2A1,APOA1,APOA2,AQP1,ARF1,ARL6IP1,ARL6IP5,ASL,ATL3,ATP2A2,ATP5MC2,ATP5MF,ATP6V1C1,ATP6V1E1,BAAT,BCAP31,BCL2L1,BCL2L13,BET1,BGN,BHMT,BLVRB,C4A/C4B,C6orf89,Calm1 (includes others),CALU,CANX,CAPNS1,CBS/CBSL,CCT2,CCT4,CCT5,CCT6A,CCT7,…	330 (52)	52	14-3-3			MAPK8	ATP2A2
L-tryptophan	chemical - endogenous mammalian		3	Activated	6.261	7.79e-38	26s Proteasome,AKR1B1,Akt,AR,BCAR1,CASP3,CCND1,CEBPB,CHUK,CSF1R,CTNNB1,E2f,EIF4E,ERK1/2,FGFR1,FGFR3,FOXO1,FOXO3,GABPA,GATA3,HMOX1,HSF1,IL10,IRF3,JAK2,Jnk,JUN,KRAS,L-tryptophan,MAP2K1,MAP3K14,MAPK1,MAPK14,MAPK8,Mek,MMP14,MTOR,MYC,NFE2L2,NFKBIA,NOS2,NR3C1,NR4A1,PI3K (complex),PIK3CA,PIK3CD,PIK3CG,Raf,RAS,RB1,REL,RELA,RHEB,RICTOR,RPS6KB1,SIRT1,SMAD3,SMPD1,SP1,STAT5a/b,TLR9,TP53,TSC2,ULK1	ABCA6,ABCC6,ABCD1,ABCE1,ACACA,ACLY,Acot1,ACOT11,ACOT12,ACOX1,ACSL1,ACSL3,ADH1C,AGPAT3,AGPS,AHCY,AKAP1,AKR1C4,ALCAM,ANPEP,ANXA5,ANXA7,AP1B1,ARF1,ARL6IP5,ASL,ATL3,ATP1A2,ATP2A1,ATP2A2,ATP5MC2,BCAP31,BCL2L13,BHMT,BLVRB,C6orf89,Calm1 (includes others),CALR,CANX,CAPN2,CBS/CBSL,CCT2,CCT3,CCT4,CCT5,CCT6A,CD47,CDK5RAP3,CDS2,Ces1g,CISD1,CKMT2,CLTC,CMBL,CNN3,CNTN2,COL6A1,COPB1,COX15,CYP17A1,CYP1A2,Cyp2a12/…	320 (64)	64		sirolimus		Insulin,MTOR	PI3K (complex)
GRIK2	ion channel		3	Inhibited	-3.554	1.17e-37	Akt,AKT1,Ap1,APP,BCL2,BTRC,Creb,CTNNB1,CYP19A1,E2F1,EGFR,EIF2AK3,ESR1,ETV1,FOXO3,FOXO4,GABPA,glucocorticoid,Grik,GRIK2,HIF1A,HNF4A,HSF1,INSR,IRF3,IRF7,IRS1,ITCH,Jnk,JUN,JUN/JUNB/JUND,JUNB,L-glutamic acid,MAPK8,MAPK9,MCL1,MMP2,MYC,NFATC2,NFATC3,NFE2L2,NR4A1,PRKN,RELA,RICTOR,RPS6KB1,RPTOR,RXRA,SIRT1,SMAD2,SMAD3,SPIB,STAT3,STK4,TFCP2,TP53	ABCD1,ABCD3,ABCE1,ACOT11,ACOT12,ACOT2,ACOX1,ACOX2,ACOX3,ACSL1,ACSL4,ACSL5,ACSS2,ACTA1,ACTN1,ACY3,ADH1C,ADH5,ADK,AGPAT3,AHSG,AKAP1,AKR1C4,ALCAM,ALDOB,ANPEP,ANXA5,AP1B1,AP2A1,AP3B1,APOA1,APOA2,AQP1,ARF1,ARL6IP1,ARL6IP5,ASL,ATL3,ATP5MC2,ATP5MF,ATP6V1C1,ATP6V1E1,BAAT,BCAP31,BCL2L1,BCL2L13,BET1,BGN,BHMT,BLVRB,C4A/C4B,C6orf89,Calm1 (includes others),CALU,CANX,CAPNS1,CBS/CBSL,CCT2,CCT4,CCT5,CCT6A,CCT7,C…	366 (56)	54		L-glutamic acid		MAPK8
SIRT7	enzyme		3	Activated	4.963	5.18e-37	ATF4,CDKN1B,CEBPA,DKK1,E2f,E2F1,EGFR,EIF2AK3,EPAS1,ERBB2,ESR1,F2,FOXO3,FOXO4,FOXP3,GABPB1,GLI1,HIF1A,HNF4A,HSF1,IGF1R,IL6,IRS1,JAK2,MAP2K1,MAPK8,MAPK9,MSH2,MTOR,MYC,NANOG,NFkB (complex),NFKBIA,NOTCH1,PDPK1,PGR,PIK3R1,PPARG,PTEN,RBL2,RICTOR,RPTOR,SIRT1,SIRT7,SMAD3,STAT1,Tgf beta,TP53,TP73,TSC2,ULK1,VEGFA,VHL	ABCB11,ABCB9,ABCD1,ABCD3,ABCE1,ACAA1,Acaa1b,ACLY,ACO1,Acot1,ACOT11,ACOT12,ACOX2,ACOX3,ACSL3,ACSL4,ACSS2,ACTA1,ACTN1,ACY3,ADH1C,ADH5,AGPAT2,AKAP1,ALDOB,ANO10,ANXA3,AP1B1,AP2A1,AP3B1,APOA1,APOA2,AQP1,ARF4,ARG1,ARHGDIA,ARL6IP1,ARL6IP5,ASL,ASPH,ASS1,ATL3,ATP2A2,BCAP31,BET1,BGN,BLVRB,BNIP3L,C4A/C4B,C6orf89,C9,CALU,CANX,CAPN2,CAPNS1,CAT,CCT2,CCT3,CCT7,CDC34,CENPE,Ces2e,CISD1,CKM,Clec2d (includes others…	406 (53)	53	valproic acid	D-glucose,HDAC class I inhibitors,histone deacetylase class II inhibitors		GABPB1,MTOR	EPAS1,HIF1A,MYC
WYE-125132	chemical - kinase inhibitor		3	Activated	3.404	5.43e-37	Akt,AKT1,BCL2,CCND1,CEBPB,CHUK,Creb,CRTC2,CTNNB1,CYP19A1,DAP3,E2f,EGFR,EIF4E,ERK,ERK1/2,ESR1,ESR2,estrogen receptor,EZH2,FASN,FOXO1,HAND1,HIF1A,HSF1,HTT,IRF3,IRS1,JAK2,JUN,MAP3K8,MAPK1,MMP2,MTOR,MTORC1,MTORC2,Nfat (family),NFAT5,NFE2L2,NFkB (complex),NFKBIA,NR3C1,NR4A1,NRF1,p70 S6k,PDPK1,PDX1,PI3K (complex),Pkc(s),POU5F1,PPARGC1A,PRKAA1,PTEN,RB1,RELA,RICTOR,RPTOR,RUNX2,SGK1,SIRT1,SMAD3,SP1,SREBF1…	ABCC6,ABCD3,ACAA1,Acaa1b,ACACA,ACLY,ACO1,ACOT11,ACSL3,ACSL4,ACSL6,ACTN1,ACY3,ADK,AGPAT3,AHCY,AHSG,AKAP1,AKR1C4,ALDH1A1,ALDOB,AMACR,ANO10,AP1B1,AP2A1,AP3B1,APOA1,APOA2,ARF1,ARF5,ARHGDIA,ARL6IP1,ARL6IP5,ASL,ASPH,ASS1,ATL3,ATP1A2,ATP2A1,ATP2A2,ATP5MC2,AZGP1,BAG4,BCAP31,BCL2L1,BCL2L13,BNIP1,C4A/C4B,C6orf89,Calm1 (includes others),CALR,CAPNS1,CCT2,CCT4,CCT5,CCT7,CD47,CDC34,CDK5RAP3,CENPE,Ces1g,CFI,CHI…	411 (81)	80					MTOR
MAPK8	kinase		2	Inhibited	-3.355	5.87e-37	Akt,AKT1,Ap1,APP,BCL2,BTRC,Creb,CTNNB1,CYP19A1,E2F1,EGFR,EIF2AK3,ESR1,ETV1,FOXO3,FOXO4,GABPA,glucocorticoid,HIF1A,HNF4A,HSF1,INSR,IRF3,IRF7,IRS1,ITCH,Jnk,JUN,JUN/JUNB/JUND,JUNB,MAPK8,MAPK9,MCL1,MMP2,MYC,NFATC2,NFATC3,NFE2L2,NR4A1,PRKN,RELA,RICTOR,RPS6KB1,RPTOR,RXRA,SIRT1,SMAD2,SMAD3,SPIB,STAT3,STK4,TFCP2,TP53	ABCD1,ABCD3,ABCE1,ACOT11,ACOT12,ACOT2,ACOX1,ACOX2,ACOX3,ACSL1,ACSL4,ACSL5,ACSS2,ACTA1,ACTN1,ACY3,ADH1C,ADH5,ADK,AGPAT3,AHSG,AKAP1,AKR1C4,ALCAM,ALDOB,ANPEP,ANXA5,AP1B1,AP2A1,AP3B1,APOA1,APOA2,AQP1,ARF1,ARL6IP1,ARL6IP5,ASL,ATL3,ATP5MC2,ATP5MF,ATP6V1C1,ATP6V1E1,BAAT,BCAP31,BCL2L1,BCL2L13,BET1,BGN,BHMT,BLVRB,C4A/C4B,C6orf89,Calm1 (includes others),CALU,CANX,CAPNS1,CBS/CBSL,CCT2,CCT4,CCT5,CCT6A,CCT7,C…	364 (53)	53	5-fluorouracil,acetaminophen,ADIPOQ,ADRB,AMPK,arachidonic acid,arsenic trioxide,atorvastatin,ATXN1,AZD8055,bardoxolone,butylated hydroxyanisol,calyculin A,CASP1,CD 437,cholesterol,CSF1,dithiothreitol,ERN1,ethanol,fatty acid,gentamicin,GRIK2,Gsk3,hydrogen peroxide,INS,Ins1,KAT5,L-glutamic acid,MAP4K4,ouabain,PI3K (complex),PKD1,Pkg,PRL,sirolimus,SMPD1,sodium arsenite,tamoxifen,TCR,troglitazone,tun…	4-phenylbutyric acid,amino acids,bergamottin,betulin,bisphenol A,docosahexaenoic acid,eicosapentenoic acid,GHRL,IGF1R,Insulin,MDFI,MDFIC,methapyrilene,nitrofurantoin,oligomycin,potassium cyanide,quercetin,selenium,tanespimycin,taurine,tetraethylammonium,triclosan,UBD,valproic acid,WT1,YVAD-cmk		CDK2,COL1A1,Cpla2,CYP27A1,DIO2,ETV1,FOS,FOSL2,GABPA,HIF1A,HSF1,JINK1/2,JUN/JUNB/JUND,LEP,MAOB,MYC,NFE2L2,NPPB,PEPCK,PPARD,PPARGC1A,PTGES,RICTOR,RPTOR,RXRA,SIRT1	CYP7A1,GCK,HNF4A,INSR,KLB,L-triiodothyronine,PPARGC1B,RBP1,TSHB
PRLHR	G-protein coupled receptor		3	Inhibited	-3.244	1.11e-36	Akt,AKT1,BCL2,CCND1,CDKN1B,CEBPB,CHUK,Creb,CRTC2,CTNNB1,CYP19A1,DAP3,E2f,EGFR,EIF4E,ERK,ERK1/2,ESR1,ESR2,estrogen receptor,EZH2,FOXO1,HAND1,HIF1A,HSF1,HTT,IRF3,IRS1,JAK2,JUN,MAP3K8,MAPK1,MMP2,MTOR,Nfat (family),NFAT5,NFE2L2,NFkB (complex),NFKBIA,NR3C1,NR4A1,NRF1,p70 S6k,PDPK1,PDX1,PI3K (complex),POU5F1,PPARGC1A,PRKAA1,PRLHR,PTEN,RB1,RELA,RICTOR,RPTOR,RUNX2,SGK1,SIRT1,SMAD3,SP1,SREBF1,SREBF2,STAT1…	ABCC6,ABCD3,ACAA1,ACACA,ACLY,ACO1,ACOT11,ACSL3,ACSL4,ACSL6,ACTN1,ACY3,ADK,AGPAT3,AHCY,AHSG,AKAP1,AKR1C4,ALDH1A1,Aldh1a7,ALDOB,AMACR,ANO10,AP1B1,AP2A1,AP3B1,APOA1,APOA2,ARF1,ARF5,ARHGDIA,ARL6IP1,ARL6IP5,ASL,ASPH,ASS1,ATL3,ATP1A2,ATP2A1,ATP2A2,ATP5MC2,AZGP1,BAG4,BCAP31,BCL2L1,BCL2L13,BNIP1,C4A/C4B,C6orf89,C9,Calm1 (includes others),CALR,CAPNS1,CCT2,CCT4,CCT5,CCT7,CD47,CDC34,CDK5RAP3,CENPE,Ces1g,CFI…	414 (78)	77				MTOR	cholesterol,D-glucose,LEP
Nisch	other		3		1.054	1.57e-36	AMPK,CAV1,CDKN1B,CTBP1,CTNNB1,EIF2AK3,EIF4E,EIF4EBP1,EIF4EBP2,ELAVL1,ERK,ERN1,ESR1,FASN,FOXO1,FOXO3,HDAC5,HIF1A,HNF4A,HRAS,HSF1,INSR,Insulin,JAK2,Jnk,MAP2K3,MAPK1,MAPK14,MAPK8,MED1,MKNK1,MLXIPL,MTOR,NFkB (complex),Nisch,Nos,NOS2,NR3C1,P38 MAPK,p70 S6k,PDPK1,PGR,PI3K (complex),PPARGC1A,PRKAA1,PRKAA2,PTGS2,RB1,RHOA,RICTOR,RORC,SIRT1,SMAD3,SPHK1,STAT1,STAT3,TP53,TSC2	ABCB11,ABCD3,ACAA1,Acaa1b,ACACA,ACLY,Acot1,ACOT11,ACOT12,ACOX2,ACOX3,ACSL3,ACSL6,ACSS2,ACTN1,ADH1C,AHCY,AHSG,ALCAM,ALDH1A1,Aldh1a7,ALDOB,AMY2B,ANO10,ANPEP,ANXA5,AP1B1,AP3B1,APOA1,APOA2,ARF1,ARF4,ARG1,ARL1,ASL,ATL3,ATP1A2,ATP2A1,ATP2A2,ATP5MC2,AZGP1,BCAP31,BCL2L1,BCL2L13,BCLAF1,BET1,BLVRB,C4A/C4B,C6orf89,C9,CALU,CAPNS1,CAT,CCT2,CCT3,CCT4,CCT5,CCT6A,CCT7,CDC34,CDK5RAP3,CENPE,Ces2e,CISD1,CLDN3,Clec2…	360 (58)	58				MLXIPL,MTOR,SREBF1	AMPK,FOS
valine	chemical - endogenous mammalian		3	Activated	8.982	1.67e-36	26s Proteasome,AKR1B1,Akt,AKT1,AMPK,AR,BCAR1,CASP3,CCND1,CEBPB,CHUK,CSF1R,CTNNB1,E2f,ERK,ERK1/2,ESR1,FGFR1,FGFR3,FMR1,FOXO1,FOXO3,GABPA,GATA3,HIF1A,HMOX1,IKBKB,IL10,IRF3,IRS2,JAK2,Jnk,JUN,KRAS,MAP2K1,MAP2K1/2,MAP3K14,MAPK1,MAPK14,MAPK8,Mek,MMP14,MYC,NFE2L2,NFkB (complex),NFKBIA,NOS2,NR4A1,p70 S6k,PDPK1,PI3K (complex),PIK3CA,PIK3CD,PIK3CG,Pkc(s),Raf,RAS,RB1,REL,RELA,RHEB,RICTOR,RPS6KB1,RPTOR,SGK1,…	ABCA6,ABCC6,ABCD1,ABCE1,Acot1,ACOT11,ACOT12,ACOX1,ACSL1,ACSL3,ADH1C,AGPAT3,AGPS,AHCY,AHSG,AKAP1,AKR1C4,ALCAM,ALDH1A1,ANO10,ANPEP,ANXA5,ANXA7,AP1B1,AP3B1,ARF1,ARL6IP5,ASL,ASS1,ATL3,ATP1A2,ATP2A1,ATP5MC2,ATP6V1A,ATP6V1C1,ATP6V1E1,BCAP31,BCL2L13,BHMT,BLVRB,C3,C4A/C4B,Calm1 (includes others),CALR,CANX,CAPN2,CBS/CBSL,CCT3,CCT7,CD47,CDC34,CDK5RAP3,CDS2,CENPE,Ces1g,CISD1,CKMT2,Clec2d (includes others),C…	371 (76)	75		sirolimus			PI3K (complex),SOD2
NR5A2	ligand-dependent nuclear receptor		3	Activated	6.541	2.19e-36	acetylcholine,Akt,AKT1,AR,CDKN1B,CHRNA7,CTNNB1,CYP19A1,CYP7A1,cytochrome-c oxidase,ERK,ERK1/2,FASN,HNF4α dimer,LXR ligand-LXR-Retinoic acid-RXRα,Mapk,MAPK1,MAPK14,MTOR,MTORC1,Nos,NOS3,Nr1h,NR1H3,NR5A2,oxysterol,P38 MAPK,p70 S6k,PI3K (complex),PPARG,PPRC1,PRKAA1,PRKAA2,PTK2,RICTOR,RPTOR,RXRA,SREBF1,SREBF2,STAT3,STAT5A,STAT5B,STAT6,TFEB,TP53,tretinoin	AADAC,ABCB11,ABCC6,ACAA1,Acaa1b,ACLY,ACO1,Acot1,ACOT11,ACOX1,ACSL1,ACSL3,ACSL4,ACSL5,ACSS2,ACTN1,ADH1C,ADH5,AGPAT2,AHCY,AHSG,ALCAM,Aldh1a7,ALDOB,ANPEP,ANXA3,AP1B1,APOA2,AQP1,ARF4,ARL6IP1,ASL,ATL3,ATP1A2,ATP1B3,ATP2A1,ATP5MC2,ATP6V1A,ATP6V1C1,B2M,BAAT,BCAP31,BCL2L1,BHMT,BNIP3L,C9,CALU,CAPNS1,CBS/CBSL,CCT5,CCT6A,CD47,CFI,CISD1,CKMT2,CLDN3,CLTC,CMBL,CNN3,COL6A2,COPB1,COX15,CRAT,CRP,CRYZ,CXADR,CYB5A,…	331 (46)	45	bile acid,chenodeoxycholic acid,cholesterol,IL10RA,L-triiodothyronine,NR1H3,NR1H4,PDX1,PPARGC1A,RXRA	beta-estradiol,PROX1,TCF7L1,TO-901317		CCND1,CETP,cholic acid,CYP7A1,FOS,FOXA2,HNF1A,KLK3,MYC	CDKN1A,FASN,HP,ursodeoxycholic acid
policosanol	chemical drug		3	Activated	2.045	8.61e-35	26s Proteasome,Akt,AKT1,CASP3,ERK,ERK1/2,FASN,FOXO1,HIF1A,HMGCR,HSD11B1,HSF1,Jnk,Mapk,MTOR,MTORC1,MYC,NOS3,NR3C1,policosanol,PPARGC1A,PRKAA,PRKAA1,PRKAA2,RAF1,RAS,RHEB,RPTOR,SIRT1,SREBF1,STIM1,TP53,TSC1,TSC2	ABCB9,ABCC6,ABCD1,ABCD3,ABCE1,Acaa1b,ACLY,ACO1,ACOT11,ACOT12,ACOX1,ACSL1,ACSL3,ACSL4,ACSL5,ACSL6,ACSS2,ADH1C,ADH5,AHCY,AKAP1,Aldh1a7,ANPEP,ANXA5,AP1B1,APOA2,AQP1,ARF4,ARG1,ASL,ASS1,ATL3,ATP5MC2,ATP5MF,ATP6V1E1,BCAP31,BCL2L13,BCLAF1,BGN,BHMT,BNIP3L,C3,C6orf89,CALR,CALU,CANX,CAPN2,CCT2,CCT3,CCT4,CCT5,CCT6A,CCT7,CDC34,CDK5RAP3,CENPE,CFI,CISD1,CLTC,CMBL,CNN3,COL6A2,COPB1,CPT1A,CRP,CRYZ,CXADR,Cyb5r3,C…	293 (34)	32				PRKAA
amino acids	chemical - endogenous mammalian		2		1.439	2.62e-34	ACACA,Akt,AKT1,amino acids,AMPK,EIF4E,EIF4EBP1,ERK1/2,GSK3B,IRS1,JUN,MAPK1,MAPK8,MTOR,MTORC1,p70 S6k,PPARG,PRKCD,RICTOR,RORC,RPS6KB1,RPTOR,SMPD1,SREBF2,STAT3,TSC2,ULK1	ABCC6,ACAA1,Acaa1b,ACO1,ACOX1,ACSL1,ACSL4,ACSL5,ADH1C,AGPAT2,AHSG,ALDH1A1,ANPEP,AP2A1,APOA1,APOA2,AQP1,ARG1,ARL6IP1,ASS1,ATP1A2,ATP2A1,ATP5MC2,ATP5MF,ATP6V1C1,ATP6V1E1,B2M,BCLAF1,BHMT,BNIP3L,CALR,CAPN2,CDC34,CKM,CLTC,CNTN2,COX15,CPT1A,CRAT,CRYZ,CYB5A,CYP2A6 (includes others),CYP2B6,CYP4A11,CYP7B1,DEPTOR,DHCR24,DHCR7,DIO1,DPYD,EBP,EEF1A1,EEF2,EHD1,EHHADH,EIF3A,EIF4A1,ENO3,EPHX1,EPHX2,ERAP1,ERO1A,F…	213 (27)	27	PEPCK			ACACA,AMPK,EIF4EBP1,MLST8,MTOR,nitrofurantoin,PPARG,RICTOR,RPS6KB2,RPTOR,SREBF2	D-glucose,FOS,FOXA2,Gsk3,HIF1A,MAPK3,MAPK8,SMPD1
vistusertib	chemical drug		3	Activated	2.932	4.72e-34	Akt,AKT1,CASP3,CCND1,CDKN1B,CEBPB,CHUK,Creb,CRTC2,CTNNB1,CYP19A1,DAP3,E2f,EGFR,EIF4E,ERK,ERK1/2,ESR1,ESR2,estrogen receptor,EZH2,FOXO1,HAND1,HIF1A,HSF1,HTT,IRF3,IRS1,JUN,MAP3K8,MAPK1,MMP2,MTOR,Nfat (family),NFAT5,NFE2L2,NFkB (complex),NFKBIA,NR3C1,NR4A1,NRF1,p70 S6k,PARP1,PDPK1,PDX1,PI3K (complex),PLA2G6,POU5F1,PPARGC1A,PRKAA1,PTEN,RB1,RELA,RICTOR,RPTOR,RUNX2,SGK1,SIRT1,SMAD3,SP1,SREBF1,SREBF2,ST…	ABCC6,ABCD3,ACAA1,ACACA,ACLY,ACO1,ACOT11,ACSL3,ACSL4,ACSL6,ACTN1,ACY3,ADK,AGPAT3,AHCY,AHSG,AKAP1,AKR1C4,ALDH1A1,Aldh1a7,ALDOB,AMACR,ANO10,AP1B1,AP2A1,AP3B1,APOA1,APOA2,ARF1,ARF5,ARHGDIA,ARL6IP1,ARL6IP5,ASL,ASPH,ASS1,ATL3,ATP1A2,ATP2A1,ATP2A2,ATP5MC2,AZGP1,BAG4,BCAP31,BCL2L1,BCL2L13,BNIP1,C4A/C4B,C6orf89,C9,Calm1 (includes others),CALR,CAPN2,CAPNS1,CCT2,CCT4,CCT5,CCT7,CD47,CDC34,CDK5RAP3,CENPE,Ces…	405 (77)	76					MTOR,SREBF1
LAMA2	other		3	Inhibited	-4.584	8.16e-34	Akt,AKT1,AMPK,Ap1,CASP3,CD247,CD28,CDK2,CDK5,CDKN1B,CREB1,CTNNB1,DCX,EGFR,ERK,ERK1/2,ERN1,FYN,GLI2,HIF1A,HRAS,IKBKB,ILK,IRF3,IRF7,ITCH,ITGB3,JAK2,Jnk,LAMA2,MTOR,Nfat (family),NFE2L2,NFkB (complex),NFKBIA,NOS2,NOTCH1,NTRK2,P38 MAPK,PI3K (complex),PIK3CA,PIK3CD,PIK3CG,PIK3R1,Pkc(s),PTPRJ,RAC1,RAF1,RAS,RB1,RELA,RHOA,RICTOR,SHC1,Smad2/3,SNAI2,SNCA,STAT1,STAT3,ZAP70,ZNF106	ABCB11,ABCB9,ABCC6,ABCD3,ABHD16A,ACLY,ACO1,ACTN1,ADH5,AGPAT3,AHSG,ALCAM,ALDH1A1,ANPEP,ANXA3,ANXA5,AP1B1,AQP1,ARF1,ARF4,ARL6IP1,ASS1,ATP2A1,ATP5MC2,ATP6V1C1,AZGP1,BCAP29,BCL2L13,BGN,BHMT,BNIP3L,BZW1,C9,Calm1 (includes others),CALR,CAPN2,CAPNS1,CBS/CBSL,CCT3,CCT5,CCT6A,CCT7,CD47,CDC34,Ces1g,CLDN3,CLTC,COL6A1,COL6A2,COPB2,COX15,CRYZ,CYB5A,Cyb5r3,Cyp2a12/Cyp2a22,Cyp2d9 (includes others),CYP4A22,CYP4F…	320 (61)	58	IFRD1	HOXA10		FYN
RICTOR	other		2		1.405	2.4e-33	Akt,AKT1,AKT2,CDC42,ERK1/2,FOXO1,FOXO3,GAP43,MTOR,p70 S6k,Pkc(s),RAC1,RHOA,RICTOR,RPS6KB1,SREBF1,SREBF2,STAT1	ABCB9,ABCC6,ACLY,Acot1,ACSL1,ACSL4,ACSL5,ACSS2,ACTA1,ADH1C,ANXA3,APOA2,ARF4,ARG1,ARL6IP1,ASS1,ATP2A2,ATP5MC2,ATP5MF,ATP6V1A,ATP6V1C1,ATP6V1E1,B2M,BCL2L1,BCL2L13,BHMT,BNIP3L,C4A/C4B,CALR,CAT,CDK5RAP3,CFI,CKM,CKMT2,CLTC,COX15,CRP,CRYZ,CXADR,CYB5A,CYP17A1,CYP2E1,CYP7B1,DHCR24,DHCR7,DNAJC3,EEF1A1,EEF2,EHHADH,EIF3A,FADS1,FADS2,FDFT1,G6PC,G6PD,GCLM,GPAM,GPD1,GSTA5,GSTK1,Gstm6,Gstt1,Gstt3,GSTZ1,HBA1/HBA…	183 (18)	18	amino acids,ELOVL5,Insulin,MAPK8	sirolimus		EIF4EBP1,GCK,HIF1A,OBP2B,SREBF1,SREBF2	COX10,IRS2,RPL11
DS-7423	chemical drug		3	Activated	5.951	5.03e-33	26s Proteasome,AKR1B1,Akt,AKT1,AR,BCAR1,CASP3,CCND1,CEBPB,CHUK,Creb,CREB1,CSF1R,CTNNB1,DS-7423,EIF4E,ERK,ESR1,FGFR1,FGFR2,FGFR3,Focal adhesion kinase,FOXO1,GABPA,GATA3,HIF1A,HMOX1,HSF1,IL10,IRF3,IRS1,Jnk,JUN,KRAS,MAP2K1,MAP3K14,MAPK1,MAPK14,MAPK8,Mek,MMP14,MTOR,MTORC1,MYC,NFE2L2,NFkB (complex),NFKBIA,NOS2,NR3C1,NR4A1,p70 S6k,PDPK1,PI3K (complex),PIK3C2B,PIK3CA,PIK3CD,PIK3CG,PIK3R1,Pkc(s),PTK2,Raf…	ABCA6,ABCD1,ABCE1,ACACA,ACLY,ACO1,ACOT12,ACOX1,ACSL1,ACY3,ADH1C,AGPAT3,AGPS,AHCY,AHSG,AKAP1,AKR1C4,ALCAM,ALDH1A1,ANO10,ANPEP,ANXA5,ANXA7,AP2A1,AP3B1,ARF1,ARL6IP5,ASS1,ATP1A2,ATP2A1,ATP2A2,ATP5MC2,BCAP29,BCL2L1,BCL2L13,BLVRB,C4A/C4B,C6orf89,Calm1 (includes others),CALU,CANX,CAPN2,CBS/CBSL,CCT2,CCT4,CCT5,CCT6A,CCT7,CD47,CDC34,CDK5RAP3,CDS2,CENPE,Ces1g,CKMT2,Clec2d (includes others),CLTC,CNTN2,COPA,…	380 (80)	79					MTOR,PI3K (complex)
KEAP1	transcription regulator		3		-1.762	7.91e-33	26s Proteasome,ACLY,Akt,AMPK,APC,BAX,BCAR1,BCL2,CEBPA,CHUK,Creb,CTNNB1,EGFR,FOXO3,GABPA,Gsk3,HDAC7,HMOX1,HSF1,HTT,IGF1R,IKBKG,IKK (complex),IRF3,JUNB,KAT5,KEAP1,MAF,MAFB,MAPK8,MCL1,MYB,MYC,MYOCD,Nfat (family),NFATC2,NFE2L2,NFkB (complex),NFKBIA,P38 MAPK,PDX1,Pkc(s),PSEN1,SMAD2,SMAD3,SREBF1,SRF,STAT1,STAT3,TFEB,TNF,TP73,ULK1	ABCB11,ABCB9,ABCC6,ABCD1,ABCD2,ABCE1,Acot1,ACOT12,ACOX1,ACSL1,ACSL5,ACSS2,ACTN1,ACY3,ADK,AGPAT2,AGPAT3,AHCY,AHSG,AKAP1,ALDH1A1,Aldh1a7,ALDOB,ANPEP,ANXA11,ANXA3,ANXA5,APOA1,APOA2,ARF1,ARF4,ARHGDIA,ARL6IP1,ASGR1,ASL,ATP1A2,ATP6V1A,ATP6V1C1,AZGP1,BCL2L13,BGN,BHMT,C4A/C4B,Calm1 (includes others),CALR,CANX,CAPNS1,CAT,CCS,CCT2,CCT3,CCT4,CCT5,CCT6A,CCT7,CD47,CDC34,CENPE,Ces1g,CFI,CLDN3,CMBL,CNTN2,COL6A2…	330 (53)	51	arsenic,arsenic trioxide			Gsk3,MST1R	GABPA,PPARG
BNIP3	other		3	Activated	2.032	9.48e-33	AKT1,AMPK,BNIP3,CRTC2,EIF4EBP1,ERK1/2,ESR1,FOXO3,HIF1A,HSF1,IRS1,JAK2,MTOR,NFkB (complex),NFKB1,NOS3,NR3C1,p70 S6k,PDPK1,PI3K (complex),PPARG,PRKCA,RAC1,RHOA,RICTOR,RPTOR,S6K1,SGK1,SIRT1,SMAD3,STAT,STAT1,STAT3,TP53,ULK1	ABCB11,ABCC6,ABCD3,ACAA1,Acaa1b,ACACA,ACLY,ACO1,Acot1,ACOT11,ACOX1,ACSL1,ACSL3,ACSL5,ACTN1,ADH5,AGPAT2,AHCY,AHSG,ALDH1A1,ANO10,AP1B1,AP2A1,AP3B1,APOA1,ASL,ASS1,ATL3,ATP2A2,ATP5MC2,ATP5MF,BCAP31,BCL2L1,BHMT,BNIP3L,C4A/C4B,C6orf89,CALR,CALU,CCT2,CCT3,CCT4,CCT5,CCT6A,CCT7,CISD1,CKM,Clec2d (includes others),CLTC,CMBL,CNN3,CNTN2,COL6A1,COPA,COPB1,COPZ1,COX15,CRAT,CRKL,CRYZ,CSNK1A1,CXADR,Cyb5r3,CYP17A1…	314 (35)	33	1,2-dithiol-3-thione,5-fluorouracil,ADRB,arsenic trioxide,benzene,bezafibrate,CD38,EPAS1,HIF1A,KAT2A,KRAS,methylmercury,NFE2L2,pirinixic acid,PPARGC1A,trichloroethylene	IL10RA,NOS2			EIF4EBP1,RHEB
LY3023414	chemical drug		3		1.958	1.37e-32	Akt,AKT1,AMPK,BCL2L1,Creb,CRTC2,EIF4E,ESR1,FOXO1,FOXO3,HIF1A,HMGA1,HSF1,IRF3,IRS1,JAK2,LY3023414,MMP2,MTOR,MYC,Nfat (family),NFkB (complex),NFKBIA,NR3C1,P38 MAPK,p70 S6k,PDPK1,PI3K (complex),PI3K (family),PIK3C2B,PIK3CA,PIK3CD,PIK3CG,PIK3R1,PPARGC1A,RAS,REL,RELA,RICTOR,RORC,RPTOR,SGK1,SIRT1,SMAD3,SP1,SREBF1,SREBF2,STAT1,STAT3,TP53,ULK1	ABCB11,ABCD1,ABCD3,ABCE1,ACACA,ACLY,ACO1,Acot1,ACOT11,ACOT12,ACOX1,ACSL1,ACSL3,ACSL6,ACY3,ADH1C,ADK,AGPS,AHCY,AHSG,AKAP1,ALCAM,ALDH1A1,ANO10,ANPEP,ANXA5,AP1B1,AP2A1,AP3B1,APOA1,APOA2,ARF4,ARG1,ASL,ATL3,ATP2A2,ATP5MC2,AZGP1,BCAP31,BCL2L1,BCL2L13,BCLAF1,C4A/C4B,C6orf89,CALU,CANX,CAPN2,CAT,CBS/CBSL,CCT2,CCT4,CCT5,CCT6A,CCT7,CD47,CDC34,CDK5RAP3,CDS2,CFI,CISD1,CKMT2,Clec2d (includes others),CLTC,CMBL,…	357 (51)	50					MTOR
VS-5584	chemical drug		3		1.958	1.37e-32	Akt,AKT1,AMPK,BCL2L1,Creb,CRTC2,EIF4E,ESR1,FOXO1,FOXO3,HIF1A,HMGA1,HSF1,IRF3,IRS1,JAK2,MMP2,MTOR,MYC,Nfat (family),NFkB (complex),NFKBIA,NR3C1,P38 MAPK,p70 S6k,PDPK1,PI3K (complex),PI3K (family),PIK3C2B,PIK3CA,PIK3CD,PIK3CG,PIK3R1,PPARGC1A,RAS,REL,RELA,RICTOR,RORC,RPTOR,SGK1,SIRT1,SMAD3,SP1,SREBF1,SREBF2,STAT1,STAT3,TP53,ULK1,VS-5584	ABCB11,ABCD1,ABCD3,ABCE1,ACACA,ACLY,ACO1,Acot1,ACOT11,ACOT12,ACOX1,ACSL1,ACSL3,ACSL6,ACY3,ADH1C,ADK,AGPS,AHCY,AHSG,AKAP1,ALCAM,ALDH1A1,ANO10,ANPEP,ANXA5,AP1B1,AP2A1,AP3B1,APOA1,APOA2,ARF4,ARG1,ASL,ATL3,ATP2A2,ATP5MC2,AZGP1,BCAP31,BCL2L1,BCL2L13,BCLAF1,C4A/C4B,C6orf89,CALU,CANX,CAPN2,CAT,CBS/CBSL,CCT2,CCT4,CCT5,CCT6A,CCT7,CD47,CDC34,CDK5RAP3,CDS2,CFI,CISD1,CKMT2,Clec2d (includes others),CLTC,CMBL,…	357 (51)	50					MTOR
apitolisib	chemical drug		3		1.958	1.37e-32	Akt,AKT1,AMPK,apitolisib,BCL2L1,Creb,CRTC2,EIF4E,ESR1,FOXO1,FOXO3,HIF1A,HMGA1,HSF1,IRF3,IRS1,JAK2,MMP2,MTOR,MYC,Nfat (family),NFkB (complex),NFKBIA,NR3C1,P38 MAPK,p70 S6k,PDPK1,PI3K (complex),PI3K (family),PIK3C2B,PIK3CA,PIK3CD,PIK3CG,PIK3R1,PPARGC1A,RAS,REL,RELA,RICTOR,RORC,RPTOR,SGK1,SIRT1,SMAD3,SP1,SREBF1,SREBF2,STAT1,STAT3,TP53,ULK1	ABCB11,ABCD1,ABCD3,ABCE1,ACACA,ACLY,ACO1,Acot1,ACOT11,ACOT12,ACOX1,ACSL1,ACSL3,ACSL6,ACY3,ADH1C,ADK,AGPS,AHCY,AHSG,AKAP1,ALCAM,ALDH1A1,ANO10,ANPEP,ANXA5,AP1B1,AP2A1,AP3B1,APOA1,APOA2,ARF4,ARG1,ASL,ATL3,ATP2A2,ATP5MC2,AZGP1,BCAP31,BCL2L1,BCL2L13,BCLAF1,C4A/C4B,C6orf89,CALU,CANX,CAPN2,CAT,CBS/CBSL,CCT2,CCT4,CCT5,CCT6A,CCT7,CD47,CDC34,CDK5RAP3,CDS2,CFI,CISD1,CKMT2,Clec2d (includes others),CLTC,CMBL,…	357 (51)	50					MTOR
RSVA314	chemical reagent		3		-1.218	2.83e-32	26s Proteasome,Akt,AKT1,AMPK,BCL2L1,CRTC2,EIF4E,EIF4EBP1,EIF4EBP2,ERK,ERK1/2,ESR1,FASN,FOXO1,FOXO3,HIF1A,HSD11B1,IRS1,JAK2,Jnk,MTOR,MTORC1,NFkB (complex),NR3C1,p70 S6k,PDPK1,PI3K (complex),PPARGC1A,PRKAA,PRKAA1,PRKAA2,PRKCA,RAF1,RHEB,RHOA,RICTOR,RORC,RSVA314,SGK1,SIRT1,SMAD3,SREBF1,STAT1,STAT3,STIM1,TP53,TSC2,ULK1	ABCB11,ABCC6,ABCD3,Acaa1b,ACACA,ACLY,ACO1,Acot1,ACOT11,ACOX1,ACSL1,ACSL3,ACSL4,ACSL5,ACSL6,ACSS2,ACTN1,ADH1C,AHCY,AHSG,ALDH1A1,Aldh1a7,ANO10,ANXA5,AP1B1,AP2A1,AP3B1,APOA1,APOA2,ARF4,ARG1,ARL6IP1,ASL,ASS1,ATL3,ATP2A2,ATP5MC2,ATP5MF,BCAP31,BCL2L1,BCL2L13,BCLAF1,BHMT,BNIP3L,C4A/C4B,C6orf89,CALR,CALU,CAPNS1,CDC34,CDK5RAP3,CENPE,CFI,CISD1,Clec2d (includes others),CLTC,CMBL,CNN3,CNTN2,COL6A1,COL6A2,COP…	326 (48)	47				PRKAA	MTOR
RSVA405	chemical reagent		3		-1.218	2.83e-32	26s Proteasome,Akt,AKT1,AMPK,BCL2L1,CRTC2,EIF4E,EIF4EBP1,EIF4EBP2,ERK,ERK1/2,ESR1,FASN,FOXO1,FOXO3,HIF1A,HSD11B1,IRS1,JAK2,Jnk,MTOR,MTORC1,NFkB (complex),NR3C1,p70 S6k,PDPK1,PI3K (complex),PPARGC1A,PRKAA,PRKAA1,PRKAA2,PRKCA,RAF1,RHEB,RHOA,RICTOR,RORC,RSVA405,SGK1,SIRT1,SMAD3,SREBF1,STAT1,STAT3,STIM1,TP53,TSC2,ULK1	ABCB11,ABCC6,ABCD3,Acaa1b,ACACA,ACLY,ACO1,Acot1,ACOT11,ACOX1,ACSL1,ACSL3,ACSL4,ACSL5,ACSL6,ACSS2,ACTN1,ADH1C,AHCY,AHSG,ALDH1A1,Aldh1a7,ANO10,ANXA5,AP1B1,AP2A1,AP3B1,APOA1,APOA2,ARF4,ARG1,ARL6IP1,ASL,ASS1,ATL3,ATP2A2,ATP5MC2,ATP5MF,BCAP31,BCL2L1,BCL2L13,BCLAF1,BHMT,BNIP3L,C4A/C4B,C6orf89,CALR,CALU,CAPNS1,CDC34,CDK5RAP3,CENPE,CFI,CISD1,Clec2d (includes others),CLTC,CMBL,CNN3,CNTN2,COL6A1,COL6A2,COP…	326 (48)	47				PRKAA	MTOR
SLC13A5	transporter		3		1.218	3.18e-32	26s Proteasome,Akt,AKT1,AMPK,BCL2L1,CRTC2,EIF4E,EIF4EBP1,EIF4EBP2,ERK,ERK1/2,ESR1,FASN,FOXO1,FOXO3,HIF1A,HSD11B1,IRS1,JAK2,Jnk,MTOR,MTORC1,NFkB (complex),NR3C1,p70 S6k,PDPK1,PI3K (complex),PPARGC1A,PRKAA,PRKAA1,PRKAA2,PRKCA,RAF1,RHEB,RHOA,RICTOR,RORC,SGK1,SIRT1,SLC13A5,SMAD3,SREBF1,STAT1,STAT3,STIM1,TP53,TSC2,ULK1	ABCB11,ABCC6,ABCD3,Acaa1b,ACACA,ACLY,ACO1,Acot1,ACOT11,ACOX1,ACSL1,ACSL3,ACSL4,ACSL5,ACSL6,ACSS2,ACTN1,ADH1C,AHCY,AHSG,ALDH1A1,Aldh1a7,ANO10,ANXA5,AP1B1,AP2A1,AP3B1,APOA1,APOA2,ARF4,ARG1,ARL6IP1,ASL,ASS1,ATL3,ATP2A2,ATP5MC2,ATP5MF,BCAP31,BCL2L1,BCL2L13,BCLAF1,BHMT,BNIP3L,C4A/C4B,C6orf89,CALR,CALU,CAPNS1,CDC34,CDK5RAP3,CENPE,CFI,CISD1,Clec2d (includes others),CLTC,CMBL,CNN3,CNTN2,COL6A1,COL6A2,COP…	326 (48)	48				ACLY,D-glucose,Ins1,MTOR	CDKN1A,PRKAA
FAM120A	other		3	Inhibited	-3.321	3.36e-32	Akt,AKT1,BCAR1,CDKN1B,CEBPB,CHUK,Creb,CREB1,CRTC2,CTNNB1,CYP19A1,DAP3,E2f,EGFR,EIF4E,ERK,ESR1,ESR2,estrogen receptor,EZH2,FAM120A,FOXO1,HAND1,HIF1A,HSF1,HTT,IGF1R,IL6,IRF3,Jnk,JUN,MAP2K1,MAP3K8,Mapk,MAPK1,MAPK8,MMP2,MTOR,MYD88,Nfat (family),NFE2L2,NFkB (complex),NFKBIA,NR3C1,NR4A1,NRF1,P38 MAPK,p70 S6k,PDPK1,PDX1,PIK3R1,POU5F1,PPARGC1A,PRKAA1,PTEN,PTK2,RAS,RB1,RELA,RICTOR,RPTOR,RUNX2,SGK1,SIRT1,S…	ABCD3,ACAA1,ACACA,ACLY,ACO1,ACOT11,ACSL3,ACSL6,ACTA1,ACTN1,ACY3,ADK,AGPAT3,AHCY,AHSG,AKAP1,AKR1C4,ALDH1A1,Aldh1a7,ALDOB,AMACR,ANO10,ANXA5,AP1B1,AP3B1,APOA2,ARF1,ARF5,ARHGDIA,ARL6IP1,ARL6IP5,ASL,ASPH,ASS1,ATL3,ATP1A2,ATP2A1,ATP2A2,ATP5MC2,BAG4,BCAP29,BCAP31,BCL2L1,BCL2L13,BNIP1,C4A/C4B,C6orf89,C9,Calm1 (includes others),CAPNS1,CCT2,CCT4,CCT5,CCT7,CD47,CDC34,CDK5RAP3,CENPE,Ces1g,CFI,CHIA,CISD1,CKMT…	407 (84)	83		CCND1,CDK4/6		MTOR
CADM1	other		3	Activated	3.489	4.97e-32	Akt,AKT1,BCL2,CADM1,CCND1,CDKN1B,CEBPB,CHUK,Creb,CTNNB1,CYP19A1,DAP3,E2f,EGFR,ERBB2,ERBB3,ERK,ERK1/2,ESR1,ESR2,estrogen receptor,EZH2,FOXO1,FOXO3,HAND1,HIF1A,HTT,IRF3,IRS1,JUN,MAP2K1,MAP3K8,Mapk,MMP2,MTOR,Nfat (family),NFAT5,NFE2L2,NFkB (complex),NFKB1,NFKBIA,NR4A1,p70 S6k,PDX1,PGR,PI3K (complex),POU5F1,PPARGC1A,PRKAA1,PTEN,RAF1,RB1,RELA,RHOA,RICTOR,RUNX2,SP1,SREBF1,SREBF2,STAT1,STAT3,Stat3-Stat3…	ABCC6,ABCD3,ACAA1,ACLY,Acot1,ACOT11,ACSL3,ACSL4,ACSL6,ACTA1,ACTN1,ACY3,ADK,AGPAT3,AHCY,AHSG,AKAP1,AKR1C4,ALDH1A1,Aldh1a7,ALDOB,AMACR,ANO10,AP1B1,AP2A1,AP3B1,APOA1,APOA2,ARF1,ARF5,ARHGDIA,ARL6IP1,ARL6IP5,ASL,ASPH,ASS1,ATL3,ATP5MC2,ATP6V1C1,AZGP1,BAG4,BCAP31,BCL2L13,BGN,BHMT,BNIP1,C4A/C4B,C9,Calm1 (includes others),CALR,CAPNS1,CCT3,CCT5,CCT6A,CCT7,CD47,CDC34,CDK5RAP3,CENPE,Ces1g,CFI,CHIA,CISD1,CKMT…	391 (73)	72		miR-16-5p (and other miRNAs w/seed AGCAGCA)
SDF4	other		3	Activated	3.479	6.31e-32	Akt,APP,AR,ATP2A2,BCL2,Calcineurin protein(s),caspase,CDH1,CTNNB1,DDIT3,EGR1,EIF4E,ERK1/2,ERN1,ETV4,FADD,FOS,FOXO1,HNF4α dimer,IKBKB,IL12 (complex),IRS1,Jnk,JUN,JUN/JUNB/JUND,JUNB,MAP2K4,MAPK8,MAPK9,MEF2C,MMP2,MTOR,MYC,Nfat (family),NFE2L2,NFkB (complex),NfkB1-RelA,NR4A1,p70 S6k,PLA2G4A,PPARG,PXN,RB1,RICTOR,RPS6KB1,RPTOR,RXRA,SDF4,SMAD2,SMAD3,SP1,STAT1,STAT3,Stat3-Stat3,STAT6,TERT,TNF,TP53,TRAF2,…	ABCB9,ABCC6,ABCD1,ABCD2,ABCD3,ABCE1,ACAA1,Acaa1b,ACACA,ACO1,ACOT11,ACOT12,ACSL3,ACSL4,ADH1C,ADH5,AGPAT2,AGPAT3,AHSG,AKAP1,AKR1C4,ALDH1A1,Aldh1a7,ALDOB,ANPEP,ANXA11,ANXA5,AP1B1,AP2A1,ARF4,ARL6IP1,ARL6IP5,ASGR1,ASL,ATL3,ATP2A1,ATP2A2,ATP5MC2,ATP5MF,ATP6V1A,ATP6V1C1,ATP6V1E1,B2M,BAAT,BCAP31,BCL2L1,BCL2L13,BCLAF1,BET1,BHMT,C4A/C4B,Calm1 (includes others),CANX,CBS/CBSL,CCT7,CD47,CDK5RAP3,Ces1g,CISD1,C…	360 (61)	60				HSPA5	ATP2A2,ERN1,XBP1
orotic acid	chemical - endogenous mammalian		3		-0.056	6.37e-32	26s Proteasome,Akt,AMPK,BECN1,CAV1,CDKN1B,CTBP1,CTNNB1,EIF2AK3,EIF4EBP1,ELAVL1,ERK,ERK1/2,ERN1,FASN,FOXO1,FOXO3,HDAC5,HIF1A,HNF4A,HNF4α dimer,HRAS,HSD11B1,HSF1,INSR,Insulin,IRS1,JAK2,Jnk,LPL,MAP2K3,MAPK1,MAPK14,MED1,MKNK1,MLXIPL,MTOR,NFkB (complex),NOS2,NR5A2,orotic acid,P38 MAPK,p70 S6k,PGR,PI3K (complex),PPARG,PPARGC1A,PRKAA,PRKAA1,PRKAA2,PTGS2,RAF1,RB1,RELA,RHEB,RPTOR,SIRT1,SREBF1,STAT1,TP53,T…	AADAC,ABCB11,ABCB9,ABCC6,ABCD3,Acaa1b,ACACA,ACLY,Acot1,ACOT11,ACOT12,ACOX2,ACOX3,ACSL1,ACSL3,ACSL4,ACSL5,ACSL6,ACSS2,ACTN1,ADH1C,AGPAT2,AHCY,ALCAM,Aldh1a7,AMY2B,ANPEP,ANXA5,AP1B1,AP2A1,APOA1,APOA2,ARF1,ARF4,ARL1,ASL,ATL3,ATP1A2,ATP2A1,ATP5MC2,AZGP1,BCAP31,BCL2L1,BCL2L13,BCLAF1,BET1,BHMT,BLVRB,C4A/C4B,C6orf89,C9,CALR,CALU,CAT,CBS/CBSL,CCT2,CCT3,CCT4,CCT5,CCT7,CDK5RAP3,CENPE,Ces2e,CFI,CISD1,CLDN3,C…	319 (63)	63				ACACA,FASN,NR1H3,SCD,SREBF1	AMPK,CYP3A,PRKAA
mir-322	microRNA		3	Activated	6.445	1.06e-31	Akt,BRCA1,CDK2,CDK9,CDKN1A,CDKN1B,CDX2,CEBPB,CTNNB1,E2F1,E2F2,E2F3,ELF4,estrogen receptor,FOXO1,FOXP3,ID2,MCL1,mir-322,MYBL2,MYC,MYOD1,NCOA1,PARP1,PGR,RB1,RBL2,SKP2,SMARCA4,SNAI2,SOX2,SP1,SPHK1,STAT3,TFCP2,TP53,WT1	ABCB9,ABCC6,ABCD1,ABCD3,ABCE1,ACLY,ACO1,ACOT11,ACOT12,ACOX1,ACSL1,ACSL3,ACSL5,ACTA1,ADH5,AHSG,AKAP1,ALCAM,AMY2B,ANPEP,ANXA11,ANXA3,AP1B1,AQP1,ARL6IP1,ARPC1A,ASL,ASS1,ATL3,ATP2A1,AZGP1,B2M,BCAP31,BCL2L13,BGN,BHMT,BNIP3L,C19orf12,C3,C9,CALU,CANX,CAPNS1,CBS/CBSL,CCT3,CCT4,CCT6A,CDC34,CDK5RAP3,CFH,CISD1,CKMT2,CMBL,CNN3,COPB1,CRKL,CTH,Cyb5r3,CYP1A2,CYP2A6 (includes others),CYP2B6,Cyp2d9 (includes othe…	302 (37)	37	beta-estradiol,hydrogen peroxide				CCNE1,CDK2,IGF1R
SESN1	other		3	Inhibited	-2.753	1.38e-31	Akt,AMPK,BECN1,CAV1,CDKN1B,Creb,CRTC2,CTBP1,CTNNB1,EIF2AK3,ELAVL1,ERK,ERK1/2,ERN1,FOXO1,FOXO3,HDAC5,HNF4A,HRAS,INSR,Insulin,Jnk,MAP2K3,MAPK1,MAPK14,MAPK8,MED1,MKNK1,MLXIPL,MTOR,MTORC1,Nos,NOS2,P38 MAPK,p70 S6k,PGR,PI3K (complex),PPARGC1A,PRKAA1,PRKAA2,PTGS2,RB1,RICTOR,SESN1,SIRT1,SPHK1,SREBF1,SREBF2,TFEB,TP53,TSC2,ULK1	ABCC6,ACAA1,ACACA,Acot1,ACOT11,ACOT12,ACOX2,ACOX3,ACSL3,ACSL6,ACSS2,ACTN1,ACY3,ADH1C,ADK,AHCY,ALCAM,ALDOB,AMY2B,ANPEP,ANXA5,AP1B1,APOA1,APOA2,ARF1,ARG1,ARL1,ASL,ATL3,ATP1A2,ATP2A1,ATP5MC2,ATP6V1A,ATP6V1C1,AZGP1,BCAP31,BCL2L13,BCLAF1,BET1,BHMT,BLVRB,C3,C4A/C4B,C6orf89,C9,CALR,CALU,CAPNS1,CAT,CCT6A,CDK5RAP3,CENPE,Ces2e,CFI,CISD1,CLDN3,CLTC,CMBL,CNN3,CNTN2,COL6A1,COPB1,COPB2,COX15,CXADR,Cyb5r3,CYP17…	304 (52)	51	hydrogen peroxide	AURK		AMPK
isoquercitrin	chemical drug		3	Inhibited	-5.467	1.53e-31	ACE,AGT,Akt,AKT1,AMPK,AR,BECN1,CAV1,CCND1,CDKN1B,CRTC2,CTBP1,CTNNB1,EIF2AK3,ERK1/2,ERN1,ESRRA,EZH2,FASN,FOXO1,FOXO3,HDAC1,HDAC5,HNF4A,HRAS,INSR,Insulin,IRS1,isoquercitrin,Jnk,JUN,MAP2K3,MAPK1,MAPK14,MED1,Mek,MKNK1,MLXIPL,MTOR,MYC,N-cor,NANOG,NFkB (complex),NOS2,NR5A2,P38 MAPK,p70 S6k,PGR,PI3K (complex),PPARGC1A,PRKAA1,PRKAA2,PTGS2,RAF1,RB1,RBL2,RPTOR,SIRT1,SMAD3,SNAI2,SREBF2,TCF7L2,TERT,TP53,TSC2…	ABCB11,ABCB9,ABCC6,ABCD1,ABCD2,ABCD3,ABCE1,ACAA1,Acaa1b,ACLY,Acot1,ACOT11,ACOT4,ACOX2,ACOX3,ACSL6,ACSS2,AKAP1,AKR1C4,ALCAM,ALDH1A1,Aldh1a7,ALDOB,AMACR,AMY2B,ANXA5,AP1B1,AP2A1,APOA2,ARF1,ARF4,ARG1,ARL1,ASPH,ASS1,ATL3,ATP1A2,ATP2A1,ATP5MC2,ATP6V1A,ATP6V1E1,AZGP1,BCAP31,BCL2L1,BCL2L13,BET1,BGN,BHMT,BLVRB,C4A/C4B,C6orf89,C9,Calm1 (includes others),CANX,CAT,CCT3,CCT6A,CDC34,CDK5RAP3,CERS2,Ces2e,CISD1,…	355 (67)	67				AMPK,CYP51A1,FASN,INSIG1,SREBF2
glucose-6-phosphate	chemical - endogenous mammalian		3		0.873	1.93e-31	26s Proteasome,AHR,Calcineurin protein(s),CDK2,CDK5,CDKN1B,CEBPA,Creb,CREB1,CTNNB1,D-glucose,E2F1,EGFR,EIF4E,ERK,ERK1/2,ERN1,FGF2,FOS,FOXO1,glucose-6-phosphate,hexokinase,HIF1A,HSD11B1,IPMK,IRS1,JAK2,Jnk,JUN,LIPE,MAP2K1,Mapk,MAPK1,MAPK11,MAPK14,MAPKAPK2,MLXIPL,MTOR,MTORC1,Nfat (family),NFkB (complex),NFKBIA,NR0B2,NR3C1,OGA,P38 MAPK,p70 S6k,PARP1,PDPK1,PDX1,PLA2G4A,PLA2G6,PPARD,PPARG,PRKAA1,PRKAA2…	ABCB11,ABCB9,ABCC6,ABCD2,ABCD3,ABHD12,ACAA1,ACACA,ACAD10,ACLY,ACOX1,ACSL1,ACSL3,ACTA1,ACTN1,ACY3,ADK,AHCY,AKAP1,ALDH1A1,ALDOB,AMY2B,ANXA3,ANXA5,AP1B1,AP2A1,APOA1,APOA2,AQP1,ARF1,ARF4,ARF5,ARHGDIA,ARL6IP5,ASPH,ASS1,ATL3,ATP1A2,ATP2A1,ATP2A2,ATP5MC2,BCAP29,BCAP31,BCL2L1,BCLAF1,BHMT,C1RL,C3,C4A/C4B,C6orf89,C9,CALR,CALU,CANX,CAPN2,CAPNS1,CAT,CBS/CBSL,CCT4,CCT5,CDC34,CDK5RAP3,CENPE,CFI,CISD1,CKMT2,CLD…	379 (81)	79	ADIPOQ,dithiothreitol,GCK,Insulin,MYC,tunicamycin	PFKFB1			hexokinase
PDK4	kinase		3	Activated	2.535	3.17e-31	Akt,AKT1,AMPK,Ap1,BECN1,CAV1,Creb,CREB1,CRTC2,CTBP1,CTNNB1,EIF2AK3,ELAVL1,ERK1/2,ERN1,FASN,FOXO1,FOXO3,HDAC5,HNF4A,HRAS,HSF1,IKBKB,INSR,Insulin,JUN,MAP2K3,MAPK1,MAPK14,MAPK9,MED1,MKNK1,MLXIPL,MMP2,MTORC1,NFAT (complex),Nfat (family),NFkB (complex),NFKB1,NFKBIA,Nos,NOS2,P38 MAPK,PDK4,PGR,PPARGC1A,PRKAA1,PRKAA2,PRKCQ,PTGS2,RB1,RELA,RHOA,RICTOR,RPTOR,SIRT1,SPHK1,SREBF1,SREBF2,TFEB,TP53,TSC2,ULK1	ABCC6,ABCD3,ACAA1,Acaa1b,ACACA,Acot1,ACOT11,ACOT12,ACOX2,ACOX3,ACSL3,ACSL6,ACY3,ADK,AHCY,ALCAM,Aldh1a7,ALDOB,AMY2B,AP1B1,ARF1,ARF4,ARL1,ASL,ASS1,ATL3,ATP1A2,ATP2A1,ATP6V1C1,AZGP1,BCAP29,BCAP31,BCL2L1,BCL2L13,BCLAF1,BET1,BHMT,BLVRB,C4A/C4B,C6orf89,CALR,CALU,CAPNS1,CAT,CBS/CBSL,CCT2,CCT3,CCT4,CCT5,CCT7,CDK5RAP3,CENPE,Ces2e,CFI,CISD1,CLDN3,CMBL,CNN3,CNTN2,COL6A1,COPB1,COPB2,COX15,CRYZ,CTH,CXADR,CYB5…	315 (63)	62	11-dehydrocorticosterone,ABHD5,beta-estradiol,bezafibrate,chenodeoxycholic acid,ciprofibrate,eicosapentenoic acid,ELOVL5,EP300,fenofibrate,fibric acid derivative,FMO3,GW 4064,HNF4A,INSR,KLF15,L-triiodothyronine,MED1,mono-(2-ethylhexyl)phthalate,NKX2-2-AS1,PCGEM1,pirinixic acid,PNPLA2,POR,PPARA,PPARD,PPARG,PPARGC1B,SIRT1,TG	ACOX1,AICAR,EHHADH,HSD17B4,Insulin,NR0B2,PLIN5,PML,PRL,ZBTB20		AMPK,D-glucose,HIF1A,PKM,RHEB	fatty acid,Ins1
MEF2D-NFAT2-p300	complex		3	Inhibited	-11.063	3.52e-31	Ahr-aryl hydrocarbon-Arnt,Akt,Ap1,AR,BCL6,BTK,CASP3,CDK9,CREBBP,CRTC2,EP300,ESR1,estrogen receptor,ETV1,FN1,FOXA2,FOXO1,GATA4,HIF1A,HNF4A,JUN,JUNB,KLF1,MEF2C,MEF2D,MEF2D-NFAT2-p300,MYOD1,NFATC1,NFE2L2,NFkB (complex),PARP1,PDX1,PPARG,SP1,SP3,SRF,STAT3,T3-TR-RXR,TFAP2A,TP53,VitaminD3-VDR-RXR,XBP1	ABCB9,ABCD3,ACAA1,Acaa1b,ACO1,ACOT11,ACOX1,ACOX2,ACOX3,ACSL1,ACSS2,ACTA1,ACTN1,ADH1C,AGPAT2,AGPAT3,AHCY,AHSG,ALCAM,ALDH1A1,ANO10,ANPEP,AP1B1,AP3B1,APOA2,AQP1,ARF1,ARL6IP1,ASL,ASS1,ATL3,ATP2A1,ATP6V1A,B2M,BCAP31,BCL2L1,BCL2L13,BCLAF1,BET1,BGN,BHMT,BLVRB,BNIP3L,C4A/C4B,Calm1 (includes others),CALR,CALU,CANX,CAPN2,CAT,CBS/CBSL,CCT3,CCT7,CDC34,CDK5RAP3,Ces1g,Ces2e,CISD1,CKM,CKMT2,CLDN3,Clec2d (includ…	340 (42)	40
CDK2	kinase		2	Inhibited	-6.466	3.58e-31	Akt,BRCA1,CDK2,CDK9,CDKN1A,CDKN1B,CDX2,CEBPB,CTNNB1,E2F1,E2F2,E2F3,ELF4,estrogen receptor,FOXO1,FOXP3,ID2,MCL1,MYBL2,MYC,MYOD1,NCOA1,PARP1,PGR,RB1,RBL2,SKP2,SMARCA4,SNAI2,SOX2,SP1,SPHK1,STAT3,TFCP2,TP53,WT1	ABCB9,ABCC6,ABCD1,ABCD3,ABCE1,ACLY,ACO1,ACOT11,ACOT12,ACOX1,ACSL1,ACSL3,ACSL5,ACTA1,ADH5,AHSG,AKAP1,ALCAM,AMY2B,ANPEP,ANXA11,ANXA3,AP1B1,AQP1,ARL6IP1,ARPC1A,ASL,ASS1,ATL3,ATP2A1,AZGP1,B2M,BCAP31,BCL2L13,BGN,BHMT,BNIP3L,C19orf12,C3,C9,CALU,CANX,CAPNS1,CBS/CBSL,CCT3,CCT4,CCT6A,CDC34,CDK5RAP3,CFH,CISD1,CKMT2,CMBL,CNN3,COPB1,CRKL,CTH,Cyb5r3,CYP1A2,CYP2A6 (includes others),CYP2B6,Cyp2d9 (includes othe…	300 (36)	36	1,4-bis[2-(3,5-dichloropyridyloxy)]benzene,5-fluorouracil,beta-estradiol,BIRC5,CCND1,CD3 group,CDK4/6,CDK6,CUL4B,D-glucose,HIF1A,HNF4A,Ins1,Insulin,L-triiodothyronine,MAPK8,MED1,mevalonic acid,PI3K (complex),pirinixic acid,PKM,PPARA,PPARD,RHEB,RPTOR,selenium,SET,SPP1	AR-A014418,berberine,calyculin A,CSF1,ethanol,FBXW7,homocysteine,hydrogen peroxide,lovastatin,mir-322,O6-benzylguanine,PML,roscovitine,sirolimus,tamoxifen,TCR,TO-901317,troglitazone,ursodeoxycholic acid		GCK,RBP1
COL1A1	other		3	Inhibited	-3.037	3.92e-31	Akt,AKT1,BCL2,Calcineurin protein(s),CASP3,CASP9,CDC42,Cdc42,CDH1,COL1A1,Creb,CREB1,CXCL12,DICER1,EGFR,ERK,ERK1/2,ESR1,estrogen receptor,F12,FMR1,GABPA,HIF1A,HNF4A,HRAS,IL18,IRS1,JINK1/2,Jnk,MAP2K3,Mek,MMP14,MMP2,MTOR,Nfat (family),NFAT5,NFE2L2,P38 MAPK,PLA2G4A,PLA2G6,PLAU,PPARG,PTEN,RAC1,RAF1,RB1,reactive oxygen species,RELA,RICTOR,RPS6KB1,RPTOR,RXRA,SMAD3,SRF,STAT1,STAT3,Tgf beta,TGFB1,TP53	ABCB11,ABCC6,ABCE1,ACAA1,Acaa1b,Acot1,ACOT11,ACOX1,ACOX2,ACOX3,ACSL3,ACSS2,ACTN1,ACY3,ADK,AGPAT2,AGPAT3,AHCY,AHSG,AKAP1,ALDOB,AMY2B,ANO10,ANXA5,ANXA7,AP1B1,AP2A1,AP3B1,APOA2,ARHGDIA,ARL1,ARL6IP1,ASL,ASPH,ASS1,ATL3,ATP5MC2,ATP6V1A,ATP6V1C1,ATP6V1E1,BAAT,BCAP29,BCAP31,BCLAF1,BET1,BLVRB,C4A/C4B,CALU,CANX,CAPN2,CBS/CBSL,CCT3,CCT5,CCT7,CD47,CDC34,CENPE,Ces1g,CFH,CFI,CISD1,CKM,CKMT2,Clec2d (includes ot…	340 (59)	57	2,3,4,7,8-pentachlorodibenzofuran,benzene,carbon tetrachloride,CASP1,CCND1,cholesterol,D-glucose,dimethylnitrosamine,ENTPD5,hydrogen peroxide,IGF1R,Ins1,Insulin,LEP,MAPK8,methylmercury,mibolerone,NFE2L2,NT5E,PI3K (complex),PLG,PRL,SMARCB1,SPP1,trichloroethylene,triclosan,ursodeoxycholic acid,YY1	atorvastatin,chenodeoxycholic acid,COL4A3,docosahexaenoic acid,DSP,fenofibrate,GLIS2,GW 4064,IL10RA,KRAS,let-7a-5p (and other miRNAs w/seed GAGGUAG),MYCN,NPPB,PDX1,pirinixic acid,PPARG,sirolimus,SMPD1,troglitazone			JINK1/2
arsenic	chemical toxicant		2	Inhibited	-3.515	4.76e-31	arsenic,CASP3,EGFR,ERK,ERK1/2,HIF1A,Jnk,MTOR,NFE2L2,SP1,SRC,TP53	ABCB11,ABCC6,ACACA,ACO1,ACOT11,ACSL1,ACSL3,ACTA1,ACTN1,ADH5,AGPAT3,AHCY,ANXA3,ANXA5,AP1B1,ARF1,ARG1,ARL6IP1,ASL,ATL3,ATP2A2,B2M,BCAP31,BGN,BHMT,BNIP3L,C3,Calm1 (includes others),CALR,CALU,CAPN2,CAPNS1,CBS/CBSL,CCT3,CCT5,CCT7,CD47,CDC34,CENPE,Ces1g,CISD1,CKM,CLTC,CMBL,CNN3,COL6A1,COL6A2,COPB1,CTH,CYB5A,Cyb5r3,CYP17A1,Cyp2a12/Cyp2a22,CYP2A6 (includes others),CYP4A22,CYP7A1,DAD1,DDX3X,DHCR24,DHCR7,D…	236 (12)	12	sodium arsenite			CYP2A6 (includes others),HIF1A,KEAP1,NFE2L2	EPHX2,MTOR
EIF4EBP2	translation regulator		3	Inhibited	-8.184	5.98e-31	Akt,AKT1,BCL2,CCND1,CDKN1B,CEBPB,CHUK,CREB1,CTNNB1,CYP19A1,DAP3,EGFR,EIF4E,EIF4EBP2,ERK,ESR1,ESR2,estrogen receptor,EZH2,FMR1,FOXO1,FOXO3,HAND1,HIF1A,HTT,IRF3,JUN,MAP3K8,MAPK1,Mek,MMP2,MMP3,Nfat (family),NFAT5,NFE2L2,NFkB (complex),NFKBIA,NR4A1,NRF1,p70 S6k,PDX1,PI3K (complex),POU5F1,PPARGC1A,PRKAA1,PTEN,RAS,RB1,RELA,RHOA,RICTOR,RPS6KB1,RUNX2,SMAD3,SP1,SREBF1,SREBF2,STAT1,STAT3,Stat3-Stat3,STAT5a…	ABCD3,ABCE1,ACAA1,ACO1,Acot1,ACOT11,ACSL3,ACSL4,ACSL6,ACTN1,AGPAT3,AHCY,AHSG,AKAP1,AKR1C4,ALDH1A1,Aldh1a7,ALDOB,AMACR,ANO10,AP1B1,AP3B1,APOA1,APOA2,ARF1,ARF5,ARHGDIA,ARL6IP1,ARL6IP5,ASL,ASPH,ASS1,ATL3,ATP1A2,ATP2A1,ATP5MC2,ATP5MF,ATP6V1A,ATP6V1C1,ATP6V1E1,AZGP1,BAG4,BCAP29,BCAP31,BCL2L13,BCLAF1,BHMT,BNIP1,C4A/C4B,C9,Calm1 (includes others),CAPNS1,CCT3,CCT5,CCT6A,CCT7,CD47,CDC34,CDK5RAP3,CENPE,Ces…	387 (72)	72	MTOR	L-triiodothyronine,sirolimus		PNPLA2,PPARG	CYP2A6 (includes others)
CRTC2	other		3	Inhibited	-3.472	7.5e-31	ADRB2,Akt,AKT1,AR,BCL2,CCND1,CDKN1B,CEBPB,CHUK,CLOCK,Creb,CREB1,CRTC2,CTBP1,CTNNB1,CYP19A1,DAP3,E2f,EIF4E,ERBB2,ERK1/2,ESR1,estrogen receptor,ETS2,EZH2,FOXO1,HAND1,HIF1A,HSF1,HTT,INPP5D,IRF3,IRF7,IRS1,JAK2,Jnk,JUN,MAP2K3,MAP2K4,MAPK1,MAPK14,MAPK8,MET,MMP2,MTOR,N-cor,Nfat (family),NFAT5,NFE2L2,NFkB (complex),NFKBIA,NR4A1,P38 MAPK,p70 S6k,PDPK1,PDX1,PI3K (complex),POU5F1,PPARG,PPARGC1A,PRKAA1,RB1,R…	ABCD3,Acaa1b,ACACA,ACLY,ACO1,ACOT11,ACOT2,ACSL3,ACSL4,ACSL6,ACY3,ADK,AGK,AGPAT2,AGPAT3,AHCY,AHSG,AKR1C4,ALDH1A1,Aldh1a7,ALDOB,AMACR,ANO10,ANXA5,AP1B1,AP2A1,AP3B1,APOA1,APOA2,ARF1,ARF5,ARL1,ARL6IP1,ARL6IP5,ASL,ASS1,ATL3,ATP1A2,ATP2A1,ATP2A2,ATP5MC2,ATP6V1E1,AZGP1,BAG4,BCAP29,BCAP31,BCL2L1,BNIP1,C4A/C4B,C6orf89,C9,Calm1 (includes others),CALR,CAPNS1,CCT2,CCT4,CCT7,CDC34,CDK5RAP3,CENPE,Ces1g,CFH,CFI…	395 (90)	90	calyculin A,EP300,mir-132	AMPK,SIRT1		CCND1,CDK6,D-glucose,Esrra,Ins1,MYC,PEPCK,PPARGC1A
isoleucine	chemical - endogenous mammalian		3	Activated	6.107	8.67e-31	26s Proteasome,AHR,AKT1,AR,BCAR1,CASP3,CCND1,CEBPA,CEBPB,CSF2,CTNNB1,CTSG,E2f,ESR1,estrogen receptor,F2R,F3,F7,FGFR1,FGFR3,FMR1,FOXO1,FOXO3,GABPA,GATA3,HNF4A,IL10,IL1B,IL6,IRF4,isoleucine,JAK2,KRAS,LTF,MAP2K1,MAP3K14,MAPK1,Mek,MMP14,MYC,NFE2L2,NFkB (complex),NFKBIA,NLRP3,NOS2,NR1I2,NR4A1,P38 MAPK,p70 S6k,PDPK1,PI3K (complex),PPARG,PPARα-RXRα,PTEN,PXR ligand-PXR-Retinoic acid-RXRα,RB1,REL,RHEB,RIC…	ABCA6,ABCD1,ABCD2,ABCD3,ABCE1,ACAA1,Acaa1b,Acot1,ACOT11,ACOT12,ACOX2,ACOX3,ACSL3,ADH1C,AGPAT3,AGPS,AHSG,AKAP1,AKR1C4,ALDH1A1,ALDH3A2,ALDOB,ANO10,ANXA11,ANXA7,AP1B1,AP2A2,AP3B1,APOA2,AQP1,ARF1,ARHGDIA,ASGR1,ASL,ATL3,ATP1A2,ATP2A1,ATP2A2,ATP5MC2,ATP6V1A,ATP6V1C1,ATP6V1E1,BCAP31,BET1,BLVRB,C3,Calm1 (includes others),CANX,CAPN2,CAPNS1,CCT3,CCT7,CDC34,CDK5RAP3,CDS2,Ces1g,Ces2e,CFH,CISD1,CKMT2,Clec2d (…	367 (70)	68		4-phenylbutyric acid,sirolimus			PI3K (complex),SOD2
sirolimus	chemical drug		2	Activated	2.662	8.67e-31	Akt,AKT1,AMPK,BCL2,Ca2+,Calcineurin protein(s),Calmodulin,caspase,CCND1,CCND3,CDKN1A,CEBPA,Creb,CREB1,E2f,EIF4E,EIF4EBP1,EIF4EBP2,ERBB2,ERK,ERN1,FKBP4,FMR1,Focal adhesion kinase,FOXO1,FOXO3,GATA4,GYS2,HIF1A,INSR,IRS1,JUN,Mapk,MAPK1,MAPK8,MAPKAPK2,Mek,MKNK1,MTOR,MTORC1,MYC,NFkB (complex),NFKB1,NFKBIA,P38 MAPK,PI3K (complex),PI3K (family),PKM,PPARG,PPP2CA,PTK2,RB1,RICTOR,RPTOR,sirolimus,SIRT1,SMAD3…	ABCB9,ABCD1,ABCE1,ACAA1,Acaa1b,ACACA,ACO1,Acot1,ACOT11,ACOT12,ACOT2,ACOX1,ACSL3,ACSL4,ACSL5,ACY3,ADH1C,ADK,AHCY,AHSG,AKAP1,ALDH1A1,Aldh1a7,ANXA3,AP1B1,AP2A1,ARF1,ARF4,ARG1,ARL6IP5,ATL3,ATP1A2,ATP2A1,ATP5MC2,ATP6V1A,ATP6V1E1,AZGP1,B2M,BCAP29,BCAP31,BCL2L1,BCL2L13,BHMT,C4A/C4B,C6orf89,Calm1 (includes others),CALR,CANX,CCT3,CD47,CDC34,CDK5RAP3,CENPE,CERS2,CHIA,CISD1,CKMT2,CLDN3,CLTC,CMBL,CNN3,CNTN2,…	367 (65)	65				ACACB,D-glucose,Gsk3,IRS2,MAPK8,miR-30c-5p (and other miRNAs w/seed GUAAACA),MYC,PI3K (complex),PML,SERPINE1,SIRT1	ACACA,AMPK,arachidonic acid,B2M,beta-estradiol,BIRC5,CARHSP1,CCND1,CCNE1,CDK2,CDKN1A,COL1A1,creatine kinase,CSF1,eicosapentenoic acid,EIF4EBP1,EIF4EBP2,ERN1,FASN,FKBP1A,FOS,fructose-6-phosphate,GYS2,HIF1A,HLA-B,HSP90B1,HSPA5,inosine,INSR,Insulin,isoleucine,L-glutamic acid,L-methionine,L-tryptophan,LEP,leucine,mannose-6-phosphate,MLST8,MTOR,NOS2,PGK1,PKM,PLIN2,PPARD,PPARG,PPARGC1A,RICTOR,RPS6KB2,R…
arsenic trioxide	chemical drug		2	Inhibited	-6.573	1.11e-30	Akt,Ap1,arsenic trioxide,ATF4,BAX,caspase,CCND1,CYP1A1,EGFR,ERK,HSF1,Jnk,MAP2K1,MAP3K1,MAPK1,MAPK11,MAPK14,MAPK8,MAPK9,NFE2L2,NFkB (complex),NFKBIA,P38 MAPK,p70 S6k,paricalcitol,PARP1,PDPK1,Pkc(s),RAC1,RB1,RXRA,SHC1,STAT3,TP73,TXNRD1	ABCB11,ABCD3,ACLY,ACO1,Acot1,ACOT11,ACSL4,ACTA1,ACTN1,ADH1C,AGPAT3,AHSG,ANPEP,ANXA5,APOA1,ARF1,ARG1,ASS1,ATP1A2,ATP2A1,ATP2A2,ATP5MF,B2M,BAAT,BCAP31,BCL2L1,BCLAF1,BGN,BHMT,BLVRB,BNIP3L,Calm1 (includes others),CALR,CALU,CANX,CAPNS1,CCT2,CCT4,CCT5,CCT6A,CCT7,CD47,CDC34,Ces1g,CKM,CLDN3,CNN3,COL6A1,COL6A2,CTH,CYB5R1,Cyb5r3,CYP17A1,CYP1A2,Cyp2a12/Cyp2a22,CYP2A6 (includes others),CYP2B6,CYP2E1,CYP3A7,C…	265 (35)	35				ALOX5AP,ATF6,BNIP3,CDKN1A,FDX1,HIF1A,HSF1,HSPA5,hydrogen peroxide,KEAP1,MAPK8,NFE2L2,P4HB,RXRA,XBP1	CASP1,CCND1,CDK6,CYP51A1,FASN,HSPA8,MYC,NOS2,PFKFB1,PIK3CB,PML,PPARG,PTPN11,SCD,SIRT1,SREBF1,SREBF2,UCP1
NT5C1A	phosphatase		3		1.114	1.14e-30	ACACA,AKT1,AMPK,BECN1,CAV1,CDKN1B,CRTC2,CTBP1,CTNNB1,EIF2AK3,EIF4EBP1,ELAVL1,ERK,ERK1/2,ERN1,FASN,FOXO1,FOXO3,HDAC5,HNF4A,HRAS,INSR,Insulin,IRS1,Jnk,MAP2K3,MAPK1,MAPK14,MAPK8,MED1,MKNK1,MLXIPL,MTOR,Nos,NOS2,NT5C1A,P38 MAPK,p70 S6k,PGR,PI3K (complex),PPARGC1A,PRKAA1,PRKAA2,PTGS2,RB1,RPTOR,SIRT1,SPHK1,TP53,TSC2,ULK1	ABCC6,ACAA1,Acaa1b,ACACA,ACLY,Acot1,ACOT11,ACOT12,ACOX2,ACOX3,ACSL3,ACSL6,ACSS2,ACTN1,ADH1C,AHCY,ALCAM,Aldh1a7,ALDOB,AMY2B,ANPEP,ANXA5,AP1B1,AP2A1,APOA1,APOA2,ARF1,ARF4,ARG1,ARL1,ASL,ASS1,ATL3,ATP1A2,ATP2A1,ATP2A2,ATP5MC2,ATP6V1A,ATP6V1E1,AZGP1,BCAP31,BCL2L13,BCLAF1,BET1,BHMT,BLVRB,C3,C4A/C4B,C6orf89,C9,CALR,CALU,CAPNS1,CAT,CCT6A,CDK5RAP3,CENPE,Ces2e,CISD1,CLDN3,CLTC,CMBL,CNN3,CNTN2,COL6A1,COPB1,…	291 (51)	50				ACACA	AMPK
1,2-dithiol-3-thione	chemical reagent		1	Inhibited	-5.588	1.25e-30	1,2-dithiol-3-thione	ACAA1,ACSL5,AGPAT3,ARF1,BHMT,CCT3,CCT7,CDC34,Cyp2a12/Cyp2a22,CYP4A22,DAD1,DHCR7,DNAJB11,DNAJC3,EIF3E,EPHX1,ESD,FMO1,GCLM,GSTA3,Gsta4,GSTA5,GSTM5,HACD3,HM13,HSD3B1,HSP90AA1,HSP90B1,HTATIP2,IDE,MGLL,MRPS18B,MSMO1,NAT8B,PCBP1,PDIA3,PDIA4,PPIB,PRDX1,PSMA1,PSMA2,PSMC2,PSMD13,RACK1,RAN,RPL18,RPLP0,RPS16,SEC23A,SEC61A1,SERPINA3,SERPIND1,THRSP,TMED2,TPI1,TXN,TXNRD1,UGT1A1,UGT1A6,UGT2B28,Uox,VCP	62 (1)	1				APOA4,BNIP3,CDC34,CLPTM1L,DNAJC3,ENTPD5,GSTA1,HAX1,HSP90B1,NFE2L2,NR1I3,RUVBL1,SOD2,XBP1	FABP1,SERPIND1,SLC16A2,SREBF1,THRSP
silmitasertib	chemical drug		3	Activated	3.351	1.31e-30	Akt,AKT1,BCL2,CCND1,CDKN2A,CEBPB,CHUK,Creb,CTNNB1,DAP3,E2f,EGFR,ERK,ESR1,ESR2,estrogen receptor,EZH2,FASN,FOXO1,FOXO3,HAND1,HIF1A,HMGA1,HTT,IRF3,IRS1,JUN,MAP3K8,MAPK1,MMP2,MTOR,MTORC1,MTORC2,Nfat (family),NFAT5,NFE2L2,NFkB (complex),NFKB1,NFKBIA,NR4A1,NRF1,p70 S6k,PDX1,PI3K (complex),Pkc(s),POU5F1,PPARGC1A,PRKAA1,PTEN,RB1,RELA,RHOA,RICTOR,RPTOR,RUNX2,SGK1,silmitasertib,SMAD3,SP1,SREBF1,SREBF2,STA…	ABCD3,ACAA1,Acaa1b,ACACA,ACO1,Acot1,ACOT11,ACSL3,ACSL4,ACSL6,ACTN1,ACY3,ADK,AGPAT3,AHCY,AHSG,AKAP1,AKR1C4,ALDH1A1,ALDOB,AMACR,ANO10,AP1B1,AP2A1,AP3B1,APOA1,APOA2,ARF1,ARF5,ARHGDIA,ARL6IP1,ARL6IP5,ASL,ASPH,ASS1,ATL3,ATP1A2,ATP2A1,ATP5MC2,ATP6V1C1,AZGP1,BAG4,BCAP31,BCL2L1,BCL2L13,BHMT,BNIP1,C4A/C4B,Calm1 (includes others),CAPNS1,CCT3,CCT5,CCT7,CD47,CDC34,CDK5RAP3,CENPE,Ces1g,CFI,CHIA,CISD1,CKMT2,Cl…	388 (77)	77
metyrapone	chemical drug		3	Activated	4.315	1.45e-30	2-amino-1-methyl-6-phenylimidazo-4-5-b-pyridine,4-methylnitrosoamino-1-(3-pyridinyl)-1-butanone,acetaminophen,Akt,AR,benzene,benzo(a)pyrene,carbon tetrachloride,cyclophosphamide,CYP1A1,CYP1A2,CYP2A6 (includes others),CYP2B6,CYP2C19,CYP2C9,CYP2D6,CYP2E1,dimethylnitrosamine,ethanol,FOXO1,FOXO3,GNRH1,HNF4A,IRS1,IRS2,MAPK1,MAPK14,metyrapone,NFkB (complex),NPY,NR1I2,PARP1,tamoxifen,thalidomide,ticryna…	ABCB9,ABCD3,ACLY,Acot1,ACOT11,ACOX1,ACOX3,ACSL1,ACSS2,ADH1C,AHCY,ALCAM,ALDH1A1,Aldh1a7,ALDH3A2,ALDOB,AMACR,ANXA3,AP2A1,ARHGDIA,ASL,ATP1A2,ATP2A1,ATP5MF,BCL2L13,BET1,BHMT,BLVRB,C4A/C4B,Calm1 (includes others),CALU,CAPN2,CAPNS1,CAT,CBS/CBSL,CCT2,CCT4,CCT5,CCT7,CD47,CDK5RAP3,CENPE,Ces2e,CES3,CHP1,CKMT2,CLDN3,CPT1A,CRAT,CRYZ,CTH,CYB5A,Cyb5r3,CYP17A1,CYP1A2,Cyp2a12/Cyp2a22,CYP2A6 (includes others),Cyp…	220 (36)	31				CYP3A5,FOS,NR1I2	CYP2A6 (includes others),L-glutamic acid
polyphosphate	chemical - endogenous mammalian		3	Inhibited	-2.674	1.56e-30	Akt,AKT1,Alp,AMPK,Ap1,BCL2L1,Ca2+,Creb,CRTC2,EIF4E,EIF4EBP1,EIF4EBP2,ESR1,F10,F11,F12,F2,F3,F7,FOXO3,heparin,HGF,HIF1A,HSF1,IL1,IRS1,JAK2,KLKB1,Mapk,MAPK1,MMP2,MTOR,NFkB (complex),NFKB1,NOS3,NR3C1,p70 S6k,PDPK1,PI3K (complex),PLAU,PLG,polyphosphate,PRKCA,PRL,RAC1,RHOA,RICTOR,RORC,RPS6KB1,RPTOR,SGK1,SIRT1,SMAD3,STAT,STAT1,STAT3,TFPI,ULK1	ABCB11,ABCD3,ACACA,ACLY,ACO1,Acot1,ACY3,ADH1C,ADH5,ADK,AHSG,AKR1C4,ALDH1A1,ANO10,ANPEP,ANXA3,ANXA5,AP2A1,AP3B1,APOA1,APOH,ARL6IP1,ASS1,ATP1A2,ATP2A1,ATP2A2,ATP5MC2,ATP5MF,BCL2L1,BCLAF1,BNIP3L,C4A/C4B,C6orf89,CAPNS1,CCT2,CCT3,CCT4,CCT5,CCT6A,CCT7,CDC34,CENPE,CHIA,CKM,Clec2d (includes others),CLTC,CNN3,CNTN2,COL6A1,COL6A2,COPA,COPZ1,COX15,CRKL,CRYZ,CSNK1A1,CTH,CXADR,CYB5A,Cyb5r3,CYP17A1,CYP1A2,CYP2…	309 (58)	53	L-glutamic acid	oligomycin		MTOR,SPP1
EIF4EBP1	translation regulator		3	Inhibited	-6.584	1.58e-30	Akt,AKT1,AKT1S1,APP,BCL2,CCND1,CDKN1B,CEBPB,CHUK,CREB1,CTNNB1,CYP19A1,DAP3,EGFR,EIF4E,EIF4EBP1,ERK,ESR1,ESR2,estrogen receptor,EZH2,FMR1,FOXO1,FOXO3,HAND1,HIF1A,HTT,IRF3,JUN,MAP3K8,MAPK1,Mek,MMP2,MMP3,Nfat (family),NFAT5,NFE2L2,NFKBIA,NR4A1,NRF1,p70 S6k,PDX1,PI3K (complex),POU5F1,PPARGC1A,PRKAA1,PTEN,RB1,RELA,RHOA,RICTOR,RPS6KB1,RUNX2,SMAD3,SP1,SREBF1,SREBF2,STAT1,STAT3,Stat3-Stat3,STAT5a/b,STK11…	ABCE1,ACAA1,ACO1,Acot1,ACOT11,ACSL3,ACSL4,ACSL6,ACTN1,AGPAT3,AHCY,AHSG,AKAP1,AKR1C4,ALDH1A1,Aldh1a7,ALDOB,AMACR,ANO10,AP1B1,AP3B1,APOA1,APOA2,ARF1,ARF5,ARHGDIA,ARL6IP1,ARL6IP5,ASL,ASPH,ASS1,ATL3,ATP1A2,ATP2A1,ATP5MC2,ATP5MF,ATP6V1A,ATP6V1C1,ATP6V1E1,AZGP1,BAG4,BCAP29,BCAP31,BCL2L1,BCL2L13,BCLAF1,BHMT,BNIP1,C4A/C4B,C9,Calm1 (includes others),CCT3,CCT5,CCT6A,CCT7,CD47,CDC34,CDK5RAP3,CENPE,Ces1g,CFI…	378 (75)	74	1,4-bis[2-(3,5-dichloropyridyloxy)]benzene,amino acids,beta-estradiol,calyculin A,CCND1,CD38,CDK4/6,CSF1,D-glucose,HIF1A,hydrogen peroxide,inosine,INS,Ins1,INSR,Insulin,L-triiodothyronine,leucine,MLST8,MTOR,MYC,NOS2,NR1I3,PI3K (complex),PIK3C3,RHEB,RICTOR,RPTOR,tunicamycin	AICAR,AMPK,AZD8055,BNIP3,buparlisib,COL4A2,glucosamine,GnRH analog,lovastatin,MAP4K4,OSI-027,PKD1,PRKAA1,rigosertib,roscovitine,sirolimus,tamoxifen,torin1		PNPLA2,PPARG	CYP2A6 (includes others),PPARGC1A
ciprofibrate	chemical drug		1	Activated	2.496	1.86e-30	ciprofibrate	ABCB11,ABCD3,ACAA1,ACOT2,ACOX1,Akr1c12/Akr1c13,AKR1C4,BAAT,C9,CAT,CES3,CRAT,CRP,CYP1A2,Cyp2c54 (includes others),CYP2C8,Cyp2d9 (includes others),CYP2E1,Cyp3a25 (includes others),CYP4A11,CYP4F12,CYP7A1,CYP7B1,DIO1,EHHADH,FAH,FGA,FGB,G6PC,GNMT,GOT1,HAL,HPD,HSD11B1,HSD17B4,HSD3B1,KRT8,LPCAT3,MBL2,MGLL,Mup1 (includes others),Nat8f2,PAH,PEX11A,PHLDA1,PIPOX,PXMP2,RGN,RPL12,SCD,SLC22A25,SLC4A4	52 (1)	1				ACOX1,cholesterol,COL4A2,EHHADH,HSD17B4,hydrogen peroxide,Kap,PDK4,PLIN2,PPARA,PPARG,SCD	bile acid,CYP27A1,CYP7A1,D-glucose,Ins1,NR1H3,SLC37A4
PQR309	chemical drug		3		1.404	1.86e-30	ADRB,Akt,AKT1,AMPK,BCL2L1,CRTC2,CSF1R,EIF4E,EIF4EBP1,EIF4EBP2,ERK,ESR1,Focal adhesion kinase,FOXO1,HIF1A,HRAS,HSF1,IRS1,ITGAV,ITGB3,Mapk,MAPK1,MAPK8,MTOR,NOS3,NR3C1,P38 MAPK,PDK1,PDPK1,PI3K (family),PIK3CA,PIK3CB,PIK3CD,PIK3CG,PIK3R1,PQR309,PTEN,PTK2,PTK2B,REL,RELA,RICTOR,RPS6KB1,RPTOR,SGK1,SIRT1,SMAD3,STAT1,STAT3,ULK1	ABCB11,ACAA1,ACACA,ACLY,ACO1,ACSL1,ACSL5,ACSS2,ACTN1,ADH1C,ADH5,ADK,AGPS,AHSG,AKAP1,ALCAM,ALDH1A1,ANO10,ANPEP,AP2A1,AP3B1,ARF1,ARF4,ARHGDIA,ARL6IP1,ASPH,ASS1,ATP1A2,ATP2A1,ATP2A2,ATP5MC2,ATP5MF,BCL2L1,BCL2L13,BCLAF1,C4A/C4B,C6orf89,CAPN2,CBS/CBSL,CCT2,CCT3,CCT4,CCT5,CCT6A,CCT7,CD47,CDC34,CDK5RAP3,CDS2,CENPE,CKMT2,Clec2d (includes others),CLTC,CNN3,CNTN2,COL6A1,COL6A2,COPA,COPB2,COPZ1,COX15,CRYZ,C…	292 (50)	48					MTOR,PIK3CB
lovastatin	chemical drug		2	Activated	3.501	3.3e-30	26s Proteasome,Akt,Ap1,AR,CASP3,CDK5,EGFR,EIF4EBP1,ERK,ERK1/2,HRAS,JAK2,lovastatin,Mapk,MAPK1,MYC,NFkB (complex),NOS2,Nr1h,NR1I2,RB1,RHOA,RPS6KB1,Rxr,SREBF2,STAT4,STAT6,TYK2	ABCB11,ABCC6,ABCD1,ABCD3,ABCE1,Acot1,ACOT12,ACOX1,ACSL1,ACSL3,ACSL5,ACSS2,ACTA1,ACTN1,ADH1C,ADH5,AHCY,AKAP1,ALDH1A1,Aldh1a7,ALDH3A2,ANPEP,ANXA3,AP2A2,APOA1,APOA2,ARF1,ARG1,ARL6IP1,ASPH,ASS1,ATP1A2,ATP2A1,AZGP1,B2M,BCL2L1,BGN,BHMT,C3,CALR,CALU,CANX,CAPN2,CAT,CCT3,CCT5,CD47,CDC34,CENPE,CES3,CKM,COL6A1,COL6A2,COPB2,CRP,CTH,CYB5A,CYP2A6 (includes others),CYP2B6,CYP2C8,Cyp2d9 (includes others),CYP2E1,…	265 (28)	28				CDKN1A,FASN,NOS2,NR1I2,NT5E,PDGF (family),PPARD,RHOC,SREBF1,SREBF2	BIRC5,CDK2,cholesterol,desmosterol,EIF4EBP1,lipid,MYC,Proinsulin,RBL1,SERPINE1
PK 11195	chemical drug		2		1.905	3.51e-30	NR1I2,NR1I3,PK 11195	ABCB9,ACOX1,AHCY,Aldh1a7,ALDH3A2,BHMT,CES3,CPT1A,CTH,Cyb5r3,CYP1A2,CYP2A6 (includes others),Cyp2b13/Cyp2b9,Cyp2d9 (includes others),CYP2F1,CYP39A1,CYP4A11,CYP4V2,CYP7B1,CYP8B1,DHCR7,DIO1,EPHX1,FMO5,G6PC,GLUL,GOT1,Gstm6,Gstt1,Gulo,HSD17B4,LPCAT3,MGST1,MTTP,Mup1 (includes others),NAT8,NAT8B,Nat8f2,Nedd4,PCK1,PDIA4,PGRMC2,PIPOX,SCD,SERPIND1,SLC29A1,STAT3,Sult1a1,TGM2,THRSP,TUBA4A,UGT1A6,UGT2B28,Uox	54 (3)	2				NR1I2	NR1I3
RICTOR	other		1	Activated	7.584	3.62e-30	RICTOR	ATP5MC2,ATP5MF,ATP6V1A,ATP6V1C1,ATP6V1E1,BCL2L1,COX15,ISG15,NAT8,NDUFA7,NDUFAB1,NDUFB2,NDUFB9,NDUFS8,NDUFV3,PPA1,PSMA1,PSMA2,PSMC2,PSMC5,PSMD13,PSMD2,PSMD6,RPL10,RPL10A,RPL11,RPL12,RPL13A,RPL14,RPL17,RPL18,RPL21,RPL22,RPL23,Rpl23a,RPL26,RPL28,RPL30,Rpl34 (includes others),RPL35A,RPL38,RPL4,RPL6,RPL7,RPL7A,RPL8,RPL9,RPLP0,Rplp1 (includes others),RPLP2,RPS10,RPS13,RPS15,RPS18,RPS19,RPS2,RPS23,RPS24…	69 (1)	1	amino acids,ELOVL5,Insulin,MAPK8	sirolimus		EIF4EBP1,GCK,HIF1A,OBP2B,SREBF1,SREBF2	COX10,IRS2,RPL11
MAPK3	kinase		2	Inhibited	-10.304	4.56e-30	Akt,Ap1,APP,BCL2,CAPN2,Creb,CREM,CSF1,DUSP1,ERK,ERK1/2,ETS1,ETV1,FOS,GRK2,HIF1A,HSF1,JUN,LIN28A,MAP2K1,Mapk,MAPK1,MAPK3,MAPKAPK2,MCL1,MED1,MKNK1,NFE2L2,NFkB (complex),NFKBIA,p70 S6k,PARP1,PKM,PTPN11,RPS6KB1,RPTOR,SHC1,SMAD2,SNAI2,SREBF1,SREBF2,STAT1,STAT3,TFCP2,TP53,TWIST1,XBP1	ABCB11,ABCB9,ABCC6,ABCD3,ACAA1,ACOT11,ACOX1,ACSL1,ACSL4,ACSS2,ACTA1,ACY3,ADH5,ADK,AGPAT3,AHCY,AHSG,ALCAM,ALDH1A1,ANXA3,ANXA5,AP1B1,APOA2,AQP1,ARF1,ARF4,ARL6IP1,ARL6IP5,ASL,ATL3,ATP1A2,ATP2A1,ATP5MF,AZGP1,BCAP31,BET1,BGN,BHMT,BNIP3L,C4A/C4B,Calm1 (includes others),CAPN2,CAT,CCT2,CCT4,CCT5,CCT6A,CCT7,CDC34,CENPE,Ces1g,CFH,CFI,CISD1,CMBL,CNN3,COL6A1,COL6A2,COPB2,COPZ1,CRP,CXADR,Cyb5r3,CYP1A2,Cyp2a12…	312 (47)	46	13(S)-hydroxyoctadecadienoic acid,acetaminophen,ADORA2A,ADRA1B,arachidonic acid,beta-estradiol,buthionine sulfoximine,carbon tetrachloride,cigarette smoke,clofibrate,D-glucose,dimethylnitrosamine,dioctanoylphosphatidic acid,E. coli B5 lipopolysaccharide,endothelin receptor,EPOR,ERN1,ethanol,fatty acid,GnRH analog,GRM5,hydrogen peroxide,IGF1R,INS,Ins1,INSR,Insulin,L-glutamic acid,LEP,metribolone,m…	amino acids,bisindolylmaleimide,docosahexaenoic acid,eicosapentenoic acid,linoleic acid,methotrexate,miR-16-5p (and other miRNAs w/seed AGCAGCA),NF1,nitrofurantoin,PTPRR,quercetin,sulindac sulfide,tamoxifen		atypical protein kinase C,CCND1,ETV1,FOS,FOSL2,HIF1A,HSF1,MED1,NFE2L2,PLA2G4A,PPARGC1A,PTGES,RPTOR,SPP1,SREBF1,SREBF2,XBP1
SYVN1	transporter		3	Activated	4.117	5.39e-30	26s Proteasome,Akt,AKT1,BDNF,BMPR1A,Calcineurin protein(s),CCND1,CDKN1A,CDKN2A,CEBPA,CTNNB1,CYP19A1,cytochrome-c oxidase,E2f,E2F1,EIF2AK3,EIF4E,ERBB2,ERK,ERN1,FOXO3,GLI1,HFE,HIF1A,HMGCR,HNF4A,HTT,IGF1R,IL6,IRS1,JUN,MAP2K1,MAPK9,MSH2,MTOR,MYC,NANOG,NFkB (complex),NFKB1,NOTCH1,NR3C1,P38 MAPK,PGR,PI3K (complex),PPARG,RB1,SP1,STAT3,SYVN1,TP53,TP73,TRAF2,TSC2,XBP1	ABCB11,ABCB9,ABCD1,ABCD3,ACAA1,Acaa1b,ACACA,ACLY,ACO1,Acot1,ACOT11,ACOT12,ACOX2,ACOX3,ACSL3,ACSS2,ACTN1,ACY3,ADH1C,ADH5,AGPAT2,AHCY,AHSG,AKAP1,ALCAM,ALDOB,ANO10,ANXA3,AP1B1,AP2A1,APOA2,ARF4,ARL6IP1,ARL6IP5,ASL,ASS1,ATL3,ATP1B3,ATP2A2,ATP5MC2,ATP6V1A,ATP6V1E1,AZGP1,B2M,BCAP31,BCL2L1,BLVRB,C4A/C4B,CALU,CANX,CAPNS1,CAT,CBS/CBSL,CCT3,CCT4,CD47,CDC34,CENPE,Ces2e,CISD1,CKM,CKMT2,CLDN3,CLTC,CMBL,CNN3,CO…	387 (54)	53	dithiothreitol,tunicamycin,XBP1			ACSL3,CCND1,DIO2,FASN,IGF1R,PNPLA2,SLC7A5	NFE2L2
acetyl-coenzyme A	chemical - endogenous mammalian		3	Inhibited	-10.683	6.01e-30	acetyl-coenzyme A,Ahr-aryl hydrocarbon-Arnt,Akt,Ap1,AR,BCL6,BTK,CASP3,CDK9,CRTC2,EP300,ESR1,estrogen receptor,ETV1,FASN,FOXA2,GATA4,HIF1A,HNF4A,JUN,JUNB,KLF1,MEF2C,MYOD1,NFE2L2,PARP1,PDX1,PPARG,SP1,SP3,SRF,STAT3,T3-TR-RXR,TFAP2A,TP53,VitaminD3-VDR-RXR,XBP1	ABCB9,ACAA1,Acaa1b,ACACA,ACLY,ACO1,ACOT11,ACOX1,ACOX2,ACOX3,ACSL1,ACSS2,ACTA1,ACTN1,ADH1C,AGPAT2,AGPAT3,AHCY,AHSG,ALCAM,ALDH1A1,Aldh1a7,ANO10,ANPEP,AP1B1,AP3B1,APOA2,ARF1,ARL6IP1,ASL,ASS1,ATL3,ATP2A1,ATP6V1A,B2M,BCAP31,BCL2L1,BCLAF1,BET1,BGN,BHMT,BLVRB,BNIP3L,C4A/C4B,Calm1 (includes others),CALR,CALU,CAPN2,CBS/CBSL,CCT3,CCT7,CDC34,Ces1g,Ces2e,CISD1,CKM,CLDN3,Clec2d (includes others),CMBL,CNN3,COL…	313 (37)	36	ACLY,D-glucose,ethanol,leucine,MYC	SAT1		EP300,FASN
INSIG1	other		3	Activated	6.538	6.24e-30	Akt,CASP3,ERK,ERK1/2,HMGCR,HNF4α dimer,INSIG1,IRS1,Mapk,MYC,NR5A2,PPARG,PPRC1,RAS,SREBF1,SREBF2,YAP1	AADAC,ABCB11,ABCB9,ABCC6,ABCD1,ABCD3,ABCE1,ACAA1,Acaa1b,ACACA,ACLY,ACOT12,ACOX1,ACSL1,ACSL4,ACSL5,ACSS2,ACTA1,ACTN1,ADH1C,AGPAT2,AHCY,AKAP1,ALDOB,ANPEP,AP2A1,APOA1,APOA2,AQP1,ARF4,ARG1,ARL6IP1,ASS1,ATP2A2,B2M,BCL2L1,BGN,BHMT,CALR,CANX,CAPN2,CAPNS1,CCT3,CDC34,CFI,CPT1A,CRAT,CXADR,CYB5A,CYP17A1,CYP4A11,CYP7A1,CYP7B1,DDX3X,DHCR24,DHCR7,EEF2,EHHADH,EIF4A1,EIF4E,EIF4G1,ELOVL1,ENO1,EPHX1,ERAP1,ERO1A,F2…	198 (17)	16	1,4-bis[2-(3,5-dichloropyridyloxy)]benzene,bezafibrate,hydrogen peroxide,Insulin,isoquercitrin,methylprednisolone,NR1I2,NR1I3,PDX1,phenobarbital,pirinixic acid,PPARA,PPARGC1A,pregnenolone carbonitrile,RXRA	ADRB,INSIG2,POR,SLC13A1,SPP1,sulindac sulfide			ACACA,ACACB,ACLY,ALOX5AP,CYP51A1,desmosterol,FASN,MLXIPL,PLIN2,PTGES,SCD,sterol
GFPT1	enzyme		3	Inhibited	-3.626	6.89e-30	26s Proteasome,Akt,AMPK,CAV1,EIF4EBP1,ERK,ERK1/2,FASN,FOXO1,GFPT1,HIF1A,HRAS,HSD11B1,HSF1,IRS1,MAPK1,MAPK14,MTOR,NFE2L2,NFkB (complex),NFKB1,NFKBIA,NOS3,NR3C1,P38 MAPK,p70 S6k,PDX1,PI3K (complex),PNPLA2,PPARGC1A,PPP2CA,PRKAA,PRKAA1,PRKAA2,RAF1,RELA,RELB,RPS6KB1,RPTOR,SREBF1,STAT3,TP53,TSC1,TSC2,ULK1	ABCB11,ABCC6,Acaa1b,Acot1,ACOT11,ACOT2,ACOX1,ACSL3,ACSL4,ACSL5,ACSL6,ACSS2,ACTN1,ADH1C,ADH5,AGPAT3,AHCY,AHSG,ALDH1A1,Aldh1a7,ALDOB,ANPEP,AP1B1,AP2A1,APOA1,APOA2,AQP1,ARF4,ARG1,ASL,ATL3,ATP1A2,ATP2A1,ATP2A2,ATP5MC2,AZGP1,BCAP31,BCL2L13,BGN,Calm1 (includes others),CALU,CAPN2,CAT,CBS/CBSL,CCT2,CCT4,CCT5,CCT6A,CCT7,CDC34,CDK5RAP3,CENPE,Ces1g,CFI,CISD1,CLTC,CMBL,CNN3,CNTN2,COL6A2,COPB1,COPB2,CPT1A,CXA…	283 (45)	44	metribolone,mono-(2-ethylhexyl)phthalate,MYC	bisindolylmaleimide,D-glucose,miR-16-5p (and other miRNAs w/seed AGCAGCA)		LEP,PRKAA,PRKAA1	GCK,Insulin,PDX1,PPARG,SLC2A2
zileuton	chemical drug		3	Activated	8.776	6.99e-30	2-amino-1-methyl-6-phenylimidazo-4-5-b-pyridine,4-methylnitrosoamino-1-(3-pyridinyl)-1-butanone,9,10-dimethyl-1,2-benzanthracene,acetaminophen,aflatoxin B1,AKT1,ALOX5,AR,benz[a]anthracene,benzene,benzo(a)pyrene,carbon tetrachloride,cyclophosphamide,CYP1A2,CYP2B6,CYP2C8,CYP2C9,CYP2D6,CYP2E1,CYP3A5,dimethylnitrosamine,EIF2AK3,ERK,ERK1/2,ethanol,FOXO1,IRS1,IRS2,MAPK8,MMP2,MPO,MTTP,MYC,NCSTN,NFkB (co…	ABCB9,ABCD1,ABCD3,ABCE1,ACAA1,Acaa1b,Acot1,ACOT11,ACOT12,ACOX1,ACOX2,ACSL1,ACSL3,ACSL4,ACSL5,ACTA1,ADH1C,ADH5,ADK,AGPAT2,AKAP1,ALDH1A1,AMACR,AMY2B,ANXA5,AP1B1,AP2A1,APOH,ARF1,ARF4,ARG1,ARHGDIA,ATL3,ATP1A2,ATP6V1E1,B2M,BCAP31,BCL2L13,BET1,BGN,BHMT,C4A/C4B,Calm1 (includes others),CALU,CANX,CAPN2,CAT,CCS,CCT2,CCT3,CCT4,CCT5,CCT7,CD47,CDC34,CDK5RAP3,Ces2e,CFH,CFI,CHP1,CISD1,CKMT2,CLDN3,CMBL,CNN3,COL6…	316 (51)	43					ALOX5,CYP3A5
mito-met10	chemical reagent		3		-1.235	7.32e-30	AKT1,AMPK,BECN1,CAV1,CDKN1B,CRTC2,CTBP1,CTNNB1,EIF2AK3,EIF4EBP1,ELAVL1,ERK,ERK1/2,ERN1,FASN,FOXO1,FOXO3,HDAC5,HNF4A,HRAS,INSR,Insulin,IRS1,Jnk,MAP2K3,MAPK1,MAPK14,MAPK8,MED1,mito-met10,Mitochondrial complex 1,MKNK1,MLXIPL,MTOR,Nos,NOS2,P38 MAPK,p70 S6k,PGR,PI3K (complex),PPARGC1A,PRKAA1,PRKAA2,PTGS2,RB1,RPTOR,SIRT1,SPHK1,TP53,TSC2,ULK1	ABCC6,ACAA1,Acaa1b,ACACA,Acot1,ACOT11,ACOT12,ACOX2,ACOX3,ACSL3,ACSL6,ACSS2,ACTN1,ADH1C,AHCY,ALCAM,Aldh1a7,ALDOB,AMY2B,ANPEP,ANXA5,AP1B1,AP2A1,APOA1,APOA2,ARF1,ARF4,ARG1,ARL1,ASL,ASS1,ATL3,ATP1A2,ATP2A1,ATP2A2,ATP5MC2,ATP6V1A,ATP6V1E1,AZGP1,BCAP31,BCL2L13,BCLAF1,BET1,BHMT,BLVRB,C3,C4A/C4B,C6orf89,C9,CALR,CALU,CAPNS1,CAT,CCT6A,CDK5RAP3,CENPE,Ces2e,CISD1,CLDN3,CLTC,CMBL,CNN3,CNTN2,COL6A1,COPB1,COPB2…	289 (51)	50				AMPK
ROR	group		3		-1.266	8.9e-30	AKT1,AMPK,BECN1,CAV1,CDKN1B,CRTC2,CTBP1,CTNNB1,CYP19A1,EIF2AK3,EIF4EBP1,ELAVL1,ERK,ERK1/2,ERN1,FASN,FOXO1,FOXO3,FOXP3,HDAC5,HIF1A,HNF4A,HRAS,INSR,Insulin,IRS1,Jnk,MAP2K3,MAPK1,MAPK14,MAPK8,MED1,MKNK1,MLXIPL,MTOR,NFkB (complex),Nos,NOS2,P38 MAPK,p70 S6k,PGR,PI3K (complex),PPARGC1A,PPP2CA,PRKAA1,PRKAA2,PTGS2,RB1,RELA,ROR,RORA,RORC,RPTOR,SIRT1,SPHK1,STAT5a/b,TP53,TSC2,ULK1	ABCC6,ABCD3,ACAA1,Acaa1b,ACACA,Acot1,ACOT11,ACOT12,ACOX2,ACOX3,ACSL3,ACSL4,ACSL6,ACSS2,ACTN1,ADH1C,AHCY,ALCAM,Aldh1a7,ALDOB,AMY2B,ANPEP,ANXA5,AP1B1,AP2A1,APOA1,APOA2,ARF1,ARF4,ARG1,ARL1,ASL,ASS1,ATL3,ATP1A2,ATP2A1,ATP5MC2,ATP6V1A,ATP6V1E1,AZGP1,BCAP31,BCL2L13,BCLAF1,BET1,BHMT,BLVRB,C3,C4A/C4B,C6orf89,C9,CALR,CALU,CAPNS1,CAT,CBS/CBSL,CCT6A,CDK5RAP3,CENPE,Ces2e,CISD1,CLDN3,CLTC,CMBL,CNN3,CNTN2,COL6…	302 (59)	58				AMPK
pyrophosphate	chemical - endogenous mammalian		3	Activated	7.652	8.98e-30	26s Proteasome,AKR1B1,Akt,AKT1,AMPK,Ap1,AR,BCAR1,CASP3,CCND1,CEBPB,CFTR,CHUK,Creb,CREB1,CSF1R,CTNNB1,Cyp4a14,ERK,ERK1/2,ESR1,FGFR1,FGFR2,FGFR3,Focal adhesion kinase,FOXO1,FOXO3,GABPA,GATA3,HDAC2,HIF1A,HMOX1,IL10,IRF3,IRS1,IRS2,JAK2,Jnk,JUN,KRAS,MAP2K1,MAP3K14,MAPK1,MAPK14,MAPK8,MAT1A,Mek,MMP14,MTOR,MTORC1,MYC,NFE2L2,NFkB (complex),NFKB1,NOS2,NR4A1,p70 S6k,PDPK1,PI3K (complex),PIK3C2B,PIK3CA,PIK3C…	ABCA6,ABCC6,ABCD1,ABCE1,ACAA1,Acaa1b,ACO1,Acot1,ACOT12,ACOX1,ACSL1,ACY3,ADH1C,AGPAT3,AGPS,AHCY,AHSG,AKAP1,AKR1C4,ALCAM,ALDH1A1,ANO10,ANPEP,ANXA5,ANXA7,AP2A1,AP3B1,APOA1,AQP1,ARF1,ARL6IP5,ASS1,ATP1A2,ATP2A1,ATP6V1A,ATP6V1E1,BCAP29,BCL2L1,BCL2L13,BHMT,BLVRB,C4A/C4B,Calm1 (includes others),CALR,CALU,CANX,CAPN2,CBS/CBSL,CCT3,CCT7,CD47,CDC34,CDK5RAP3,CDS2,CENPE,Ces1g,CFH,CFI,CKMT2,Clec2d (includes oth…	364 (88)	86	probenecid,TRH			CFTR	MAT1A,PI3K (complex),SPP1
perfluorooctane sulfonic acid	chemical toxicant		2	Inhibited	-2.1	9.18e-30	ACOX1,perfluorooctane sulfonic acid	ABCD3,ACAA1,ACOT2,ACOX1,ACSL1,Akr1c12/Akr1c13,AKR1C4,BAAT,C9,CAT,CES3,CRAT,CYP1A2,Cyp2c54 (includes others),CYP2C8,Cyp2d9 (includes others),Cyp3a25 (includes others),CYP4A11,CYP4F12,CYP7B1,DIO1,EHHADH,FABP2,FAH,G6PC,GNMT,GOT1,GPX4,HAL,HPD,HSD11B1,HSD3B1,KRT8,LPCAT3,MBL2,MGLL,Mup1 (includes others),Nat8f2,PAH,PEX11A,PHLDA1,PIPOX,PXMP2,RGN,RPL12,Rpl36,RPS24,SLC22A25,SLC27A2,SLC4A4,Uox	51 (2)	2				ACOX1,linoleic acid	arachidonic acid,cholesterol,D-glucose,docosahexaenoic acid,L-triiodothyronine
GABPA	transcription regulator		3	Inhibited	-6.768	9.98e-30	Akt,CASP1,CDK9,CDKN1A,CDKN1B,DUSP1,ELF4,FOXM1,FOXO1,FOXO3,GABPA,IL1B,Inflammasome (Nalp3, Asc, Casp1),MYC,NLRP3,RB1,RBL2,SKP2,SMAD4,SREBF1,SREBF2,TOB1,TP53	ABCB11,ABCB9,ABCD1,ABCD3,ABCE1,ACACA,ACO1,Acot1,ACOT11,ACOT12,ACOX1,ACSL1,ACSL3,ACSL4,ACSL5,ACSS2,ACTA1,ACTN1,ADH1C,ADH5,AKAP1,AP1B1,APOA1,APOA2,AQP1,ARF4,ARG1,ARL6IP1,ARL6IP5,ASL,ASS1,ATL3,ATP2A1,ATP2A2,BCAP31,BCL2L13,BNIP3L,C3,C9,CALU,CANX,CAPNS1,CCT3,CCT6A,CDC34,CDK5RAP3,CENPE,CFI,CISD1,CKM,CKMT2,CLDN3,CMBL,CNN3,COPB1,CRP,CXADR,CYB5A,Cyb5r3,CYP1A2,CYP2B6,Cyp2d9 (includes others),CYP2E1,CYP7B1,…	269 (23)	23	Esrra,JINK1/2,KRAS,MAPK8,PI3K (complex),PPARGC1A	KEAP1		AURKA,PRL
AMPK	complex		2		-1.179	1.22e-29	AKT1,AMPK,BECN1,CAV1,CDKN1B,CRTC2,CTBP1,CTNNB1,EIF2AK3,EIF4EBP1,ELAVL1,ERK,ERK1/2,ERN1,FASN,FOXO1,FOXO3,HDAC5,HNF4A,HRAS,INSR,Insulin,IRS1,Jnk,MAP2K3,MAPK1,MAPK14,MAPK8,MED1,MKNK1,MLXIPL,MTOR,Nos,NOS2,P38 MAPK,p70 S6k,PGR,PI3K (complex),PPARGC1A,PRKAA1,PRKAA2,PTGS2,RB1,RPTOR,SIRT1,SPHK1,TP53,TSC2,ULK1	ABCC6,ACAA1,Acaa1b,ACACA,Acot1,ACOT11,ACOT12,ACOX2,ACOX3,ACSL3,ACSL6,ACSS2,ACTN1,ADH1C,AHCY,ALCAM,Aldh1a7,ALDOB,AMY2B,ANPEP,ANXA5,AP1B1,AP2A1,APOA1,APOA2,ARF1,ARF4,ARG1,ARL1,ASL,ASS1,ATL3,ATP1A2,ATP2A1,ATP2A2,ATP5MC2,ATP6V1A,ATP6V1E1,AZGP1,BCAP31,BCL2L13,BCLAF1,BET1,BHMT,BLVRB,C3,C4A/C4B,C6orf89,C9,CALR,CALU,CAPNS1,CAT,CCT6A,CDK5RAP3,CENPE,Ces2e,CISD1,CLDN3,CLTC,CMBL,CNN3,CNTN2,COL6A1,COPB1,COPB2…	288 (49)	49	(-)-arctigenin,2-deoxyglucose,4-coumaric acid,6-hydroxydopamine,ABHD5,acadesine,ADIPOR2,AICAR,amino acids,atorvastatin,bardoxolone methyl,berberine,CAMKK1,CDN1163,cigarette smoke,fatty acid,fenofibrate,FGF21,guanidinopropionic acid,hydrogen peroxide,isoquercitrin,L-triiodothyronine,LEP,leucine,methotrexate,metribolone,mito-met10,O6-benzylguanine,oligomycin,PDK4,phenformin,phenobarbital,pioglitazo…	ALOX5AP,beta-estradiol,FNIP1,FYN,GHRL,Gsk3,homocysteine,Ins1,methylphenazonium methosulfate,Nisch,NT5C1A,orotic acid,phosphocreatine,PKM,PML,ryanodine,SCD,sirolimus,xylitol		CDKN1A,EP300,ERN1,INSR,MAPK8,MED1,NR0B2,PIK3C3,RPTOR,Tsc1-Tsc2	ACACA,ACACB,cholesterol,creatine kinase,CRTC2,EIF4EBP1,FASN,GYS2,HNF4A,MLXIPL,NOS2,PCK1,PEPCK,SERPINE1,SREBF1,THRSP
NEUROG3	transcription regulator		3	Inhibited	-11.12	1.25e-29	Ahr-aryl hydrocarbon-Arnt,Akt,Ap1,AR,BCL6,BTK,CASP3,CDK9,CREBBP,CRTC2,EP300,ESR1,estrogen receptor,ETV1,FOXA2,GATA4,HIF1A,HNF4A,INSM1,JUN,JUNB,KLF1,MEF2C,MYOD1,NEUROG3,NFE2L2,NFkB (complex),PARP1,PDX1,PPARG,SP1,SP3,SRF,STAT3,T3-TR-RXR,TFAP2A,TP53,VitaminD3-VDR-RXR,XBP1	ABCB9,ABCD3,ACAA1,Acaa1b,ACACA,ACO1,ACOT11,ACOX1,ACOX2,ACOX3,ACSL1,ACSS2,ACTA1,ACTN1,ADH1C,AGPAT2,AGPAT3,AHCY,AHSG,ALCAM,ALDH1A1,ANO10,ANPEP,AP1B1,AP3B1,APOA2,AQP1,ARF1,ARL6IP1,ASL,ASS1,ATL3,ATP2A1,ATP6V1A,B2M,BCAP31,BCL2L1,BCLAF1,BET1,BGN,BHMT,BLVRB,BNIP3L,C4A/C4B,Calm1 (includes others),CALR,CALU,CAPN2,CAT,CBS/CBSL,CCT3,CCT7,CDC34,Ces1g,Ces2e,CISD1,CKM,CLDN3,Clec2d (includes others),CMBL,CNN3,C…	330 (39)	38	L-triiodothyronine,ONECUT1,PI3K (complex),valproic acid	HIF1A		ACACA,EP300,FASN,GCK,Gm15807/Hmgn5,INS,Ins1,SREBF1	D-glucose
EP300	transcription regulator		2	Inhibited	-11.077	1.75e-29	Ahr-aryl hydrocarbon-Arnt,Ap1,AR,BCL6,BTK,CASP3,CDK9,CREBBP,CRTC2,EP300,ESR1,estrogen receptor,ETV1,FOXA2,GATA4,HIF1A,HNF4A,JUN,JUNB,KLF1,MEF2C,MYOD1,NFE2L2,NFkB (complex),PARP1,PDX1,PPARG,SP1,SP3,SRF,STAT3,T3-TR-RXR,TFAP2A,TP53,VitaminD3-VDR-RXR,XBP1	ABCB9,ABCD3,ACAA1,Acaa1b,ACO1,ACOT11,ACOX1,ACOX2,ACOX3,ACSL1,ACSS2,ACTA1,ACTN1,ADH1C,AGPAT2,AGPAT3,AHCY,AHSG,ALCAM,ALDH1A1,ANO10,ANPEP,AP1B1,AP3B1,APOA2,AQP1,ARF1,ARL6IP1,ASL,ASS1,ATL3,ATP2A1,ATP6V1A,B2M,BCAP31,BCL2L1,BCLAF1,BET1,BGN,BHMT,BLVRB,BNIP3L,C4A/C4B,Calm1 (includes others),CALR,CALU,CAPN2,CAT,CBS/CBSL,CCT3,CCT7,CDC34,Ces1g,Ces2e,CISD1,CKM,CLDN3,Clec2d (includes others),CMBL,CNN3,COL6A1,…	326 (36)	36	acetyl-coenzyme A,AMPK,BIRC5,cigarette smoke,NEUROG3	mibolerone		B2M,CRTC2,Esrra,ETV1,FOS,FOXA2,HLA-B,HNF4A,INS,KLK3,KRT14,KRT16,LEP,NFE2L2,NOS2,PDK4,PEPCK,PLA2G4A,PPARA,PPARG,PPARGC1A,PRL,SKP2,T3-TR-RXR,XBP1	MYC,SOD2
ACOX1	enzyme	-1.338	1		-1.697	4.53e-29	ACOX1	ABCD3,ACAA1,ACOT2,ACSL1,Akr1c12/Akr1c13,AKR1C4,BAAT,C9,CAT,CES3,CRAT,CYP1A2,Cyp2c54 (includes others),CYP2C8,Cyp2d9 (includes others),Cyp3a25 (includes others),CYP4A11,CYP4F12,CYP7B1,DIO1,EHHADH,FABP2,FAH,G6PC,GNMT,GOT1,GPX4,HAL,HPD,HSD11B1,HSD3B1,KRT8,LPCAT3,MBL2,MGLL,Mup1 (includes others),Nat8f2,PAH,PEX11A,PHLDA1,PIPOX,PXMP2,RGN,RPL12,Rpl36,RPS24,SLC22A25,SLC27A2,SLC4A4,Uox	50 (1)	1	11-dehydrocorticosterone,4-phenylbutyric acid,ADIPOQ,ADIPOR2,ALOX5,arachidonic acid,ATF6,aurapten,beta-estradiol,bezafibrate,CASP1,ciprofibrate,clofenapate,clofibrate,clofibric acid,D-glucose,di(2-ethylhexyl) phthalate,docosahexaenoic acid,Esrra,fatty acid,fenofibrate,fish oils,gemfibrozil,KLF15,LEP,MED1,mono-(2-ethylhexyl)phthalate,nafenopin,oxadiazon,PCGEM1,perfluorodecanoic acid,perfluorooctan…	cholic acid,ethanol,HSD17B4,L-triiodothyronine,methotrexate,miR-217-5p (and other miRNAs w/seed ACUGCAU),nitrofurantoin,NR0B2,NR1I2,NRG4,PCK1,PLIN5,poloxamer,SCD,SCP2,SERTAD2,STK25,TO-901317,tunicamycin,UBD		SLC37A4	CDKN1A,COL4A2,FABP2,HSPA5,hydrogen peroxide,Kap,NFE2L2,PDK4,PLIN2,XBP1
cholic acid	chemical - endogenous mammalian		2		-0.679	4.76e-29	cholic acid,CYP7A1,Mapk,NR1H4,NR1I2	ABCB11,ABCB9,ACACA,ACOX1,AHCY,Aldh1a7,ALDH3A2,APOA1,BAAT,BCL2L1,BHMT,CAT,Ces1g,CES3,CPT1A,CTH,Cyb5r3,CYP2A6 (includes others),CYP2B6,CYP2C8,Cyp2d9 (includes others),CYP39A1,CYP3A7,CYP4A11,CYP4V2,CYP7A1,CYP7B1,CYP8B1,DHCR7,EHHADH,EPHX1,FABP2,FBP1,FDFT1,FGB,FMO5,G6PC,GCLM,GLUL,GOT1,GPT,GSTA3,Gsta4,GSTA5,GSTM5,Gstm6,Gulo,KRT18,KRT8,LDHA,LPCAT3,MGST1,Mup1 (includes others),MVP,NAT8,NAT8B,Nat8f2,NDRG2…	78 (5)	5	NR5A2	HNF4A		bile acid,NR0B2,NR1H3,NR1I2,RBP1,TRH	ACOX1,CYP3A5,CYP7A1,D-glucose,EHHADH,FABP1,PCK1,PEPCK,PPARGC1A,SREBF1,SREBF2
benzylamine	chemical - endogenous mammalian		3	Inhibited	-9.372	5.28e-29	26s Proteasome,ADAM17,ADRB2,AKR1B1,Akt,AKT1,Ap1,AR,BCL2,benzylamine,Calmodulin,CASP3,CCND1,CEBPB,CHUK,Creb,CREB1,CTNNB1,ERK,ERK1/2,ESR1,FGFR1,FGFR2,FGFR3,Focal adhesion kinase,FOXO1,GABPA,GATA3,HIF1A,HMGA1,IGF2,IKBKB,IL10,INSR,Insulin,IRF3,IRS1,Irs3,JAK1/2,JAK2,Jnk,JUN,KRAS,MAP2K1,MAP2K1/2,MAP3K14,MAPK1,MAPK14,MAPK8,Mek,MMP14,MTOR,MTORC1,MYC,NFE2L2,NFkB (complex),NFKB1,NFKBIA,NOS2,NR4A1,P38 MAPK,…	ABCA6,ABCC6,ABCD1,ABCE1,ACACA,ACO1,ACOT11,ACOT12,ACOT2,ACOX1,ACSL1,ACSL4,ACSL5,ACY3,ADH1C,AGPAT2,AGPAT3,AGPS,AHCY,AHSG,AKAP1,AKR1C4,ALCAM,ALDH1A1,Aldh1a7,ALDOB,ANO10,ANPEP,ANXA5,ANXA7,AP2A1,AP3B1,APOA2,ARF1,ARL6IP5,ASS1,ATP1A2,ATP2A1,ATP5MC2,ATP5MF,ATP6V1A,ATP6V1E1,BCAP29,BCL2L1,BCL2L13,BHMT,BLVRB,C3,C4A/C4B,Calm1 (includes others),CALR,CALU,CANX,CAPN2,CBS/CBSL,CCT3,CCT7,CDC34,CDK5RAP3,CDS2,CENPE…	373 (90)	88				INSR,PI3K (complex)	D-glucose,NOS2
ZEB1	transcription regulator		3		-1.034	9.42e-29	Akt,ATF4,BAX,BBC3,CCND1,CDKN1B,CDKN2A,CEBPA,CHEK1,CXCL12,cytochrome-c oxidase,DKK1,E2f,E2F1,EGFR,EIF2AK3,EIF4E,ERBB2,ERN1,estrogen receptor,F12,F2,FOXP3,GCK,HDAC1,HIF1A,HMGB2,HNF4A,IL6,INSR,IRF3,IRS1,ITGAV,KAT5,LAMC2,MAP2K1,MAPK9,MET,MMP14,MMP2,MSH2,MTOR,MYC,NANOG,NFKBIA,Notch,NR3C1,NRF1,OMA1,PGR,PLG,PTEN,RB1,RBL2,RUNX3,SERPINE1,SET,SIRT7,SP1,Tgf beta,TGFB1,THRB,TP53,TRAF2,UHRF1,USP7,WT1,XBP1,ZEB1	ABCB11,ABCB9,ABCD1,ABCD2,ABCD3,ABCE1,ACACA,ACLY,ACO1,ACOT11,ACOT12,ACOT2,ACOX2,ACOX3,ACSL3,ACTA1,ACY3,ADH5,ADK,AHCY,AKAP1,ALDOB,ANXA11,ANXA3,ANXA7,AP1B1,AP2A1,APOA1,APOA2,APOH,AQP1,ARF1,ARHGDIA,ARL6IP5,ASL,ASPH,ASS1,ATL3,ATP5MC2,AZGP1,BCAP31,BCLAF1,BLVRB,C4A/C4B,C9,Calm1 (includes others),CALR,CALU,CANX,CAPN2,CAT,CCT3,CCT4,CCT5,CCT6A,CD47,CDC34,CENPE,CFH,CFI,CISD1,CKM,CKMT2,CLTC,CMBL,CNN3,COL6A2,…	374 (69)	63	CDK6,SIRT1,valproic acid	beta-estradiol,RBL1		CCND1,MYC	LPCAT1,SERPINE1
KLK3	peptidase		3	Inhibited	-9.606	1.08e-28	26s Proteasome,AKR1B1,Akt,AKT1,AMPK,Ap1,AR,CASP3,CCND1,CEBPB,CHUK,Creb,CREB1,CSF1R,CTNNB1,EGFR,ERK,ERK1/2,ESR1,F3,FGFR1,FGFR2,FGFR3,Focal adhesion kinase,FOXO1,FOXO3,GABPA,GATA3,HIF1A,IL10,IRF3,IRS1,IRS2,JAK2,Jnk,JUN,KLK3,KRAS,MAP2K1,MAP3K14,MAPK1,MAPK14,MAPK8,Mek,MMP14,MMP2,MTOR,MTORC1,MYC,NFE2L2,NFkB (complex),NFKB1,NFKBIA,NOS2,NR4A1,p70 S6k,PDPK1,PI3K (complex),PIK3C2B,PIK3CA,PIK3CD,PIK3CG,PIK…	ABCA6,ABCC6,ABCD1,ABCE1,ACO1,Acot1,ACOT12,ACOX1,ACY3,ADH1C,AGPAT3,AGPS,AHCY,AHSG,AKAP1,AKR1C4,ALCAM,ALDH1A1,AMY2B,ANO10,ANXA5,ANXA7,AP2A1,AP2A2,AP3B1,APOH,ARF1,ARF4,ARG1,ARL6IP5,ASPH,ASS1,ATP1A2,ATP2A1,ATP6V1A,ATP6V1E1,BCAP29,BCL2L1,BCL2L13,BHMT,BLVRB,C4A/C4B,Calm1 (includes others),CALR,CALU,CANX,CAPN2,CCT3,CCT5,CCT7,CD47,CDC34,CDK5RAP3,CDS2,CENPE,Ces1g,Ces2e,CFH,CFI,CKMT2,Clec2d (includes other…	379 (84)	84	EP300,IL10RA,Insulin,L-triiodothyronine,metribolone,mibolerone,NFE2L2,NR5A2,PKD1,quercetin,tamoxifen	beta-estradiol,CCND1,HNRNPA1,methimazole,pioglitazone,selenium,SREBF1,troglitazone		PI3K (complex)
mir-194	microRNA		3	Inhibited	-2.759	1.35e-28	Ap1,BAK1,BAX,BBC3,BCL2,CCND1,CCND3,Cdk,CDK4/6,CDKN1A,EGR1,EIF2AK3,EP300,ERK,ERK1/2,ERN1,FOS,Jnk,Mapk,MAPK9,Mek,mir-194,MYC,NFE2L2,NFkB (complex),P38 MAPK,PARP1,RB1,Rock,STAT3,Stat3-Stat3,TP53,XBP1	ABCB11,ABCB9,ABCC6,ABCD1,ABCE1,ACLY,ACO1,ACOT11,ACOT12,ACSL3,ACSL5,ADH5,AGPAT3,AHSG,AKAP1,ALDH1A1,AMY2B,ANPEP,ANXA3,ANXA5,AP1B1,APOA1,AQP1,ARF1,ARF4,ARL6IP1,ASS1,ATL3,AZGP1,BCAP31,BCL2L1,BCLAF1,BET1,BGN,BHMT,BNIP3L,C3,Calm1 (includes others),CANX,CAPNS1,CCT7,CENPE,Ces1g,CISD1,CLDN3,CMBL,CNN3,COL6A1,COL6A2,COPB1,COPB2,COPZ1,CPT1A,CTH,CYB5A,Cyp2a12/Cyp2a22,CYP4A22,CYP7A1,DAD1,DDOST,DDX3X,DERL1,DHCR…	278 (33)	32	HNF4A	acetaminophen		CDKN1A	ACTA2,CUL4B
methoxsalen	chemical drug		3	Activated	3.395	1.59e-28	2-amino-1-methyl-6-phenylimidazo-4-5-b-pyridine,4-methylnitrosoamino-1-(3-pyridinyl)-1-butanone,acetaminophen,AKT1,ALDH2,APEX1,AR,BCL2,benzene,benzo(a)pyrene,Calcineurin protein(s),carbon tetrachloride,CASP3,CDK2,CTNNB1,cyclophosphamide,CYP,CYP1A2,CYP2A6 (includes others),CYP2B6,CYP2C19,CYP2C9,CYP2D6,CYP2E1,CYP3A4,DICER1,dimethylnitrosamine,docetaxel,EIF2AK2,ERK,ERK1/2,ethanol,FOXO1,FOXO3,GLUL,HN…	ABCB11,ABCB9,ABCC6,ACAA1,ACLY,ACO1,Acot1,ACOT11,ACOT2,ACOX1,ACOX3,ACSL4,ACSS2,ACTN1,AGPAT3,AHCY,AHSG,AKAP1,ALDH1A1,Aldh1a7,ALDH3A2,ALDOB,AMACR,ANXA3,APOA2,ARF1,ARF4,ARL6IP1,ASL,ASPH,ATP1A2,ATP2A1,ATP5MF,ATP6V1E1,BCL2L1,BCL2L13,BET1,BHMT,BLVRB,C4A/C4B,Calm1 (includes others),CALR,CALU,CAPN2,CAT,CBS/CBSL,CCT2,CCT3,CCT4,CCT5,CCT7,CD47,CDC34,CDK5RAP3,CENPE,Ces1g,Ces2e,CES3,CHP1,CKMT2,CLDN3,CNN3,CPT1A…	272 (57)	51				NR1I2	acetaminophen,CYP,CYP2A6 (includes others)
caprylate derivative	chemical - other		3	Inhibited	-2.691	1.71e-28	26s Proteasome,Akt,AKT1,BCL2L1,caprylate derivative,CASP1,CDK2,CTNNB1,DDIT3,EIF2AK3,ERK,ERK1/2,FADD,FAS,GABPA,HNF4A,HSF1,IFNG,IRS1,JINK1/2,Jnk,JUN,MAPK1,MAPK14,MAPK8,MAPK9,MMP2,Nfat (family),NFE2L2,NFkB (complex),NOS3,P38 MAPK,PI3K (complex),PRKCD,RAC1,RB1,RELA,RPTOR,RXRA,SMAD2,SMAD3,SMPD1,TCR,TP53,ZAP70	ABCA6,ABCB11,ABCC6,ABCD1,ABCD3,ACLY,ACOT11,ACOX1,ACOX2,ACOX3,ACSL1,ACSL3,ACSL4,ACSS2,ACTN1,ADH1C,ADH5,AGPAT3,AHCY,ALCAM,ALDH1A1,ALDOB,AMY2B,ANXA3,ANXA5,AP1B1,AP2A1,APOA2,ARF1,ARL6IP5,ASL,ATL3,ATP1A2,ATP2A1,ATP2A2,ATP5MF,ATP6V1E1,BAAT,BCAP31,BCL2L1,BET1,BGN,BHMT,BLVRB,C3,Calm1 (includes others),CALU,CAPNS1,CBS/CBSL,CCT2,CCT3,CCT4,CCT5,CCT6A,CDC34,CENPE,Ces1g,Ces2e,CISD1,CLDN3,CMBL,CNN3,COL6A1,COL6…	305 (45)	44				JINK1/2
ceritinib	chemical drug		3	Activated	6.877	1.93e-28	ADAM17,ADRB2,Akt,AKT1,ALK,Calmodulin,CASP3,CAV1,ceritinib,Creb,CRKL,diacylglycerol,EGFR,EIF4EBP1,ERBB2,ERK,ERK1/2,ESR1,Focal adhesion kinase,FOXO3,IGF1R,IGF2,INSR,Insulin,IRS1,IRS2,JAK1/2,JAK2,Jnk,JUN,JUNB,MAP2K1,MAP2K3,MAPK1,MAPK8,Mek,MTOR,MTORC2,MYC,NFkB (complex),NFKB1,NOS3,NR3C1,NTRK2,P38 MAPK,p70 S6k,PDK1,PDPK1,PDX1,PI3K (complex),PI3K (family),PIK3CA,PIK3R1,PRKAA1,PRKCI,PTK2,RAF1,RAPGEF1,RA…	ABCB11,ABCC6,ABCD1,ABCD3,ABCE1,ACACA,ACO1,Acot1,ACOT11,ACOT12,ACOT2,ACOX1,ACSL1,ACSL3,ACSL4,ACSL5,ACY3,ADH1C,ADH5,ADK,AGPAT2,AHSG,AKAP1,ALCAM,ALDH1A1,Aldh1a7,ALDOB,ANO10,ANPEP,ANXA5,AP1B1,AP2A1,AP3B1,APOA2,ARL1,ASL,ASS1,ATL3,ATP1A2,ATP2A1,ATP5MC2,ATP5MF,ATP6V1A,ATP6V1E1,B2M,BCAP31,BCL2L1,BCLAF1,BGN,BHMT,C4A/C4B,Calm1 (includes others),CALR,CALU,CANX,CAPN2,CCT3,CCT5,CD47,CDC34,CISD1,CKMT2,CLDN3,Cl…	341 (69)	68					IGF1R,INSR
cholesterol	chemical - endogenous mammalian		2	Inhibited	-2.977	2.25e-28	Akt,AKT1,CD3,Cdc42,cholesterol,EGFR,EIF2AK2,EIF2AK3,ERBB2,ERBB3,ERBB4,ERK,ERN1,F3,Fcer1,Focal adhesion kinase,GSK3B,IKBKG,IRS1,JINK1/2,LRP1,Mapk,MAPK1,MAPK8,Mek,MTOR,NFE2L2,NFkB (complex),NOTCH1,Nr1h,NR5A2,NTRK2,P38 MAPK,PI3K (complex),Pka,RAC1,RELA,SRC (family),SREBF2,ZHX2	ABCA6,ABCB11,ABCD3,ABCE1,Acaa1b,ACLY,ACO1,Acot1,ACSL1,ACSL3,ACSL4,ACSS2,ACTA1,ACTN1,ADH1C,AGPAT3,ALDH1A1,AMY2B,ANPEP,ANXA5,AP1B1,AP2A1,APOA2,AQP1,ARF1,ARF4,ARG1,ARL6IP1,ASS1,ATP1A2,ATP2A1,ATP6V1A,ATP6V1E1,B2M,BHMT,BNIP3L,BZW1,C3,Calm1 (includes others),CAPN2,CAPNS1,CAT,CBS/CBSL,CCT3,CCT5,CCT7,CD47,CDC34,Ces1g,CKM,CLTC,COL6A1,COL6A2,CPT1A,CRP,CRYZ,CYB5A,CYB5B,Cyb5r3,CYP1A2,Cyp2a12/Cyp2a22,CYP2B6,C…	260 (40)	40	1-naphthylisothiocyanate,3-methylcholanthrene,acetone,ADIPOQ,aflatoxin B1,amiodarone,APOA2,APOA4,ATP7B,beta-carotene,cafestol,carbon tetrachloride,choline fenofibrate,ciprofibrate,CSHL1,CYP3A,D-glucose,di(2-ethylhexyl) phthalate,E. coli B5 lipopolysaccharide,ENTPD5,EPHX2,ethanol,FABP2,FGF19,FMO3,HNF4A,HP,Insulin,KLB,L-glutamic acid,linolenic acid,metribolone,MLXIPL,NR1I2,NR2C2,PEX5L,pirinixic aci…	3,5-L-diiodothyronine,ACACB,alvespimycin,AMPK,atorvastatin,berberine,beta-estradiol,beta-naphthoflavone,CBS/CBSL,CDKN1A,chitosan,chloropromazine,clofibrate,docosahexaenoic acid,eicosapentenoic acid,FABP1,fenofibrate,FGF21,fibric acid derivative,fish oils,gemfibrozil,HNF1A,INSR,IRS2,L-triiodothyronine,LEP,lovastatin,miR-30c-5p (and other miRNAs w/seed GUAAACA),moxonidine,NOS2,NR1H4,NR1I3,perfluoro…		acyl-coenzyme A,bile acid,COL1A1,Cpla2,CYP,CYP3A5,ERN1,FLT1,HSP90B1,HSPA5,hydrogen peroxide,JINK1/2,JUN/JUNB/JUND,lipid,MAPK8,MTOR,n-3 fatty acids,NFE2L2,NR5A2,PI3K (complex),SLC7A5,XBP1	ACLY,ATP2A2,CCKAR,FASN,Srebp
duvelisib	chemical drug		3	Activated	9.16	2.31e-28	26s Proteasome,Akt,AKT1,AMPK,Ap1,AR,BCAR1,CASP3,CCND1,CEBPB,CHUK,Creb,CREB1,CSF1R,CTNNB1,duvelisib,ERK,ERK1/2,ESR1,FGFR1,FGFR2,FGFR3,FOXO1,FOXO3,GABPA,GATA3,HIF1A,HMOX1,IL10,IRF3,IRS1,IRS2,JAK2,Jnk,JUN,KRAS,MAP2K1,MAP3K14,MAPK1,MAPK14,MAPK8,Mek,MMP14,MTOR,MTORC1,MYC,NFE2L2,NFkB (complex),NFKB1,NFKBIA,NOS2,NR4A1,p70 S6k,PDPK1,PI3K (complex),PI3Kγ,PIK3C2B,PIK3CA,PIK3CD,PIK3CG,PIK3R1,Pkc(s),PTEN,RAC…	ABCA6,ABCC6,ABCD1,ABCE1,ACAA1,ACO1,Acot1,ACOT12,ACSL1,ACY3,ADH1C,AGPAT3,AGPS,AHCY,AHSG,AKAP1,AKR1C4,ALCAM,ALDH1A1,ANO10,ANPEP,ANXA5,ANXA7,AP2A1,AP3B1,ARF1,ARF4,ARHGDIA,ARL6IP5,ASPH,ASS1,ATP1A2,ATP2A1,ATP6V1A,ATP6V1E1,BCAP29,BCL2L1,BCL2L13,BHMT,BLVRB,C4A/C4B,Calm1 (includes others),CALR,CALU,CANX,CAPN2,CBS/CBSL,CCT3,CCT7,CD47,CDC34,CDK5RAP3,CDS2,CENPE,Ces1g,CKMT2,Clec2d (includes others),CLTC,CNN3…	365 (82)	80					PI3K (complex)
YY1	transcription regulator		3	Activated	3.259	3.2e-28	Ap2,ATF4,calcitriol,CDKN1B,CEBPA,CEBPB,CTNNB1,DKK1,E2f,E2F1,EGFR,EIF2AK3,EIF4E,ERBB2,ERK1/2,estrogen receptor,F2,FOXO3,GCK,GLI1,HNF4A,HOXA9,HRAS,HSF1,IGF1R,IL6,IRS1,JUN,MAP2K1,MAP2K3,MAPK14,MAPK8,MAPK9,Mek,MTOR,MYC,NANOG,NFkB (complex),NFKBIA,NR3C1,PDPK1,PGR,PIK3R1,PPARG,PTEN,RAS,RUNX2,SMAD3,SMAD7,STAT1,TFAP2A,TFAP2C,TFCP2,Tgf beta,TP53,TP73,TSC2,VitaminD3-VDR-RXR,YY1	ABCB9,ABCC6,ABCD1,ABCD3,ABCE1,ACAA1,Acaa1b,ACACA,ACLY,ACO1,Acot1,ACOT11,ACOT12,ACOX2,ACOX3,ACSL3,ACSL4,ACSS2,ACTA1,ACTN1,ACY3,ADH1C,ADH5,AGPAT2,AKAP1,ALDOB,ANPEP,ANXA3,AP1B1,AP2A1,APOA1,APOA2,AQP1,ARF1,ARF4,ARHGDIA,ARL1,ARL6IP1,ARL6IP5,ASL,ASPH,ASS1,ATAD1,ATL3,ATP5MC2,ATP6V1A,B2M,BCAP31,BCL2L1,BET1,BGN,BLVRB,C3,C4A/C4B,C9,CALR,CALU,CANX,CAPN2,CAPNS1,CAT,CCT2,CCT3,CCT5,CCT6A,CCT7,CD47,CDC34,CENPE,…	362 (59)	59	PLK1,valproic acid	PEBP1,PKD1,sirolimus		COL1A1,HSPA5,VEGFB	CDKN1A,CFTR,FOS
pregnenolone carbonitrile	chemical drug		2		-1.192	3.76e-28	CD36,CYP3A,NR1I2,pregnenolone carbonitrile	ABCB11,ABCB9,ACACA,ACOX1,AHCY,Aldh1a7,ALDH3A2,ARG1,ATP2A2,BHMT,CES3,CPT1A,CTH,Cyb5r3,CYP2A6 (includes others),Cyp2b13/Cyp2b9,CYP2B6,CYP2C18,CYP2C8,Cyp2d9 (includes others),CYP39A1,CYP3A7,CYP4A11,CYP4V2,CYP7A1,CYP7B1,CYP8B1,DHCR7,FMO5,GLUL,GOT1,Gsta4,GSTA5,GSTM5,Gstm6,Gulo,LPCAT3,MGST1,MTTP,Mup1 (includes others),NAT8,NAT8B,Nat8f2,PAPSS2,PDIA4,PGRMC2,PIPOX,SCD,SCP2,SERPIND1,STAT3,Sult1d1,TGM2,UGT1…	57 (4)	4				CYP3A,CYP3A5,INSIG1,NR1I2,SCD	bile acid,CYP7A1,SCP2
CYP2A6 (includes others)	enzyme	-1.178	3	Inhibited	-3.053	4.4e-28	26s Proteasome,4-methylnitrosoamino-1-(3-pyridinyl)-1-butanone,ACACA,acetaminophen,ALDH2,ALOX5,AMPK,BAX,BCL2,CAPN2,CREB1,CTNNB1,CYP2A6 (includes others),dimethylnitrosamine,EGFR,ERK,ESR2,F2,FASN,FOXO1,INSR,IRS1,JAK2,MAPK8,MCL1,MTOR,MYC,NFE2L2,nicotine,NOS2,NR3C1,P38 MAPK,PDPK1,Pkc(s),POMC,PPP1R1B,PRKAA2,PRKCI,PRL,RAF1,RB1,RELA,RPS6KB1,STAT3,TSC2,Vegf	ABCB11,ABCB9,ABCD1,ABCE1,Acaa1b,ACO1,ACOT12,ACOT2,ACSL1,ACSL4,ACSS2,AGPAT3,AHCY,AHSG,AKAP1,AKR1C4,ALCAM,ALDH1A1,Aldh1a7,AMACR,ANXA3,AP2A1,APOA1,APOA2,ARF1,ASL,ATP5MC2,ATP5MF,ATP6V1A,AZGP1,BCAP29,BCL2L1,BCL2L13,BGN,Calm1 (includes others),CANX,CBS/CBSL,CCT3,CCT5,CCT7,CD47,CDC34,CDK5RAP3,CENPE,Ces1g,CHIA,CLDN3,CLTC,CNN3,COL6A1,COL6A2,COPB2,CRAT,CRP,CYP1A2,Cyp2a12/Cyp2a22,CYP2B6,CYP2C8,Cyp2d9 (inclu…	279 (46)	45	ABCB6,andrographolide,arsenic,beta-estradiol,buthionine sulfoximine,cafestol,CITCO,Cyp2g1,ethanol,FOXA2,NFIA,NR1I2,NR1I3,phenobarbital,PPARGC1A,PXR ligand-PXR-Retinoic acid-RXRα,rifampin	azelastine,coumarin,di-n-propyl disulfide,diallyl disulfide,dihydromorphine,EIF4EBP1,EIF4EBP2,etiracetam,MED13,methimazole,methoxsalen,metyrapone,omeprazole,STAT5B,sulconazole,sulfaphenazole,troglitazone,tryptamine,valproic acid		acetaminophen,dimethylnitrosamine
cafestol	chemical - endogenous non-mammalian		2		-0.97	5.73e-28	cafestol,LPL,NR1H4,NR1I2	ABCB11,ABCB9,ACACA,ACOX1,AHCY,Aldh1a7,ALDH3A2,APOA1,BAAT,BHMT,Ces1g,CES3,CPT1A,CTH,Cyb5r3,CYP17A1,CYP2A6 (includes others),CYP2C8,Cyp2d9 (includes others),CYP39A1,CYP3A7,CYP4A11,CYP4V2,CYP7A1,CYP8B1,DHCR7,FABP2,FGB,FMO5,G6PC,GCLM,GLUL,GOT1,GPT,GSTA3,Gsta4,GSTA5,GSTM5,Gstm6,Gulo,HSD3B1,LDHA,LPCAT3,MGST1,Mup1 (includes others),NAT8,NAT8B,Nat8f2,NDRG2,PAPSS2,PDIA4,PGAM1,PGRMC2,PIPOX,PKLR,PON1,SCD,SE…	68 (4)	4				cholesterol,CYP27A1,CYP2A6 (includes others),CYP3A5,FGF19,NR1H4,NR1I2	CYP7A1
LPCAT1	enzyme		3	Activated	9.753	5.95e-28	Akt,AMPK,Calcineurin protein(s),DDIT3,EIF2AK3,EIF2S1,ERN1,FOXO1,FOXO3,GSK3B,IFNAR1,Jnk,LPCAT1,MAPK8,NFE2L2,NFkB (complex),P38 MAPK,PPP3CA,STAT1,STK11,TRAF2,TSC2,XBP1	ABCB11,ABCB9,ABCD3,ACACA,Acot1,ACSL4,ACSL5,ACSS2,AGPAT3,ALCAM,AMY2B,ANXA3,ANXA5,AQP1,ARF1,ARF4,ARF5,ARG1,ASS1,ATP2A2,ATP6V1A,B2M,BCL2L13,BET1,BGN,BHMT,BNIP3L,C3,C4A/C4B,Calm1 (includes others),CALR,CAPNS1,CAT,CCT3,CCT6A,CCT7,CDC34,CDK5RAP3,Ces1g,CKM,COPB1,COPB2,COPZ1,CRP,Cyb5r3,CYP1A2,Cyp2a12/Cyp2a22,CYP2B6,CYP2E1,CYP4A22,CYP4V2,CYP8B1,DAD1,DDOST,DERL1,DHCR7,DIO1,DNAJA1,DNAJB11,DNAJC1,DNAJC3,EIF3…	212 (23)	22		ZEB1			ERN1
PARP16	enzyme		3	Inhibited	-9.753	5.95e-28	Akt,AMPK,Calcineurin protein(s),DDIT3,EIF2AK3,EIF2S1,ERN1,FOXO1,FOXO3,GSK3B,IFNAR1,Jnk,MAPK8,NFE2L2,NFkB (complex),P38 MAPK,PARP16,PPP3CA,STAT1,STK11,TRAF2,TSC2,XBP1	ABCB11,ABCB9,ABCD3,ACACA,Acot1,ACSL4,ACSL5,ACSS2,AGPAT3,ALCAM,AMY2B,ANXA3,ANXA5,AQP1,ARF1,ARF4,ARF5,ARG1,ASS1,ATP2A2,ATP6V1A,B2M,BCL2L13,BET1,BGN,BHMT,BNIP3L,C3,C4A/C4B,Calm1 (includes others),CALR,CAPNS1,CAT,CCT3,CCT6A,CCT7,CDC34,CDK5RAP3,Ces1g,CKM,COPB1,COPB2,COPZ1,CRP,Cyb5r3,CYP1A2,Cyp2a12/Cyp2a22,CYP2B6,CYP2E1,CYP4A22,CYP4V2,CYP8B1,DAD1,DDOST,DERL1,DHCR7,DIO1,DNAJA1,DNAJB11,DNAJC1,DNAJC3,EIF3…	212 (23)	22	tunicamycin			ERN1
SIRT7	enzyme		2	Activated	5.852	6.55e-28	EPAS1,GABPB1,HIF1A,MTOR,MYC,SIRT7,TP53	ABCB9,ABCD1,ABCD3,ABCE1,ACLY,ACO1,ACOT11,ACOT12,ACSL3,ACTA1,ACTN1,ADH5,AKAP1,ANXA3,AP1B1,APOA1,AQP1,ARG1,ARL6IP1,ASL,ASS1,ATL3,ATP2A2,BCAP31,BGN,BNIP3L,CALU,CANX,CAPN2,CAPNS1,CAT,CCT3,CDC34,CENPE,CISD1,CKM,CLTC,CMBL,CNN3,COL6A2,COPB1,CPT1A,Cyb5r3,CYP17A1,Cyp2d9 (includes others),DDX3X,DECR2,DHCR24,DNAJA2,DNM1L,DTYMK,ECH1,EEF2,EIF3A,EIF4A1,EIF4E,EIF4G1,ENO1,EPHX1,ERAP1,ERGIC1,ERO1A,F2,FABP2,FADS2,…	221 (7)	7	valproic acid	D-glucose,HDAC class I inhibitors,histone deacetylase class II inhibitors		GABPB1,MTOR	EPAS1,HIF1A,MYC
bilobalide	chemical - endogenous non-mammalian		3	Inhibited	-8.497	6.81e-28	26s Proteasome,AKR1B1,Akt,AKT1,AMPK,Ap1,AR,BCAR1,BCL2,bilobalide,CASP3,CCND1,CEBPB,CHUK,Creb,CREB1,CSF1R,CTNNB1,DICER1,ERK,ERK1/2,ESR1,FGFR1,FGFR2,FGFR3,Focal adhesion kinase,FOXO1,FOXO3,GABPA,GATA3,HIF1A,HMOX1,IKBKB,IL10,IL18,IRF3,IRS1,IRS2,JAK2,Jnk,JUN,KRAS,MAP2K1,MAP2K1/2,MAP3K14,MAPK1,MAPK14,MAPK8,Mek,MMP14,MTOR,MTORC1,MYC,NFE2L2,NFkB (complex),NFKB1,NFKBIA,NOS2,NR4A1,p70 S6k,PDPK1,PI3K (comp…	ABCA6,ABCC6,ABCD1,ABCE1,ACAA1,ACO1,Acot1,ACOT12,ACOX1,ACY3,ADH1C,AGPAT3,AGPS,AHCY,AHSG,AKR1C4,ALCAM,ALDH1A1,ANO10,ANPEP,ANXA5,ANXA7,AP2A1,AP3B1,ARF1,ARF4,ARHGDIA,ARL6IP5,ASPH,ASS1,ATP1A2,ATP2A1,ATP6V1A,ATP6V1E1,BCAP29,BCL2L1,BCL2L13,BHMT,BLVRB,C3,C4A/C4B,Calm1 (includes others),CALR,CALU,CANX,CAPN2,CBS/CBSL,CCT3,CCT7,CD47,CDC34,CDK5RAP3,CDS2,CENPE,Ces1g,Clec2d (includes others),CLTC,CNN3,COL6A1,C…	359 (89)	88				PI3K (complex)	MYC
FR180209	chemical reagent		3	Activated	6.392	7.75e-28	ADAM17,ADRB2,Akt,AKT1,Calmodulin,CASP3,CAV1,Creb,diacylglycerol,EGFR,EIF4EBP1,ERBB2,ERK,ERK1/2,ESR1,Focal adhesion kinase,FOXO3,FR180209,IGF1R,IGF2,INSR,Insulin,IRS1,IRS2,JAK1/2,JAK2,Jnk,JUN,JUNB,MAP2K1,MAP2K3,MAPK1,MAPK8,Mek,MTOR,MTORC2,MYC,NFKB1,NOS3,NR3C1,NTRK2,P38 MAPK,p70 S6k,PDK1,PDPK1,PDX1,PI3K (complex),PI3K (family),PIK3CA,PIK3R1,PRKAA1,PRKCI,PTK2,RAF1,RAS,RB1,RPS6KB1,SHC1,SRC,STAT1,STAT…	ABCB11,ABCC6,ABCD1,ABCD3,ABCE1,ACACA,ACO1,Acot1,ACOT11,ACOT12,ACOT2,ACOX1,ACSL1,ACSL3,ACSL4,ACSL5,ACY3,ADH1C,ADH5,ADK,AGPAT2,AHSG,AKAP1,ALCAM,ALDH1A1,Aldh1a7,ALDOB,ANO10,ANPEP,ANXA5,AP1B1,AP2A1,AP3B1,APOA2,ARL1,ASL,ASS1,ATL3,ATP1A2,ATP2A1,ATP5MC2,ATP5MF,ATP6V1A,ATP6V1E1,B2M,BCAP31,BCL2L1,BCLAF1,BGN,BHMT,C4A/C4B,Calm1 (includes others),CALR,CALU,CANX,CAPN2,CAPNS1,CCT3,CCT5,CD47,CDC34,CISD1,CKMT2,C…	335 (65)	64					IGF1R,INSR
KW-2450	chemical drug		3	Activated	6.392	7.75e-28	ADAM17,ADRB2,Akt,AKT1,Calmodulin,CASP3,CAV1,Creb,diacylglycerol,EGFR,EIF4EBP1,ERBB2,ERK,ERK1/2,ESR1,Focal adhesion kinase,FOXO3,IGF1R,IGF2,INSR,Insulin,IRS1,IRS2,JAK1/2,JAK2,Jnk,JUN,JUNB,KW-2450,MAP2K1,MAP2K3,MAPK1,MAPK8,Mek,MTOR,MTORC2,MYC,NFKB1,NOS3,NR3C1,NTRK2,P38 MAPK,p70 S6k,PDK1,PDPK1,PDX1,PI3K (complex),PI3K (family),PIK3CA,PIK3R1,PRKAA1,PRKCI,PTK2,RAF1,RAS,RB1,RPS6KB1,SHC1,SRC,STAT1,STAT3…	ABCB11,ABCC6,ABCD1,ABCD3,ABCE1,ACACA,ACO1,Acot1,ACOT11,ACOT12,ACOT2,ACOX1,ACSL1,ACSL3,ACSL4,ACSL5,ACY3,ADH1C,ADH5,ADK,AGPAT2,AHSG,AKAP1,ALCAM,ALDH1A1,Aldh1a7,ALDOB,ANO10,ANPEP,ANXA5,AP1B1,AP2A1,AP3B1,APOA2,ARL1,ASL,ASS1,ATL3,ATP1A2,ATP2A1,ATP5MC2,ATP5MF,ATP6V1A,ATP6V1E1,B2M,BCAP31,BCL2L1,BCLAF1,BGN,BHMT,C4A/C4B,Calm1 (includes others),CALR,CALU,CANX,CAPN2,CAPNS1,CCT3,CCT5,CD47,CDC34,CISD1,CKMT2,C…	335 (65)	64					IGF1R,INSR
linsitinib	chemical drug		3	Activated	6.392	7.75e-28	ADAM17,ADRB2,Akt,AKT1,Calmodulin,CASP3,CAV1,Creb,diacylglycerol,EGFR,EIF4EBP1,ERBB2,ERK,ERK1/2,ESR1,Focal adhesion kinase,FOXO3,IGF1R,IGF2,INSR,Insulin,IRS1,IRS2,JAK1/2,JAK2,Jnk,JUN,JUNB,linsitinib,MAP2K1,MAP2K3,MAPK1,MAPK8,Mek,MTOR,MTORC2,MYC,NFKB1,NOS3,NR3C1,NTRK2,P38 MAPK,p70 S6k,PDK1,PDPK1,PDX1,PI3K (complex),PI3K (family),PIK3CA,PIK3R1,PRKAA1,PRKCI,PTK2,RAF1,RAS,RB1,RPS6KB1,SHC1,SRC,STAT1,ST…	ABCB11,ABCC6,ABCD1,ABCD3,ABCE1,ACACA,ACO1,Acot1,ACOT11,ACOT12,ACOT2,ACOX1,ACSL1,ACSL3,ACSL4,ACSL5,ACY3,ADH1C,ADH5,ADK,AGPAT2,AHSG,AKAP1,ALCAM,ALDH1A1,Aldh1a7,ALDOB,ANO10,ANPEP,ANXA5,AP1B1,AP2A1,AP3B1,APOA2,ARL1,ASL,ASS1,ATL3,ATP1A2,ATP2A1,ATP5MC2,ATP5MF,ATP6V1A,ATP6V1E1,B2M,BCAP31,BCL2L1,BCLAF1,BGN,BHMT,C4A/C4B,Calm1 (includes others),CALR,CALU,CANX,CAPN2,CAPNS1,CCT3,CCT5,CD47,CDC34,CISD1,CKMT2,C…	335 (65)	64					IGF1R,INSR
XBP1	transcription regulator		1	Inhibited	-6.949	9.23e-28	XBP1	ACACA,APOA1,ATP2A2,BET1,CALR,CAT,COPB1,COPB2,COPZ1,CYP1A2,CYP2E1,DAD1,DDOST,DERL1,DNAJB11,DNAJC1,DNAJC3,FKBP2,GGCX,HM13,HSP90B1,HSPA13,KDELR2,LMAN1,LMAN2,MOGS,PCYT1A,PDIA3,PDIA4,PPIB,RAB33B,RPN1,RPN2,Rrbp1,SCD,SDF2L1,SEC11A,SEC23A,SEC31A,SEC61A1,SEC61B,SEC61G,SEC63,SPCS2,SPCS3,SRPRA,SRPRB,SSR1,SSR2,SSR3,SSR4,STARD5,SURF4,TRAM1,TXN,TXNDC5	56 (1)	1	1,2-dithiol-3-thione,arsenic trioxide,beta-estradiol,CD38,cholesterol,cigarette smoke,CSF1,EP300,EPHX2,HLA-B,HNF1A,HNF4A,homocysteine,hydrogen peroxide,Insulin,MAPK3,NFE2L2,PI3K (complex),tunicamycin,valproic acid	4-phenylbutyric acid,ACOX1,D-glucose,phenformin,SDF4,sirolimus,SIRT1,SLC13A1		ATP2A2,DNAJC3,FASN,NOS2,NR1H3,phosphatidylethanolamine,SYVN1	ACACA,ACACB,IRS2,PDX1
B2M	transmembrane receptor	-1.058	3	Inhibited	-7.787	9.27e-28	Akt,AMPK,AR,B2M,BCL2,BCL6,CCND1,CDKN1B,Creb,CREB1,DDIT3,EGFR,EIF4E,EPAS1,ESR1,estrogen receptor,FCER1G,Focal adhesion kinase,FOS,GATA2,GATA4,HIF1A,HNF4α dimer,HSF1,IRF3,IRS1,JUN,JUN/JUNB/JUND,MAP2K1,Mapk,MAPK11,MAPK12,MAPK13,MAPK14,MAPK9,Mek,MITF,MKNK1,MYB,MYC,NCOA3,NFATC2,NFE2L2,NFKBIA,NOS3,NR3C1,NR5A2,P38 MAPK,PGR,PI3K (complex),Pkc(s),PLA2G4A,PLCG2,PPRC1,RAS,RB1,RUNX2,RXRA,SREBF1,STAT3,STAT5a/…	AADAC,ABCD1,ABCD2,ABCE1,ACACA,ACLY,Acot1,ACOT11,ACOT12,ACOX2,ACSL1,ACSL3,ACSL4,ACSL5,ACSS2,ACY3,ADH1C,ADH5,ADK,AGPAT3,AHSG,AKAP1,ALCAM,ALDOB,ANO10,AP1B1,AP2A1,AP3B1,APOA1,APOA2,ARF1,ARF4,ARL6IP1,ASL,ATL3,ATP5MF,ATP6V1A,ATP6V1C1,AZGP1,BAAT,BCAP29,BCAP31,BCLAF1,C9,Calm1 (includes others),CANX,CAT,CCT2,CCT4,CCT5,CCT7,CD47,CDC34,Ces1g,CFI,CISD1,Clec2d (includes others),CMBL,CNN3,COPA,COPB1,COPZ1,CRKL…	342 (64)	62	aldesleukin,cadmium,E. coli B5 lipopolysaccharide,EP300,methylprednisolone,metribolone,PRL,ST6GALNAC1	atenolol,HSF1,KRAS,L-glutamic acid,MYCN,sirolimus		IGF1R,SREBF1
CRK-CRKL-CBL	complex		3	Inhibited	-8.12	9.31e-28	26s Proteasome,AKR1B1,Akt,AKT1,AMPK,Ap1,AR,BCAR1,CASP3,CBLC,CCND1,CEBPB,CHUK,Creb,CREB1,CRK,CRK-CRKL-CBL,CRKL,CSF1R,CTNNB1,EGFR,ESR1,FGFR1,FGFR2,FGFR3,Focal adhesion kinase,FOXO1,FOXO3,GABPA,GATA3,HIF1A,HMOX1,HRAS,IL10,IRF3,IRS1,IRS2,JAK2,Jnk,JUN,KRAS,MAP2K1,MAP3K14,MAPK1,MAPK14,MAPK8,Mek,MMP14,MTOR,MTORC1,MYC,NFE2L2,NFkB (complex),NFKB1,NFKBIA,NOS2,NR4A1,P38 MAPK,p70 S6k,PDPK1,PI3K (complex),PIK…	ABCA6,ABCD1,ABCE1,ACO1,Acot1,ACOT12,ACOX1,ACSL1,ACY3,ADH1C,AGPAT3,AGPS,AHCY,AHSG,AKAP1,AKR1C4,ALCAM,ALDH1A1,ANO10,ANPEP,ANXA5,ANXA7,AP2A1,AP3B1,ARF1,ARL6IP5,ASS1,ATP1A2,ATP2A1,ATP6V1A,ATP6V1E1,BCAP29,BCL2L1,BCL2L13,BLVRB,C4A/C4B,Calm1 (includes others),CALU,CANX,CAPN2,CBS/CBSL,CCT3,CCT5,CCT7,CDC34,CDK5RAP3,CDS2,CENPE,Ces1g,CKMT2,Clec2d (includes others),CLTC,COL6A1,COL6A2,COPA,COPB2,COPZ1,CRYZ,CS…	355 (88)	84				PI3K (complex)
NR1I2	ligand-dependent nuclear receptor		1		-1.155	1.09e-27	NR1I2	ABCB9,ACOX1,AHCY,Aldh1a7,ALDH3A2,BHMT,CES3,CPT1A,CTH,Cyb5r3,CYP2A6 (includes others),CYP2B6,CYP2C8,Cyp2d9 (includes others),CYP39A1,CYP3A7,CYP4A11,CYP4V2,CYP7A1,DHCR7,FMO5,GLUL,GOT1,Gsta4,GSTA5,GSTM5,Gstm6,Gulo,LPCAT3,MGST1,MTTP,Mup1 (includes others),NAT8,NAT8B,Nat8f2,PAPSS2,PDIA4,PGRMC2,PIPOX,SCD,SERPIND1,STAT3,Sult1d1,TGM2,UGT1A1,UGT1A3,UGT1A6,Uox	48 (1)	1	beta-estradiol,bile acid,cafestol,CD3 group,chenodeoxycholic acid,chloropromazine,cholic acid,deoxycholate,ethanol,fish oils,GW 4064,lovastatin,methoxsalen,metyrapone,NR1H4,omeprazole,phenobarbital,PK 11195,pregnenolone carbonitrile,rifampin,steroid,sulfinpyrazone,tamoxifen,troglitazone,ursodeoxycholic acid	GnRH analog,LG100268		CDKN1A,cholesterol,CYP,CYP2A6 (includes others),CYP3A,CYP3A5,ENTPD5,FASN,GSTA1,INSIG1,INSIG2,PPARG,SCD,SERPIND1,SULT1E1	ACOX1,APOA4,CYP7A1,GLUL,NR0B2,SREBF1
pirinixic acid	chemical toxicant		1	Inhibited	-6.351	1.39e-27	pirinixic acid	AADAC,ABCD3,ACAA1,ACACA,Acot1,ACOT2,ACOT4,ACOT8,ACOX1,ACSL1,ACSL4,ACSL5,ACSS2,ADH1C,AHSG,ALDH3A2,ANXA7,APOA2,ASL,C3,CAT,CCT3,CCT6A,CCT7,CPT1A,CRP,CYP1A2,CYP2B6,CYP2C8,CYP3A7,CYP4A11,CYP7B1,CYP8B1,DAD1,DECR2,ECH1,EHHADH,EIF3E,ELOVL5,FADS1,FADS2,FBP1,FGB,G6PC,G6PD,GOT1,GPD1,HSD17B4,Hsdl2,HSP90AA1,Hspa1b,MBL2,MGLL,MGST3,MLYCD,MTTP,Mup1 (includes others),PEX11A,PHLDA1,PKLR,PPID,PSMA1,PSMA2,PSMC2,PXMP…	75 (1)	1				ACACA,ACACB,ACOX1,ADIPOR2,APOA2,beta-estradiol,bile acid,BNIP3,CCND1,CCNE1,CDK2,CDKN1A,cholesterol,CREB3L3,CYP3A5,EHHADH,ELOVL5,FABP1,FASN,FGF21,FKBP1A,HIF1A,HSD17B4,hydrogen peroxide,INSIG1,MAPK3,MED1,MYC,NR1D1,NRG4,PDK4,PLIN2,PLIN5,POR,PPARA,PPARD,PPARG,PPARGC1A,PRL,RXRA,SCD,SCP2,SERPINE1,UCP1	chenodeoxycholic acid,COL1A1,CYP27A1,CYP7A1,D-glucose,HNF4A,LEP,let-7a-5p (and other miRNAs w/seed GAGGUAG),NPPB,NR1H3,SREBF1,taurochenodeoxycholate
UVRAG	other		3	Inhibited	-8.538	1.4e-27	26s Proteasome,AKR1B1,Akt,AKT1,AMPK,Ap1,AR,BCAR1,CASP3,CCND1,CEBPB,CHUK,Creb,CREB1,CSF1R,CTNNB1,EGFR,ERK,ERK1/2,ESR1,FGFR1,FGFR2,FGFR3,Focal adhesion kinase,FOXO1,FOXO3,GABPA,GATA3,HIF1A,HMOX1,IKBKB,IL10,IRF3,IRS1,IRS2,JAK2,Jnk,JUN,KRAS,MAP2K1,MAP2K1/2,MAP3K14,MAPK1,MAPK14,MAPK8,Mek,MMP14,MTOR,MTORC1,MYC,NFE2L2,NFkB (complex),NFKB1,NFKBIA,NOS2,NR4A1,p70 S6k,PDPK1,PI3K (complex),PIK3C2B,PIK3C3,PIK…	ABCA6,ABCC6,ABCD1,ABCE1,ACO1,Acot1,ACOT12,ACOX1,ACSL1,ACY3,ADH1C,AGPAT3,AGPS,AHCY,AHSG,AKAP1,AKR1C4,ALCAM,ALDH1A1,ANO10,ANPEP,ANXA5,ANXA7,AP2A1,AP3B1,ARF1,ARL6IP5,ASS1,ATP1A2,ATP2A1,ATP6V1A,ATP6V1E1,BCAP29,BCL2L1,BCL2L13,BHMT,BLVRB,C3,C4A/C4B,Calm1 (includes others),CALR,CALU,CANX,CAPN2,CBS/CBSL,CCT3,CCT5,CCT7,CDC34,CDK5RAP3,CDS2,CENPE,Ces1g,CKMT2,Clec2d (includes others),CLTC,COL6A1,COL6A2,COPA,…	360 (87)	85	BIRC5,MTOR,RPTOR			PI3K (complex),PIK3C3
Cyba-Ncf1c-Ncf2-Nox-Ncf4	complex		3	Inhibited	-8.926	1.53e-27	26s Proteasome,ACACA,Akt,AKT1,ALDH2,AMPK,APP,ATF4,BCAR1,BTK,Ca2+,CAV1,CD247,CDK5,CEBPB,Creb,CREB1,CTNNB1,CYBA,Cyba-Ncf1c-Ncf2-Nox-Ncf4,DIO2,DIO3,DUSP1,EFNA2,EGFR,EIF4E,ERK,ERK1/2,EZH2,F2RL1,F3,Focal adhesion kinase,FOXO1,FOXO3,FOXO4,GAPDH,GCLM,GPX1,HCK,HDAC2,HNRNPK,HRAS,HSF1,hydrogen peroxide,IGF1R,INPP5D,INSR,Insulin,IRS1,ITGB2,ITGB3,JAK2,Jnk,JUN,KRAS,MAP2K1,MAP2K3,MAP3K14,MAPK1,MAPK14,MAPK9,MAP…	ABCB11,ABCB9,ABCC6,ABCD1,ABCD2,ABCD3,ABCE1,ACAA1,Acot1,ACOT11,ACOT2,ACSL3,ACSS2,ACY3,ADH1C,ADH5,ADK,AHSG,AKAP1,ALDOB,AMACR,ANPEP,ANXA5,AP1B1,AP2A1,ARF1,ARF4,ARF5,ARHGDIA,ARL1,ASL,ASPH,ASS1,ATL3,ATP1A2,ATP1B3,ATP2A1,ATP5MC2,ATP6V1A,ATP6V1C1,ATP6V1E1,AZGP1,BAG4,BCAP29,BCAP31,BCL2L1,BCL2L13,BCLAF1,BHMT,C4A/C4B,C6orf89,CALU,CAT,CBS/CBSL,CCT2,CCT4,CCT5,CCT7,CD47,CDC34,CDK5RAP3,CENPE,CISD1,CKMT2,CLTC,C…	380 (117)	114				hydrogen peroxide
NEK8	kinase		3	Activated	7.146	1.61e-27	APC,Cdk,CDK5,CDK8,CDK9,CDKN2A,CEBPB,CTNNB1,Cyclin A,E2F1,E2F2,E2F3,ELF4,estrogen receptor,MYBL2,MYC,NEK8,NRF1,PGR,RB1,RBP1,SKP2,SP1,TFCP2,TP53	ABCB9,ABCD1,ABCD3,ABCE1,ACACA,ACLY,ACO1,ACOT11,ACOT12,ACOX1,ACSL1,ACSL3,ACTA1,ACTN1,ADH5,AKAP1,ALCAM,ALDH1A1,AMY2B,ANXA3,AP1B1,AQP1,ARL6IP1,ARPC1A,ASL,ASS1,ATL3,BCAP31,BGN,BHMT,C3,CALU,CANX,CAPNS1,CAT,CBS/CBSL,CCT3,CCT4,CD47,CDC34,CFH,CISD1,CMBL,CNN3,COPB1,CRKL,CRP,CTH,Cyb5r3,CYP1A2,CYP2A6 (includes others),CYP2B6,Cyp2d9 (includes others),CYP2E1,CYP4F12,CYP7B1,CYP8B1,DCN,DDX3X,DHCR24,DHCR7,DHRS1,…	259 (25)	24	EPAS1,HIF1A
PI3K (complex)	complex		2	Inhibited	-9.236	1.69e-27	26s Proteasome,AKR1B1,Akt,AKT1,AMPK,Ap1,AR,BCAR1,CASP3,CCND1,CEBPB,CHUK,Creb,CREB1,CSF1R,CTNNB1,ERK,ERK1/2,ESR1,FGFR1,FGFR2,FGFR3,Focal adhesion kinase,FOXO1,FOXO3,GABPA,GATA3,HIF1A,HMOX1,IKBKB,IL10,IRF3,IRS1,IRS2,JAK2,Jnk,JUN,KRAS,MAP2K1,MAP2K1/2,MAP3K14,MAPK1,MAPK14,MAPK8,Mek,MMP14,MTOR,MTORC1,MYC,NFE2L2,NFkB (complex),NFKB1,NFKBIA,NOS2,NR4A1,p70 S6k,PDPK1,PI3K (complex),PIK3C2B,PIK3CA,PIK3CD,P…	ABCA6,ABCC6,ABCD1,ABCE1,ACO1,Acot1,ACOT12,ACOX1,ACSL1,ACY3,ADH1C,AGPAT3,AGPS,AHCY,AHSG,AKAP1,AKR1C4,ALCAM,ALDH1A1,ANO10,ANPEP,ANXA5,ANXA7,AP2A1,AP3B1,ARF1,ARL6IP5,ASS1,ATP1A2,ATP2A1,ATP6V1A,ATP6V1E1,BCAP29,BCL2L1,BCL2L13,BHMT,BLVRB,C3,C4A/C4B,Calm1 (includes others),CALR,CALU,CANX,CAPN2,CBS/CBSL,CCT3,CCT7,CD47,CDC34,CDK5RAP3,CDS2,CENPE,Ces1g,CKMT2,Clec2d (includes others),CLTC,COL6A1,COL6A2,COPA,…	359 (84)	84	ADIPOQ,ADRA1B,arachidonic acid,benzylamine,beta-estradiol,bilobalide,cholesterol,CRK-CRKL-CBL,CSF1,D-glucose,D-thioctic acid,dithiothreitol,FLT1,hydrogen peroxide,Ins1,INSR,Insulin,IRS2,KLK3,L-triiodothyronine,NR1H4,PIK3CB,PNPLA2,PRKAA1,PRL,PROX1,PTPN11,PTPN13,sirolimus,SPP1,taurine,taurochenodeoxycholate,TCR,UVRAG,zinc sulfate	(-)-arctigenin,AICAR,atorvastatin,atypical protein kinase C,DS-7423,duvelisib,ethanol,glucosamine,GNA12,homocysteine,isoleucine,L-methionine,L-tryptophan,leucine,NR0B2,pioglitazone,PPARG,pyrophosphate,quercetin,RBP1,SIRT1,STAT5B,troglitazone,valine		ALOX5AP,BIRC5,CCND1,CCNE1,CDK2,CDKN1A,COL1A1,CYP7A1,EIF4EBP1,FOS,GABPA,GSTA1,HIF1A,MAPK3,MAPK8,MYC,NEUROG3,NFE2L2,PDX1,PLA2G4A,RHEB,RPS6KB2,SERPINE1,SREBF1,XBP1	FHIT,Gsk3,NOS2,SMPD1,TXNIP,UCP1
iodoacetamide	chemical reagent		2	Inhibited	-5.117	1.96e-27	FASN,GAPDH,iodoacetamide,NFE2L2	ABCB11,Acaa1b,ACACA,ACLY,ACOX1,ACSL5,AGPAT3,Aldh1a7,ARF1,BHMT,Calm1 (includes others),CAT,CCT3,CCT7,CDC34,Ces1g,Cyp2a12/Cyp2a22,CYP4A22,DAD1,DHCR7,DNAJB11,DNAJC3,EIF3E,ENO1,EPHX1,ESD,FMO1,G6PD,GCLM,GPAM,GSTA3,Gsta4,GSTA5,GSTM5,Gstm6,Gstt1,HACD3,HM13,HSD3B1,HSP90AA1,HSP90B1,HTATIP2,IDE,IDH1,ME1,MGLL,MGST1,MGST3,MLYCD,MOGS,MRPS18B,MSMO1,NAT8B,PCBP1,PCK1,PDIA3,PDIA4,PKLR,PON1,PPIB,PRDX1,PSMA1,PSMD13…	88 (4)	3				NFE2L2	FASN
hydrogen peroxide	chemical - endogenous mammalian		2	Inhibited	-8.886	2.04e-27	26s Proteasome,ACACA,Akt,AKT1,ALDH2,AMPK,APP,ATF4,BCAR1,BTK,Ca2+,CAV1,CD247,CDK5,CEBPB,Creb,CREB1,CTNNB1,DIO2,DIO3,DUSP1,EFNA2,EGFR,EIF4E,ERK,ERK1/2,EZH2,F2RL1,F3,Focal adhesion kinase,FOXO1,FOXO3,FOXO4,GAPDH,GCLM,GPX1,HCK,HDAC2,HNRNPK,HRAS,HSF1,hydrogen peroxide,IGF1R,INPP5D,INSR,Insulin,IRS1,ITGB2,ITGB3,JAK2,Jnk,JUN,KRAS,MAP2K1,MAP2K3,MAPK1,MAPK14,MAPK9,MAPKAPK2,MAT1A,Mitochondrial complex 1,MK…	ABCB11,ABCB9,ABCC6,ABCD1,ABCD2,ABCD3,ABCE1,ACAA1,Acot1,ACOT11,ACOT2,ACSL3,ACSS2,ACY3,ADH1C,ADH5,ADK,AHSG,AKAP1,ALDOB,AMACR,ANPEP,ANXA5,AP1B1,AP2A1,ARF1,ARF4,ARF5,ARHGDIA,ARL1,ASL,ASPH,ASS1,ATL3,ATP1A2,ATP1B3,ATP2A1,ATP5MC2,ATP6V1A,ATP6V1C1,ATP6V1E1,AZGP1,BAG4,BCAP29,BCAP31,BCL2L1,BCL2L13,BCLAF1,BHMT,C4A/C4B,C6orf89,CALU,CAT,CBS/CBSL,CCT2,CCT4,CCT5,CCT7,CD47,CDC34,CDK5RAP3,CENPE,CISD1,CKMT2,CLTC,C…	379 (113)	113	4-aminophenol,5-fluorouracil,6-hydroxydopamine,arsenic trioxide,bezafibrate,cadmium,cholesterol,cigarette smoke,ciprofibrate,Cyba-Ncf1c-Ncf2-Nox-Ncf4,D-glucose,di(2-ethylhexyl) phthalate,dithiothreitol,E. coli B5 lipopolysaccharide,ethanol,INS,L-glutamic acid,MAOB,nafenopin,NCX-4040,pirinixic acid,sodium arsenite,tamoxifen,valproic acid	5,8,11,14-eicosatetraynoic acid,ACOX1,allyl sulfide,beta-estradiol,clofibrate,quercetin,ryanodine		ACTA2,AMPK,ATF6,CASP1,CBS/CBSL,CDC34,CDKN1A,COL1A1,CSF1,CYP51A1,EIF2A,EIF4EBP1,FASN,FDXR,FOS,FYN,GSTA1,HNRNPA1,HSF1,IGF1R,INSIG1,KRAS,let-7a-5p (and other miRNAs w/seed GAGGUAG),MAPK3,MAPK7,MAPK8,mir-132,miR-16-5p (and other miRNAs w/seed AGCAGCA),mir-322,MYC,NOS2,PDX1,PFDN5,PI3K (complex),Pkg,PLA2G4A,PPARGC1A,PPARGC1B,PRKAA,PRKAA2,PTPN11,RBL1,SERPINE1,SESN1,SREBF2,TXNIP,XBP1	ACACA,ALDH2,AURKA,BIRC5,CCND1,CCNE1,CDK2,creatine kinase,DIO2,EPAS1,GLUL,Gsk3,HIF1A,INSR,MAT1A,MTOR,PPARG,RHEB,SIRT1,Timp
FBXL14	enzyme		3	Activated	3.253	2.74e-27	Akt,AMPK,ATF4,BAK1,BAX,BCL2,CCND1,CDH1,CDK4/6,CDKN1B,CDKN2A,CTNNB1,DKK1,ERK,F2,FBXL14,GCK,GLI1,GSK3B,Jnk,KAT2B,MAPK14,MYC,MYOD1,NFKBIA,NOTCH1,P38 MAPK,Pka,PRKAA,PTEN,RB1,RBL2,RELA,SNAI1,STAT3,Tgf beta,TP53,TP73,TWIST1	ABCB9,ABCD1,ABCD3,ABCE1,ACAA1,ACACA,ACLY,ACO1,ACOT11,ACOT12,ACSL3,ACSL5,ACTA1,ACTN1,AHCY,AHSG,AKAP1,ALCAM,ALDH1A1,ANXA3,ANXA5,AP1B1,AQP1,ARF4,ARG1,ARHGDIA,ARL6IP1,ASL,ASPH,ASS1,ATL3,ATP2A1,ATP2A2,ATP5MC2,ATP5MF,AZGP1,BCAP31,BCLAF1,C3,C9,CALR,CALU,CANX,CAPN2,CAPNS1,CCT3,CCT6A,CDC34,CENPE,CISD1,CLDN3,COL6A1,COL6A2,COPB1,CPT1A,CXADR,CYB5A,Cyb5r3,CYP17A1,CYP1A2,CYP2A6 (includes others),Cyp2d9 (includ…	307 (39)	38					MYC
CTDSP1	phosphatase		3	Activated	3.057	3.66e-27	AMPK,ATF4,BAK1,BAX,BCL2,CCND1,CDH1,CDK4/6,CDKN1B,CDKN2A,CTDSP1,CTNNB1,DKK1,ERK,F2,GCK,GLI1,GSK3B,Jnk,KAT2B,MAPK14,MYC,MYOD1,NFKBIA,NOTCH1,P38 MAPK,Pka,PRKAA,PTEN,RB1,RBL2,RELA,SP1,STAT3,Tgf beta,TP53,TP73,TWIST1	ABCB9,ABCD1,ABCD3,ABCE1,ACAA1,ACACA,ACLY,ACO1,ACOT11,ACOT12,ACSL1,ACSL3,ACSL5,ACTA1,ACTN1,ADH5,AHCY,AHSG,AKAP1,ALCAM,ALDH1A1,ANXA3,ANXA5,AP1B1,AQP1,ARF4,ARG1,ARHGDIA,ARL6IP1,ASL,ASPH,ASS1,ATL3,ATP2A1,ATP2A2,ATP5MC2,ATP5MF,AZGP1,BCAP31,BCL2L1,BCLAF1,C3,C9,CALR,CALU,CANX,CAPN2,CAPNS1,CBS/CBSL,CCT3,CCT6A,CDC34,CENPE,CISD1,CLDN3,COL6A1,COL6A2,COPB1,CPT1A,CYB5A,Cyb5r3,CYP17A1,CYP1A2,CYP2A6 (includes o…	312 (38)	38					MYC
GALR2	G-protein coupled receptor		3		-1.569	5.21e-27	ADCY,AMPK,Ap1,BTK,CFTR,CTNNB1,EGF,EGFR,Focal adhesion kinase,FOXO1,FOXO3,G protein,G protein alphai,GALR2,GLI1,GLI2,GNA11,GNA12,GYS2,INSR,MAP2K3,MAPK1,MAPK8,MMP2,MTOR,NFE2L2,NFkB (complex),PIK3CA,PIK3CG,Pka,PPP2CA,PRKAA1,PTK2,RAC1,RAS,SRF,STK4,TEC/BTK/ITK/TXK/BMX	ABCB11,ABCD3,ACAA1,Acaa1b,ACLY,ACO1,Acot1,ACOT2,ACSL1,ACSL5,ADH1C,AGPAT3,ALCAM,ANPEP,ANXA3,AQP1,ARF1,ARL1,ATP1A2,ATP2A1,ATP5MF,BCL2L13,Calm1 (includes others),CAPN2,CAPNS1,CCT3,CCT5,CCT7,CD47,CDK5RAP3,Ces1g,CFH,CFI,CLDN3,CLTC,CMBL,COL6A1,COL6A2,CRAT,Cyb5r3,CYP1A2,Cyp2a12/Cyp2a22,Cyp2c40 (includes others),Cyp2d9 (includes others),CYP2E1,Cyp3a25 (includes others),CYP4A11,CYP4A22,CYP4F12,CYP4V2,CYP7…	215 (38)	34				GNA12	CDKN1A
PROX1	transcription regulator		3	Inhibited	-6.626	5.32e-27	Akt,AKT1,AR,BCL2,CCND1,CCNE1,CDKN1B,CEBPB,CHUK,Creb,CTNNB1,CYP7A1,DAP3,E2f,E2F1,EGFR,ERK,ESR1,ESR2,estrogen receptor,EZH2,FOXM1,FOXO1,FOXO3,HAND1,HIF1A,HTT,ID2,IRF3,IRS1,JUN,MAP3K8,MAPK1,MMP2,MTOR,MYBL2,MYC,Nfat (family),NFAT5,NFE2L2,NFkB (complex),NFKB1,NFKBIA,NR4A1,NR5A2,NRF1,p70 S6k,PDX1,POU5F1,PPARGC1A,PRKAA1,PROX1,PTEN,RB1,RBL2,RELA,RUNX2,SMAD3,SP1,SREBF1,SREBF2,STAT1,STAT3,Stat3-Stat3,STAT5…	ABCB11,ABCD1,ABCD3,ABCE1,ACAA1,ACLY,ACO1,Acot1,ACOT11,ACOT12,ACSL3,ACSL4,ACSL6,ACY3,ADK,AGPAT3,AHCY,AHSG,AKR1C4,ALDH1A1,Aldh1a7,ALDOB,AMACR,AMY2B,ANO10,AP1B1,AP2A1,AP3B1,APOA1,APOA2,ARF1,ARF5,ARHGDIA,ARL6IP5,ASL,ASPH,ASS1,ATL3,ATP1A2,ATP2A1,ATP5MF,ATP6V1A,ATP6V1E1,AZGP1,BAG4,BCAP31,BCL2L13,BHMT,BNIP1,C4A/C4B,C9,Calm1 (includes others),CANX,CAPN2,CCT3,CCT4,CCT5,CCT6A,CCT7,CD47,CDC34,CDK5RAP3,CENPE…	379 (76)	76		PRL		CCNE1,PI3K (complex)	CYP7A1,NR5A2
citrulline	chemical - endogenous mammalian		3		1.846	6.74e-27	26s Proteasome,Akt,AKT1,arginase,CASP3,citrulline,ERK,ERK1/2,FASN,FOXO1,GSTP1,HIF1A,HSD11B1,HSF1,IKBKB,MMP2,MPO,MTOR,MTORC1,Nfat (family),NFkB (complex),Nos,NOS3,NR3C1,P38 MAPK,Pkc(s),PLG,PPARGC1A,PRKAA,PRKAA1,PRKAA2,RAF1,reactive oxygen species,RHEB,RPTOR,SIRT1,Sod,SOD1,SOD2,SOD3,SRC (family),SREBF1,STIM1,TP53,TSC1,TSC2	ABCC6,ABCD3,Acaa1b,ACLY,ACO1,ACOT11,ACOX1,ACSL1,ACSL3,ACSL4,ACSL5,ACSL6,ACSS2,ACTN1,ADH1C,ADH5,AHCY,Aldh1a7,AP1B1,APOA2,APOH,ARF4,ARG1,ARL6IP1,ASL,ASS1,ATL3,ATP5MC2,ATP5MF,ATP6V1E1,BCAP31,BCL2L13,BCLAF1,BGN,BHMT,BNIP3L,C3,C6orf89,CALU,CAPN2,CAPNS1,CCT2,CCT3,CCT4,CCT5,CCT6A,CCT7,CDK5RAP3,CENPE,CFI,CISD1,CLTC,CMBL,CNN3,COL6A2,COPB1,CPT1A,CRP,CRYZ,CXADR,CYP1A2,CYP2A6 (includes others),CYP2C8,CYP2E1,…	264 (46)	43	GRM5	L-glutamic acid		PRKAA
famotidine	chemical drug		3	Activated	3.607	8.9e-27	ACLY,Akt,AMPK,APC,BAX,BCL2,CASP3,CEBPA,Creb,CTNNB1,EGFR,famotidine,Gsk3,HDAC7,HINT2,HRH2,HSF1,IGF1R,IRS1,JUN,JUNB,KAT5,MAF,MAFB,MAPK8,MCL1,MMP2,MPO,MYB,MYC,MYOCD,Nfat (family),NFATC2,NFE2L2,NFKBIA,PDX1,PLG,PSEN1,SERPINE1,SREBF1,SRF,STAT1,STAT3,TFEB,TNF,TP73,ULK1	ABCB9,ABCC6,ABCD1,ABCD2,ABCE1,ACOT12,ACOX1,ACSL1,ACSL5,ACSS2,ACTN1,ACY3,ADK,AGPAT2,AGPAT3,AHCY,AHSG,AKAP1,ALDH1A1,Aldh1a7,ALDOB,ANPEP,ANXA11,AP2A1,APOA1,APOA2,APOH,ARF1,ARF4,ARHGDIA,ARL6IP1,ASGR1,ASL,ATP1A2,ATP6V1A,ATP6V1C1,AZGP1,BCL2L13,BGN,BNIP3L,C4A/C4B,Calm1 (includes others),CALR,CANX,CAPN2,CAPNS1,CCS,CCT2,CCT4,CCT5,CCT6A,CD47,Ces1g,CFI,CLDN3,CMBL,CNTN2,COL6A1,COL6A2,CTH,CXADR,CYB5A,CYP17A1,…	305 (47)	43					Gsk3
lanreotide	biologic drug		3	Activated	8.45	9.67e-27	Akt,AMPK,AR,BCL2,BCL6,caspase,CCND1,CDKN1B,CEBPB,CREB1,DDIT3,EGFR,EIF4E,EPAS1,ERK,ERK1/2,ESR1,estrogen receptor,Focal adhesion kinase,FOS,GATA2,GATA4,HIF1A,HSF1,IRS1,Jnk,JUN,JUN/JUNB/JUND,lanreotide,MAP2K1,Mapk,MAPK1,MAPK11,MAPK12,MAPK13,MAPK14,MAPK8,MAPK9,MAPKAPK2,Mek,MITF,MKNK1,MYB,MYC,NCOA3,Nfat (family),NFE2L2,NFkB (complex),NFKB1,NOS3,NR3C1,P38 MAPK,PGR,PLA2G4A,PPARG,RAS,RB1,RUNX2,RXRA,SREBF…	ABCC6,ABCD1,ABCD2,ABCD3,ABCE1,ACAA1,Acaa1b,ACO1,Acot1,ACOT11,ACOT12,ACOX2,ACSL3,ACSS2,ADH1C,ADH5,AGPAT2,AGPAT3,AHSG,AKAP1,ALCAM,ALDH1A1,ANO10,ANPEP,AP1B1,AP2A1,AP3B1,APOA1,APOA2,ARF1,ARF4,ARL6IP1,ASL,ATL3,ATP1A2,ATP5MF,ATP6V1A,ATP6V1C1,AZGP1,BAAT,BCAP29,BCAP31,BCL2L1,BCLAF1,BHMT,C4A/C4B,C9,Calm1 (includes others),CANX,CAT,CCT2,CCT4,CCT5,CCT7,CD47,CDC34,Ces1g,CFI,CISD1,Clec2d (includes others),CMB…	363 (70)	68
DNAJC3	other	-1.106	3	Activated	7.499	1.11e-26	AKT1,AMPK,ATF3,CASP3,caspase,CFTR,CHUK,DDIT3,DNAJC3,EIF2AK2,EIF2AK3,EIF2S1,ERK,ERN1,estrogen receptor,FADD,FOXO1,FOXO3,HSPA8,IFN type 1,IFNAR1,IKBKB,IRF1,IRS1,Jnk,MAPK14,NFE2L2,NFkB (complex),NFKBIA,P38 MAPK,STAT1,STAT3,STK11,TP53,TSC2	ABCB11,ABCB9,ABCD3,ACAA1,Acaa1b,ACLY,ACO1,Acot1,ACOT11,ACSL3,ACSS2,ACTA1,ADH5,AGPAT3,AHCY,AHSG,ALCAM,ALDH1A1,AMY2B,ANXA5,AP1B1,AP2A1,AQP1,ARF1,ARF4,ARF5,ARG1,ARL6IP5,ASL,ASS1,ATL3,ATP6V1A,ATP6V1E1,AZGP1,B2M,BCAP31,BCL2L13,BGN,BHMT,BNIP3L,C4A/C4B,Calm1 (includes others),CALR,CALU,CAPN2,CAT,CCT3,CCT6A,CCT7,CDC34,CDK5RAP3,CENPE,Ces1g,CFH,CFI,CISD1,CLDN3,CMBL,CNN3,COL6A1,COL6A2,COPB1,CRYZ,CYB5A,Cyb5r…	269 (35)	33	1,2-dithiol-3-thione,beta-estradiol,ciprofloxacin,ERN1,NFE2L2,tunicamycin,valproic acid,XBP1			HSPA8	Ins1
JINK1/2	group		2	Inhibited	-4.284	1.74e-26	AKT1,BCL2L1,CTNNB1,FOXO4,GABPA,HNF4A,IRS1,JINK1/2,JUN,MAPK8,MAPK9,NFE2L2,NOS3,RPTOR,RXRA,SMAD2,SMAD3	ABCB11,ACLY,ACO1,Acot1,ACOX1,ACOX2,ACOX3,ACSL1,ACSL4,ACSL5,ACSS2,ACTA1,ADH1C,ADH5,AGPAT3,ALCAM,ALDH1A1,ALDOB,ANPEP,AP2A1,APOA1,APOA2,ARF1,ARG1,ARL6IP1,ASS1,ATP6V1E1,BAAT,BET1,BGN,BHMT,BLVRB,C3,C4A/C4B,Calm1 (includes others),CCT3,CCT7,CDC34,Ces1g,Ces2e,COL6A1,COL6A2,CPT1A,CRAT,CRYZ,CYP2A6 (includes others),CYP2B6,CYP2C8,Cyp2d9 (includes others),CYP2E1,CYP3A7,CYP4A11,CYP4A22,CYP4F12,CYP7A1,DAD1,DH…	177 (17)	17	bile acid,caprylate derivative,cholesterol,D-glucose,deoxycholate,EPHX2,fatty acid,FGF19,LEP,linoleic acid,MAPK8,sodium arsenite,TCR	COL1A1,ELOVL5,HSF1,MTOR		CYP7A1,FASN,GABPA,MLXIPL,NFE2L2,PEPCK,PLG,RPTOR,RXRA,SCD,SREBF1	HNF4A
hexokinase	group		3	Inhibited	-3.694	1.74e-26	2-deoxyglucose,26s Proteasome,ACLY,AHR,AKT1,Cdc42,CDK2,CDK5,CEBPA,CREB1,CTNNB1,D-glucose,E2F1,EGFR,EIF4E,EPOR,ERBB2,ERK1/2,ERN1,ESR1,FASN,FGF2,FOS,FOXO1,FOXO3,hexokinase,HIF1A,ICAM1,INSR,IPMK,IRF3,IRS1,JAK2,JUN,JUNB,LIPE,mannose,MAP2K1,MAP2K3,MAPK1,MAPK11,MAPK14,MLXIPL,MYC,Nfat (family),NFKBIA,NR0B2,NTRK2,OGA,P38 MAPK,p70 S6k,PDPK1,PDX1,PI3K (complex),Pkc(s),PLA2G6,PPARD,PPARG,PRKCB,PTEN,PTPN11,R…	ABCB11,ABCC6,ABCD1,ABCD2,ABCE1,ABHD12,ACAA1,ACACA,ACAD10,ACLY,Acot1,ACOT12,ACOT2,ACOX1,ACSL1,ACSS2,ACTA1,ACTN1,ALDH1A1,Aldh1a7,ALDOB,AMY2B,ANO10,ANXA3,AP2A1,AP3B1,APOA2,AQP1,ARF1,ARF4,ARF5,ARHGDIA,ARL1,ARL6IP5,ASPH,ASS1,ATP1A2,ATP2A1,ATP2A2,ATP5MC2,ATP6V1A,ATP6V1C1,ATP6V1E1,BCAP29,BCL2L1,BHMT,C1RL,C3,C4A/C4B,CALR,CANX,CAT,CBS/CBSL,CCT3,CCT4,CCT5,CCT6A,CDC34,CDK5RAP3,CLDN3,Clec2d (includes others)…	329 (77)	76	fatty acid,taurine	acyl-coenzyme A,glucose-6-phosphate,mannose-6-phosphate		mannose
DUSP19	phosphatase		3		0.611	2.03e-26	Akt,AKT1,APP,BAX,BCL2,caspase,CDK2,CTNNB1,DUSP19,EGFR,ERK1/2,FADD,GABPA,HNRNPK,HSF1,INSR,IRS1,JUN/JUNB/JUND,MAP2K7,MAPK1,MAPK9,NFAT (complex),NFE2L2,NR3C1,RELA,RPS6KB1,RXRA,STAT3,STAT4,TOB1,TP53	ABCC6,ABCD3,ACACA,ACLY,ACO1,Acot1,ACOT11,ACOT2,ACOX1,ACSL1,ACSL3,ACTA1,ACTN1,ADH1C,ADH5,AGPAT3,AHCY,AHSG,ALCAM,ALDH1A1,ANPEP,ANXA3,AP1B1,AP2A1,AP2A2,AQP1,ARF1,ARG1,ARL6IP1,ARL6IP5,ASL,ASPH,ATL3,ATP1A2,ATP2A1,ATP2A2,ATP5MF,ATP6V1E1,BAAT,BCAP31,Calm1 (includes others),CALR,CALU,CAPN2,CAPNS1,CBS/CBSL,CCT2,CCT3,CCT4,CCT5,CCT6A,CD47,CDC34,CENPE,Ces1g,CISD1,CKMT2,CMBL,CNN3,COL6A1,COPB1,CPT1A,CRAT,CRYZ,…	268 (31)	30
TRRAP	transcription regulator		3	Inhibited	-5.602	2.28e-26	AMPK,APP,AR,ATF4,BAK1,BAX,BRCA1,C/EBP,caspase,CCND1,Cdk,CDK1,CDK4/6,CDKN2A,CDX2,CTNNB1,DKK1,EZH2,F2,FOS,FOXO1,GCK,GLI1,HMGA1,ING1,Jnk,JUN,JUNB,MAP2K1,MCL1,MDM4,MYC,MYOD1,NFKBIA,P38 MAPK,PIAS3,PRKAA,PTEN,RB1,RBL2,RBP1,RELA,SIRT2,SP1,SQSTM1,STAT3,Tgf beta,TP53,TP73,TRRAP,TSC1	ABCB9,ABCD1,ABCD3,ABCE1,ACAA1,ACACA,ACO1,ACOT11,ACOT12,ACSL1,ACSL3,ACTA1,ACTN1,ADH1C,AHCY,AHSG,AKAP1,ALCAM,ALDH1A1,AMACR,ANXA3,ANXA5,AP1B1,APOA1,AQP1,ARF1,ARF4,ARG1,ARHGDIA,ARL6IP1,ARL6IP5,ASL,ASPH,ASS1,ATL3,ATP2A1,ATP5MC2,ATP6V1A,AZGP1,BCAP31,BCL2L1,BCL2L13,BCLAF1,CANX,CAPN2,CAPNS1,CBS/CBSL,CCT3,CDC34,CDK5RAP3,CISD1,CKMT2,CMBL,COPB1,CPT1A,CYB5A,Cyb5r3,CYP17A1,CYP1A2,CYP2A6 (includes others),Cyp2…	325 (51)	49				MYC
2,3,4-trihydroxybenzophenone	chemical reagent		3	Activated	6.011	2.39e-26	2,3,4-trihydroxybenzophenone,Akt,AKT1,AKT3,BCL2,CASP3,CAV1,Creb,CREB1,diacylglycerol,EGFR,ERBB2,ERK,ERK1/2,ESR1,Focal adhesion kinase,FOXO1,HMGA1,IGF1R,IGF2,INSR,Insulin,IRS1,JAK1/2,JAK2,Jnk,JUN,JUNB,MAP2K1,MAP2K3,MAPK1,MAPK8,Mek,MTOR,MYC,NFkB (complex),NFKB1,NR3C1,NTRK2,P38 MAPK,PDK1,PDPK1,PI3K (complex),PI3K (family),PIK3CA,PIK3R1,PRKAA1,PTK2,RAF1,RAS,RB1,SHC1,SPHK1,SRC,STAT1,STAT3,STAT5A,STAT5…	ABCB11,ABCC6,ABCD1,ABCD3,ABCE1,ACACA,ACO1,ACOT11,ACOT12,ACOT2,ACOX1,ACSL1,ACSL3,ACY3,ADH1C,ADH5,ADK,AHSG,AKAP1,ALCAM,ALDH1A1,ANO10,ANPEP,ANXA5,AP1B1,AP2A1,AP3B1,APOA2,ARL1,ASL,ASS1,ATL3,ATP1A2,ATP2A1,ATP5MC2,ATP5MF,ATP6V1A,ATP6V1E1,B2M,BCAP29,BCAP31,BCL2L1,BCL2L13,BCLAF1,BGN,BHMT,C4A/C4B,CALR,CALU,CANX,CAPN2,CCT3,CCT5,CDC34,CDK5RAP3,CISD1,CLDN3,Clec2d (includes others),CLTC,CMBL,CNN3,COL6A1,COPA,…	341 (59)	58					IGF1R
cadmium	chemical toxicant		2	Inhibited	-6.839	2.42e-26	Akt,cadmium,E2F1,ERK1/2,ERN1,ESR1,estrogen receptor,GLUL,glutathione,Jnk,MAP2K1,MAPK1,MTORC1,NFE2L2,P38 MAPK,RAF1,reactive oxygen species,TP53,TXN,TXNRD1	ABCB9,ABCC6,ACAA1,ACACA,ACLY,ACO1,ACOT11,ACSL3,ACSL5,ACTN1,ADH1C,ADH5,AGPAT3,AHCY,AMY2B,ANO10,ANPEP,ANXA5,AP1B1,AP3B1,AQP1,ARF1,ARF4,ARL6IP1,ASL,ASS1,ATL3,ATP1A2,ATP2A1,ATP2A2,ATP6V1A,B2M,BCAP31,BCL2L1,BCLAF1,BGN,BHMT,BNIP3L,C3,Calm1 (includes others),CALR,CALU,CAPNS1,CAT,CCT3,CCT4,CCT7,CDC34,Ces1g,CISD1,CKM,CLDN3,Clec2d (includes others),CMBL,CNN3,COL6A1,COPA,COPB1,COPZ1,CPT1A,CRKL,CSNK1A1,CXADR…	273 (20)	20				B2M,CCND1,CDKN1A,ERN1,HSPA5,hydrogen peroxide,MYC,NFE2L2,RBP1	GLUL,HIF1A
Selectin	group		3	Inhibited	-9.15	2.45e-26	Akt,AMPK,AR,BCL2,BCL6,CCND1,CD247,CD28,CD3,CDKN1B,CEBPB,Creb,CREB1,CXCL12,DDIT3,EGFR,EIF4E,EPAS1,ERK,ERK1/2,ESR1,estrogen receptor,Focal adhesion kinase,FOS,GATA2,GATA4,HCK,HIF1A,HNRNPK,HRAS,HSF1,IRS1,Jnk,JUN,JUN/JUNB/JUND,LCK,MAP2K1,Mapk,MAPK8,MAPK9,MAPKAPK2,Mek,MITF,MKNK1,MYB,MYC,NCOA3,Nfat (family),NFE2L2,NFkB (complex),NFKB1,NFKBIA,NOS3,NR3C1,PGR,PI3K (complex),PIK3R1,PLA2G4A,PPARG,RB1,RUNX2,…	ABCC6,ABCD2,ABCD3,ABCE1,ACAA1,Acaa1b,Acot1,ACOT11,ACOT12,ACOX2,ACSL3,ACSS2,ACY3,ADH5,ADK,AGPAT2,AGPAT3,AHSG,AKAP1,ALCAM,ALDH1A1,ANO10,AP1B1,AP2A1,AP3B1,APOA1,APOA2,ARF1,ARF4,ARL6IP1,ASL,ATL3,ATP6V1A,ATP6V1C1,BAAT,BCAP29,BCAP31,BCL2L1,BCLAF1,BHMT,BZW1,C4A/C4B,C9,Calm1 (includes others),CAT,CCT2,CCT4,CCT5,CCT7,CD47,CDC34,Ces1g,CFI,CISD1,Clec2d (includes others),CMBL,CNN3,COPA,COPB1,COPB2,COPZ1,CRAT…	370 (78)	75
PEPCK	group		3		0.383	4.51e-26	26s Proteasome,Akt,AKT1,ERK,FASN,FOXO1,HIF1A,HSD11B1,HSF1,IRS2,Jnk,MTOR,MTORC1,NOS3,NR3C1,PCK1,PEPCK,PPARGC1A,PRKAA,PRKAA1,PRKAA2,PRKACA,RAF1,RHEB,RPTOR,SIRT1,SREBF1,STIM1,TP53,TSC1,TSC2	Acaa1b,ACLY,ACO1,ACOT11,ACOX1,ACSL1,ACSL3,ACSL4,ACSL5,ACSL6,ACSS2,ACTN1,ADH1C,ADH5,AHCY,Aldh1a7,ANXA5,AP1B1,APOA1,APOA2,AQP1,ARF4,ARG1,ARL6IP1,ASL,ASS1,ATL3,ATP5MC2,ATP5MF,ATP6V1E1,B2M,BCAP31,BCL2L13,BCLAF1,BGN,BNIP3L,C6orf89,CALU,CAPNS1,CAT,CCT2,CCT3,CCT4,CCT5,CCT6A,CCT7,CDK5RAP3,CENPE,CFI,CISD1,CLTC,CMBL,CNN3,COL6A2,COPB1,CPT1A,CRAT,CRP,CRYZ,CXADR,Cyb5r3,CYP17A1,CYP1A2,CYP2A6 (includes others),…	246 (31)	30	carbohydrate,CREB3L3,CRTC2,EP300,ethanol,FMO3,H6PD,HNF4A,JINK1/2,L-triiodothyronine,MAPK8,MLXIPL,NOS2,NR1H4,PCK1,PNPLA2,PPARG,PPARGC1A,SIRT1,SIRT2,steroid	1,4-bis[2-(3,5-dichloropyridyloxy)]benzene,ADIPOQ,AICAR,AMPK,ATF6,berberine,beta-estradiol,C1QTNF3,CDN1163,cholic acid,Esrra,fenofibrate,fish oils,FOXA2,INS,Ins1,Insulin,leucine,MAP4K4,NR0B2,NR1H3,NR1I3,pioglitazone,PRKAA1,SREBF1,TO-901317		amino acids,D-glucose
IGF1 Receptor	complex		3	Inhibited	-5.754	5.95e-26	Akt,AKT1,AKT3,BCL2,CASP3,CAV1,Creb,CREB1,diacylglycerol,EGFR,ERBB2,ERK,ERK1/2,ESR1,Focal adhesion kinase,FOXO1,HMGA1,IGF1 Receptor,IGF1R,IGF2,INSR,Insulin,IRS1,JAK1/2,JAK2,Jnk,JUN,JUNB,MAP2K1,MAP2K3,MAPK1,MAPK8,Mek,MTOR,MYC,NFkB (complex),NFKB1,NR3C1,NTRK2,P38 MAPK,PDK1,PDPK1,PI3K (complex),PI3K (family),PIK3CA,PIK3R1,PRKAA1,PTK2,RAF1,RAS,RB1,SHC1,SPHK1,SRC,STAT1,STAT3,STAT5A,STAT5a/b,TP53	ABCB11,ABCC6,ABCD1,ABCD3,ABCE1,ACACA,ACO1,ACOT11,ACOT12,ACOT2,ACOX1,ACSL3,ACY3,ADH1C,ADH5,ADK,AHSG,AKAP1,ALCAM,ALDH1A1,ANO10,ANPEP,ANXA5,AP1B1,AP2A1,AP3B1,APOA2,ARL1,ASL,ASS1,ATL3,ATP1A2,ATP2A1,ATP5MC2,ATP6V1A,ATP6V1E1,B2M,BCAP29,BCAP31,BCL2L13,BCLAF1,BGN,BHMT,C4A/C4B,CALR,CALU,CANX,CAPN2,CCT3,CCT5,CDC34,CDK5RAP3,CISD1,CLDN3,Clec2d (includes others),CLTC,CMBL,CNN3,COL6A1,COPA,COPB1,COPZ1,CRAT,CRK…	333 (59)	58
RAD21	transcription regulator		3	Inhibited	-5.113	6.52e-26	AMPK,ATF4,BAK1,BAX,BRCA1,caspase,CCND1,Cdk,CDK4/6,CDKN1B,CDKN2A,CHEK2,CTNNB1,DKK1,E2F1,E2F3,ERK,F2,FAS,FOXM1,GCK,GLI1,GSK3B,Jnk,MAPK14,MDM4,MYC,NFKBIA,P38 MAPK,PIAS3,Pka,PRKAA,PTEN,RAD21,RB1,RBL2,RELA,SP1,STAT3,Tgf beta,TP53,TP73	ABCB9,ABCD1,ABCD3,ABCE1,ACAA1,ACACA,ACO1,ACOT11,ACOT12,ACSL1,ACSL3,ACSL5,ACTA1,ACTN1,AHCY,AHSG,AKAP1,ALCAM,ALDH1A1,AMY2B,ANXA3,ANXA5,AP1B1,APOA1,AQP1,ARF4,ARG1,ARHGDIA,ARL6IP1,ARPC1A,ASL,ASPH,ASS1,ATL3,ATP2A2,ATP5MC2,ATP5MF,AZGP1,BCAP31,BCLAF1,C3,C9,CALR,CANX,CAPN2,CAPNS1,CAT,CBS/CBSL,CCT3,CCT4,CCT6A,CDC34,CISD1,CLDN3,CMBL,COL6A1,COL6A2,COPB1,CPT1A,CRKL,CYB5A,Cyb5r3,CYP17A1,CYP1A2,CYP2A6 (include…	303 (42)	40
RUNX1T1	transcription regulator		3	Activated	2.868	7.47e-26	ACLY,Akt,AR,C/EBP,CEBPB,CREBBP,CYP19A1,E2f,E2F1,FASN,FOS,GATA1,HIF1A,INSR,Jnk,JUN,JUN/JUNB/JUND,MAPK9,MMP2,NFkB (complex),NR0B2,NR5A1,P38 MAPK,PI3K (complex),Pkc(s),PPARG,PPARα-RXRα,RB1,RUNX1T1,SMAD4,SP1,SPI1,Tcf 1/3/4,TCF3,TFAP2A,TGFB1,TP53,VitaminD3-VDR-RXR	ABCB11,ABCD3,ACAA1,Acaa1b,ACO1,Acot1,ACOT11,ACOT2,ACSL3,ACSL4,ACSS2,ACTA1,ADH1C,ADK,AGPAT2,AHCY,AHSG,ALCAM,ALDH1A1,Aldh1a7,AMY2B,ANPEP,ANXA3,ANXA5,AP1B1,AP2A2,APOA2,APOH,AQP1,ARF4,ARG1,ARL6IP1,ASS1,ATL3,ATP5MF,B2M,BCAP31,BCL2L1,BHMT,BLVRB,C3,Calm1 (includes others),CALR,CALU,CBS/CBSL,CCS,CCT4,CCT5,Ces2e,CFH,CFI,CISD1,CKMT2,CLDN3,CMBL,CNN3,COL6A2,COPB1,CPT1A,CRKL,CRP,CXADR,CYB5A,CYP2A6 (includes o…	304 (38)	37
SLC22A1	transporter		3		-0.192	8.9e-26	26s Proteasome,Akt,AKT1,AMPK,ERK,FASN,FOXO1,FOXO3,HIF1A,HSD11B1,HSF1,Jnk,MTOR,MTORC1,NOS3,NR3C1,p70 S6k,PPARGC1A,PRKAA,PRKAA1,PRKAA2,PRKAB1,PRKACA,RAF1,RHEB,RPTOR,SIRT1,SLC22A1,SREBF1,STIM1,TP53,TSC1,TSC2	Acaa1b,ACLY,ACO1,Acot1,ACOT11,ACOX1,ACSL1,ACSL3,ACSL4,ACSL5,ACSL6,ACSS2,ACTN1,ADH1C,ADH5,AHCY,Aldh1a7,ANXA5,AP1B1,APOA1,APOA2,AQP1,ARF4,ARG1,ARL6IP1,ASL,ASS1,ATL3,ATP5MC2,ATP5MF,ATP6V1E1,B2M,BCAP31,BCL2L13,BCLAF1,BGN,BNIP3L,C6orf89,CALU,CAPNS1,CCT2,CCT3,CCT4,CCT5,CCT6A,CCT7,CDK5RAP3,CENPE,CFI,CISD1,CLTC,CMBL,CNN3,COL6A2,COPB1,CPT1A,CRP,CRYZ,CXADR,Cyb5r3,CYP17A1,CYP1A2,CYP2A6 (includes others),CYP…	245 (33)	32	atorvastatin				D-glucose,PRKAA,tetraethylammonium
PRKAA	group		2		-0.064	9.44e-26	26s Proteasome,Akt,AKT1,ERK,FASN,FOXO1,HIF1A,HSD11B1,HSF1,Jnk,MTOR,MTORC1,NOS3,NR3C1,PPARGC1A,PRKAA,PRKAA1,PRKAA2,PRKACA,RAF1,RHEB,RPTOR,SIRT1,SREBF1,STIM1,TP53,TSC1,TSC2	Acaa1b,ACLY,ACO1,ACOT11,ACOX1,ACSL1,ACSL3,ACSL4,ACSL5,ACSL6,ACSS2,ACTN1,ADH1C,ADH5,AHCY,Aldh1a7,ANXA5,AP1B1,APOA1,APOA2,AQP1,ARF4,ARG1,ARL6IP1,ASL,ASS1,ATL3,ATP5MC2,ATP5MF,ATP6V1E1,B2M,BCAP31,BCL2L13,BCLAF1,BGN,BNIP3L,C6orf89,CALU,CAPNS1,CAT,CCT2,CCT3,CCT4,CCT5,CCT6A,CCT7,CDK5RAP3,CENPE,CFI,CISD1,CLTC,CMBL,CNN3,COL6A2,COPB1,CPT1A,CRP,CRYZ,CXADR,Cyb5r3,CYP17A1,CYP1A2,CYP2A6 (includes others),CYP2C…	245 (28)	28	(Z)-5-(3-trifluoromethylbenzylidene)thiazolidine-2,4-dione,11-dehydrocorticosterone,2-deoxyglucose,4-phenylbutyric acid,ADIPOQ,AICAR,beta-estradiol,C1QL3,CAMKK1,citrulline,eicosapentenoic acid,fenofibrate,GFPT1,GHRL,glucosamine,hydrogen peroxide,INS,Insulin,ITPR3,L-triiodothyronine,LEP,MYC,oligomycin,policosanol,PRKAA1,PRKAA2,RSVA314,RSVA405,SERPIND1,troglitazone	ELOVL5,ethanol,fatty acid,FLCN,homocysteine,orotic acid,phosphocreatine,PKM,PPARD,PPP2CB,PPP2R1B,SCD,SLC13A5,SLC22A1,SMARCB1,SMPD1,tunicamycin		ACOX1,CDKN1A,HSF1,PPARGC1A,RPTOR,SIRT1	BIRC5,FASN,HIF1A,MTOR,NOS2,PCK1,SREBF1
pioglitazone	chemical drug		2	Inhibited	-3.674	1.14e-25	ACACA,Akt,AMPK,Ap1,BAX,CASP3,CDK5,cytochrome-c oxidase,ERK1/2,HIF1A,INSR,Insulin,IRS1,MMP2,NFE2L2,NFkB (complex),Nos,NOS3,NR3C1,P38 MAPK,PI3K (complex),pioglitazone,Pkc(s),PPARG,PTGS2,RB1,Rock,SMAD2,STAT3,TERT	ABCB11,ABCC6,ABCD3,ACAA1,Acaa1b,ACLY,ACOT12,ACOT2,ACOX1,ACSL1,ACSL4,ACTA1,ADH5,AGPAT2,AGPAT3,AHSG,ALDH1A1,ANXA5,AP2A1,APOA1,ARF1,ARG1,ASS1,ATP2A2,ATP5MC2,ATP5MF,B2M,BHMT,BNIP3L,Calm1 (includes others),CALR,CAPN2,CAPNS1,CAT,CCT3,CCT7,CDC34,Ces1g,CKM,CKMT2,CLDN3,CPT1A,CRAT,CRP,CTH,CYB5A,Cyb5r3,CYP17A1,CYP1A2,Cyp2a12/Cyp2a22,CYP2A6 (includes others),CYP2B6,CYP2C8,CYP2E1,CYP3A7,CYP4A11,CYP4A22,CYP7A1…	216 (30)	30	trimethoprim			13(S)-hydroxyoctadecadienoic acid,ADIPOQ,ADIPOR2,AMPK,ATP2A2,CDKN1A,CYP7A1,FGF21,FOS,GSTA1,INS,Ins1,INSR,Insulin,IRS2,lipid,NFE2L2,PDX1,PLIN2,PPARG,PPARGC1A,PPARGC1B,PTPN11,SLC2A2,SOD2,UCP1	ACACA,ACTA2,beta-estradiol,CCND1,cholesterol,D-glucose,EPAS1,fatty acid,HIF1A,KLK3,LEP,NOS2,PEPCK,PI3K (complex),SERPINE1,SREBF1,STAT5B
DOCK5	other		3	Inhibited	-7.739	1.55e-25	Akt,AKT1,CASP3,Cdc42,CDH1,CTNNB1,DOCK5,EGFR,ELAVL1,ERK,ERK1/2,ESR1,HIF1A,HRAS,JAK2,Jnk,JUN,MAP2K1/2,MAP3K1,MAPK1,MAPK11,MAPK14,MAPK8,Mek,MMP2,MTORC2,MYC,Nfat (family),NFAT5,NFkB (complex),NR3C2,P38 MAPK,PI3K (complex),PLA2G4A,PLD2,PRKCA,Rac,RAC1,RAC2,RAF1,reactive oxygen species,RELA,Rock,ROCK2,SRC (family),SRF,STAT1,STAT3,TP53,ZAP70	ABCB11,ABCC6,ABCD1,ABCD3,ABCE1,ACACA,ACLY,ACOT11,ACOT12,ACSL3,ACSL4,ACSL5,ADH1C,ADH5,AHCY,AHSG,AKAP1,ALCAM,ALDH1A1,ANO10,ANXA5,AP1B1,AP3B1,ARF1,ARG1,ASL,ASS1,ATL3,ATP1A2,ATP2A1,ATP2A2,ATP5MF,ATP6V1A,ATP6V1E1,BCAP31,BCL2L1,BCLAF1,BGN,BHMT,BNIP3L,C3,C4A/C4B,CALU,CANX,CAPN2,CBS/CBSL,CCT3,CCT5,CD47,CDC34,CENPE,CISD1,CKM,CLDN3,Clec2d (includes others),CMBL,COL6A1,COL6A2,COPA,COPB1,COPB2,COPZ1,CPT1A,CR…	318 (50)	48		let-7a-5p (and other miRNAs w/seed GAGGUAG)
2-deoxyglucose	chemical drug		2	Inhibited	-4.82	1.86e-25	2-deoxyglucose,Akt,AMPK,BRCA1,CASP1,CAV1,Creb,EGFR,ERBB2,ERK1/2,ESR1,FOXO3,ICAM1,IGF1R,INSR,IRF3,IRS1,ITGB3,JAK2,Jnk,JUN,JUNB,MAP2K1,MAP2K3,MAPK1,MTOR,MYC,NFKB1,NTRK2,P38 MAPK,p70 S6k,PRKAA,PRKAA1,PRKAA2,PTPN11,RAF1,RB1,RELA,RPTOR,SHC1,SIRT1,STAT1,STAT5A,TP53	ABCB11,ABCC6,ABCD1,ABCD3,ABCE1,ACACA,ACLY,ACO1,Acot1,ACOT11,ACOT12,ACOT2,ACOX1,ACSL3,ACSL5,ACTN1,ACY3,ADH1C,ADH5,ADK,AKAP1,ANO10,ANPEP,ANXA5,AP1B1,AP2A1,AP3B1,APOA1,ARG1,ARL1,ARL6IP1,ASL,ASS1,ATL3,ATP1A2,ATP2A1,ATP2A2,ATP5MC2,ATP6V1A,BCAP31,BCL2L1,BGN,BHMT,C4A/C4B,C6orf89,CALR,CALU,CANX,CAPNS1,CBS/CBSL,CCT3,CCT5,CD47,CDC34,CISD1,CKMT2,CLDN3,Clec2d (includes others),CLTC,CMBL,CNN3,COL6A1,COPA,COPB…	311 (44)	44	GCK	glucosamine		ACACA,AMPK,CASP1,CDKN1A,EIF2A,FOS,HSP90B1,HSPA5,IGF1R,inosine,MYC,PDK1,PRKAA,PRKAA1,PRKAA2,PTPN11,SIRT1,SOD2,TXNIP	CCND1,HIF1A,INSR,LEP,MTOR,MYCN,RPTOR
PQQ cofactor	chemical - endogenous non-mammalian		3	Inhibited	-6.55	2.2e-25	26s Proteasome,Akt,AKT1,ATF4,BCL2,CCND1,CDKN1B,CEBPB,CHUK,Creb,CREB1,CREB3,CREB3L3,CTNNB1,CYP19A1,cytochrome-c oxidase,DAP3,E2f,EGFR,ERK,ESR1,ESR2,estrogen receptor,EZH2,FOXO1,FOXO3,GSR,HAND1,HIF1A,HTT,IKBKB,IRS1,JUN,MAP3K8,MAPK1,MMP2,MTOR,Nfat (family),NFAT5,NFE2L2,NFKBIA,NR4A1,NRF1,P38 MAPK,p70 S6k,PDX1,Pkc(s),POU5F1,PPARG,PPARGC1A,PQQ cofactor,PRKAA1,PTEN,RB1,RUNX2,SMAD2,SMAD3,SP1,SREBF1,SREBF…	ABCB11,Acaa1b,ACLY,ACO1,Acot1,ACOT11,ACSL3,ACSL4,ACSL5,ACSL6,ACTN1,ACY3,ADK,AGPAT2,AGPAT3,AHCY,AHSG,AKAP1,AKR1C4,ALDH1A1,Aldh1a7,ALDOB,AMACR,ANO10,AP1B1,AP2A1,AP3B1,APOA1,APOA2,ARF1,ARF5,ARHGDIA,ARL6IP1,ARL6IP5,ASL,ASPH,ATL3,ATP1A2,ATP2A1,ATP2A2,ATP5MF,ATP6V1A,ATP6V1E1,AZGP1,BAG4,BCAP29,BCAP31,BCL2L1,BCL2L13,BHMT,BNIP1,C4A/C4B,C9,Calm1 (includes others),CALR,CANX,CAT,CCT3,CCT5,CCT6A,CCT7,CD47,CDC…	370 (74)	72				NFE2L2,PPARGC1A
dithiothreitol	chemical reagent		2		-0.07	2.27e-25	AKT1,ALDH2,CASP3,CHUK,dithiothreitol,EGFR,F3,GABBR2,HSF1,hydrogen peroxide,IKBKB,Jnk,JUN,Mapk,MAPK14,MAPK8,Mitochondrial complex 1,NFE2L2,NFkB (complex),P38 MAPK,PARP1,PI3K (complex),Pkc(s),PLA2G16,PLG,RNH1,SMAD3,STAT3	ABCB11,ABCD3,ACSL4,ACSL5,AGPAT3,AHSG,ALDH1A1,ANXA5,APOA1,APOH,AQP1,ARF1,ARG1,ARL6IP1,ARL6IP5,ASS1,ATP2A2,ATP5MF,ATP6V1A,ATP6V1E1,B2M,BAG4,BHMT,Calm1 (includes others),CALR,CAPN2,CAPNS1,CCT2,CCT4,CCT5,CCT6A,CCT7,CD47,Ces1g,CKMT2,COL6A2,CPT1A,CRYZ,CTH,Cyb5r3,CYP1A2,Cyp2a12/Cyp2a22,CYP2A6 (includes others),CYP2S1,CYP4A22,CYP7B1,DCN,DHCR7,DIO1,DNAJA1,DNAJA2,DNAJB11,DNAJC3,DPAGT1,EEF1A1,EIF3E,EIF4A1,E…	207 (28)	28				ALDH2,ATP2A2,creatine kinase,FGF21,glucose-6-phosphate,HSP90B1,HSPA5,hydrogen peroxide,MAPK8,MYC,PI3K (complex),PLG,SYVN1	HIF1A,HSF1,INS,Insulin,NFE2L2,NT5E
CCKAR	G-protein coupled receptor		3	Inhibited	-7.014	2.33e-25	Akt,AKT1,CCKAR,CCND1,CDKN1B,CEBPB,CFTR,CHUK,Creb,CTNNB1,cyclic AMP,DAP3,E2f,EGF,EGFR,ERK1/2,ESR1,ESR2,estrogen receptor,EZH2,FOXO1,FOXO3,G protein,Gli,GLI1,GLI2,Gαq,HAND1,HIF1A,HMGA1,HTT,INSR,IRF3,IRS1,JUN,MAP3K8,MAPK1,MMP2,MTOR,MYC,Nfat (family),NFAT5,NFE2L2,NFkB (complex),NFKBIA,NR4A1,NRF1,p70 S6k,PDPK1,PDX1,PI3K (complex),PI3K (family),PIK3CG,PIK3R1,Pkc(s),POU5F1,PPARGC1A,PRKAA1,PTEN,RB1,REL,R…	ABCC6,ABCD1,ABCD3,ABCE1,Acaa1b,ACLY,ACO1,Acot1,ACOT11,ACOT12,ACOT2,ACSL3,ACSL6,ACY3,ADK,AGPAT3,AGPS,AHCY,AHSG,AKR1C4,ALDH1A1,Aldh1a7,ALDOB,AMACR,ANO10,AP1B1,AP2A1,AP3B1,APOA1,APOA2,ARF1,ARF5,ARHGDIA,ARL6IP5,ASL,ASPH,ATL3,ATP1A2,ATP5MF,ATP6V1A,ATP6V1E1,AZGP1,BAG4,BCAP31,BCL2L13,BHMT,BNIP1,C4A/C4B,C9,Calm1 (includes others),CALR,CANX,CAT,CCT3,CCT5,CCT6A,CCT7,CD47,CDC34,CDK5RAP3,CDS2,Ces1g,CFH,CHIA,…	376 (82)	78		cholesterol
TPD52L1	other		3	Inhibited	-8.509	2.37e-25	26s Proteasome,AMPK,APEX1,AR,BCL2,BCL6,Calcineurin protein(s),CASP3,caspase,CCND1,CDKN1B,CEBPB,Creb,CREB1,DDIT3,DICER1,EGFR,EIF2AK2,EIF4E,EPAS1,ERK,ERK1/2,ESR1,estrogen receptor,Focal adhesion kinase,FOS,FOXO3,GATA2,GATA4,HIF1A,HSF1,IL18,IRS1,JUN,JUN/JUNB/JUND,MAP2K1,MAP2K1/2,MAP2K3,MAP2K4,MAP2K7,MAP3K1,MAP3K5,Mapk,MAPK1,MAPK14,MAPK8,MAPK9,Mek,MITF,MKNK1,MMP14,MYB,MYC,NCOA3,Nfat (family),NFE2L2,N…	ABCC6,ABCD1,ABCD2,ABCD3,ABCE1,Acaa1b,ACO1,Acot1,ACOT11,ACOT12,ACOX2,ACSL3,ACSS2,ACY3,ADH1C,ADK,AGPAT2,AGPAT3,AHSG,AKAP1,ALCAM,ALDH1A1,ANO10,ANPEP,ANXA7,AP1B1,AP2A1,AP3B1,APOA1,APOA2,ARF1,ARF4,ARHGDIA,ARL1,ARL6IP1,ASL,ASPH,ATL3,ATP1A2,ATP5MF,ATP6V1A,ATP6V1C1,AZGP1,BAAT,BCAP29,BCAP31,BCLAF1,BHMT,C4A/C4B,C9,Calm1 (includes others),CANX,CAPN2,CAT,CCT2,CCT4,CCT5,CCT7,CD47,CDC34,Ces1g,CFI,CISD1,CKMT2,C…	367 (80)	78
cangrelor	chemical drug		3	Activated	7.231	2.62e-25	ADCY,Akt,BCL2,cangrelor,CCND1,CDKN1B,CEBPB,CHUK,CTNNB1,cyclic AMP,CYP19A1,DAP3,E2f,EGFR,ERK,ESR1,ESR2,estrogen receptor,EZH2,F2,F2R,F2RL1,F3,F7,FOXO1,FOXO3,HAND1,HIF1A,HTT,IRF3,IRS1,JAK2,Jnk,JUN,MAP3K1,MAP3K8,MAPK14,MAPK8,MMP2,MTOR,MYC,Nfat (family),NFAT5,NFE2L2,NFkB (complex),NFKB1,NFKBIA,NR4A1,NRF1,P2RY12,P38 MAPK,p70 S6k,PDX1,PI3K (complex),PLG,POU5F1,PPARGC1A,PRKAA1,PTEN,Rac,RAF1,RAP1B,RB1,RE…	ABCD1,ABCD3,ABCE1,ACAA1,ACLY,Acot1,ACOT11,ACOT12,ACSL3,ACSL6,AGPAT3,AHCY,AHSG,AKR1C4,ALDH1A1,Aldh1a7,ALDOB,AMACR,ANO10,ANXA5,AP1B1,AP2A1,AP3B1,APOA2,APOH,ARF1,ARF5,ARHGDIA,ARL6IP5,ASL,ASPH,ATL3,ATP6V1A,AZGP1,BAG4,BCAP31,BCL2L13,BNIP1,C4A/C4B,C9,Calm1 (includes others),CANX,CCT3,CCT5,CCT6A,CCT7,CD47,CDC34,CDK5RAP3,CENPE,Ces1g,CFI,CHIA,CISD1,CKMT2,Clec2d (includes others),CLTC,CMBL,COPA,COPB1,COPZ1…	359 (87)	83
ELMO1	other		3	Inhibited	-7.695	2.72e-25	Akt,AKT1,CASP3,Cdc42,CDH1,CTNNB1,EGFR,ELMO1,ERK,ERK1/2,ESR1,HIF1A,HRAS,JAK2,Jnk,JUN,MAP2K1/2,MAP3K1,MAPK1,MAPK11,MAPK14,MAPK8,Mek,MMP2,MTORC2,MYC,Nfat (family),NFAT5,NFkB (complex),NR3C2,P38 MAPK,PI3K (complex),PLA2G4A,PRKCA,Rac,RAC1,RAF1,reactive oxygen species,RELA,Rock,ROCK2,SRC (family),SRF,STAT1,STAT3,TP53,ZAP70	ABCB11,ABCC6,ABCD1,ABCD3,ABCE1,ACACA,ACLY,ACOT11,ACOT12,ACSL3,ACSL4,ACSL5,ADH1C,ADH5,AHCY,AHSG,AKAP1,ALCAM,ALDH1A1,ANO10,ANXA5,AP1B1,AP3B1,ARF1,ARG1,ASL,ASS1,ATL3,ATP1A2,ATP2A1,ATP2A2,ATP5MF,ATP6V1A,ATP6V1E1,BCAP31,BCLAF1,BGN,BHMT,BNIP3L,C3,C4A/C4B,CALU,CANX,CAPN2,CBS/CBSL,CCT3,CCT5,CD47,CDC34,CENPE,CISD1,CKM,CLDN3,Clec2d (includes others),CMBL,COL6A1,COL6A2,COPA,COPB1,COPB2,COPZ1,CPT1A,CRKL,CRP,…	317 (47)	45	PLG	HNF4A,KLF3
IGF1R	transmembrane receptor		2	Inhibited	-6.505	2.92e-25	Akt,AKT1,CASP3,CAV1,Creb,diacylglycerol,EGFR,ERBB2,ERK,ERK1/2,ESR1,Focal adhesion kinase,FOXO3,IGF1R,IGF2,IRS1,IRS2,JAK1/2,JAK2,Jnk,JUN,JUNB,MAP2K1,MAP2K3,MAPK1,MAPK8,Mek,mir-140,MTOR,MTORC2,MYC,NFKB1,NR3C1,NTRK2,P38 MAPK,p70 S6k,PDK1,PDPK1,PI3K (complex),PI3K (family),PIK3CA,PIK3R1,PRKAA1,PTK2,PTPN11,RAF1,RAS,RB1,SHC1,SPHK1,SRC,STAT1,STAT3,STAT5A,STAT5a/b,TP53	ABCB11,ABCC6,ABCD1,ABCD3,ABCE1,ACACA,ACO1,Acot1,ACOT11,ACOT12,ACOX1,ACSL1,ACSL3,ACSL4,ACSL5,ACY3,ADH1C,ADH5,ADK,AHSG,AKAP1,ALCAM,ALDH1A1,ANO10,ANPEP,ANXA5,AP1B1,AP2A1,AP3B1,APOA2,ARL1,ASL,ASS1,ATL3,ATP1A2,ATP2A1,ATP5MF,ATP6V1A,ATP6V1E1,B2M,BCAP31,BCL2L1,BCLAF1,BGN,BHMT,C4A/C4B,CALR,CALU,CANX,CAPN2,CAPNS1,CCT3,CCT5,CD47,CDC34,CISD1,CLDN3,Clec2d (includes others),CLTC,CMBL,CNN3,COL6A1,COPA,COPB1,CO…	318 (56)	56	2-deoxyglucose,acetaminophen,ADIPOQ,B2M,bisphenol A,ciprofloxacin,EPAS1,HNF1A,hydrogen peroxide,INS,Ins1,Insulin,KRAS,L-methionine,metribolone,PDGF (family),PDX1,PRL,SYVN1,tamoxifen	2,3,4-trihydroxybenzophenone,AICAR,ceritinib,CSF1,FR180209,glucosamine,HNF4A,INSR,KW-2450,L-glutamic acid,L-triiodothyronine,linsitinib,miR-16-5p (and other miRNAs w/seed AGCAGCA),mir-322,tanespimycin,valproic acid,WT1		ACTA2,CDKN1A,COL1A1,COL4A2,FASN,FOS,GCK,HIF1A,IRS2,MAPK3,mir-132,MTOR,MYC,PDK1,PKM,SCP2,SLC16A2,SLC2A2,SREBF1,UCP1	CD38,CSHL1,MAPK8
FYN	kinase		2	Inhibited	-9.045	3.22e-25	Akt,AKT1,AMPK,BTK,CASP3,CD247,CD28,CDK5,CREBBP,CTNNB1,DCX,EGFR,ERK,ERK1/2,ERN1,Focal adhesion kinase,FYN,HRAS,IKBKB,IRF3,IRF7,ITCH,JAK2,Jnk,Nfat (family),NFE2L2,NFkB (complex),NFKBIA,NOS2,NTRK2,P38 MAPK,PI3K (complex),PIK3CA,PIK3CD,PIK3CG,PIK3R1,Pkc(s),PTK2,PTPRJ,RAC1,RAF1,RAS,RHOA,SHC1,SNCA,STAT1,STAT3,ZAP70,ZNF106	ABCB11,ABCB9,ABCC6,ABCD3,ABHD16A,ACO1,ACTN1,ADH5,AGPAT3,AHSG,ALCAM,ALDH1A1,ANPEP,ANXA3,ANXA5,AP1B1,AQP1,ARF1,ARF4,ARL6IP1,ASS1,ATP5MF,ATP6V1E1,AZGP1,BCL2L13,BGN,BHMT,BNIP3L,BZW1,Calm1 (includes others),CALR,CAPN2,CAPNS1,CCT3,CCT5,CCT7,CD47,CDC34,Ces1g,COL6A1,COL6A2,COPB2,CPT1A,CRYZ,Cyb5r3,CYP17A1,Cyp2a12/Cyp2a22,CYP2B6,Cyp2d9 (includes others),CYP4A22,CYP4F12,CYP7B1,CYP8B1,DAD1,DCN,DDX3X,DHCR7,DN…	257 (49)	48	CSF1,ethanol,GRM5,HIF1A,hydrogen peroxide,INSR,LAMA2,PLG,PRKAA2,PRL,TCR	beta-carotene,PTPN11		ERN1,NFE2L2,NOS2,PIK3CB,ZNF106	AMPK,FOS
Gsk3	group		2	Inhibited	-3.349	3.31e-25	ACLY,Akt,AMPK,APC,BAX,BCAR1,BCL2,CASP3,CEBPA,Creb,CTNNB1,EGFR,Gsk3,HDAC7,HINT2,HSF1,IGF1R,IRS1,JUN,JUNB,KAT5,MAF,MAFB,MAPK8,MCL1,MYB,MYC,MYOCD,Nfat (family),NFATC2,NFE2L2,NFKBIA,PDX1,PSEN1,SREBF1,SRF,STAT1,STAT3,TFEB,TNF,TP73,ULK1	ABCB9,ABCC6,ABCD1,ABCD2,ABCE1,ACOT12,ACOX1,ACSL1,ACSL5,ACSS2,ACTN1,ACY3,ADK,AGPAT2,AGPAT3,AHCY,AHSG,AKAP1,ALDH1A1,Aldh1a7,ALDOB,ANPEP,ANXA11,AP2A1,APOA1,APOA2,ARF1,ARF4,ARHGDIA,ARL6IP1,ASGR1,ASL,ATP1A2,ATP6V1A,ATP6V1C1,AZGP1,BCL2L13,BGN,BNIP3L,C4A/C4B,Calm1 (includes others),CALR,CANX,CAPN2,CAPNS1,CCS,CCT2,CCT4,CCT5,CCT6A,CD47,Ces1g,CFI,CLDN3,CMBL,CNTN2,COL6A1,COL6A2,CTH,CXADR,CYB5A,CYP17A1,CYP1A…	300 (42)	41	6-hydroxydopamine,D-glucose,KEAP1,PDK1,roscovitine,sirolimus	amino acids,AR-A014418,famotidine,fenofibrate,GHRL,hydrogen peroxide,INS,Ins1,Insulin,LEP,PI3K (complex),Pkg,SIRT1,valproic acid		BIRC5,CCND1,CDKN1A,DSP,FASN,HSF1,JUN/JUNB/JUND,KAT5,MAPK8,NOS2,PDX1,PPARG,SPP1,SREBF2,TFEB	ACLY,AMPK,FOS,MYC,NFE2L2,SREBF1
PFDN5	transcription regulator		3	Activated	5.316	3.51e-25	Akt,AMPK,ATF4,BAK1,BAX,BRCA1,caspase,CCND1,Cdk,CDK4/6,CDK5,CDKN1B,CDKN2A,CTNNB1,DKK1,E2f,ERK,F2,FAS,GCK,GLI1,HIF1A,MAP2K1/2,MAPK14,MYC,MYOD1,NFKBIA,P38 MAPK,PFDN5,PRKAA,PTEN,RBL2,RELA,SP1,Tgf beta,TP53,TP73	ABCB9,ABCD1,ABCD3,ABCE1,ACAA1,ACACA,ACO1,ACOT11,ACOT12,ACSL1,ACSL3,ACTA1,ACTN1,AHCY,AKAP1,ALCAM,ANXA3,AP1B1,APOA1,AQP1,ARF4,ARG1,ARHGDIA,ARL6IP1,ASL,ASPH,ASS1,ATL3,ATP2A1,ATP5MC2,ATP5MF,AZGP1,BCAP31,BCL2L1,BCLAF1,C3,C9,CALR,CANX,CAPN2,CAPNS1,CBS/CBSL,CCT3,CCT6A,CDC34,CENPE,CISD1,CMBL,CNN3,COL6A1,COL6A2,COPB1,CPT1A,CTH,Cyb5r3,CYP17A1,CYP1A2,CYP2A6 (includes others),Cyp2d9 (includes others),CYP2E1,…	293 (37)	36	hydrogen peroxide				MYC
CFHR3	other		3	Activated	6.833	3.52e-25	Akt,AKT1,BCL2,CCND1,CD19,CDKN1B,CEBPB,CFHR3,CHUK,Creb,CTNNB1,CYP19A1,DAP3,E2f,EGFR,ERK,ERK1/2,ESR1,ESR2,estrogen receptor,EZH2,FOXO1,FOXO3,HAND1,HIF1A,HTT,IRF3,IRS1,Jnk,JUN,MAP2K1,MAP3K8,MAPK8,MAPK9,MMP2,MTOR,MYC,Nfat (family),NFAT5,NFE2L2,NFkB (complex),NFKB1,NFKBIA,NR4A1,NRF1,p70 S6k,PDX1,PI3K (complex),POU5F1,PPARGC1A,PRKAA1,PTEN,RB1,RELA,RUNX2,SMAD3,SP1,SREBF1,SREBF2,STAT1,STAT3,Stat3-Stat3,S…	ABCC6,ABCD1,ABCD3,ABCE1,ACAA1,ACLY,Acot1,ACOT11,ACOT12,ACSL3,ACSL6,ACY3,ADK,AGPAT3,AHCY,AHSG,AKR1C4,ALDH1A1,Aldh1a7,ALDOB,AMACR,ANO10,ANXA5,AP1B1,AP2A1,AP3B1,APOA2,ARF1,ARF5,ARHGDIA,ARL6IP5,ASL,ASPH,ASS1,ATL3,ATP5MF,ATP6V1A,ATP6V1E1,AZGP1,BAG4,BCAP31,BCL2L13,BHMT,BNIP1,C4A/C4B,C9,Calm1 (includes others),CALR,CANX,CCT3,CCT5,CCT6A,CCT7,CD47,CDC34,CDK5RAP3,CENPE,Ces1g,CFI,CHIA,CISD1,CKMT2,Clec2d (in…	362 (74)	72
polycyclic aromatic hydrocarbons	chemical toxicant		3	Inhibited	-8.838	3.54e-25	2-amino-1-methyl-6-phenylimidazo-4-5-b-pyridine,AHR,Akt,AMPK,AR,BCL2,BCL6,benzo(a)pyrene,CCND1,CDKN1B,CEBPB,Creb,CREB1,CYP1A1,DDIT3,EGFR,EIF4E,EPAS1,ERK,ERK1/2,estrogen receptor,Focal adhesion kinase,FOS,GATA2,GATA4,HIF1A,HSF1,IL22,IRS1,Jnk,JUN,JUN/JUNB/JUND,MAP2K1,Mapk,MAPK1,MAPK11,MAPK12,MAPK13,MAPK14,MAPK8,MAPK9,MAPKAPK2,Mek,MITF,MKNK1,MYB,MYC,NCOA3,NFE2L2,NFkB (complex),NFKB1,NFKBIA,NOS3,NR3C…	ABCC6,ABCD1,ABCD2,ABCD3,ABCE1,ACAA1,Acaa1b,ACO1,Acot1,ACOT11,ACOT12,ACOX2,ACSL3,ACSS2,ACTN1,ACY3,ADH1C,ADH5,ADK,AGPAT2,AGPAT3,AHSG,AKAP1,ALCAM,ALDH1A1,ANPEP,AP1B1,AP2A1,APOA1,APOA2,ARF1,ARF4,ARHGDIA,ARL6IP1,ASL,ATL3,ATP1A2,ATP6V1C1,BAAT,BCAP29,BCAP31,BCL2L1,BHMT,C4A/C4B,C9,Calm1 (includes others),CANX,CAT,CBS/CBSL,CCT2,CCT4,CCT5,CCT7,CD47,CDC34,Ces1g,CFI,CISD1,CMBL,CNN3,COL6A1,COPB1,CRAT,CRP,CRYZ…	336 (76)	76				CYP,GSTA1
atypical protein kinase C	group		2	Inhibited	-8.589	3.78e-25	Akt,atypical protein kinase C,CDKN1A,ERK1/2,IRS1,MARK2,NFE2L2,NFkB (complex),PI3K (complex),PRKCI,RAF1,RELA,Rock,SREBF1	ABCB11,ABCC6,ABCD3,ACLY,ACSL1,ACSL4,ACSS2,ACTA1,ADH1C,AGPAT3,AP2A1,APOA2,AQP1,ARF1,ARF4,ATP2A2,BHMT,BNIP3L,C3,Calm1 (includes others),CALR,CAPNS1,CAT,CBS/CBSL,CCT3,CCT7,CDC34,Ces1g,CFI,COPB2,CPT1A,CXADR,CYB5A,Cyb5r3,CYP17A1,Cyp2a12/Cyp2a22,CYP2B6,CYP4A22,CYP7A1,CYP7B1,CYP8B1,DAD1,DIO1,DNAJB11,DNAJC3,EHHADH,EIF3E,ENO1,EPHX1,ERAP1,ESD,FADS1,FADS2,FDFT1,FGG,FMO1,GCH1,GNPAT,GPAM,GSTA3,Gsta4,GSTK1,Gst…	167 (14)	13	ADORA2A,AICAR,D-glucose,Ins1,Insulin,IRS2,LEP,MAPK3	lipid		CDKN1A,NFE2L2,SREBF1	PI3K (complex)
USP15	peptidase		3	Inhibited	-5.738	3.94e-25	AR,BCL2,BTRC,CCND1,CHUK,CTNNB1,ERK,ESRRA,EZH2,FOXO4,FOXP3,HDAC1,HIF1A,JUN,MAPK8,MAPK9,Mek,MTOR,MYC,N-cor,NANOG,NFkB (complex),NFKB2,NFKBIA,P38 MAPK,PPP2CA,PRKACA,PTGS2,RAF1,RBL2,REL,RELB,RHOA,RORC,SMAD3,SNAI2,STAT5a/b,TCF7L2,TERT,TP53,UBC,USP15,VDR	ABCB11,ABCB9,ABCD1,ABCD2,ABCD3,ABCE1,ACAA1,ACACA,ACO1,ACOT11,ACOT12,ACOT4,ACOX1,ACSL1,ACSL4,ACSL5,ACSS2,ADH5,ADK,AGPS,AKAP1,AKR1C4,ALCAM,ALDH1A1,AMACR,ANPEP,ANXA3,ANXA5,AP1B1,APOA1,ARL6IP1,ARL6IP5,ASL,ASPH,ASS1,ATL3,ATP5MF,AZGP1,BCAP31,BCL2L1,BCLAF1,BGN,BNIP3L,C3,CANX,CAT,CCT3,CDC34,CDS2,CERS2,CISD1,CLDN3,CLTC,CMBL,CNN3,COL6A1,COL6A2,COPB1,CPT1A,CRKL,Cyb5r3,CYP17A1,CYP1A2,CYP2A6 (includes others)…	316 (43)	41
BAY 41-2272	chemical reagent		3	Inhibited	-8.292	4.22e-25	Akt,AKT1,ATF4,BAY 41-2272,BCL2,CCND1,CDKN1B,CEBPB,CFTR,CHUK,Creb,CREB1,CREB3,CREB3L3,CTNNB1,DAP3,E2f,EGFR,ERK,ERK1/2,ESR1,ESR2,estrogen receptor,EZH2,F2,FOXO1,FOXO3,HAND1,HDAC1,HIF1A,HTT,IRF3,IRS1,JUN,MAP3K1,MAP3K8,Mek,MMP2,MTOR,MYC,Nfat (family),NFAT5,NFE2L2,NFkB (complex),NFKB1,NFKBIA,NR4A1,NRF1,p70 S6k,PDX1,Pkg,POU5F1,PPARG,PPARGC1A,PPP1R1B,PRKAA1,PRKG1,PTEN,RAF1,RB1,RELA,RUNX2,sGC,SMAD3,SP1,S…	ABCC6,ABCD1,ABCD3,ABCE1,Acaa1b,ACLY,Acot1,ACOT11,ACOT12,ACSL3,ACSL6,ACY3,ADK,AGPAT2,AGPAT3,AHCY,AHSG,AKR1C4,ALDH1A1,Aldh1a7,ALDOB,AMACR,ANO10,AP1B1,AP2A1,AP3B1,APOA2,ARF1,ARF5,ARHGDIA,ARL6IP5,ASL,ASPH,ASS1,ATL3,ATP2A2,ATP5MF,ATP6V1A,ATP6V1E1,AZGP1,BAG4,BCAP29,BCAP31,BCL2L13,BHMT,BNIP1,C4A/C4B,C9,Calm1 (includes others),CAT,CCT3,CCT5,CCT6A,CCT7,CD47,CDC34,CDK5RAP3,CENPE,Ces1g,CFH,CHIA,CISD1,CKMT2,…	377 (82)	80				Pkg
DIO2	enzyme		3	Inhibited	-6.185	4.52e-25	Akt,AKT1,BCL2,CCND1,CDKN1B,CEBPB,CFTR,CHUK,Creb,CTNNB1,CYP19A1,DAP3,DIO2,DIO3,E2f,EGFR,ERK,ERK1/2,ESR1,ESR2,estrogen receptor,EZH2,FASN,FOXO1,FOXO3,HAND1,HIF1A,HTT,IRF3,IRS1,ITGB3,JAK2,Jnk,JUN,levothyroxine,MAP3K1,MAP3K8,MAPK14,MAPK8,MMP2,MTOR,MYC,Nfat (family),NFAT5,NFE2L2,NFkB (complex),NFKB1,NFKBIA,NR4A1,NRF1,P38 MAPK,p70 S6k,PDX1,Pkc(s),POU5F1,PPARGC1A,PRKAA1,PTEN,Rac,RAF1,RB1,RBL2,RELA,RUNX2…	ABCC6,ABCD1,ABCE1,ACAA1,Acaa1b,ACACA,Acot1,ACOT11,ACOT12,ACSL3,ACSL6,ACTA1,ACY3,ADK,AGPAT3,AHCY,AKR1C4,ALDOB,AMACR,ANO10,ANXA5,AP1B1,AP2A1,AP3B1,APOA2,ARF1,ARF5,ARHGDIA,ARL6IP5,ASL,ASPH,ASS1,ATL3,ATP2A2,ATP6V1A,ATP6V1E1,AZGP1,BAG4,BCAP31,BCL2L13,BHMT,BNIP1,BNIP3L,C4A/C4B,C9,Calm1 (includes others),CANX,CCT3,CCT5,CCT6A,CCT7,CD47,CDK5RAP3,CENPE,Ces1g,CFH,CFI,CHIA,CISD1,CKMT2,Clec2d (includes others…	364 (86)	85	1,4-bis[2-(3,5-dichloropyridyloxy)]benzene,beta-estradiol,bile acid,FGF21,MAPK8,methimazole,PPARA,PPARGC1A,PPARGC1B,selenium,SIRT3,SYVN1,TRH	3,5-L-diiodothyronine,FOSL2,hydrogen peroxide,NR1H3,SCD,SERTAD2,Sik1,SLC16A2,tunicamycin,UBE2G1		ATP2A2,TG	COL6A1,phosphocreatine
iopanoic acid	chemical drug		3	Activated	7.276	4.68e-25	Akt,AKT1,BCL2,CCND1,CDKN1B,CEBPB,CHUK,Creb,CTNNB1,CYP19A1,DAP3,E2f,EGFR,ERK,ERK1/2,ESR1,ESR2,estrogen receptor,EZH2,FOXO1,FOXO3,HAND1,HIF1A,HTT,iopanoic acid,IRF3,IRS1,JAK2,Jnk,JUN,MAP3K1,MAP3K8,MAPK14,MAPK8,MMP2,MTOR,MYC,Nfat (family),NFAT5,NFE2L2,NFkB (complex),NFKB1,NFKBIA,NR4A1,NRF1,P38 MAPK,p70 S6k,PDX1,POU5F1,PPARGC1A,PRKAA1,PTEN,Rac,RAF1,RB1,RELA,RUNX2,SMAD3,SP1,SREBF1,SREBF2,SRF,STAT1,STA…	ABCC6,ABCD1,ABCD3,ABCE1,ACAA1,ACLY,Acot1,ACOT11,ACOT12,ACSL3,ACSL6,ACY3,ADK,AGPAT3,AHCY,AHSG,AKR1C4,ALDH1A1,Aldh1a7,ALDOB,AMACR,ANO10,ANXA5,AP1B1,AP2A1,AP3B1,APOA2,ARF1,ARF5,ARHGDIA,ARL6IP5,ASL,ASPH,ASS1,ATL3,ATP6V1A,ATP6V1E1,AZGP1,BAG4,BCAP31,BCL2L13,BHMT,BNIP1,C4A/C4B,C9,Calm1 (includes others),CANX,CCT3,CCT5,CCT6A,CCT7,CD47,CDC34,CDK5RAP3,CENPE,Ces1g,CFI,CHIA,CISD1,CKMT2,Clec2d (includes other…	365 (78)	76					CSHL1,L-triiodothyronine
IRS4	other		3	Inhibited	-5.647	5.02e-25	Akt,AKT1,Creb,EGFR,ERBB3,ERK1/2,FOXO1,GSK3B,HIF1A,HMGA1,IGF1R,IRF3,IRS4,MMP2,MYC,Nfat (family),NFkB (complex),NFKBIA,P38 MAPK,PDPK1,PI3K (family),PIK3C2B,PIK3CA,PIK3CD,PIK3CG,PIK3R1,PPARGC1A,PTK6,RAS,REL,RELA,SP1,SREBF1,SREBF2,STAT1,TP53	ABCB9,ABCC6,ABCD1,ABCD3,ABCE1,ACLY,ACO1,ACOT11,ACOT12,ACOX1,ACSL1,ACSL3,ACSL6,ACY3,ADH1C,ADK,AGPS,AHCY,AKAP1,ALCAM,ANPEP,ANXA5,AP1B1,APOA1,APOA2,ARF4,ARG1,ASL,ATL3,ATP2A2,ATP5MF,ATP6V1E1,AZGP1,BCAP31,BCL2L13,BHMT,C4A/C4B,CALR,CALU,CANX,CAPN2,CAT,CBS/CBSL,CCT3,CCT5,CD47,CDC34,CDK5RAP3,CDS2,CFI,CISD1,CKMT2,CMBL,CNN3,COL6A1,COL6A2,COPB1,CRKL,CRYZ,CTH,CXADR,CYP17A1,CYP1A2,CYP2A6 (includes others),CYP…	283 (36)	35	INSR
KDM2B	enzyme		3		-0.421	6.03e-25	Ahr-aryl hydrocarbon-Arnt,AKT1,Ap1,BAX,CCND1,CCND3,CEBPA,CEBPB,CREBBP,E2f,E2F1,ERK,FOS,FOXO3,JUN,JUN/JUNB/JUND,KDM2B,LPL,MAPK14,MAPK8,MEF2C,MYOD1,NFE2L2,NR4A1,NR4A2,NR4A3,P38 MAPK,PPARG,PTEN,RAF1,RB1,SP1,SPI1,TERT,TP53,YY1	ABCB11,ACAA1,Acaa1b,ACACA,ACO1,Acot1,ACOT11,ACSL3,ACSL4,ACTN1,ADH1C,AGPAT3,AHCY,AKAP1,AKR1C4,AMY2B,ANXA3,ANXA5,AP1B1,AQP1,ARF1,ARF4,ARHGDIA,ARL6IP5,ASL,ASPH,ATL3,ATP2A1,ATP5MF,ATP6V1E1,AZGP1,B2M,BCAP31,BCLAF1,Calm1 (includes others),CALU,CAPNS1,CBS/CBSL,CCT3,CCT4,CCT7,CDC34,Ces1g,CISD1,CKM,CLDN3,CMBL,CNN3,COL6A1,COL6A2,COPB1,CPT1A,CRAT,CRKL,CRYZ,CTH,Cyb5r3,CYP1A2,Cyp2a12/Cyp2a22,CYP2A6 (includes …	277 (36)	35	HNF1A	SIRT1		CDKN1A	FOS
RGS20	other		3	Activated	7.168	6.09e-25	ADCY,AKT1,AMPK,AR,BCL2,BCL6,CCND1,CDKN1B,CEBPB,Creb,CREB1,DDIT3,EGFR,EIF4E,EPAS1,ESR1,estrogen receptor,Focal adhesion kinase,FOS,GATA2,GATA4,GNAI1,HIF1A,HSF1,IRF3,IRS1,JUN,JUN/JUNB/JUND,MAP2K1,Mapk,MAPK1,MAPK11,MAPK12,MAPK13,MAPK14,MAPK8,MAPK9,MAPKAPK2,Mek,MITF,MKNK1,MTOR,MYB,MYC,NCOA3,NFE2L2,NFkB (complex),NFKB1,NOS3,NR3C1,P38 MAPK,p70 S6k,PGR,PI3K (complex),PLA2G4A,PPARG,RAS,RB1,RGS20,RHEB,RHO…	ABCD1,ABCD2,ABCD3,ABCE1,ACAA1,Acaa1b,ACO1,Acot1,ACOT11,ACOT12,ACOX2,ACSL3,ACSS2,ACY3,ADH1C,ADH5,ADK,AGPAT2,AGPAT3,AHSG,AKAP1,ALCAM,ALDH1A1,ANO10,ANPEP,AP1B1,AP2A1,AP2A2,AP3B1,APOA1,APOA2,ARF1,ARF4,ARL6IP1,ASL,ATL3,ATP1A2,ATP5MF,ATP6V1A,ATP6V1C1,ATP6V1E1,AZGP1,BAAT,BCAP29,BCAP31,BCL2L1,BCLAF1,C4A/C4B,C9,Calm1 (includes others),CANX,CAT,CCT2,CCT4,CCT5,CCT7,CD47,CDC34,Ces1g,CFI,CISD1,Clec2d (include…	360 (75)	74
mir-132	microRNA		3	Inhibited	-8.763	7.31e-25	ADCY,Akt,AKT1,AMPK,Ap1,BRCA1,Calcineurin protein(s),CEBPB,CHUK,Creb,CREB1,cyclic AMP,E2f,EIF2AK2,EIF4E,ESR1,FASN,FOXO1,HRAS,IKBKB,KRAS,MAP2K1,MAPK1,MAPK14,Mek,mir-132,MTOR,MYC,MYOD1,Nfat (family),NFE2L2,NFkB (complex),NFKBIA,PEA15,PI3K (complex),PIK3C2B,PIK3CG,Pka,Pkc(s),RAC1,RAF1,RALGDS,RAS,RPS6KB1,SRF,STAT,STAT1,STAT3,STAT5A,STK11,TRPM8,TSC2,ULK1	ABCD1,ABCE1,Acaa1b,ACLY,ACO1,ACOT12,ACSS2,ACY3,ADH1C,ADK,AGPAT3,AHCY,AHSG,AKAP1,ALDH1A1,Aldh1a7,ANO10,ANPEP,AP3B1,ARF1,ARF5,ARG1,ARL6IP5,ATP1A2,ATP2A1,ATP5MF,ATP6V1A,ATP6V1E1,AZGP1,BCAP29,BCL2L1,BCL2L13,BCLAF1,C4A/C4B,Calm1 (includes others),CANX,CCT3,CCT6A,CCT7,CD47,CDC34,CDK5RAP3,CENPE,Ces1g,CKMT2,CLDN3,Clec2d (includes others),CLTC,CNTN2,COPA,COPB2,COPZ1,CPT1A,CRKL,CRP,CRYZ,CSNK1A1,CTH,CYB5A,C…	321 (53)	51	5-fluorouracil,hydrogen peroxide,IGF1R,INSR	acetaminophen		CRTC2
TCF7L1	transcription regulator		3	Inhibited	-5.987	7.6e-25	Akt,AKT1,CCND1,CDKN1B,CEBPB,CHUK,Creb,CTNNB1,CYP19A1,DAP3,E2f,EGFR,ESR1,ESR2,estrogen receptor,EZH2,FLT1,FOXO1,FOXO3,HAND1,HIF1A,HMGA1,HTT,IRF3,IRS1,JUN,MAP3K8,MAPK1,MMP2,MTOR,MYC,Nfat (family),NFAT5,NFE2L2,NFkB (complex),NFKBIA,NR4A1,NRF1,P38 MAPK,p70 S6k,PDPK1,PDX1,PI3K (family),PIK3CG,PIK3R1,POU5F1,PPARGC1A,PRKAA1,PTEN,RB1,REL,RELA,RUNX2,SMAD3,SP1,SREBF1,SREBF2,STAT1,STAT3,Stat3-Stat3,STAT5a/b…	ABCD1,ABCD3,ABCE1,ACAA1,ACLY,ACO1,Acot1,ACOT11,ACOT12,ACSL3,ACSL6,ACY3,ADK,AGPAT3,AGPS,AHCY,AHSG,AKR1C4,ALDH1A1,Aldh1a7,ALDOB,AMACR,ANO10,ANXA5,AP1B1,AP2A1,AP3B1,APOA1,APOA2,ARF1,ARF5,ARHGDIA,ARL6IP5,ASL,ASPH,ATL3,ATP1A2,ATP2A1,ATP5MF,ATP6V1A,ATP6V1E1,AZGP1,BAG4,BCAP31,BCL2L13,BNIP1,C4A/C4B,C9,Calm1 (includes others),CANX,CAT,CCT3,CCT5,CCT6A,CCT7,CD47,CDC34,CDK5RAP3,CDS2,Ces1g,CFI,CHIA,CISD1,CKMT…	369 (77)	75				PPARG	FOXA2,NR5A2
GABPB1	transcription regulator		3	Activated	5.539	1.12e-24	Akt,CDK9,CDKN1A,CDKN1B,DUSP1,ELF4,FOXM1,FOXO1,FOXO3,GABPA,GABPB1,MYC,RB1,RBL2,SKP2,SMAD4,TOB1,TP53	ABCB9,ABCD1,ABCD3,ABCE1,ACACA,ACLY,ACO1,Acot1,ACOT11,ACOT12,ACSL3,ACTA1,ACTN1,ADH5,AKAP1,AP1B1,APOA1,AQP1,ARL6IP1,ASL,ASS1,ATL3,ATP2A1,B2M,BCAP31,BCL2L13,BGN,BNIP3L,C9,CALU,CANX,CAPNS1,CCT3,CCT6A,CDC34,CDK5RAP3,CENPE,CISD1,CKM,CKMT2,CLDN3,CMBL,CNN3,COPB1,CYB5A,Cyb5r3,Cyp2d9 (includes others),CYP7A1,DDX25,DDX3X,DHCR24,DNAJA2,DNM1L,DTYMK,ECH1,EEF2,EIF4A1,EIF4E,EIF4G1,ENO1,EPHX1,ERAP1,F2,FABP2,FADS2…	230 (18)	18	D-thioctic acid,SIRT7			AURKA,PRL
PRKAA1	kinase		2	Inhibited	-5.524	1.22e-24	26s Proteasome,ACACA,Akt,AKT1,AMPK,CAV1,EIF4EBP1,ERK,ERK1/2,GPAM,HRAS,IRS1,Jnk,MAPK1,MAPK14,MTORC1,NFE2L2,NFkB (complex),NFKB1,NFKBIA,NOS3,P38 MAPK,p70 S6k,PI3K (complex),PNPLA2,PPP2CA,PRKAA,PRKAA1,PRKAA2,RELA,RELB,RPS6KB1,SIRT1,STAT3,TSC2,ULK1	ABCB11,ABCC6,ACLY,ACO1,Acot1,ACOT2,ACOX1,ACSL1,ACSL5,ACSS2,ACTN1,ADH1C,ADH5,AGPAT3,AHSG,ALDH1A1,ANPEP,ANXA3,ANXA5,AP2A1,APOA1,AQP1,ARG1,ARL6IP1,ATP1A2,ATP2A1,ATP2A2,ATP5MC2,ATP6V1A,ATP6V1E1,AZGP1,BCLAF1,BGN,C6orf89,Calm1 (includes others),CAPN2,CAPNS1,CAT,CBS/CBSL,CCT3,CCT7,CDC34,CENPE,Ces1g,CNTN2,COPB2,CRYZ,Cyb5r3,CYP17A1,Cyp2a12/Cyp2a22,CYP2A6 (includes others),CYP2B6,CYP4A22,CYP7B1,DAD1,DCN,DD…	215 (36)	36	2-deoxyglucose,acadesine,ADIPOQ,AICAR,berberine,GFPT1,GHRL,glucosamine,LEP,phenformin,phenobarbital,quercetin	Esrra,ethanol,Ins1		AMPK,BIRC5,CYP3A5,FLCN,GSTA1,NFE2L2,PI3K (complex),PNPLA2,PPARGC1A,PRKAA,PTPRR,SOD2	ACACA,ACTA2,CAMKK1,cholesterol,EIF4EBP1,PEPCK
butylated hydroxyanisol	chemical toxicant		2	Inhibited	-4.773	1.37e-24	butylated hydroxyanisol,ERK1/2,INSR,Jnk,MAPK1,MAPK8,NFE2L2,NFKBIA,P38 MAPK	ABCB11,ABCC6,ABCD3,ACO1,ACOT2,ACSL1,ACSL4,ACSL5,ADH1C,AGPAT3,ANPEP,APOA1,AQP1,ARF1,ASS1,ATP1A2,ATP2A1,ATP5MF,AZGP1,B2M,BGN,BNIP3L,Calm1 (includes others),CALR,CAPN2,CCT3,CCT7,CDC34,Ces1g,CKMT2,CRAT,CRP,CYP17A1,Cyp2a12/Cyp2a22,CYP4A22,CYP7B1,CYP8B1,DAD1,DCN,DDX3X,DEPTOR,DHCR7,DNAJB11,DNAJC3,EHD1,EIF3E,ENO1,ENO3,EPHX1,ERAP1,ERO1A,ESD,FDFT1,FMO1,G6PC,G6PD,GCH1,GCLM,GDI1,GLS,GRN,GSTA3,Gsta4,GSTA5,GST…	158 (9)	9				FOS,MAPK8	GSTA1,HNF1A,INSR
riviciclib	chemical drug		3	Activated	6.047	1.46e-24	APC,APP,AR,BCL2,BRCA1,BRD4,C/EBP,CCNE1,CDK1,CDK2,CDK4,CDK9,CDKN1B,CDKN2A,CDX2,CEBPA,Cyclin A,EP300,EZH2,FOS,FOXM1,FOXO1,GATA4,GLI1,HMGA1,ING1,JUN,JUNB,MAP2K1,MAPK14,MCL1,MDM4,MYBL2,MYC,OTX2,RB1,RBL2,RBP1,riviciclib,RPS6KB1,SIRT2,SQSTM1,SRC,TP53,TP73,TSC1,WT1	ABCB9,ABCD1,ABCD3,ABCE1,ACO1,ACOT11,ACOT12,ACSL1,ACSL3,ADH1C,ADH5,AGPAT2,AKAP1,ALDH1A1,AMACR,ANXA11,ANXA3,AP1B1,APOA1,AQP1,ARF1,ARG1,ARL6IP1,ARL6IP5,ASL,ATL3,ATP5MF,ATP6V1A,BCAP31,BCL2L13,BHMT,C9,CALR,CANX,CAPNS1,CBS/CBSL,CCT3,CCT6A,CDC34,CDK5RAP3,CISD1,CKMT2,CMBL,CNN3,COL6A1,COPB1,CTH,CYB5A,Cyb5r3,CYP17A1,CYP2B6,CYP3A7,CYP8B1,DAB2IP,DDX25,DDX3X,DHCR24,DNAJA2,DPYSL2,EBP,ECH1,EEF1A1,EEF2,EHD3,EIF4…	279 (47)	44
MAPK7	kinase		2	Inhibited	-8.806	1.53e-24	AKT1,Creb,ETS1,FOS,JUN,Mapk,MAPK7,MEF2A,MEF2C,MYC,NFE2L2,NFkB (complex),NFKB1,PPARG,PPP3R1,RB1,RELA,RHOA,SGK1	ABCB11,ABCB9,ABCD1,ABCD3,ABCE1,ACAA1,Acaa1b,ACLY,ACOT12,ACOX1,ACSL1,ACTN1,ACY3,ADK,AGPAT2,AGPAT3,AHCY,AKAP1,ANPEP,APOA1,ARF1,ARG1,ASL,ASS1,ATP2A1,ATP2A2,ATP6V1E1,B2M,BHMT,BNIP3L,Calm1 (includes others),CALR,CALU,CANX,CAPN2,CBS/CBSL,CCT3,CCT7,CDC34,Ces1g,CLDN3,COL6A1,CRAT,CRP,CRYZ,Cyb5r3,CYP17A1,Cyp2a12/Cyp2a22,CYP2B6,CYP4A11,CYP4A22,CYP7A1,CYP8B1,DAD1,DDX3X,DHCR7,DIO1,DNAJB11,DNAJC3,EEF1D,EEF2,EH…	235 (19)	19	CSF1,GNA12,hydrogen peroxide,PRL,TCR			CCND1,FOS,MYC,NFE2L2,PPARG
HAVCR1	other		3	Inhibited	-5.164	1.8e-24	Akt,AKT1,BTK,Calcineurin protein(s),Cdc42,ERK,ERK1/2,HAVCR1,ITK,JUN,JUN/JUNB/JUND,JUNB,Mapk,MAPK1,MTOR,NFAT (complex),Nfat (family),NFATC2,NFE2L2,P38 MAPK,PI3K (complex),RAS,SHC1,SLC4A1,SRC,STAT5a/b,TCR,TP53,ZAP70	ABCB11,ABCC6,ABCD1,ACACA,ACOT11,ACSL3,ACTN1,ADH1C,ADH5,AGPAT3,AHCY,ANPEP,ANXA3,ANXA5,AP1B1,APOA1,ARF1,ARL6IP1,ASL,ASS1,ATL3,ATP1A2,ATP2A1,ATP6V1A,ATP6V1E1,B2M,BCAP31,BCL2L1,BGN,BHMT,BNIP3L,C3,Calm1 (includes others),CALU,CAPN2,CCT3,CCT7,CD47,CDC34,CENPE,Ces1g,CISD1,CKMT2,CLTC,CMBL,CNN3,COL6A2,COPB1,CPT1A,CRYZ,CYB5A,Cyp2a12/Cyp2a22,CYP4A22,CYP8B1,DDX3X,DEPTOR,DHCR24,DHCR7,DNAJA2,DNAJB11,DNAJC3,DNM…	240 (29)	28				JUN/JUNB/JUND	CDK6
cigarette smoke	chemical toxicant		2	Inhibited	-3.015	2.32e-24	Akt,AMPK,Ap1,C3,CFTR,CHUK,cigarette smoke,Creb,CYP1A1,cytochrome-c oxidase,DICER1,EP300,ERBB3,ERK,ERK1/2,Focal adhesion kinase,FUT8,GPX1,HDAC2,IRF7,Jnk,LIPA,Mapk,MAPK1,MMP2,MTOR,NFE2L2,NFkB (complex),NFKBIA,NR3C1,P38 MAPK,p70 S6k,Pkc(s),PPARG,RAS,RELA,SMAD2,SMAD3,STAT1,STAT5a/b	ABCB11,ABCB9,ABCC6,ABCD3,ACAA1,Acaa1b,ACACA,ACLY,ACO1,ACOT11,ACOX1,ACSL1,ACTN1,ACY3,ADH1C,ADK,AGPAT2,AGPAT3,ANPEP,ANXA5,ARF1,ARL6IP5,ASS1,ATP1A2,ATP2A1,ATP5MF,AZGP1,BCL2L1,BCL2L13,BGN,BHMT,BNIP3L,C3,C4A/C4B,Calm1 (includes others),CALR,CAPNS1,CAT,CBS/CBSL,CCT3,CCT7,CD47,CDC34,Ces1g,CFH,CFI,CKM,CLTC,CRAT,CRP,CTH,Cyb5r3,CYP17A1,Cyp2a12/Cyp2a22,CYP2A6 (includes others),CYP2B6,Cyp2c40 (includes other…	243 (40)	40				ACTA2,AMPK,ATF6,BIRC5,CCND1,CDKN1A,EIF2A,EP300,FOS,HIF1A,HSPA5,hydrogen peroxide,JUN/JUNB/JUND,LEP,MAP4K4,MAPK3,NFE2L2,NOS2,PPARA,PTGES,SERPINE1,SOD2,SREBF1,XBP1	beta-estradiol,CFTR,CYP3A5,let-7a-5p (and other miRNAs w/seed GAGGUAG),miR-30c-5p (and other miRNAs w/seed GUAAACA),MTOR,PPARG,SIRT1
SKP2	enzyme		2	Activated	5.695	2.69e-24	Akt,CDK9,CDKN1A,CDKN1B,DUSP1,ELF4,FOXM1,FOXO1,FOXO3,GABPA,MYC,RB1,RBL2,SKP2,SMAD4,TOB1,TP53	ABCB9,ABCD1,ABCD3,ABCE1,ACACA,ACLY,ACO1,Acot1,ACOT11,ACOT12,ACSL3,ACTA1,ACTN1,ADH5,AKAP1,AP1B1,APOA1,AQP1,ARL6IP1,ASL,ASS1,ATL3,ATP2A1,B2M,BCAP31,BCL2L13,BGN,BNIP3L,C9,CALU,CANX,CAPNS1,CCT3,CCT6A,CDC34,CDK5RAP3,CENPE,CISD1,CKM,CKMT2,CLDN3,CMBL,CNN3,COPB1,CYB5A,Cyb5r3,CYP7A1,DDX25,DDX3X,DHCR24,DNAJA2,DNM1L,DTYMK,ECH1,EEF2,EIF4A1,EIF4E,EIF4G1,ENO1,EPHX1,ERAP1,F2,FABP2,FADS2,FGG,FMO1,G6PD,GC,GCLM,GD…	228 (17)	17	beta-estradiol,EP300,FASN,Insulin,MTOR,tamoxifen	RBL1,roscovitine,TO-901317,troglitazone,tunicamycin			CDKN1A
HSPA8	enzyme	-1.091	3	Inhibited	-4.815	2.79e-24	AHR,Akt,AKT1,AR,BAG1,Cdc42,CDH1,CFTR,CTNNB1,EGFR,EIF4E,ERBB2,ERK,ERK1/2,ESR1,ESR2,estrogen receptor,FOS,FOXO1,FOXP3,GNAQ,HDAC2,Hif1,HIF1A,HRAS,HSPA1A/HSPA1B,HSPA8,HTT,IKBKB,IRF3,IRF7,MAP3K14,MAPK1,MCF2,Mek,MMP2,MYC,NFAT5,NFKBIA,NOS2,NR3C1,NR3C2,P38 MAPK,PI3K (complex),PLAU,PRKCA,PTEN,RAC1,reactive oxygen species,RELA,RUNX1,RXRA,SGK1,SMAD3,SMPD1,SRC,STAT1,STAT3,STAT5A,STUB1,tamoxifen,TGM2,TH,TP53	ABCC6,ABCD1,ABCE1,ACAA1,Acaa1b,ACLY,Acot1,ACOT11,ACOT12,ACOX2,ACSL1,ACSL3,ACSL5,ACSS2,AHCY,AHSG,ALCAM,ANO10,ANPEP,AP1B1,AP3B1,AQP1,ARF1,ARF4,ARHGDIA,ASPH,ASS1,ATL3,ATP1A2,ATP1B3,ATP2A1,ATP6V1A,ATP6V1E1,AZGP1,BAAT,BCAP31,BCLAF1,BGN,BHMT,BNIP3L,C3,C4A/C4B,CANX,CBS/CBSL,CCT3,CCT5,CD47,CDC34,CDK5RAP3,CENPE,CFH,CFI,CISD1,CKM,CKMT2,CLDN3,Clec2d (includes others),CMBL,COL6A1,COL6A2,COPA,COPB1,COPB2,COPZ…	334 (64)	60	2-amino-1-methyl-6-phenylimidazo-4-5-b-pyridine,6-hydroxydopamine,beta-estradiol,DNAJC3,HSPA5,IL10RA,ouabain,tanespimycin,tetraethylammonium	5-fluorouracil,arsenic trioxide,CD 437,HNF4A,HSF1,SLC13A1			CFTR,HIF1A
M119	chemical reagent		3	Activated	6.913	3.68e-24	Akt,AKT1,Cdc42,CDH1,Creb,CTNNB1,EGFR,ERK1/2,ESR1,FOXO1,GSK3B,HIF1A,HMGA1,HRAS,IRF3,Jnk,JUN,M119,MAPK1,MAPK14,MAPK8,Mek,MMP2,MYC,Nfat (family),NFAT5,NFkB (complex),NFKBIA,NR3C2,PDPK1,PI3K (complex),PI3K (family),PIK3C2B,PIK3CA,PIK3CD,PIK3CG,PIK3R1,PLA2G4A,PPARGC1A,RAC1,reactive oxygen species,REL,RELA,SP1,SRC (family),SREBF1,SREBF2,SRF,STAT1,STAT3,TP53	ABCB11,ABCC6,ABCD1,ABCD3,ABCE1,ACLY,ACOT11,ACOT12,ACOX1,ACSL1,ACSL3,ACSL6,ACY3,ADH1C,ADK,AGPS,AHCY,AHSG,AKAP1,ALCAM,ALDH1A1,ANO10,AP1B1,AP3B1,APOA2,ARF1,ARF4,ARG1,ASL,ATL3,ATP1A2,ATP2A1,ATP2A2,ATP6V1A,ATP6V1E1,AZGP1,BCAP31,BCL2L13,BCLAF1,BHMT,C4A/C4B,CALU,CANX,CAPN2,CAT,CBS/CBSL,CCT3,CCT5,CD47,CDC34,CDK5RAP3,CDS2,CFI,CISD1,CKM,CKMT2,CLDN3,Clec2d (includes others),CMBL,COL6A1,COL6A2,COPA,COPB1,COP…	327 (51)	50
Hif	complex		3	Inhibited	-4.899	5.7e-24	Akt,AMPK,ARNT,CASP3,CDK2,CDKN1A,CYP1A1,EGFR,EP300,EPAS1,ERBB4,ERK1/2,ESR1,ESR2,FOXO4,FOXP3,Hif,HIF1A,HIF3A,IGF1R,JUN,MET,MMP2,MYC,Nos,p70 S6k,PPARG,PTEN,RAC1,Smad2/3,STAT3,TERT,TP53,VEGFA,VHL	ABCB11,ABCC6,ABCD1,ABCD3,ABCE1,ACAA1,Acaa1b,ACACA,ACO1,ACOT12,ACOX1,ACSL3,ACSL5,ACTA1,AGPAT2,AHCY,AHSG,ALDH1A1,ANO10,ANPEP,ANXA3,AP1B1,AP3B1,APOA1,ARF4,ARG1,ARHGDIA,ASL,ASPH,ASS1,ATL3,ATP2A2,ATP5MC2,ATP5MF,ATP6V1A,BCAP31,BCL2L1,BCLAF1,BGN,BHMT,BNIP3L,C3,CALR,CALU,CANX,CAPN2,CAT,CBS/CBSL,CCT3,CCT5,CD47,CDC34,CENPE,CISD1,CKM,Clec2d (includes others),CMBL,CNN3,COL6A1,COL6A2,COPA,COPB1,COPZ1,CRAT,CRK…	301 (35)	35				PDGF (family)
HLA-B	transmembrane receptor		3	Inhibited	-5.667	6.18e-24	Akt,ATF3,ATF4,BCL2L1,C/EBP,Calcineurin protein(s),CASP1,CASP3,CDK2,DDIT3,EIF2A,EIF2AK2,EIF2AK3,EPO,ERK1/2,ERN1,FOXO1,FOXO3,GSK3B,HIF1A,HLA-B,Ifn,IRF7,Jnk,JUN,MAPK1,NFE2L2,NOS2,P38 MAPK,PPARG,PPP3CA,SLC29A1,SMAD3,Srebp,STAT1,STAT3,STAT5A,STK11,TSC2	ABCB11,ABCB9,ABCC6,ACAA1,Acaa1b,ACLY,ACO1,Acot1,ACOX1,ACSL1,ACSS2,ADH1C,ADH5,AGPAT2,AGPAT3,AHSG,ALCAM,ALDH1A1,AMY2B,ANPEP,ANXA3,ANXA5,ARF1,ARF4,ARF5,ARG1,ASS1,ATP1A2,ATP2A1,ATP6V1A,AZGP1,B2M,BCL2L1,BHMT,C3,C4A/C4B,Calm1 (includes others),CALR,CANX,CAPN2,CCT3,CCT6A,CCT7,CDC34,CDK5RAP3,Ces1g,CKM,COL6A1,COL6A2,CRAT,CTH,CYB5A,CYP17A1,CYP1A2,Cyp2a12/Cyp2a22,Cyp2b13/Cyp2b9,CYP4A22,CYP4V2,CYP7A1,CYP8B1,…	225 (39)	37	aldesleukin,EP300,FLT1,HNF4A	MYC,sirolimus		EIF2A,XBP1
MSRA	enzyme	-1.023	2	Activated	6.496	6.75e-24	MSRA,NFE2L2	ABCB11,ACSL5,AGPAT3,ARF1,BCL2L1,BHMT,Calm1 (includes others),CAT,CCT3,CCT7,CDC34,Ces1g,Cyp2a12/Cyp2a22,CYP4A22,DAD1,DHCR7,DNAJB11,DNAJC3,EIF3E,EPHX1,ESD,FMO1,G6PD,GCLM,GSTA3,Gsta4,GSTA5,GSTM5,Gstm6,Gstt1,HACD3,HM13,HSD3B1,HSP90AA1,HSP90B1,HTATIP2,IDE,IDH1,ME1,MGLL,MGST1,MGST3,MOGS,MRPS18B,MSMO1,MSRB2,NAT8B,PCBP1,PDIA3,PDIA4,PPIB,PRDX1,PSMA1,PSMD13,RACK1,RAN,RPL18,RPLP0,RPS16,SEC23A,SEC61A1,SERPIN…	77 (2)	2					NFE2L2
DSP	other		3	Inhibited	-6.801	9.43e-24	CREBBP,CYP7A1,DSP,HMOX1,HNF1A,HNF4A,LEF1,MYC,NFkB (complex),RUNX2	ABCB9,ABCD1,ABCE1,ACACA,ACO1,ACOT12,ACOX2,ACOX3,ACSL1,ACSS2,ACTA1,ACTN1,ADH1C,AHCY,AKAP1,Akr1c12/Akr1c13,ALCAM,ALDOB,ANPEP,APOA1,APOA2,AQP1,ARG1,ARL6IP1,ASS1,ATP2A2,B2M,BET1,BLVRB,C3,C4A/C4B,C8A,C9,CANX,CAPN2,CAPNS1,CAT,CBS/CBSL,CCT3,CDC34,Ces2e,CKM,CPT1A,CRAT,CRP,Cyb5r3,CYP1A2,Cyp2a12/Cyp2a22,CYP2B6,CYP2C8,CYP3A7,CYP4V2,CYP7A1,CYP7B1,CYP8B1,DAD1,DDX3X,EBP,EEF2,EIF4A1,EIF4E,EIF4G1,ELOVL2,ENO1,ERA…	187 (10)	8	beta-estradiol,Gsk3,MYC	let-7a-5p (and other miRNAs w/seed GAGGUAG)		HNF4A	ADIPOQ,COL1A1,PPARG
BAIAP2	kinase		3	Inhibited	-7.399	1.01e-23	ABI1,ABL1,Akt,AKT1,BAIAP2,Cdc42,CDH1,CTNNB1,EGFR,ERK,ERK1/2,ESR1,HIF1A,HRAS,JAK2,Jnk,JUN,MAP2K1/2,MAP3K1,MAPK11,MAPK14,MAPK8,Mek,MMP2,MTORC2,MYC,Nfat (family),NFAT5,NFkB (complex),NR3C2,PI3K (complex),PLA2G4A,Rac,RAC1,RAF1,reactive oxygen species,Rock,ROCK2,SRC (family),SRF,STAT1,STAT3,TP53,ZAP70	ABCB11,ABCC6,ABCD1,ABCD3,ABCE1,ACACA,ACLY,ACOT11,ACOT12,ACSL3,ACSL4,ACSL5,ADH5,AHCY,AHSG,AKAP1,ALCAM,ALDH1A1,ANO10,AP1B1,AP3B1,ARF1,ARG1,ASL,ATL3,ATP2A2,ATP5MF,ATP6V1A,ATP6V1E1,BCAP31,BCLAF1,BHMT,C3,C4A/C4B,CALU,CANX,CCT3,CCT5,CD47,CDC34,CENPE,CISD1,CKM,CLDN3,Clec2d (includes others),CMBL,COL6A1,COL6A2,COPA,COPB1,COPB2,COPZ1,CPT1A,CRKL,CRP,CRYZ,CSNK1A1,CXADR,CYB5A,CYP1A2,CYP2A6 (includes others),…	290 (44)	41	GNA12,methylprednisolone
GRB14	other		2	Activated	6.869	1.05e-23	GRB14,INSR,NFE2L2,NR1H3	ABCB11,ACACA,ACOT2,ACOX1,ACSL1,ACSL3,ACSL4,AGPAT3,ARF1,ATP5MF,BCL2L1,BHMT,Calm1 (includes others),CCT3,CCT7,CDC34,Ces1g,CKMT2,CRAT,CRP,Cyp2a12/Cyp2a22,CYP4A22,CYP7A1,DAD1,DNAJB11,DNAJC3,EIF3E,EPHX1,ESD,FBP1,FMO1,G6PC,G6PD,GCLM,GPAM,GPT,GSTA3,Gstm6,Gstt1,HACD3,HM13,HSD11B1,HSD3B1,HSP90AA1,HSP90B1,HTATIP2,IDE,IDH1,LSS,MAOA,MAOB,ME1,MGLL,MGST1,MGST3,MOGS,MRPS18B,MT-CO1,NAT8B,NDUFB9,NSDHL,PCBP1,PDIA3…	98 (4)	3	Ins1,Insulin	HNF4A		D-glucose,NR1H3	INSR,NFE2L2
CDKN1A	kinase		2		-0.561	1.08e-23	Ap1,caspase,CCND1,CCND3,Cdk,CDK4/6,CDKN1A,EGR1,EIF2AK3,EP300,ERK,ERK1/2,FOS,Jnk,Mapk,MAPK9,Mek,MYC,NFE2L2,NFkB (complex),P38 MAPK,PARP1,RB1,Rock,STAT3,Stat3-Stat3,TP53	ABCB11,ABCB9,ABCC6,ABCD1,ABCE1,ACLY,ACO1,ACOT11,ACOT12,ACSL3,ACSL5,ADH5,AGPAT3,AHSG,AKAP1,ALDH1A1,AMY2B,ANPEP,ANXA3,ANXA5,AP1B1,APOA1,AQP1,ARF1,ARL6IP1,ASS1,ATL3,ATP2A2,AZGP1,BCAP31,BCL2L1,BCLAF1,BGN,BHMT,BNIP3L,C3,Calm1 (includes others),CALR,CANX,CAPNS1,CCT7,CENPE,Ces1g,CISD1,CLDN3,CMBL,CNN3,COL6A1,COL6A2,COPB1,CPT1A,CTH,CYB5A,Cyp2a12/Cyp2a22,CYP4A22,CYP7A1,DAD1,DDX3X,DHCR7,DIO1,DNAJA2,DNAJB11,…	257 (27)	27	1,4-bis[2-(3,5-dichloropyridyloxy)]benzene,2-deoxyglucose,4-phenylbutyric acid,5-fluorouracil,acadesine,ADIPOQ,AICAR,ALOX5,AMPK,arsenic trioxide,atypical protein kinase C,bardoxolone,benzene,berberine,cadmium,calyculin A,carbon tetrachloride,CD 437,cigarette smoke,CSF1,D-glucose,dimethylnitrosamine,docosahexaenoic acid,DYRK1B,E. coli B5 lipopolysaccharide,ethanol,FHIT,FLT1,Gsk3,HIF1A,HNF4A,homocy…	ACOX1,ADRB,AURK,AURKA,beta-estradiol,diethylnitrosamine,EPAS1,FKBP1A,GALR2,Ins1,LEP,MDM4,MED1,moxonidine,MTOR,N-cor,NELFB,NR0B2,NR5A2,PRKAA2,PRL,PTGES,PTPN11,RHOC,roscovitine,sirolimus,SIRT1,SKP2,SLC13A5,tanespimycin,TCF7L2,UGCG,YY1,ZNF148		ACTA2,FOS,HSPA5,NFE2L2,SERPINE1	CDK6,cholesterol
YY1	transcription regulator		2	Activated	4.702	1.42e-23	Ap2,CDKN1B,MYC,RUNX2,SMAD7,TFCP2,TP53,VitaminD3-VDR-RXR,YY1	ABCB9,ABCD1,ABCD3,ABCE1,ACACA,ACLY,ACO1,ACOT11,ACOT12,ACSL3,ACTA1,ACTN1,ADH1C,ADH5,AKAP1,ALDOB,ANXA3,AP1B1,APOA1,AQP1,ARL6IP1,ASL,ASS1,ATL3,B2M,BCAP31,BCL2L1,BGN,C3,C9,CALU,CANX,CAPN2,CAPNS1,CAT,CCT3,CCT6A,CDC34,CENPE,CFH,CISD1,CMBL,CNN3,COL6A1,COL6A2,COPB1,CPT1A,CRP,CYB5A,Cyb5r3,CYP1A2,DCN,DDX25,DDX3X,DEPTOR,DHCR24,DNAJA2,DNM1L,DTYMK,ECH1,EEF2,EIF4A1,EIF4E,EIF4G1,ENO1,EPHX1,ERAP1,F2,FABP2,FADS2,…	203 (9)	9	PLK1,valproic acid	PEBP1,PKD1,sirolimus		COL1A1,HSPA5,VEGFB	CDKN1A,CFTR,FOS
FOSL2	transcription regulator		3	Inhibited	-3.552	1.9e-23	Akt,Ap1,AR,CCND1,CREBBP,CSF2,E2f,E2F1,FOS,FOSL2,GATA1,HIF1A,IL2,Jnk,JUN,JUN/JUNB/JUND,MAPK9,MMP2,Nfat (family),NFE2L2,NR0B2,P38 MAPK,Pkc(s),PPARα-RXRα,RB1,Tcf 1/3/4,TCF3,TGFB1,TP53	ABCB11,ACAA1,ACACA,ACO1,Acot1,ACOT11,ACSL3,ACSL5,ACTA1,ADK,AGPAT3,AHCY,AHSG,ALDH1A1,AMY2B,ANPEP,ANXA3,ANXA5,AP1B1,AP2A2,APOA2,APOH,AQP1,ARF1,ARF4,ARHGDIA,ARL6IP1,ASL,ASS1,ATL3,ATP2A2,AZGP1,B2M,BCAP31,BCLAF1,BHMT,BLVRB,C4A/C4B,Calm1 (includes others),CALR,CALU,CCS,CCT3,CCT4,CCT5,CCT7,CD47,CDC34,Ces1g,Ces2e,CFI,CISD1,CLDN3,CMBL,CNN3,COL6A1,COL6A2,COPB1,CRKL,CRP,CTH,CXADR,Cyb5r3,CYP1A2,Cyp2a12/Cyp2a…	295 (29)	28	beta-estradiol,MAPK3,MAPK8	ethanol,mibolerone		LEP,PRL	DIO2,FOS
LRRC8A	ion channel		3	Inhibited	-7	2.2e-23	Akt,AKT1,BCL2,Calcineurin protein(s),CCND1,CD28,CD3,CDKN1B,CEBPB,CHUK,Creb,CREB1,CTNNB1,CXCL12,CYP19A1,DAP3,E2f,EGFR,ERK,ERK1/2,ESR1,ESR2,estrogen receptor,EZH2,FOS,FOXO1,FOXO3,GAB2,HAND1,HIF1A,HNRNPK,HRAS,HTT,IRF3,IRS1,JUN,LCK,LRRC8A,MAP2K1,MAP3K8,Mapk,MMP2,MTOR,Nfat (family),NFAT5,NFE2L2,NFKBIA,NR4A1,p70 S6k,PDX1,PI3K (complex),PIK3R1,POU5F1,PPARGC1A,PRKAA1,PTEN,RB1,RELA,RUNX2,SMAD3,SP1,SREBF1,…	ABCC6,ABCD1,ACAA1,ACLY,Acot1,ACOT11,ACSL3,ACSL6,ACTN1,ACY3,ADK,AGPAT3,AHCY,AHSG,AKAP1,AKR1C4,ALDH1A1,Aldh1a7,ALDOB,AMACR,ANO10,AP2A1,AP3B1,APOA2,ARF1,ARF5,ARHGDIA,ARL6IP1,ARL6IP5,ASPH,ATL3,ATP6V1A,ATP6V1E1,AZGP1,BAG4,BCAP29,BCAP31,BCL2L1,BCL2L13,BHMT,BNIP1,BZW1,C4A/C4B,C9,Calm1 (includes others),CANX,CCT3,CCT5,CCT6A,CCT7,CDC34,CDK5RAP3,CENPE,Ces1g,CFI,CHIA,CISD1,CKMT2,Clec2d (includes others),CLT…	361 (80)	79	beta-estradiol
NT5E	phosphatase	-1.072	3	Activated	2.7	2.28e-23	26s Proteasome,ABCC9,adenosine,ADORA2A,AKT1,AMP,Ap1,ATP,ATP7B,BCAR1,BCL2L1,BDNF,Ca2+,Cdc42,CFTR,ciprofloxacin,CYP19A1,Cytochrome bc1,cytochrome-c oxidase,EIF2AK2,ETS1,F3,Focal adhesion kinase,HSF1,IRS1,JUN,KRAS,MAPK8,MAPKAPK2,Mitochondrial complex 1,MTOR,NANOG,Nfat (family),NFKB1,NFKBIA,nitric oxide,NLRP3,NOS3,NOTCH1,NR4A2,NT5E,P2RY2,PARP1,PGR,PIK3R1,Pkc(s),PLA2G4A,PLA2G6,PPP1R1B,PRKAA1,PRKAA2,PT…	ACAA1,Acaa1b,ACOT11,ACOT2,ACSL1,ACSL3,ACSL4,ACSS2,ADH5,AHCY,AMACR,ANXA3,AP1B1,AP2A1,AP2A2,ARG1,ASL,ATL3,ATP1A2,ATP1B3,ATP2A2,ATP5MC2,ATP5MF,ATP6V1A,ATP6V1C1,AZGP1,BCAP31,BCL2L1,CALU,CAPN2,CCT2,CCT3,CCT4,CCT5,CCT6A,CCT7,CD47,CENPE,CFH,CFI,CISD1,CLTC,CMBL,CNN3,COL6A1,COL6A2,COPB1,CRYZ,CXADR,CYB5A,CYB5R1,CYP2A6 (includes others),Cyp2b19,Cyp2c40 (includes others),Cyp2d9 (includes others),CYP2E1,Cyp3a…	242 (63)	61	diallyl disulfide,HIF1A,lovastatin	CD38,dithiothreitol,mevalonic acid,miR-155-5p (miRNAs w/seed UAAUGCU),miR-30c-5p (and other miRNAs w/seed GUAAACA)		ADORA2A,COL1A1	SERPINE1,SPP1
NFE2L2	transcription regulator		1	Inhibited	-6.653	2.65e-23	NFE2L2	ABCB11,ACSL5,AGPAT3,ARF1,BCL2L1,BHMT,Calm1 (includes others),CAT,CCT3,CCT7,CDC34,Ces1g,Cyp2a12/Cyp2a22,CYP4A22,DAD1,DHCR7,DNAJB11,DNAJC3,EIF3E,EPHX1,ESD,FMO1,G6PD,GCLM,GSTA3,Gsta4,GSTA5,GSTM5,Gstm6,Gstt1,HACD3,HM13,HSD3B1,HSP90AA1,HSP90B1,HTATIP2,IDE,IDH1,ME1,MGLL,MGST1,MGST3,MOGS,MRPS18B,MSMO1,NAT8B,PCBP1,PDIA3,PDIA4,PPIB,PRDX1,PSMA1,PSMD13,RACK1,RAN,RPL18,RPLP0,RPS16,SEC23A,SEC61A1,SERPINA3,SER…	76 (1)	1	1,2-dithiol-3-thione,acetaminophen,allyl sulfide,arachidonic acid,arsenic,arsenic trioxide,atypical protein kinase C,bardoxolone methyl,beta-estradiol,beta-naphthoflavone,bisphenol A,cadmium,CDKN1A,cholesterol,cigarette smoke,diallyl disulfide,diquat,docosahexaenoic acid,eicosapentenoic acid,EP300,FYN,HNF4A,INSR,iodoacetamide,JINK1/2,JUN/JUNB/JUND,KRAS,MAPK3,MAPK7,MAPK8,MYC,PI3K (complex),pioglit…	ACOX1,buparlisib,D-glucose,dimethylnitrosamine,dithiothreitol,FOS,GNA12,GRB14,Gsk3,methylprednisolone,MSRA,PML,SYVN1		APOA4,BNIP3,Calm1 (includes others),CDC34,CLPTM1L,COL1A1,COL4A2,DNAJC3,ENTPD5,EPAS1,GSTA1,HAX1,HNF1A,HSP90B1,IFRD1,KLK3,NR1I3,PLIN2,PPARGC1A,RUVBL1,SOD2,SULT1E1,XBP1	FABP1,MST1R,NOS2,NR0B2,SERPIND1,SERPINE1,SLC16A2,SREBF1,THRSP
BI 2536	chemical drug		3		0.275	2.89e-23	26s Proteasome,Akt,AKT1,AKT3,AMPK,AR,BCAR1,BI 2536,caspase,CREB1,CTNNB1,EGFR,EIF4E,EIF4EBP1,ERBB3,ERK,ESR1,estrogen receptor,FADD,FGF10,Focal adhesion kinase,FOXO1,HIF1A,HRAS,HSF1,IGF1R,IRF3,IRS1,Jnk,lipid,MAPK8,MAVS,MMP2,MTOR,MYC,NCOA3,NFKBIA,NTRK2,P38 MAPK,p70 S6k,PI3K (complex),PI3K (family),PIK3R1,Pkc(s),PLK1,PRKN,PTEN,PTK2B,RB1,reactive oxygen species,RELA,RPTOR,SMAD3,SNCA,SP1,STAT3,STAT5A,S…	ABCD1,ACAA1,ACACA,Acot1,ACOT11,ACOT12,ACOX1,ACSL1,ACSL3,ACSL4,ACSL5,ACSS2,ACTN1,AHSG,AKAP1,ALCAM,ALDH1A1,ANO10,ANXA5,AP1B1,AP2A1,AP3B1,APOA1,ARF1,ARF4,ARG1,ARHGDIA,ARL6IP1,ASL,ASPH,ATL3,ATP5MF,ATP6V1E1,AZGP1,BCAP29,BCAP31,BCL2L1,BCL2L13,BNIP3L,C3,CANX,CBS/CBSL,CCT2,CCT4,CCT6A,CCT7,CD47,CDK5RAP3,CISD1,CKMT2,Clec2d (includes others),CLTC,CMBL,CNN3,COPA,COPB1,COPB2,COPZ1,CRKL,CRYZ,CSNK1A1,CTH,CXADR,…	331 (64)	62					PLK1
azelastine	chemical drug		3	Activated	7.264	2.95e-23	2-amino-1-methyl-6-phenylimidazo-4-5-b-pyridine,4-methylnitrosoamino-1-(3-pyridinyl)-1-butanone,9,10-dimethyl-1,2-benzanthracene,acetaminophen,aflatoxin B1,AMPK,AR,azelastine,benz[a]anthracene,benzene,benzo(a)pyrene,carbon tetrachloride,cyclophosphamide,CYP1A1,CYP1A2,CYP2A6 (includes others),CYP2B6,CYP2C19,CYP2C9,CYP2D6,CYP2E1,CYP3A,CYP3A4,dimethylnitrosamine,docetaxel,EGFR,EP300,ERK,ERK1/2,ethan…	ABCC6,ABCD3,ACLY,ACO1,ACOT11,ACOX2,ACSL1,ACSL4,ACSL5,ACTA1,ACTN1,ADH1C,ADH5,AHSG,ALDH1A1,AMACR,ANXA3,ANXA5,AP2A1,AQP1,ARHGDIA,ASL,BCL2L13,BET1,BGN,BHMT,BNIP3L,C3,C4A/C4B,Calm1 (includes others),CALR,CALU,CAPNS1,CAT,CBS/CBSL,CCT2,CCT4,CCT5,CCT7,CDK5RAP3,CENPE,CHP1,CKM,CKMT2,CLDN3,COL6A1,COL6A2,CRYZ,CTH,CYB5A,Cyb5r3,CYP17A1,CYP1A2,CYP2A6 (includes others),Cyp2b13/Cyp2b9,CYP2B6,CYP2C8,CYP2F1,CYP4A11…	217 (51)	42					CYP2A6 (includes others),CYP3A
mediator	complex		2	Inhibited	-5.019	3.48e-23	CDK8,HNF4A,MED1,MED13,mediator	ACAA1,ACLY,ACO1,ACOX1,ACOX2,ACOX3,ACSL1,ACSS2,ALCAM,ALDOB,ANPEP,APOA1,APOA2,AQP1,ARG1,BET1,BLVRB,C4A/C4B,CAT,Ces2e,CPT1A,CRAT,CRP,CYP17A1,CYP1A2,Cyp2a12/Cyp2a22,CYP2A6 (includes others),CYP2B6,CYP2C8,CYP3A7,CYP4A11,CYP7A1,CYP7B1,CYP8B1,DIO1,DTYMK,EBP,EHHADH,ENO1,FABP2,FADS2,FGA,FGB,FMO1,FMO2,FMO3,G6PC,GALM,GPD1,GSTA5,Hbb-b1,HPD,HPX,HSD17B4,HSPA8,IFI30,KNG1,KRT17,LDHA,MAOB,MGST1,MSN,MTTP,PCK1,PEX1…	84 (5)	4				FOS,HNF4A
ZEB	group		3	Inhibited	-3.576	3.76e-23	Akt,AKT1,BAX,BBC3,CCND1,Jnk,MMP14,MYC,Nfat (family),P38 MAPK,RB1,SERPINE1,TP53,ZEB,ZEB1,ZEB2	ABCB9,ABCD1,ABCD3,ABCE1,ACACA,ACLY,ACO1,ACOT11,ACOT12,ACSL3,ACTA1,ADH5,AHCY,AKAP1,ANXA3,ANXA5,ANXA7,AP1B1,APOA1,AQP1,ASL,ASS1,ATL3,ATP6V1E1,AZGP1,BCAP31,BCLAF1,BGN,BNIP3L,CALR,CALU,CANX,CAPN2,CAT,CCT3,CDC34,CENPE,CISD1,CLDN3,CMBL,CNN3,COL6A2,COPB1,CPT1A,CRYZ,CXADR,CYB5A,Cyb5r3,DHCR24,DNAJA2,DNM1L,DTYMK,ECH1,EEF2,EIF4A1,EIF4E,EIF4G1,EIF5,EPHX1,ERAP1,ERO1A,F2,FABP2,FADS2,FMO1,G6PD,GC,GCLM,GDI1,GDI2…	228 (16)	15
ABCB6	transporter		3		1.819	3.89e-23	2-amino-1-methyl-6-phenylimidazo-4-5-b-pyridine,4-methylnitrosoamino-1-(3-pyridinyl)-1-butanone,ABCB6,acetaminophen,aflatoxin B1,AKT1,AMPK,AR,benzo(a)pyrene,CASP1,CASP3,CAT,clopidogrel,cyclophosphamide,CYP1A2,CYP2B6,CYP2E1,CYP3A5,cytochrome-c oxidase,EGFR,ERK1/2,FOXO1,HSF1,hydrogen peroxide,IKBKB,INSR,JAK2,Jnk,Mapk,MAPK1,MAPK8,MMP2,MTORC1,NFAT (complex),Nfat (family),NFkB (complex),NFKBIA,NOS3,P3…	ABCB11,ABCC6,ABCD3,ACLY,ACOT11,ACOT2,ACOX1,ACSL1,ACSL3,ACSL5,ADH1C,ADH5,AHCY,AHSG,AMACR,ANPEP,ANXA3,ANXA5,AP1B1,APOA2,AQP1,ARG1,ARHGDIA,ARL6IP1,ASL,ATL3,ATP1A2,ATP2A1,ATP2A2,ATP5MF,ATP6V1A,ATP6V1E1,AZGP1,B2M,BAG4,BCAP31,BCL2L13,BGN,BHMT,BNIP3L,C4A/C4B,CALR,CAPN2,CAT,CCT3,CCT6A,CD47,CDC34,CDK5RAP3,CENPE,CISD1,CKMT2,CLDN3,CMBL,COL6A1,COPB1,CRAT,CRP,CRYZ,Cyb5r3,CYP17A1,CYP1A2,CYP20A1,Cyp2a12/Cyp2a22…	272 (44)	42	ciprofloxacin,sodium arsenite			CYP2A6 (includes others),CYP3A5
phosphatidylethanolamine	chemical - endogenous mammalian		3	Activated	7.25	4.77e-23	ALOX5,CYP27A1,CYP7A1,EIF2AK3,ERK,MTTP,MYC,P38 MAPK,phosphatidylethanolamine,PPARG,STAT3,TGFB1,TP53	ABCB9,ABCD1,ABCD3,ABCE1,ACAA1,Acaa1b,ACACA,ACO1,Acot1,ACOT11,ACOT12,ACOX1,ACSL1,ACSL3,ACSL5,ACTA1,ADH5,ADK,AGPAT2,AHSG,AKAP1,ALDH1A1,AMY2B,ANPEP,ANXA3,ANXA5,AP1B1,APOA1,AQP1,ARF1,ARF4,ARG1,ARL6IP1,ASL,ASS1,ATL3,ATP2A2,BCAP31,BGN,C3,Calm1 (includes others),CALU,CANX,CAPN2,CCT3,CCT5,CDC34,CENPE,Ces2e,CFH,CFI,CISD1,CMBL,CNN3,COL6A1,COL6A2,COPB1,CRAT,CRP,CXADR,CYB5A,Cyb5r3,CYP17A1,CYP2B6,CYP3A7,CYP4A…	256 (13)	12	amiodarone,clofibrate,ethanol,HINT1,SMPD1,UGCG,XBP1	valproic acid		CYP27A1	ALOX5
PLK1	kinase		2	Inhibited	-5.647	9.46e-23	26s Proteasome,CASP3,CTNNB1,ESR1,FADD,HSF1,IRF3,MAVS,MYC,NFkB (complex),NFKBIA,PLK1,PTEN,SNCA,STK3,TERT,TP53,TP63,YY1	ABCB11,ABCD1,ABCE1,ACAA1,ACLY,ACO1,ACOT11,ACOT12,ACOX1,ACSL1,ACSL3,ACTA1,ACTN1,ADH5,ALCAM,ALDH1A1,ANO10,AP1B1,AP3B1,APOA1,ARF4,ARHGDIA,ARL6IP1,ASL,ASPH,ASS1,ATL3,ATP2A2,ATP5MF,ATP6V1A,AZGP1,B2M,BCAP31,BCLAF1,BGN,C3,CALU,CANX,CAPN2,CAT,CCT2,CCT4,CCT5,CCT6A,CCT7,CDC34,CISD1,CKM,CLDN3,Clec2d (includes others),CMBL,COPA,COPB1,COPZ1,CPT1A,CRKL,CRP,CSNK1A1,CXADR,CYB5A,Cyb5r3,CYP17A1,CYP1A2,CYP2A6 (incl…	283 (19)	18	CCND1,MED1,MLXIPL	BI 2536,miR-16-5p (and other miRNAs w/seed AGCAGCA),RBL1,rigosertib		BIRC5,HSF1,YY1
SYNGAP1	other		3	Activated	3.707	1.15e-22	BRCA1,Calcineurin protein(s),CDH1,CEBPB,EIF4E,ESR1,ETS2,FOS,HRAS,KRAS,MAP2K1,MAP2K3,MAPKAPK2,MTOR,MYC,Nfat (family),NFKBIA,NOS3,PIK3C2B,PIK3CA,PIK3CD,PIK3CG,Pkc(s),PLA2G4A,PRKAA,PTPN11,Rap,RAS,RASSF5,RB1,SMAD3,SRF,STAT1,STAT3,STAT5A,SYNGAP1,TP53,TP73,TSC2,ULK1	ABCB11,ABCD1,ACACA,ACLY,ACOT11,ACOT12,ACOX1,ACSL3,ACSS2,ACTA1,ADH5,AHCY,AHSG,AKAP1,ALCAM,ALDH1A1,ANO10,ANPEP,ANXA3,AP1B1,AP3B1,ARF1,ARL1,ASL,ATL3,AZGP1,BCAP31,BCL2L1,BCLAF1,BZW1,C4A/C4B,CANX,CCT3,CD47,CDC34,CENPE,CISD1,CKMT2,CLDN3,Clec2d (includes others),CLTC,CMBL,CNTN2,COL6A1,COL6A2,COPA,COPB1,COPB2,COPZ1,CRKL,CRP,CSNK1A1,CYP2A6 (includes others),Cyp2b13/Cyp2b9,Cyp2d9 (includes others),CYP2E1,C…	262 (40)	39
AICAR	chemical - endogenous mammalian		2		-0.319	1.35e-22	ABL1,AICAR,Akt,AKT1,AMPK,CAV1,CFTR,CTNNB1,EGFR,EIF4EBP1,ERK,ERK1/2,FASN,GSK3B,HSD11B1,LIPE,MAP2K3,MAP3K7,MAPK1,MAPK14,MLYCD,MTOR,NOS3,P38 MAPK,p70 S6k,PI3K (complex),PPARGC1A,PRKAA,PRKAA1,PRKAA2,RB1,SNCA,SREBF1,STAT3,TP53	ABCC6,ACAA1,Acaa1b,ACO1,ACOT11,ACOT2,ACSL1,ACSL3,ACSL4,ACSL5,ACSL6,ACTA1,ACTN1,ADH5,AHCY,AHSG,ALCAM,Aldh1a7,ANPEP,ANXA3,AP1B1,APOA1,APOA2,AQP1,ARF4,ARG1,ARL1,ASL,ASS1,ATL3,ATP1A2,ATP2A1,ATP2A2,ATP5MC2,ATP5MF,ATP6V1E1,B2M,BCAP31,BHMT,BNIP3L,C3,CALU,CAPN2,CAPNS1,CCT5,CD47,CENPE,CFH,CISD1,CKM,CKMT2,CLDN3,CLTC,CMBL,CNN3,COL6A1,COL6A2,COPB1,CRYZ,CXADR,Cyb5r3,CYP1A2,CYP2A6 (includes others),CYP2B6,Cyp2…	245 (35)	35				AMPK,atypical protein kinase C,CDKN1A,PNPLA2,PPARA,PPARD,PPARG,PPARGC1A,PRKAA,PRKAA1,PRKAA2	ACACA,ACACB,ACTA2,CCND1,CCNE1,CFTR,EIF4EBP1,FASN,IGF1R,INS,MTOR,PDK4,PEPCK,PI3K (complex),SCD,SERPINE1,SREBF1
CUL4B	other		3	Activated	3.444	2.27e-22	ACLY,AR,caspase,CCNE1,CDKN1A,CDT1,CUL4B,Cytochrome bc1,cytochrome-c oxidase,E2f,E2F1,FOXM1,ID2,MAPK8,MAPK9,Mitochondrial complex 1,MYC,PLAU,PLAUR,PRDX3,RB1,RBL2,RELA,STAT3,TNF,TP53,ZFP36	ABCB11,ABCB9,ABCD1,ABCD2,ABCE1,ACO1,ACOT11,ACOT12,ACOX1,ACSL1,ACSL3,ACSL4,ACSS2,ACTN1,ADH5,AHSG,AKAP1,Aldh1a7,AMY2B,ANPEP,ANXA11,ANXA3,AP1B1,APOA1,ARF4,ARG1,ARL6IP1,ARL6IP5,ASGR1,ASL,ATL3,BCAP31,BCL2L13,BNIP3L,CALR,CALU,CANX,CAPN2,CBS/CBSL,CCT3,CCT4,CD47,CDC34,CISD1,CMBL,CNN3,COL6A2,COPB1,CRKL,CYB5A,CYP17A1,CYP2B6,CYP2C8,CYP2E1,CYP7B1,CYP8B1,DARS,DCN,DDX3X,DHCR24,DHCR7,DNAJA2,DPYS,DTYMK,EBP,ECH1,…	255 (27)	24	2,4,5,2',4',5'-hexachlorobiphenyl,bisphenol A,WT1	HNF4A,miR-155-5p (miRNAs w/seed UAAUGCU),mir-194		CDK2	CCNE1
ALOX5	enzyme		2	Inhibited	-7.433	2.65e-22	ALOX5,EIF2AK3,ERK,MTTP,MYC,P38 MAPK,PPARG,TGFB1,TP53	ABCB9,ABCD1,ABCD3,ABCE1,ACAA1,Acaa1b,ACACA,ACO1,Acot1,ACOT11,ACOT12,ACOX1,ACSL1,ACSL3,ACSL5,ACTA1,ADH5,ADK,AGPAT2,AKAP1,AMY2B,ANPEP,ANXA3,ANXA5,AP1B1,APOA1,AQP1,ARF1,ARF4,ARG1,ARL6IP1,ASL,ASS1,ATL3,ATP2A2,BCAP31,BGN,C3,Calm1 (includes others),CALU,CANX,CAPN2,CCT3,CCT5,CDC34,CENPE,Ces2e,CFH,CFI,CISD1,CMBL,CNN3,COL6A1,COL6A2,COPB1,CRAT,CRP,CXADR,CYB5A,Cyb5r3,CYP17A1,CYP3A7,CYP4A11,CYP7A1,DAD1,DCN,D…	252 (9)	9	ALOX5AP,arachidonic acid,ethanol,IL10RA,n-3 fatty acids,sodium arsenite,TCF7L2	13(S)-hydroxyoctadecadienoic acid,benoxaprofen,FOXA2,phosphatidylethanolamine,selenium,sulindac sulfide,zileuton		ACOX1,CDKN1A,FABP1,PPARA,PPARG	EIF2A,LEP,NOS2
methacholine	chemical drug		3		0.185	3.14e-22	26s Proteasome,ADAM17,AKT1,Cdc42,CDH1,CFTR,CHRM1,CHRM2,CTNNB1,EGFR,ERK,ESR1,F2,Focal adhesion kinase,HDAC1,HRAS,Jnk,MAPK14,MAPK9,methacholine,mitomycin C,Mlc,MMP2,Muscarinic cholinergic receptor,MYC,NFAT5,NFkB (complex),Nos,NOS2,NR3C2,P38 MAPK,Pkc(s),Pkg,PLA2G4A,PRKG1,PTK2,RAC1,RAF1,reactive oxygen species,Rock,SRC (family),SRF,STAT1,STAT3,TP53,ZAP70	ABCB11,ABCD1,ACAA1,Acaa1b,ACLY,ACOT11,ACOT12,ACSL3,ACSL5,ACTN1,ADH5,AHSG,AKAP1,ALCAM,ALDH1A1,ANO10,ANXA5,AP1B1,AP3B1,ARF1,ARL6IP1,ASL,ATL3,ATP5MF,ATP6V1A,ATP6V1E1,AZGP1,BCAP31,BCLAF1,C4A/C4B,CALU,CANX,CAPNS1,CAT,CCT3,CCT5,CD47,CDC34,CFH,CFI,CISD1,CKM,CLDN3,Clec2d (includes others),CMBL,COL6A1,COL6A2,COPA,COPB1,COPB2,COPZ1,CRKL,CRP,CRYZ,CSNK1A1,CXADR,CYP1A2,Cyp2c40 (includes others),Cyp2j5,Cyp3a25…	263 (46)	41				Pkg
methylprednisolone	chemical drug		1		-1.132	3.37e-22	methylprednisolone	ACSL1,ADK,AHCY,Akr1c12/Akr1c13,AKR1D1,ALDH1A1,ANPEP,ANXA3,AP2A2,ARG1,ASS1,ATP2A2,B2M,C9,Calm1 (includes others),CCT6A,Ces1e,CLDN3,CNN3,CROT,CYB5B,Cyb5r3,Cyp2a12/Cyp2a22,Cyp3a25 (includes others),DIO1,DPYS,ELOVL5,EPHX1,EPHX2,FDFT1,G6PC,GCH1,GCHFR,GCLM,GNPAT,GOT1,GPT,GSTK1,HACD3,HAGH,HAL,HPD,HPN,HSD17B12,HSD17B2,HSD3B7,HSP90B1,IDH1,KMO,LGALS9B,ME1,MTDH,NAT8,NCL,NSDHL,PCYT1A,PEX11A,PGAM1,PLS3,POR,RG…	78 (1)	1				ATP2A2,B2M,BAIAP2,Calm1 (includes others),CDKN1A,EPHX2,FBXW7,GSTA1,HSP90B1,INSIG1,KLF15,KRAS,MLXIPL,MYC,NFIA,NR1H3,PCK1,PLIN2,POR,RAMP3,SERPINE1,Timp,UGCG	CCND1,ELOVL5,FOXA2,MDFIC,NFE2L2,NR0B2,RUVBL1,SCP2
Kap	other		3	Inhibited	-4.894	4.43e-22	AKT1,ALOX5,AMPK,CAMK4,CASP1,CASP3,CAT,EGFR,ERK1/2,FOXO1,glutathione peroxidase,GPX1,GSTP1,HSF1,hydrogen peroxide,IKBKB,INSR,JAK2,Jnk,Kap,Mapk,MAPK1,MAPK8,MMP2,MTORC1,MYB,NFAT (complex),Nfat (family),NFkB (complex),NFKBIA,NOS3,P38 MAPK,Pkc(s),PRKAA,PTPRJ,RPS6KB1,STAT3,STK4,TP53	ABCC6,ABCD3,ACLY,ACOT11,ACOT2,ACOX1,ACSL1,ACSL3,ACSL5,ACTA1,ADH1C,ADH5,AHCY,AHSG,ALDH1A1,ANPEP,ANXA3,ANXA5,AP1B1,AQP1,ARG1,ARL6IP1,ASL,ATL3,ATP1A2,ATP2A1,ATP2A2,ATP5MF,ATP6V1A,ATP6V1E1,AZGP1,B2M,BAG4,BCAP31,BCL2L13,BGN,BHMT,BNIP3L,CALR,CALU,CAPN2,CAT,CCT2,CCT3,CCT4,CCT5,CCT6A,CCT7,CD47,CDC34,CDK5RAP3,CENPE,CISD1,CKMT2,CMBL,COL6A1,COPB1,CRAT,CRP,CRYZ,CYB5A,Cyb5r3,CYP1A2,CYP2A6 (includes others),CY…	254 (39)	37	ciprofibrate,L-triiodothyronine,SLC13A1,steroid	ACOX1,tamoxifen		20-hydroxyeicosatetraenoic acid
CINK4	chemical - kinase inhibitor		3		-0.663	5.39e-22	Ahr-aryl hydrocarbon-Arnt,Akt,AKT1,AR,BRCA1,CCND1,CCND3,CDK4,CDK5,CDKN2A,CEBPB,CINK4,E2f,E2F1,E2F3,EGR1,EP300,estrogen receptor,FOXM1,FOXO3,GLI1,HDAC1,JUN,MAPK14,MAPK8,MEF2C,MYC,MYOD1,NR4A1,NR4A3,NRF1,OTX2,P38 MAPK,PTEN,RAF1,RB1,RBL2,ROCK2,RUNX3,STAT3,TERT,THRB,TP53,TSC2,WT1,YY1	ABCB9,ABCD1,ABCD2,ABCE1,ACO1,Acot1,ACOT11,ACOT12,ACSL3,ACSL4,ACSS2,AHSG,AKAP1,AKR1C4,AMY2B,ANXA11,ANXA3,ANXA5,AP1B1,APOA1,ARF4,ARHGDIA,ARPC1A,ATL3,ATP2A1,ATP5MF,ATP6V1E1,AZGP1,B2M,BCAP31,BCLAF1,CALU,CANX,CAPNS1,CBS/CBSL,CCT3,CCT4,CD47,CDC34,CISD1,CKM,CLDN3,CMBL,CNN3,COPB1,CPT1A,CRKL,CRYZ,Cyb5r3,CYP17A1,CYP1A2,Cyp2d9 (includes others),CYP8B1,DCN,DDX3X,DHCR24,DHRS1,DIO1,DNAJA2,DNM1L,DTYMK,ECH1,ECI2…	275 (46)	44					CCND1
PTPN11	phosphatase		2	Activated	2.698	6.29e-22	AKT1,BCAR1,CD247,CD28,EGFR,ERBB2,ERK,ERK1/2,FASN,Focal adhesion kinase,HRAS,IGF1R,INPP5D,IRF1,IRF3,JAK2,Jnk,Mapk,MAPK1,MTOR,NFkB (complex),NFKBIA,Nos,NTRK2,PI3K (complex),PRKAA2,PTPN11,RAS,RPS6KB1,SHC1,SRC (family),STAT1,STAT3,STAT5B,TCR,TSC2,ZAP70	ABCB9,ABCC6,ABCD1,ABCD3,Acaa1b,ACACA,ACLY,ACO1,ACOT11,ACOX1,ACSL1,ACSL4,ACSL5,ACSS2,ACTN1,ADH1C,ADH5,AGPAT2,AHSG,ALDH1A1,Aldh1a7,ANPEP,ANXA3,ANXA5,AP1B1,APOA1,AQP1,ARF1,ARL6IP1,ASS1,ATP1A2,ATP2A1,ATP5MC2,ATP5MF,ATP6V1A,ATP6V1E1,AZGP1,B2M,BCL2L1,BGN,BHMT,BNIP3L,BZW1,C4A/C4B,CALR,CAPN2,CAPNS1,CCT5,CD47,CKMT2,CLTC,COL6A1,COL6A2,COPB2,CRYZ,Cyb5r3,CYP17A1,CYP2A6 (includes others),Cyp2b13/Cyp2b9,CYP2B6…	231 (37)	37	1,4-bis[2-(3,5-dichloropyridyloxy)]benzene,2-deoxyglucose,beta-estradiol,EPOR,hydrogen peroxide,INSR,Insulin,IRS2,LEP,NR1I3,pioglitazone,PRL,TCF7L2,troglitazone	ADRB,arsenic trioxide,bisindolylmaleimide		CCND1,FOS,PI3K (complex),PRKAA2	ARHGAP5,CDKN1A,CSF1,D-glucose,FASN,FYN,MTOR,STAT5B
SNS 314	chemical drug		3	Activated	5.494	6.49e-22	AKT1,ATM,AURKA,AURKB,BRCA1,DES,ERK1/2,FADD,HNRNPK,MYC,NFKBIA,PKM,RASSF1,SNS 314,SRC (family),TERT,TP53	ABCB9,ABCC6,ABCD1,ABCE1,ACACA,ACO1,ACOT11,ACOT12,ACSL3,ACTA1,ACTN1,ADH5,AKAP1,ALDH1A1,ANXA3,AP1B1,APOA1,AQP1,ASL,ASS1,ATL3,ATP5MF,ATP6V1E1,AZGP1,B2M,BCAP31,BCL2L1,BHMT,C3,CALR,CALU,CANX,CAPN2,CAPNS1,CAT,CCT3,CDC34,CENPE,CISD1,CKM,CMBL,CNN3,COL6A2,COPB1,CPT1A,CRYZ,CYB5A,Cyb5r3,CYP17A1,CYP7A1,CYP7B1,DCN,DDX3X,DHCR24,DNAJA2,DNM1L,DTYMK,ECH1,EEF2,EIF4A1,EIF4E,EIF4G1,ELMOD2,ENO1,EPHX1,ERAP1,ERO1A,F2,F…	212 (17)	15					AURKA
AMG 900	chemical drug		3	Activated	5.494	7.29e-22	AKT1,AMG 900,ATM,AURKA,AURKB,BRCA1,DES,ERK1/2,FADD,HNRNPK,MYC,NFKBIA,PKM,RASSF1,SRC (family),TERT,TP53	ABCB9,ABCC6,ABCD1,ABCE1,ACACA,ACO1,ACOT11,ACOT12,ACSL3,ACTA1,ACTN1,ADH5,AKAP1,ALDH1A1,ANXA3,AP1B1,APOA1,AQP1,ASL,ASS1,ATL3,ATP5MF,ATP6V1E1,AZGP1,B2M,BCAP31,BCL2L1,BHMT,C3,CALR,CALU,CANX,CAPN2,CAPNS1,CAT,CCT3,CDC34,CENPE,CISD1,CKM,CMBL,CNN3,COL6A2,COPB1,CPT1A,CRYZ,CYB5A,Cyb5r3,CYP17A1,CYP7A1,CYP7B1,DCN,DDX3X,DHCR24,DNAJA2,DNM1L,DTYMK,ECH1,EEF2,EIF4A1,EIF4E,EIF4G1,ELMOD2,ENO1,EPHX1,ERAP1,ERO1A,F2,F…	212 (17)	15					AURKA
TTP607	chemical drug		3	Activated	5.494	7.29e-22	AKT1,ATM,AURKA,AURKB,BRCA1,DES,ERK1/2,FADD,HNRNPK,MYC,NFKBIA,PKM,RASSF1,SRC (family),TERT,TP53,TTP607	ABCB9,ABCC6,ABCD1,ABCE1,ACACA,ACO1,ACOT11,ACOT12,ACSL3,ACTA1,ACTN1,ADH5,AKAP1,ALDH1A1,ANXA3,AP1B1,APOA1,AQP1,ASL,ASS1,ATL3,ATP5MF,ATP6V1E1,AZGP1,B2M,BCAP31,BCL2L1,BHMT,C3,CALR,CALU,CANX,CAPN2,CAPNS1,CAT,CCT3,CDC34,CENPE,CISD1,CKM,CMBL,CNN3,COL6A2,COPB1,CPT1A,CRYZ,CYB5A,Cyb5r3,CYP17A1,CYP7A1,CYP7B1,DCN,DDX3X,DHCR24,DNAJA2,DNM1L,DTYMK,ECH1,EEF2,EIF4A1,EIF4E,EIF4G1,ELMOD2,ENO1,EPHX1,ERAP1,ERO1A,F2,F…	212 (17)	15					AURKA
buprenorphine	chemical drug		3		0.956	8.24e-22	2-amino-1-methyl-6-phenylimidazo-4-5-b-pyridine,4-methylnitrosoamino-1-(3-pyridinyl)-1-butanone,9,10-dimethyl-1,2-benzanthracene,acetaminophen,ADCY,aflatoxin B1,AR,benz[a]anthracene,benzene,benzo(a)pyrene,buprenorphine,carbon tetrachloride,CASP3,CFTR,Creb,cyclophosphamide,CYP1A1,CYP1A2,CYP2B6,CYP2C19,CYP2C8,CYP2C9,CYP2D6,CYP2E1,CYP3A4,dimethylnitrosamine,docetaxel,EGF,ethanol,FOXO1,G protein,INSR…	ACAA1,Acaa1b,ACO1,ACOT11,ACOT2,ACOX2,ACSL1,ACSL4,ACY3,ADH1C,ADK,ALCAM,AMACR,ANXA3,ARF5,ARHGDIA,ASL,ATP1A2,ATP2A1,ATP5MF,BCL2L13,BET1,C4A/C4B,Calm1 (includes others),CALU,CAPN2,CAT,CBS/CBSL,CCT2,CCT4,CCT6A,CCT7,CDC34,CDK5RAP3,CENPE,CFH,CFI,CHP1,CKMT2,CLDN3,CLTC,CRAT,CRYZ,CTH,CYB5A,CYP17A1,CYP1A2,Cyp2b13/Cyp2b9,CYP2B6,Cyp2c40 (includes others),CYP2C8,Cyp2d9 (includes others),CYP2E1,CYP2F1,Cyp3a25 (…	185 (55)	45				PRL
calyculin A	chemical toxicant		2	Inhibited	-2.661	8.26e-22	Akt,AKT1,calyculin A,CASP3,caspase,CCND1,CDK2,CFTR,CLOCK,CRTC2,DES,EIF2S1,HDAC4,HSF1,IRS1,MAP2K1,Mapk,MAPK8,MCL1,MTOR,NFkB (complex),NOS3,P38 MAPK,p70 S6k,Pkc(s),PPP2CA,RB1,RBL2,RELA,STAT3,STAT5B,TFEB,ZHX2	ABCD3,ACAA1,Acaa1b,ACACA,ACLY,ACOT11,ACOX1,ACSL4,ADH5,AGPAT2,AHSG,ALDH1A1,ANXA5,AP2A1,AQP1,ARL6IP1,ASS1,ATP6V1A,ATP6V1C1,ATP6V1E1,AZGP1,BCLAF1,BGN,BNIP3L,C3,CALU,CAPN2,CAPNS1,CAT,CBS/CBSL,CCT2,CCT3,CCT4,CCT5,CCT6A,CCT7,CFH,CFI,CKMT2,CLDN3,CLTC,CRP,CRYZ,Cyb5r3,Cyp2b13/Cyp2b9,Cyp2c40 (includes others),Cyp2d9 (includes others),CYP2E1,Cyp3a25 (includes others),CYP4A11,CYP4V2,CYP7A1,CYP8B1,DAD1,DCN,DH…	204 (33)	32				CARHSP1,CCND1,CDKN1A,CFTR,CRTC2,EIF4EBP1,HSF1,MAPK8,MTOR,STAT5B,TFEB	CCNE1,CDK2,CDK6,RBL1
CDC34	enzyme	-1.229	3	Activated	3.395	1.11e-21	AKT1,AR,BAG1,BCL2,BTRC,CCND1,CCNE1,CDC34,CDK2,CDKN1B,CHUK,CTNNB1,E2F1,EIF2AK3,ERK,ESRRA,estrogen receptor,EZH2,FOXO4,HDAC1,HRAS,HSF1,JINK1/2,JUN,MAPK8,MAPK9,Mek,MTOR,MYC,N-cor,NANOG,NFkB (complex),NFKB2,NFKBIA,NR3C1,P38 MAPK,PTGS2,RAF1,RAS,RB1,RBL2,REL,RELB,SMAD3,SNAI2,STAT3,TCF7L2,TERT,UBE2D2,UBE3A,VDR	ABCB11,ABCB9,ABCD1,ABCD2,ABCD3,ABCE1,ACAA1,ACACA,ACOT12,ACOT4,ACOX1,ACSL1,ACSL4,ACSL5,ACSS2,ADK,AGPS,AHSG,AKAP1,AKR1C4,ALCAM,ALDH1A1,AMACR,ANXA5,APOA1,ARF1,ARL6IP5,ASPH,ATP5MF,ATP6V1E1,AZGP1,B2M,BCL2L1,BCLAF1,BGN,BNIP3L,C3,C9,CANX,CCT2,CCT3,CCT5,CCT6A,CCT7,CDS2,CERS2,CLTC,COPB2,CPT1A,CRKL,CRYZ,CYP1A2,CYP2A6 (includes others),CYP2B6,Cyp2d9 (includes others),CYP2E1,CYP4F12,CYP7B1,CYP8B1,DAB2IP,DAD1…	272 (51)	49	1,2-dithiol-3-thione,gentamicin,hydrogen peroxide,MYC,NFE2L2
AURK	group		3	Inhibited	-5.323	1.49e-21	AKT1,Ap1,ATM,AURK,AURKA,AURKB,BRCA1,DES,ERK1/2,ESR1,FADD,Histone h3,HNRNPK,KMT2A,MYC,NFKBIA,NLRP3,PKM,RASSF1,RUVBL1,SRC (family),TERT,TP53,WWC1	ABCB11,ABCC6,ABCD1,ABCD2,ABCE1,ACACA,ACO1,ACOT11,ACOT12,ACSL3,ACTA1,ACTN1,ADH5,AKAP1,ALDH1A1,ANO10,AP1B1,AP3B1,APOA1,ASL,ASS1,ATL3,ATP5MF,ATP6V1A,ATP6V1E1,AZGP1,B2M,BCAP31,BCL2L1,BCLAF1,BHMT,C3,CALR,CALU,CANX,CAPN2,CAPNS1,CAT,CCT3,CDC34,CISD1,CKM,Clec2d (includes others),CMBL,CNN3,COL6A2,COPA,COPB1,COPZ1,CPT1A,CRKL,CRYZ,CSNK1A1,CXADR,CYB5A,Cyb5r3,CYP17A1,Cyp2j5,CYP7A1,CYP8B1,DCN,DDX3X,DEPTOR,DHCR…	255 (24)	22					CDKN1A,FDXR,SESN1
AMFR	transmembrane receptor	-1.196	3	Activated	4.888	1.77e-21	acetaminophen,Akt,AMFR,APOB,benzene,carbon tetrachloride,CASP3,CD247,CD3D,CD82,CYP2E1,dimethylnitrosamine,EGFR,ERK,ERK1/2,ethanol,ETS2,Focal adhesion kinase,FOXO1,HMGCR,IRS1,IRS2,LCAT,Mapk,MAPK1,MET,MYC,NFkB (complex),RAC1,RAS,SOD1,trichloroethylene,urethane,VCP	ABCB11,ABCB9,ABCC6,ABCD1,ABCD3,ABCE1,ACLY,ACOT12,ACOX1,ACSL5,AHCY,AKAP1,AMACR,ANXA3,AP2A1,ARG1,ARL6IP1,ASL,ATP1A2,ATP2A1,ATP2A2,B2M,BCL2L13,BET1,BHMT,C3,Calm1 (includes others),CALR,CANX,CAPN2,CAT,CCT3,CCT5,CD47,CDC34,CDK5RAP3,CHP1,CKM,CKMT2,COL6A1,COL6A2,Cyb5r3,CYP17A1,CYP1A2,CYP2A6 (includes others),Cyp2b13/Cyp2b9,CYP2B6,CYP2C8,CYP4A11,CYP4A22,DAD1,DCN,DDX3X,DEPTOR,DHCR24,DIO1,EEF2,EHD1,EIF4A1,…	211 (34)	30	valproic acid			lipid
dihydromorphine	chemical drug		3		1.946	1.83e-21	2-amino-1-methyl-6-phenylimidazo-4-5-b-pyridine,4-methylnitrosoamino-1-(3-pyridinyl)-1-butanone,9,10-dimethyl-1,2-benzanthracene,acetaminophen,aflatoxin B1,Akt,AR,benz[a]anthracene,benzo(a)pyrene,CYP1A2,CYP2A6 (includes others),CYP2C8,CYP2D6,CYP3A4,diclofenac,dihydromorphine,dimethylnitrosamine,docetaxel,EGFR,ERK1/2,IRS1,MAPK1,MTOR,nicotine,okadaic acid,OPRM1,p70 S6k,paclitaxel,tamoxifen	ABCC6,ACACA,ACLY,ACO1,ACOT11,ACOX1,ACOX2,ADH1C,AMACR,ANPEP,AP2A1,APOA2,AQP1,ARG1,ARHGDIA,ASL,ATP1A2,ATP2A1,B2M,BHMT,Calm1 (includes others),CALR,CALU,CAPN2,CCT2,CCT4,CCT7,CD47,CENPE,CLDN3,CLTC,COL6A1,COL6A2,CPT1A,CRYZ,CYB5A,CYP17A1,CYP1A2,CYP2B6,CYP2F1,CYP4A11,CYP7A1,DDB1,DEPTOR,DHCR7,DNM1L,EBP,ECI2,EEF1A1,EEF2,EHD1,EIF3A,EIF4E,EIF5A,ENO1,ENO3,ERAP1,ERO1A,ESD,FADS1,FADS2,G6PC,G6PD,GCH1,GDI1,GJB1,…	165 (29)	24					CYP2A6 (includes others)
sirolimus	chemical drug		1	Activated	6.847	2.25e-21	sirolimus	ACACA,ARF1,ARG1,ATP6V1A,B2M,BCL2L1,CRAT,CYP2E1,DAD1,DPYSL2,EEF1A1,EEF2,EIF4A1,EIF5,ENO1,G6PD,GPD1,HSP90AA1,HSP90B1,IDH1,ISG15,LDHA,MFN2,NCL,PEX2,PPIA,PRDX5,RAB9A,RACK1,RAN,RHOA,RPL10,RPL10A,RPL13A,RPL15,RPL18,RPL18A,RPL19,RPL21,RPL23,RPL27,RPL27A,RPL3,RPL30,RPL35,RPL37A,RPL38,RPL5,RPL7A,RPL8,RPLP0,RPN2,RPS10,RPS12,RPS13,RPS15,RPS16,RPS17,RPS18,RPS19,RPS2,RPS20,RPS23,RPS24,RPS26,RPS3,RPS5,RPS6,RPS…	82 (1)	1				ACACB,D-glucose,Gsk3,IRS2,MAPK8,miR-30c-5p (and other miRNAs w/seed GUAAACA),MYC,PI3K (complex),PML,SERPINE1,SIRT1	ACACA,AMPK,arachidonic acid,B2M,beta-estradiol,BIRC5,CARHSP1,CCND1,CCNE1,CDK2,CDKN1A,COL1A1,creatine kinase,CSF1,eicosapentenoic acid,EIF4EBP1,EIF4EBP2,ERN1,FASN,FKBP1A,FOS,fructose-6-phosphate,GYS2,HIF1A,HLA-B,HSP90B1,HSPA5,inosine,INSR,Insulin,isoleucine,L-glutamic acid,L-methionine,L-tryptophan,LEP,leucine,mannose-6-phosphate,MLST8,MTOR,NOS2,PGK1,PKM,PLIN2,PPARD,PPARG,PPARGC1A,RICTOR,RPS6KB2,R…
danusertib	chemical drug		3	Activated	4.392	3.52e-21	AKT1,AURKA,AURKB,BRCA1,danusertib,DES,ERK1/2,FADD,HNRNPK,MYBBP1A,MYC,NFkB (complex),NFKBIA,PKM,RASSF1,SRC (family),TERT,TP53	ABCB9,ABCC6,ABCD1,ABCE1,ACACA,ACO1,ACOT11,ACOT12,ACSL3,ACTA1,ACTN1,ADH5,AKAP1,ALDH1A1,ANXA3,AP1B1,APOA1,AQP1,ASL,ASS1,ATL3,ATP2A2,ATP5MF,ATP6V1E1,AZGP1,B2M,BCAP31,BCL2L1,BHMT,CALR,CALU,CANX,CAPN2,CAPNS1,CAT,CCT3,CDC34,CENPE,CISD1,CKM,CMBL,CNN3,COL6A2,COPB1,CPT1A,CRP,CRYZ,CYB5A,CYP17A1,CYP7A1,CYP7B1,DAD1,DCN,DDX3X,DHCR24,DIO1,DNAJA2,DNM1L,DTYMK,ECH1,EEF2,EIF4A1,EIF4E,EIF4G1,ELMOD2,ENO1,EPHX1,ERAP1…	219 (18)	15					AURKA
ARHGAP5	enzyme		3		-0.489	3.97e-21	Akt,AKT1,Ap1,ARHGAP5,CDC42,CDH1,Creb,CTNNB1,DIRAS3,E2f,ERK1/2,estrogen receptor,JAK2,MAP2K3,MAPK14,MMP2,MYC,NFAT (complex),PIK3R1,PPARG,Rac,RAF1,Ras homolog,RB1,RHOB,RHOC,STAT1,TP53,ZAP70	ABCB9,ABCC6,ABCD1,ABCE1,ACAA1,Acaa1b,ACOT11,ACOT12,ACOX1,ACSL1,ACSL3,ACY3,ADH5,ADK,AGPAT2,AHCY,AKAP1,ALCAM,ANXA3,AP1B1,ARG1,ARL1,ASL,ATL3,ATP5MF,ATP6V1E1,BCAP31,BHMT,C4A/C4B,CALU,CANX,CCT3,CDC34,CENPE,CISD1,CKM,CMBL,CNN3,COL6A1,COL6A2,COPB1,CPT1A,CRAT,CRYZ,CTH,CYB5A,CYP17A1,CYP1A2,CYP2A6 (includes others),CYP2B6,Cyp2d9 (includes others),CYP2E1,CYP4A11,CYP4F12,CYP7B1,DDB1,DNAJA2,DNAJC3,DNM1L,DTYMK…	205 (29)	26	CSF1,TCR	PTPN11
ARG2	enzyme		3	Activated	3.883	4.44e-21	26s Proteasome,ADCY,ARG2,BAX,BCL2,Ca2+,EGFR,EIF4EBP1,ERK,F3,FOXO1,HIF1A,IRS1,IRS2,LIPE,MAP2K3,MAP2K6,MAPK1,MAPK8,mitomycin C,MMP2,MTOR,MYC,Nos,NOS2,P2RY2,p70 S6k,Pkc(s),PLC,PTGS2,STAT4	ABCB9,ABCD1,ABCE1,ACLY,ACO1,ACOT12,ACSL1,ACSL4,ACSL5,ACSS2,ACTN1,ADH5,AHCY,AKAP1,ALDH1A1,ANPEP,ANXA3,AP2A1,AP2A2,APOA1,ARL1,ARL6IP1,ASPH,ASS1,ATP1A2,ATP2A1,ATP2A2,AZGP1,BCL2L13,CANX,CCT3,CCT5,CD47,CDC34,CDK5RAP3,CENPE,CKMT2,CLTC,COL6A1,COL6A2,CPT1A,CYB5A,CYP2A6 (includes others),Cyp2b19,CYP2E1,CYP8B1,DDX3X,DEPTOR,DNAJC3,DPM3,EEF1A1,EHD1,EIF3A,EIF4A1,EIF4E,EIF4G1,EIF5A,ENO3,ERGIC1,ERO1A,F2,FAAH,FA…	208 (31)	29	EPAS1,Insulin,LG100268,NCOR-LXR-Oxysterol-RXR-9 cis RA,NR1H3,PLA2G6,RXRA,TO-901317	IL10RA			NOS2
HAX1	other		3		-1.439	4.67e-21	AHR,AKT1,Ap1,BCAR1,CHUK,Creb,CTNNB1,DIRAS3,ERK1/2,HAX1,HRAS,IRS1,JAK2,JUN,L-tyrosine,MAPK14,MMP2,MYC,NFKB1,Nos,NOS3,p70 S6k,PI3K (complex),PIK3R1,PLD2,PPARG,PRKCB,Rac,RAF1,Ras homolog,RELA,RHOA,RHOB,RHOC,STAT1,STAT5a/b,Tgf beta,TP53,ZAP70	ABCB11,ABCB9,ABCC6,ABCD1,ABCE1,ACAA1,Acaa1b,ACOT11,ACOT12,ACOX1,ACSL1,ACSL3,ACTA1,ACY3,ADH5,ADK,AGPAT2,AHCY,AKAP1,ALCAM,AP1B1,AP2A1,ARF1,ARG1,ARL6IP5,ASL,ATL3,ATP5MF,ATP6V1C1,ATP6V1E1,BCAP31,BCL2L1,BHMT,C4A/C4B,CALU,CANX,CBS/CBSL,CCT3,CDC34,CENPE,CISD1,CMBL,CNN3,COL6A1,COL6A2,COPB1,COPB2,CRAT,CRYZ,CTH,CYB5A,CYP17A1,CYP2A6 (includes others),CYP2B6,CYP2C8,Cyp2d9 (includes others),CYP2E1,CYP4A11,CYP…	213 (39)	35	1,2-dithiol-3-thione,NFE2L2
5-fluorouracil	chemical drug		2		-0.795	8.78e-21	5-fluorouracil,ADAM17,Akt,CASP1,CASP3,caspase,CHUK,DDIT3,HES1,Hsp27,IL10,JUN,MAPK14,MAPK8,NFkB (complex),NFKBIA,P38 MAPK,p70 S6k,PI3K (family),RB1,SRC (family),STAT3,TP53	ABCA6,ABCD3,ACACA,ACLY,ACO1,ACOT11,ACOX1,ACOX3,ACSL3,ACSL4,ACTA1,ACTN1,ADH5,AHCY,AHSG,ALDH1A1,ANXA3,ANXA5,AP1B1,AQP1,ARG1,ARL6IP1,ARL6IP5,ASL,ASS1,ATL3,ATP2A2,AZGP1,BCAP31,BCL2L1,BGN,BNIP3L,CALR,CALU,CANX,CAPN2,CAPNS1,CCT3,CCT4,CCT6A,CENPE,CISD1,CKM,CLDN3,CMBL,CNN3,COL6A2,COPB1,CPT1A,CYB5A,Cyb5r3,CYP7B1,CYP8B1,DAD1,DHCR24,DIO1,DNAJA1,DNAJA2,DNM1L,DTYMK,ECH1,EEF1A1,EEF1G,EEF2,EIF3E,EIF4A1,EPHX1,EP…	228 (23)	23				BNIP3,CASP1,CDK2,CDKN1A,DYRK1B,FDXR,hydrogen peroxide,KRAS,MAPK8,mir-132,miR-30c-5p (and other miRNAs w/seed GUAAACA),MYC,SAT1	BIRC5,CCND1,FKBP1A,HNRNPA1,HSPA8,miR-16-5p (and other miRNAs w/seed AGCAGCA),miR-320b (and other miRNAs w/seed AAAGCUG),PGK1,RBL1,RPL11,UBD
coumarin	chemical drug		3		0.784	8.8e-21	4-methylnitrosoamino-1-(3-pyridinyl)-1-butanone,acetaminophen,Akt,benzo(a)pyrene,CHUK,clopidogrel,coumarin,cyclophosphamide,CYP,CYP1A1,CYP2A6 (includes others),D-glucose,diethylnitrosamine,dimethylnitrosamine,ERK1/2,G6PC,Ggt,GGT1,glutathione,GST,GSTP1,GSTZ1,HRAS,Jnk,methimazole,NFkB (complex),NFKBIA,nicotine,NQO1,P38 MAPK,PARP1,Pkc(s),tanespimycin,TP53	ABCB11,ABCC6,ABCD3,ACAA1,ACACA,ACOX1,ACSL1,ACSL3,ADH5,AHCY,ALDOB,AMACR,ANXA5,AP1B1,APOA1,APOA2,ARF1,ARF4,ARHGDIA,ARL6IP1,ARL6IP5,ASS1,ATL3,ATP2A2,ATP5MC2,ATP5MF,AZGP1,B2M,BAAT,BCAP31,BCL2L1,BGN,BHMT,BNIP3L,C4A/C4B,C9,Calm1 (includes others),CALU,CANX,CAPNS1,CENPE,CES3,CISD1,CKM,CMBL,CNN3,COL6A2,COPB1,COPB2,CPT1A,CRP,CYB5A,CYP2A6 (includes others),Cyp2c54 (includes others),CYP2C8,CYP4A11,CYP4F12,C…	234 (34)	29	beta-naphthoflavone,Cyp2g1,phenobarbital			diethylnitrosamine	CYP,CYP2A6 (includes others)
BIRC5	other		2	Inhibited	-2.845	1.03e-20	BAX,BCL2,BIRC5,CASP3,CASP6,caspase,CDK2,EP300,HDAC1,MYC,RAC1,RB1,SP1,TP53,VEGFA	ABCB9,ABCD1,ABCD3,ABCE1,ACACA,ACLY,ACO1,ACOT11,ACOT12,ACSL1,ACSL3,ACTA1,AHCY,AKAP1,ANPEP,ANXA3,AP1B1,APOA1,AQP1,ARG1,ASL,ASS1,ATL3,ATP2A2,ATP5MC2,ATP5MF,B2M,BCAP31,BCL2L1,CALU,CANX,CAPN2,CAT,CBS/CBSL,CCT3,CDC34,CENPE,CISD1,CLDN3,CMBL,CNN3,COL6A2,COPB1,CRP,CTH,CYB5A,CYB5B,Cyb5r3,DHCR24,DNAJA2,DNM1L,DTYMK,ECH1,EEF2,EIF4A1,EIF4E,EIF4G1,ENO1,EPHX1,ERO1A,F2,FABP2,FADS2,FMO1,G6PC,G6PD,GC,GCLM,GDI2,GHIT…	218 (15)	15	AURKA,beta-estradiol,CCND1,cigarette smoke,CSF1,FGF19,FLT1,Gsk3,HIF1A,Insulin,KRAS,LEP,MED1,MTOR,MYCN,NOS2,PI3K (complex),PLK1,PPARD,PRKAA1,PTGES,quercetin,RPTOR,sodium arsenite,TCF/LEF,TCF7L2	5-fluorouracil,ADIPOQ,bardoxolone methyl,berberine,D-glucose,FBXW7,GSI34,hydrogen peroxide,let-7a-5p (and other miRNAs w/seed GAGGUAG),lovastatin,omeprazole,PML,PPARG,pregna-4,17-diene-3,16-dione,PRKAA,roscovitine,sirolimus,SIRT1,tamoxifen,tanespimycin,troglitazone,valproic acid		CDK2,EP300,UVRAG	TUBB1
HUWE1	transcription regulator		2	Activated	3.877	1.41e-20	AR,HUWE1,MCL1,MYC,TP53	ABCB9,ABCD1,ABCD3,ABCE1,ACACA,ACLY,ACO1,ACOT11,ACOT12,ACSL3,ACTN1,ADH5,AKAP1,ALDH1A1,ANXA3,AP1B1,APOA1,AQP1,ARL6IP1,ASL,ASS1,ATL3,ATP2A2,BCAP31,BCL2L1,CANX,CAPN2,CAPNS1,CAT,CCT3,CDC34,CENPE,CISD1,CKM,CLDN3,CMBL,CNN3,COL6A2,COPB1,CPT1A,CYB5A,Cyb5r3,CYP17A1,DDX3X,DHCR7,DNAJA2,DNM1L,DTYMK,EBP,ECH1,EEF2,EIF4A1,EIF4E,EIF4G1,ENO1,ERAP1,ERO1A,F2,FABP2,FADS2,FMO1,G6PD,GC,GCLM,GDI1,GDI2,GLS,GLS2,GLUL,GNPA…	194 (5)	4	HIF1A			CDKN1A	MYC,ZBTB17
FBXW7	enzyme		2	Activated	6.126	1.47e-20	CCNE1,CDK2,CEBPA,EGFR,FBXW7,FOXM1,HSF1,JUN,KLF5,MYB,MYC,NCOA3,NFE2L1,NOTCH1,PPARGC1A,PSEN1	ABCB9,ABCC6,ABCD1,ABCD3,ABCE1,ACACA,ACLY,ACOT12,ACSL1,ACSL6,ACTN1,ADH1C,AGPAT2,AHCY,AKAP1,AQP1,ARG1,ARL6IP1,ARL6IP5,ASL,ASS1,ATP1A2,ATP2A2,ATP5MF,B2M,BHMT,CANX,CAPNS1,CAT,CCS,CCT2,CCT4,CCT6A,CCT7,CD47,CDC34,CENPE,CKM,CKMT2,CNN3,COL6A1,COL6A2,CYP1A2,CYP2A6 (includes others),CYP2B6,CYP3A7,CYP4A11,CYP8B1,DDX3X,DHCR7,DHRS7,DIO1,DNAJA1,EEF2,EIF4A1,EIF4A2,EIF4G1,EIF5A,ENO1,EPHX1,EPHX2,ERAP1,F2,FABP2,FA…	188 (16)	16	methylprednisolone	beta-estradiol,CAMKK1,FHIT,MDFI,troglitazone		SERPINE1	BIRC5,CCNE1,CDK2,DGAT2,HSF1,MYC,PPARG,PPARGC1A,SREBF1
mannose-6-phosphate	chemical - endogenous mammalian		3		-1.863	1.99e-20	2-deoxyglucose,caspase,CDK2,CDKN1B,Creb,CTNNB1,CYP19A1,cytochrome-c oxidase,D-glucose,GPI,GSK3B,hexokinase,Jnk,mannose-6-phosphate,MAPK1,MAPK14,MAPK8,MAPK9,PRKAA1,PRKAA2,PTK2,RAC1,RHOA,SLC29A1,STAT3,STAT5A,STAT5B,STAT6,TP53	ACAA1,ACACA,ACLY,ACO1,Acot1,ACOT11,ACOX1,ACSL3,ACSL4,ACTN1,ACY3,ADH1C,ADH5,ADK,AGPAT2,AHCY,AHSG,ALCAM,ALDH1A1,ALDOB,ANPEP,ANXA5,AP1B1,AQP1,ARF4,ARG1,ARL6IP1,ASL,ASS1,ATL3,ATP1A2,ATP2A1,ATP2A2,ATP5MC2,ATP5MF,B2M,BCAP31,BGN,BNIP3L,C3,C9,CALR,CALU,CANX,CAPN2,CAPNS1,CAT,CCT6A,CENPE,CISD1,CKMT2,CMBL,CNN3,COL6A2,COPB1,CTH,CYB5A,Cyb5r3,CYP17A1,CYP1A2,Cyp2d9 (includes others),CYP2E1,CYP4A11,CYP4F12,CYP7A…	226 (29)	27		sirolimus			hexokinase
CDK6	kinase		2	Inhibited	-3.092	2.08e-20	AR,BCL2,CDK2,CDK6,CDKN1B,CDKN2A,CEBPA,Cyclin A,DDIT3,DMTF1,E2F1,EZH2,FOXM1,FOXO3,HSF1,ID2,ISL1,MYB,MYC,MYOD1,PPARG,PPARGC1A,RB1,RBL2,RPS6KB1,SIRT1,SRSF2,TSC2,ZEB1	ABCB9,ABCD1,ABCD3,ABCE1,ACAA1,Acaa1b,Acot1,ACOT12,ACSL5,ACSL6,ACSS2,ACTN1,ADH1C,AHCY,AKAP1,ALDH1A1,AMACR,AMY2B,ANPEP,ANXA3,AQP1,ARL6IP1,ARL6IP5,ASL,ATP2A1,ATP2A2,ATP5MF,B2M,BCLAF1,BHMT,BNIP3L,C6orf89,C9,CALU,CANX,CAPN2,CAPNS1,CCT2,CCT4,CCT5,CCT7,CDC34,CENPE,CKM,CKMT2,CNN3,CNTN2,CRAT,CRKL,CRP,CXADR,CYB5A,CYP17A1,CYP1A2,CYP2A6 (includes others),CYP3A7,CYP4A11,CYP7A1,DAB2IP,DDX25,DDX3X,DHCR24,DHCR7,…	231 (29)	28	benzene,beta-estradiol,CCND1,CCNE1,CDK4/6,CRTC2,methylmercury,RPTOR,STAT5B,trichloroethylene	arsenic trioxide,calyculin A,CDKN1A,E. coli B5 lipopolysaccharide,HAVCR1,let-7a-5p (and other miRNAs w/seed GAGGUAG),miR-16-5p (and other miRNAs w/seed AGCAGCA),sodium arsenite,tamoxifen		CDK2,HSF1,PPARGC1A,SIRT1,ZEB1	PPARG,RBL1
5-fluorouracil	chemical drug		1	Activated	6.068	2.39e-20	5-fluorouracil	ACOX3,BCL2L1,BNIP3L,CALU,CANX,CAPNS1,CCT3,CCT4,CCT6A,EEF1G,EEF2,EIF3E,EIF4A1,HSPA8,LDHA,MDH1,MT-CO1,MT-ND3,MVP,NCL,NDUFS8,PCBP1,PSMD2,RHOB,RPL10,RPL10A,RPL11,RPL15,RPL18,RPL19,RPL21,RPL23,RPL24,RPL27A,RPL30,RPL31,RPL35,RPL35A,RPL38,RPL5,RPL6,RPL7,RPL7A,RPS13,RPS15A,RPS16,RPS23,RPS4Y1,RPS8,SLC25A5,SRSF2,SSR4,TPI1,UQCRC2,YBX1	55 (1)	1				BNIP3,CASP1,CDK2,CDKN1A,DYRK1B,FDXR,hydrogen peroxide,KRAS,MAPK8,mir-132,miR-30c-5p (and other miRNAs w/seed GUAAACA),MYC,SAT1	BIRC5,CCND1,FKBP1A,HNRNPA1,HSPA8,miR-16-5p (and other miRNAs w/seed AGCAGCA),miR-320b (and other miRNAs w/seed AAAGCUG),PGK1,RBL1,RPL11,UBD
INSIG2	other		3	Activated	5.353	3.51e-20	Akt,CASP3,ERK,ERK1/2,HMGCR,INSIG2,IRS1,Mapk,MYC,NR5A2,RAS,SREBF2,YAP1	ABCB11,ABCB9,ABCC6,ABCD1,ABCD3,ABCE1,ACACA,ACLY,ACOT12,ACSL5,ACSS2,ACTA1,ACTN1,AHCY,AKAP1,ANPEP,AP2A1,APOA1,APOA2,AQP1,ARL6IP1,ASS1,B2M,BGN,BHMT,C3,CALR,CANX,CAPN2,CAPNS1,CCT3,CDC34,CPT1A,CYB5A,CYP17A1,CYP7A1,CYP7B1,CYP8B1,DDX3X,DHCR7,EEF2,EIF4A1,EIF4E,EIF4G1,ENO1,ERAP1,F2,FABP2,FADS2,FDFT1,FGB,G6PD,GCLM,GDI2,GLS,GNPAT,GPAM,GPI,GPT,GSTK1,HLA-A,HSP90AA1,Hspa1b,IDH1,KRT17,KRT18,KRT6B,KYNU,LDHA,LSS,…	152 (13)	12	1,4-bis[2-(3,5-dichloropyridyloxy)]benzene,2,4,5,2',4',5'-hexachlorobiphenyl,Insulin,NR1H3,NR1I2,NR1I3,PPARA,PPARG,PPARGC1A	arachidonic acid,beta-estradiol,docosahexaenoic acid,ELOVL5			ACACA,ACLY,desmosterol,FASN,INSIG1,SCD,SREBF1,SREBF2,sterol
HNF4α dimer	complex		2	Inhibited	-5.177	4.76e-20	HNF4A,HNF4α dimer	ACO1,ACOX2,ACOX3,ACSL1,ACSS2,ALCAM,ALDOB,ANPEP,APOA1,APOA2,AQP1,ARG1,BET1,BLVRB,C4A/C4B,CAT,Ces2e,CPT1A,CRAT,CRP,CYP1A2,Cyp2a12/Cyp2a22,CYP2B6,CYP2C8,CYP3A7,CYP7A1,CYP7B1,CYP8B1,EBP,FABP2,FBP1,FGA,FGB,FMO1,FMO2,FMO3,G6PC,GALM,GSTA5,HPD,HPX,HSPA8,IFI30,KRT17,LDHA,MAOB,MGST1,MSN,MTTP,PCK1,PKLR,PLG,PNP,PON1,POR,PYGL,RPLP0,SCP2,SERPINA3,SLC22A18,SLC27A2,SLC31A1,SRSF3,TDO2,TM7SF2,TMBIM6,TXN,UGT1A1,UGT…	69 (2)	2	PPARGC1A	NR0B2,SREBF1		CYP7A1,FABP1,FABP2,HNF1A,SLC2A2
ZEB1	transcription regulator		2		-1.273	6.39e-20	BAX,BBC3,CCND1,MMP14,MYC,SERPINE1,TP53,ZEB1	ABCB9,ABCD1,ABCD3,ABCE1,ACACA,ACLY,ACO1,ACOT11,ACOT12,ACSL3,ACTA1,ADH5,AHCY,AKAP1,ANXA3,ANXA7,AP1B1,APOA1,AQP1,ASL,ASS1,ATL3,AZGP1,BCAP31,BCLAF1,CALR,CALU,CANX,CAPN2,CAT,CCT3,CDC34,CENPE,CISD1,CKM,CMBL,CNN3,COL6A2,COPB1,CPT1A,CXADR,CYB5A,Cyb5r3,DHCR24,DNAJA2,DNM1L,DTYMK,ECH1,EEF2,EIF4A1,EIF4E,EIF4G1,EIF5,EPHX1,ERAP1,ERO1A,F2,FABP2,FADS2,FMO1,G6PC,G6PD,GC,GCLM,GDI2,GLS,GLUL,GNMT,GNPAT,GOT1,GPD1L,G…	200 (8)	8	CDK6,SIRT1,valproic acid	beta-estradiol,RBL1		CCND1,MYC	LPCAT1,SERPINE1
SAT1	enzyme		3		-0.134	6.67e-20	AMD1,AMPK,APLN,BCAR1,CASP3,CCND1,CTNNB1,Cyp4a14,EIF4EBP1,EP300,ERK1/2,FOXO4,FOXP3,HIF1A,Mapk,MAT1A,MET,MTORC1,Nos,ODC1,p70 S6k,PLAU,PPARG,PTEN,RAC1,RAF1,SAT1,Smad2/3,TERT,TP53,VEGFA,VHL	ABCC6,ACAA1,Acaa1b,ACACA,ACO1,ACOT11,ACOX1,ACSL3,ACSL5,ACTA1,ACTN1,AGPAT2,AHCY,AKAP1,ALCAM,AMY2A,ANPEP,ANXA3,AP1B1,APOA1,ARF4,ARG1,ARHGDIA,ARL6IP1,ASL,ASPH,ATL3,ATP2A2,ATP5MC2,ATP5MF,AZGP1,BCAP31,BCL2L1,BCLAF1,BGN,BHMT,BNIP3L,C3,CALR,CAPN2,CAPNS1,CENPE,CISD1,CMBL,CNN3,COL6A2,COPB1,CRAT,CRP,CYB5A,CYB5B,Cyb5r3,CYP17A1,CYP1A2,CYP2A6 (includes others),CYP2B6,Cyp2d9 (includes others),CYP2E1,CYP4A11,CY…	222 (32)	30	1,4-bis[2-(3,5-dichloropyridyloxy)]benzene,5-fluorouracil,berberine,metribolone,NR1I3,phenobarbital,PPARG	HOXA10,MYC,PPARA,RASSF5		AMD1,CDKN1A,MAT1A,PPARGC1A,PRKAA2	acetyl-coenzyme A,HIF1A,LEP
bezafibrate	chemical drug		1	Inhibited	-4.352	1.06e-19	bezafibrate	ABCB11,ABCD1,ABCD3,ACAD11,Acot1,ACOT2,ACOT4,ACOX1,ACSL1,ACSL4,ACSL5,ACSL6,APOA1,CAT,CROT,CRP,CYB5A,CYP7A1,DECR2,DNM1L,ECH1,EHHADH,FABP2,FGB,HAO1,HSD17B4,MGLL,MT-CO1,PEX11A,PEX14,PEX3,SLC27A2,TSPO	33 (1)	1				ACACB,ACOX1,ADIPOQ,BNIP3,coenzyme A,CREB3L3,EHHADH,FABP1,FABP2,FGF21,HSD17B4,HSPA5,hydrogen peroxide,INSIG1,PDK4,PPARA,PPARD,PPARG,PPARGC1A,SERPINE1,UCP1	CYP7A1,D-glucose,Insulin,LEP,lipid,NOS2,NR1H3,SCD
ZBTB17	transcription regulator		3	Inhibited	-3.456	1.13e-19	Akt,Ap1,CDC42,CHUK,ERK1/2,HNF4A,IKBKB,JAK2,MAP2K1,MAP2K4,MAP3K8,MAP4K4,MAPK8,MAPK9,NFkB (complex),NFKB1,NFKBIA,P38 MAPK,RELA,RIPK1,SREBF1,STAT3,STAT5A,STAT5a/b,STAT5B,TICAM1,TRAF2,TXN,ZBTB17	ABCC6,ABCD3,ACO1,ACOT11,ACOX2,ACOX3,ACSS2,ADH1C,AGPAT2,AGPAT3,AHSG,ALCAM,ALDH1A1,ALDOB,ANPEP,APOA2,AQP1,ARF4,ARL6IP5,ASS1,ATP2A2,ATP6V1E1,AZGP1,B2M,BCL2L1,BET1,BGN,BHMT,BLVRB,C4A/C4B,Calm1 (includes others),CAPNS1,CBS/CBSL,Ces2e,CFI,CKM,CKMT2,CRAT,CXADR,CYB5A,Cyb5r3,CYP1A2,Cyp2a12/Cyp2a22,CYP2A6 (includes others),CYP2C8,Cyp2d9 (includes others),CYP3A7,DAD1,DCN,DDX3X,DHCR7,DHRS4,DIO1,DNAJA2,EBP,EC…	185 (29)	29		HUWE1,MYC
ARHGEF18	other		3	Activated	5.742	1.14e-19	Akt,Ap1,ARHGEF18,BCAR1,Cdc42,CHUK,ERK,Focal adhesion kinase,HRAS,IRS1,JAK2,MYC,NFAT (complex),Nfat (family),NFKB1,Nos,NOS3,P38 MAPK,PI3K (complex),PLD2,PPARG,PRKCB,Rac,RELA,RHOA,RHOC,STAT1,STAT5a/b,Tgf beta,TP53,ZAP70	ABCB11,ABCB9,ABCD1,ABCE1,ACAA1,Acaa1b,ACACA,ACOT11,ACOT12,ACOX1,ACSL1,ACSL3,ACSL5,ACTA1,ADH5,AGPAT2,AKAP1,AP1B1,AP2A1,ARF1,ARL6IP1,ARL6IP5,ASL,ASS1,ATL3,ATP6V1A,ATP6V1C1,BCAP31,BCL2L1,C4A/C4B,CALU,CANX,CBS/CBSL,CCT3,CDC34,CENPE,CISD1,CMBL,CNN3,COL6A2,COPB1,COPB2,CPT1A,CRAT,CYB5A,CYP2B6,CYP4A11,CYP7B1,DDX3X,DHCR24,DNAJA2,DNM1L,DTYMK,ECH1,EEF2,EHHADH,EIF4A1,EIF4E,EIF4G1,ERO1A,F2,FABP2,FADS2,FDFT1,F…	199 (31)	29
TRIM28	transcription regulator		2	Activated	5.149	1.36e-19	E2F1,E2F3,MYC,STAT3,TP53,TRIM28	ABCB9,ABCD1,ABCD3,ABCE1,ACACA,ACLY,ACO1,ACOT11,ACOT12,ACSL3,ACTA1,ACTN1,ADH5,AHSG,AKAP1,ALDH1A1,AMY2B,ANXA3,AP1B1,APOA1,AQP1,ARL6IP1,ARPC1A,ASL,ASS1,ATL3,BCAP31,BNIP3L,CALU,CANX,CAPN2,CAPNS1,CAT,CCT3,CCT4,CDC34,CENPE,CISD1,CKM,CMBL,CNN3,COL6A2,COPB1,CPT1A,CRKL,CRP,Cyb5r3,DDX3X,DHCR24,DNAJA2,DNM1L,DTYMK,ECH1,EEF2,EIF4A1,EIF4E,EIF4G1,ENO1,EPHX1,ERAP1,F2,FABP2,FADS2,FGA,FGB,FGG,FMO1,G6PD,GC,GCLM,GDI…	201 (6)	5	SIRT1				MYC
MOB1A	other		3	Inhibited	-5.16	1.45e-19	cytarabine,ITGB1,LATS,Mapk,MOB1A,MYC,STK38,STK38L,TP53	ABCB9,ABCD1,ABCD3,ABCE1,ACACA,ACLY,ACO1,ACOT11,ACOT12,ACSL3,ACTA1,ACTN1,ADH5,AKAP1,ANXA3,AP1B1,APOA1,AQP1,ARL6IP1,ASL,ASS1,ATL3,BCAP31,BCL2L1,CALU,CANX,CAPN2,CAPNS1,CCT3,CDC34,CENPE,CISD1,CKM,CMBL,CNN3,COL6A2,COPB1,CPT1A,CYB5A,Cyb5r3,DDX3X,DHCR24,DNAJA2,DNM1L,DTYMK,ECH1,EEF2,EIF4A1,EIF4E,EIF4G1,ENO1,EPHX1,ERAP1,F2,FABP2,FADS2,FMO1,G6PD,GC,GCLM,GDI2,GLS,GLS2,GLUL,GNPAT,GOT1,GPD1L,GPI,GPT,GSTM5,HDL…	184 (9)	5		CD 437,ST1926
TCF/LEF	group		3	Inhibited	-4.408	2.17e-19	Akt,Alp,AR,C5,CASP3,CEBPA,Creb,CREBBP,CTNNB1,GATA3,HNF1A,KAT2B,LEF1,LIPC,MMP2,MYC,MYOD1,PI3K (family),PRDM1,PRL,RHOA,RUNX2,TCF/LEF,TCF3,TCF4,TCF7,TCF7L1,TCF7L2	ABCB9,ABCD1,ABCD2,ABCD3,ABCE1,ACAA1,ACLY,ACOT12,ACOT4,ACOX2,ACSL1,ACSL3,ACSL5,ACTN1,ACY3,ADH1C,ADK,AGPAT2,AHCY,AKAP1,Akr1c12/Akr1c13,AKR1C4,ALCAM,ALDH1A1,ALDOB,ANPEP,ANXA3,ANXA5,APOA1,AQP1,ARG1,ARL6IP1,ARL6IP5,ASL,ASPH,ATP2A1,BCL2L1,BGN,BHMT,BLVRB,C8A,C9,CALU,CANX,CAPN2,CAPNS1,CAT,CBS/CBSL,CCS,CCT3,CDC34,CENPE,CERS2,CFH,CKM,CLDN3,CNN3,CTH,CYP17A1,CYP1A2,CYP2B6,CYP2C8,Cyp2d9 (includes others),CYP2…	238 (28)	24				BIRC5,CCND1,MYC
methimazole	chemical drug		3	Activated	4.576	3.08e-19	2-amino-1-methyl-6-phenylimidazo-4-5-b-pyridine,4-methylnitrosoamino-1-(3-pyridinyl)-1-butanone,9,10-dimethyl-1,2-benzanthracene,acetaminophen,aflatoxin B1,Akt,AR,BCL2L1,benz[a]anthracene,benzene,benzo(a)pyrene,carbon tetrachloride,CDK2,CYP1A2,CYP2A6 (includes others),CYP2B6,CYP2C19,CYP2C9,CYP2D6,CYP2E1,CYP3A4,dimethylnitrosamine,DIO2,DIO3,docetaxel,EIF2AK2,ERK,ERK1/2,ethanol,FOXO1,Ifn,IRS1,IRS2,…	ABCB9,ABCC6,ABCD2,ACLY,ACO1,ACOT11,ACOT2,ACOX1,ACOX2,ACSL1,ACSL4,ACSL5,ACTN1,ADH1C,ADH5,ALDH1A1,AMACR,ANXA3,ANXA5,AP2A1,APOA1,APOH,ARG1,ARHGDIA,ASL,ATP1A2,ATP2A1,ATP2A2,AZGP1,B2M,BCL2L1,BCL2L13,BET1,BHMT,C3,C4A/C4B,Calm1 (includes others),CALU,CAT,CBS/CBSL,CCT2,CCT5,CCT7,CD47,CDK5RAP3,CENPE,CHP1,CKMT2,CLDN3,CNTN2,COL6A2,CPT1A,CRYZ,CTH,CYB5A,CYP17A1,CYP1A2,CYP2A6 (includes others),Cyp2b13/Cyp2b9,C…	208 (57)	50	CYP			DIO2,GHRL,mir-138	CSHL1,CYP2A6 (includes others),KLK3,L-triiodothyronine,taurine,TG,THRSP,TRH
TFEB	transcription regulator		3		-0.471	3.98e-19	Akt,AMPK,APLN,CASP3,CDK2,CDKN1A,CTNNB1,EIF4EBP1,EP300,ERK1/2,FOXO4,FOXP3,HIF1A,JUN,MET,MMP2,MTORC1,Nos,p70 S6k,PPARG,PTEN,RAC1,Smad2/3,TERT,TFEB,TP53,VEGFA,VHL	ABCC6,ACAA1,Acaa1b,ACACA,ACO1,ACOT11,ACOX1,ACSL3,ACSL5,ACTA1,ACTN1,AGPAT2,AHCY,AKAP1,ALCAM,ANPEP,ANXA3,AP1B1,APOA1,ARF4,ARG1,ARHGDIA,ARL6IP1,ASL,ASPH,ATL3,ATP2A2,ATP5MC2,ATP5MF,ATP6V1A,ATP6V1C1,BCAP31,BCL2L1,BGN,BHMT,BNIP3L,C3,CALR,CALU,CAPN2,CAPNS1,CENPE,CISD1,CMBL,CNN3,COL6A2,COPB1,CRAT,CRP,CYB5A,CYB5B,Cyb5r3,CYP17A1,CYP1A2,CYP2A6 (includes others),CYP2B6,Cyp2d9 (includes others),CYP2E1,CYP4A11…	221 (28)	28	calyculin A,Gsk3,MTOR,RPTOR	sirolimus		WT1	HIF1A
HNF4A	transcription regulator		1	Inhibited	-5.009	4.13e-19	HNF4A	ACO1,ACOX2,ACOX3,ACSL1,ACSS2,ALCAM,ALDOB,ANPEP,APOA1,APOA2,AQP1,ARG1,BET1,BLVRB,C4A/C4B,CAT,Ces2e,CPT1A,CRAT,CRP,CYP1A2,Cyp2a12/Cyp2a22,CYP2B6,CYP2C8,CYP3A7,CYP7A1,CYP7B1,CYP8B1,EBP,FABP2,FGA,FGB,FMO1,FMO2,FMO3,G6PC,GALM,GSTA5,HPD,HPX,HSPA8,IFI30,KRT17,LDHA,MAOB,MGST1,MSN,MTTP,PCK1,PKLR,PLG,PNP,POR,PYGL,RPLP0,SCP2,SERPINA3,SLC22A18,SLC27A2,SLC31A1,SRSF3,TDO2,TM7SF2,TMBIM6,TXN,UGT1A1,UGT1A6	67 (1)	1	CSHL1,DSP,EP300,FOXA2,mediator,MEL S3,PDX1,phenobarbital,PPARGC1B,STAT5B	AMPK,CDN1163,D-glucose,diethylnitrosamine,gentamicin,JINK1/2,MAPK8,nitrofurantoin,pirinixic acid		ALDH2,APOA2,APOA4,ATP7B,CDK2,CDKN1A,cholesterol,CYP,CYP27A1,CYP3A5,CYP7A1,FABP1,FABP2,HLA-B,IL10RA,Ins1,mir-194,MLXIPL,NFE2L2,NR1H3,NR1I3,PCK1,PDK4,PEPCK,PLG,SCP2,SLC2A2,SREBF1,SREBF2,XBP1	CCND1,cholic acid,CUL4B,deoxycholate,ELMO1,FMO3,GRB14,HIF1A,HSPA5,HSPA8,IGF1R,KRT14,lipid,MAOB,MYC,PLA2G4A,POR,SPP1,TCF7L2,ursodeoxycholic acid
HIF1A	transcription regulator		2		0.338	4.81e-19	Akt,AMPK,APLN,CASP3,CDK2,CDKN1A,CTNNB1,EIF4EBP1,EP300,ERK1/2,FOXO4,FOXP3,HIF1A,JUN,MET,MMP2,MTORC1,Nos,p70 S6k,PPARG,PTEN,RAC1,Smad2/3,TERT,TP53,VEGFA,VHL	ABCC6,ACAA1,Acaa1b,ACACA,ACO1,ACOT11,ACOX1,ACSL3,ACSL5,ACTA1,ACTN1,AGPAT2,AHCY,AKAP1,ALCAM,ANPEP,ANXA3,AP1B1,APOA1,ARF4,ARG1,ARHGDIA,ARL6IP1,ASL,ASPH,ATL3,ATP2A2,ATP5MC2,ATP5MF,BCAP31,BCL2L1,BGN,BHMT,BNIP3L,C3,CALR,CALU,CAPN2,CAPNS1,CENPE,CISD1,CMBL,CNN3,COL6A2,COPB1,CRAT,CRP,CYB5A,CYB5B,Cyb5r3,CYP17A1,CYP1A2,CYP2A6 (includes others),CYP2B6,Cyp2d9 (includes others),CYP2E1,CYP4A11,CYP4F12,CYP7A1,C…	219 (27)	27	acetaminophen,arsenic,arsenic trioxide,beta-estradiol,cigarette smoke,ethanol,fenofibrate,HSF2,IGF1R,INS,Insulin,KRAS,L-glutamic acid,L-triiodothyronine,MAPK3,MAPK8,MLXIPL,MTOR,NEU3,PARK7,PDK4,PI3K (complex),pirinixic acid,PRKAA2,quercetin,RHEB,RICTOR,RPTOR,RXRA,sodium arsenite,Stat3-Stat3,TCR	2-deoxyglucose,4-phenylbutyric acid,amino acids,berberine,cadmium,choline fenofibrate,dithiothreitol,GnRH analog,HNF4A,HSPA8,hydrogen peroxide,methylphenazonium methosulfate,oligomycin,ouabain,pioglitazone,PRKAA,SAT1,sirolimus,SIRT1,SIRT7,tanespimycin,TFEB,valproic acid		ACTA2,ALOX5AP,ATP2A2,AURKA,BIRC5,BNIP3,CDK2,CDKN1A,Cpla2,EIF4EBP1,EPOR,FLT1,FOS,FYN,HP,HSPA5,HUWE1,IRS2,LEP,MST1R,NEK8,NT5E,PGK1,SERPINE1,WT1	ADIPOQ,CCND1,miR-155-5p (miRNAs w/seed UAAUGCU),NEUROG3,PPARG,SOD2
acyl-coenzyme A	chemical - endogenous mammalian		3		-1.925	5.29e-19	2-deoxyglucose,acyl-coenzyme A,AMPK,CASP3,D-glucose,hexokinase,mannose,norepinephrine,SLC29A1,UCP1	ACAA1,ACACA,ACLY,ACOT2,ACOX1,ACSL1,ACTN1,ALDOB,ANXA3,AQP1,ARF4,ASS1,ATP2A2,ATP5MC2,BCL2L1,C3,CALR,CANX,CAPN2,CAT,CTH,CYB5R1,CYP2B6,CYP2E1,CYP7A1,DCN,DNAJB11,DNAJC3,DNM2,EEF1A1,ELOVL1,EMC10,ENO1,ERO1A,FABP2,FBP1,FKBP2,G6PC,G6PD,GCH1,GHITM,GLUL,GNMT,GOT1,GPAM,GPD1,GPI,GPX4,GRN,GSTK1,GSTZ1,HNRNPK,HSD17B7,Hspa1b,ILK,KDELR2,LCP1,LDHA,MAN2A1,MIF,MT-CO1,MT-CYB,MTHFD1,MYH4,NDUFB9,NPHP4,NUDT19,PCK1,PDHX,P…	108 (10)	8	cholesterol,FABP1,SCD	ethanol		NOS2,UCP1	hexokinase
1,1,2,2-tetrachloroethane	chemical toxicant		3	Activated	3.083	5.6e-19	1,1,2,2-tetrachloroethane,2-amino-1-methyl-6-phenylimidazo-4-5-b-pyridine,9,10-dimethyl-1,2-benzanthracene,acetaminophen,aflatoxin B1,Akt,AMPK,AR,benz[a]anthracene,benzene,benzo(a)pyrene,BRCA1,CAPN2,carbon tetrachloride,Creb,cyclophosphamide,CYP,CYP1A1,CYP1A2,CYP2E1,CYP3A,D-glucose,dimethylnitrosamine,ERK1/2,ethanol,FOXO1,G6PC,HMOX1,IRS1,IRS2,JUN/JUNB/JUND,MAPK1,MAPK14,methimazole,NFkB (complex),…	ABCB11,ABCB9,ABCC6,ABCD3,ACAA1,ACLY,ACOT11,ACY3,ADK,ALDH1A1,ALDOB,AMACR,AP2A1,AQP1,ARF4,ARHGDIA,ASL,ATP1A2,ATP2A1,ATP5MC2,ATP5MF,AZGP1,BCL2L1,BCL2L13,BET1,BHMT,C4A/C4B,Calm1 (includes others),CALR,CALU,CANX,CAPNS1,CAT,CCT2,CCT4,CCT5,CCT7,CD47,CDK5RAP3,CENPE,CHP1,CKMT2,CLDN3,CYB5A,Cyb5r3,CYP17A1,CYP1A2,CYP2A6 (includes others),Cyp2b13/Cyp2b9,CYP2B6,CYP2C8,CYP2E1,CYP4A11,CYP4A22,CYP7A1,CYP7B1,CYP8B…	213 (41)	39					CYP,CYP3A
RPL11	other	-1.88	2	Activated	2.359	8.24e-19	MYC,RPL11,TP53	ABCB9,ABCD1,ABCD3,ABCE1,ACACA,ACLY,ACO1,ACOT11,ACOT12,ACSL3,ACTA1,ADH5,AHCY,AKAP1,ANXA3,AP1B1,APOA1,AQP1,ASL,ASS1,ATL3,BCAP31,CALU,CANX,CAPN2,CAT,CCT3,CDC34,CENPE,CISD1,CKM,CMBL,CNN3,COL6A2,COPB1,CPT1A,CYB5A,Cyb5r3,DHCR24,DNAJA2,DNM1L,DTYMK,ECH1,EEF2,EIF4A1,EIF4E,EIF4G1,ENO1,EPHX1,ERAP1,F2,FABP2,FADS2,FMO1,G6PC,G6PD,GC,GCLM,GDI2,GLS,GLUL,GNPAT,GOT1,GPD1L,GPT,GSTM5,HDLBP,HLA-A,HSP90AA1,HSPA8,IDH1,…	184 (3)	3	MYCN	5-fluorouracil,CD 437,miR-542-3p (miRNAs w/seed GUGACAG),RICTOR		CDKN1A
NOS2	enzyme		2	Inhibited	-6.387	1.3e-18	BAX,BCL2,CASP3,caspase,EGFR,EIF4EBP1,ERK1/2,FOXO1,IRS1,IRS2,Jnk,MAPK8,MMP2,MTOR,MYC,NFkB (complex),NOS2,p70 S6k,PTGS2,RELA,STAT4,TYK2	ABCB9,ABCC6,ABCD1,ABCD3,ABCE1,ACLY,ACO1,ACOT12,ACSL4,ACTN1,ADH5,AHCY,AKAP1,ANXA3,ANXA5,AP2A1,AP2A2,APOA1,ARG1,ARL6IP1,ASPH,ASS1,ATP2A2,AZGP1,BCL2L13,BHMT,BNIP3L,C3,CALR,CANX,CAPN2,CAT,CBS/CBSL,CCT3,CCT5,CD47,CDC34,CDK5RAP3,CKMT2,CLTC,COL6A1,COL6A2,CPT1A,Cyb5r3,CYP2A6 (includes others),CYP2B6,CYP2E1,CYP8B1,DAD1,DDX3X,DIO1,DPM3,EEF1A1,EIF3A,EIF4A1,EIF4E,EIF4G1,EIF5A,ENO1,ERO1A,F2,FABP2,FADS2,FGG,G6…	203 (22)	22	(S)-mevalonic acid,1-naphthylisothiocyanate,2,3,4,7,8-pentachlorodibenzofuran,6-hydroxydopamine,acetaminophen,acyl-coenzyme A,atorvastatin,berberine,carbon tetrachloride,CASP1,cigarette smoke,dimethylnitrosamine,E. coli B5 lipopolysaccharide,EP300,ERN1,ethanol,fish oils,FYN,gentamicin,Gsk3,HSP90B1,hydrogen peroxide,ifosfamide,Ins1,KRAS,L-glutamic acid,lovastatin,methotrexate,metribolone,mevalonic…	(-)-arctigenin,4-phenylbutyric acid,ADORA2A,ADRB,ALOX5,AMPK,andrographolide,ARG2,arsenic trioxide,bardoxolone methyl,benzylamine,beta-carotene,beta-estradiol,bezafibrate,bisindolylmaleimide,clofibrate,CYP7A1,docosahexaenoic acid,flavone,gemfibrozil,glucosamine,GRM5,IL10RA,Insulin,linoleic acid,miR-155-5p (miRNAs w/seed UAAUGCU),monorden,N-chlorotaurine,NCX-4040,NFE2L2,NR1H3,NR1H4,omeprazole,PI3K …		BIRC5,CDKN1A,EIF4EBP1,MYC,PEPCK,PPARGC1A	ATP2A2,BNIP3,cholesterol,FASN
ACSL3	enzyme	-1.381	2	Inhibited	-6.111	1.69e-18	ACSL3,MLXIPL,NR1H3,PPARG,SREBF1	ACAA1,Acaa1b,ACACA,ACLY,ACSL1,ACSL4,ACSL5,ACSS2,ADH1C,AGPAT2,APOA2,ARF4,ARG1,ATP2A2,BCL2L1,C3,CAT,CFI,CPT1A,CRAT,CRP,CXADR,CYB5A,CYP4A11,CYP7B1,CYP8B1,DHCR7,EHHADH,EPHX1,ERO1A,FABP2,FADS1,FADS2,FBP1,FDFT1,G6PD,GPAM,GPD1,GPT,Gsta4,GSTA5,GSTM5,Gstm6,Gstt3,HSD11B1,IDH1,IFI30,KHK,KRT18,LSS,MAT1A,MDH1,ME1,MGLL,MGST1,MLYCD,MSMO1,MTTP,MYH14,MYL1,NDRG1,NSDHL,NSF,PCYT1A,PEX11A,PKLR,PMVK,PYGL,RDH11,RPSA,SC…	81 (5)	5	CD3 group,ETV1,fenofibrate,metribolone,PLA2R1,SYVN1,TCF7L2	2,4,5,2',4',5'-hexachlorobiphenyl,gentamicin		ACACB,MLXIPL,PPARG,SCD,SREBF1
PDE8A	enzyme		2	Activated	4.747	1.71e-18	PDE8A,SCAP,SREBF2	ACACA,ACLY,ACSL1,ACSL4,ACSL5,ACSS2,APOA2,CYB5A,CYP7B1,CYP8B1,DHCR7,EHHADH,FADS2,FDFT1,G6PD,GPAM,Gstm6,Gstt3,IDH1,LSS,MSMO1,NSDHL,PCYT1A,PMVK,RDH11,SC5D,SCD,THRSP,TM7SF2,TMEM97	30 (3)	2		WT1			CYP51A1,SCAP,SREBF2
apomine	chemical drug		2	Inhibited	-3.244	2.07e-18	apomine,NR1H4,SREBF2	ABCB11,ACLY,ACSS2,APOA1,APOA2,BAAT,Ces1g,CYB5A,CYP2B6,CYP7A1,CYP7B1,CYP8B1,DHCR7,FABP2,FADS2,FDFT1,FGB,G6PC,G6PD,GCLM,GPT,GSTA3,Gsta4,IDH1,LDHA,LSS,MSMO1,MTTP,NDRG2,NSDHL,PCYT1A,PGAM1,PITPNA,PKLR,PMVK,PON1,RDH11,SC5D,SCD,SLC27A5,Sult1a1,THRSP,TM7SF2,TMEM97,TPI1,UGT1A1	46 (3)	3				NR0B2,NR1H4,SREBF2
terfenadine	chemical drug		3	Activated	4.967	2.08e-18	2-amino-1-methyl-6-phenylimidazo-4-5-b-pyridine,9,10-dimethyl-1,2-benzanthracene,acetaminophen,aflatoxin B1,AMPK,AR,benz[a]anthracene,benzene,benzo(a)pyrene,carbon tetrachloride,CYP1A2,CYP2C19,CYP2C8,CYP2C9,CYP2D6,CYP2E1,CYP2J2,CYP3A4,dimethylnitrosamine,docetaxel,ERK,ERK1/2,ethanol,FOXO1,HRH1,IRS1,IRS2,KCNJ2,Mapk,MAPK8,MYOG,Nfat (family),okadaic acid,P38 MAPK,paclitaxel,PRKAA2,STAT3,tamoxifen,te…	ABCC6,ACLY,ACO1,ACOT11,ACOX2,ACSL4,ACSL5,ACTN1,ADH1C,AHSG,ALDH1A1,AMACR,ANXA3,ANXA5,AP2A1,ARG1,ARHGDIA,ASL,ATP5MC2,B2M,BCL2L1,BCL2L13,BET1,BGN,BHMT,BNIP3L,Calm1 (includes others),CALR,CALU,CAT,CCT2,CCT4,CCT5,CCT7,CD47,CDK5RAP3,CENPE,CHP1,CKM,CKMT2,CLDN3,CRYZ,CYB5A,CYP17A1,CYP1A2,CYP2A6 (includes others),Cyp2b13/Cyp2b9,CYP2B6,CYP2C8,CYP2E1,CYP2F1,CYP4A11,CYP4A22,CYP8B1,DDB1,DHCR7,DNM1L,EBP,ECI2,EL…	166 (43)	35
SREBF1	transcription regulator		2	Inhibited	-4.364	2.1e-18	HNF4α dimer,NR5A2,PPARG,PPRC1,SREBF1	AADAC,ABCB11,ACAA1,Acaa1b,ACACA,ACLY,ACOX1,ACSL1,ACSL4,ACSL5,ACSS2,ADH1C,AGPAT2,ALDOB,APOA2,ARF4,ARG1,ATP2A2,BCL2L1,C3,CAT,CFI,CRAT,CXADR,CYB5A,CYP17A1,CYP4A11,CYP7A1,CYP7B1,CYP8B1,DHCR7,EHHADH,EPHX1,ERO1A,FADS1,FADS2,FBP1,FDFT1,FGB,G6PC,G6PD,GLS2,GPAM,GPD1,Gstm6,Gstt3,Hspa1b,IDH1,IFI30,KRT18,LSS,MAT1A,MDH1,ME1,MGLL,MGST1,MLYCD,MSMO1,MTTP,MYH14,MYL1,NDRG1,NSDHL,NSF,PCK1,PCYT1A,PEX11A,PHLDA1,PKLR,…	84 (5)	5	ACSL3,atypical protein kinase C,B2M,carbohydrate,CASP1,cigarette smoke,DGAT2,di(2-ethylhexyl) phthalate,DL-fructose,ethanol,FGF21,FMO3,GHRL,HNF4A,HNRNPA1,homocysteine,HSPA5,IGF1R,JINK1/2,leucine,LG100268,lovastatin,MAPK3,MBTPS1,metribolone,mevalonic acid,MTOR,NCOR-LXR-Oxysterol-RXR-9 cis RA,NEUROG3,Nisch,orotic acid,PI3K (complex),PNPLA2,PPARD,PPARGC1A,PRKAA2,RICTOR,RPTOR,RXRA,SCAP,SREBF2,tamoxif…	1,2-dithiol-3-thione,1,4-bis[2-(3,5-dichloropyridyloxy)]benzene,2,4,5,2',4',5'-hexachlorobiphenyl,acadesine,AICAR,alvespimycin,AMPK,arachidonic acid,arsenic trioxide,CDN1163,CETP,cholic acid,clofibrate,CYP27A1,docosahexaenoic acid,eicosapentenoic acid,ELOVL5,EPAS1,fatty acid,FBXW7,FGF19,Gsk3,GYS2,INSIG2,MAP4K4,n-3 fatty acids,N-cor,NFE2L2,NR1I2,NR1I3,NRG4,OBP2B,phenobarbital,pioglitazone,pirinixi…		ACACA,ACLY,APOA2,CDKN1A,CYP51A1,EHHADH,FASN,HSD17B1,MAT1A,NOS2,PDK1,PLA2G6,RBP1,SERPINE1,SLC2A2,SMPD1,THRSP	HNF4α dimer,KLK3,PCK1,PDX1,PEPCK,UCP1
SREBF1	transcription regulator		1	Inhibited	-4.323	2.14e-18	SREBF1	ACACA,ACLY,ACSL1,ACSL4,ACSL5,ACSS2,ADH1C,APOA2,ARF4,BCL2L1,CFI,CXADR,CYB5A,CYP7A1,CYP7B1,CYP8B1,DHCR7,EHHADH,FADS1,FADS2,FDFT1,G6PC,G6PD,GPAM,Gstm6,Gstt3,IDH1,IFI30,LSS,MAT1A,MSMO1,MYL1,NSDHL,PCK1,PCYT1A,PKLR,PMVK,RDH11,SC5D,SCD,SERPINA3,THRSP,TM7SF2,TMEM97,TTN	45 (1)	1	ACSL3,atypical protein kinase C,B2M,carbohydrate,CASP1,cigarette smoke,DGAT2,di(2-ethylhexyl) phthalate,DL-fructose,ethanol,FGF21,FMO3,GHRL,HNF4A,HNRNPA1,homocysteine,HSPA5,IGF1R,JINK1/2,leucine,LG100268,lovastatin,MAPK3,MBTPS1,metribolone,mevalonic acid,MTOR,NCOR-LXR-Oxysterol-RXR-9 cis RA,NEUROG3,Nisch,orotic acid,PI3K (complex),PNPLA2,PPARD,PPARGC1A,PRKAA2,RICTOR,RPTOR,RXRA,SCAP,SREBF2,tamoxif…	1,2-dithiol-3-thione,1,4-bis[2-(3,5-dichloropyridyloxy)]benzene,2,4,5,2',4',5'-hexachlorobiphenyl,acadesine,AICAR,alvespimycin,AMPK,arachidonic acid,arsenic trioxide,CDN1163,CETP,cholic acid,clofibrate,CYP27A1,docosahexaenoic acid,eicosapentenoic acid,ELOVL5,EPAS1,fatty acid,FBXW7,FGF19,Gsk3,GYS2,INSIG2,MAP4K4,n-3 fatty acids,N-cor,NFE2L2,NR1I2,NR1I3,NRG4,OBP2B,phenobarbital,pioglitazone,pirinixi…		ACACA,ACLY,APOA2,CDKN1A,CYP51A1,EHHADH,FASN,HSD17B1,MAT1A,NOS2,PDK1,PLA2G6,RBP1,SERPINE1,SLC2A2,SMPD1,THRSP	HNF4α dimer,KLK3,PCK1,PDX1,PEPCK,UCP1
escitalopram	chemical drug		3	Activated	5.75	2.15e-18	2-amino-1-methyl-6-phenylimidazo-4-5-b-pyridine,9,10-dimethyl-1,2-benzanthracene,acetaminophen,aflatoxin B1,Akt,AR,benz[a]anthracene,benzene,benzo(a)pyrene,carbon tetrachloride,CDK5,CYP1A2,CYP2C9,CYP2D6,CYP2E1,CYP3A,dimethylnitrosamine,ERK,ERK1/2,escitalopram,ethanol,FOXO1,IRS1,IRS2,MAPK8,NFkB (complex),P38 MAPK,SLC6A3,SLC6A4,STAT3,tamoxifen,ticrynafen,trichloroethylene,urethane	ABCC6,ABCD3,ACLY,ACO1,ACOT11,ACOX2,ACSL4,ACSL5,ACTA1,ACTN1,ADH1C,AHSG,ALDH1A1,AMACR,ANXA3,ANXA5,AP2A1,AQP1,ARG1,ARHGDIA,ASL,B2M,BCL2L13,BET1,BGN,BHMT,BNIP3L,C3,Calm1 (includes others),CALR,CALU,CAPNS1,CAT,CCT2,CCT4,CCT5,CCT7,CD47,CDK5RAP3,CENPE,CHP1,CKMT2,CLDN3,CRYZ,CYB5A,Cyb5r3,CYP17A1,CYP1A2,CYP2A6 (includes others),Cyp2b13/Cyp2b9,CYP2B6,CYP2C8,CYP2E1,CYP2F1,CYP4A11,CYP4A22,CYP7A1,CYP7B1,CYP8B1…	184 (34)	29					CYP3A
CD 437	chemical drug		1	Activated	6.856	2.42e-18	CD 437	AP2M1,ARF1,BANF1,CCT2,CCT3,CCT6A,DNAJA1,EEF2,EIF4A1,EIF4A2,EIF5A,ENO1,HSP90AA1,HSPA8,MGST1,NDUFB9,PABPC1,PCBP1,PCBP2,PDIA3,PFN1,PGAM1,PHYH,RPL10,RPL11,RPL13,RPL13A,RPL19,RPL24,RPL8,RPLP2,RPS10,RPS15,RPS16,RPS17,RPS2,SELENOF,SET,SKP1,SLC25A5,SRSF3,SSR2,TMEM14C,TXN,UBE2N,UQCRC2,YBX1	47 (1)	1				CDKN1A,FOS,MAPK8,MYC,NR0B2	HNRNPA1,HSPA8,MOB1A,RPL11,SAP18,SET,UGCG
TRH	other		2		-0.21	3.08e-18	ADCY,CREBBP,EGFR,FOS,JUN,KRT14,L-triiodothyronine,levothyroxine,MAP2K1/2,Mapk,MAPK1,PRKCA,RAF1,TP53,TRH	ABCD2,ABCD3,ACACA,ACLY,ACOT11,ACOT2,ACOX1,ACSL1,ACSL3,ACTN1,ADH1C,ADH5,AHCY,AHSG,ALDH1A1,ANPEP,ANXA3,AP1B1,APOA1,ARF1,ARG1,ARL6IP1,ATL3,ATP1A2,ATP2A1,ATP2A2,B2M,BCAP31,BCL2L1,BNIP3L,C3,C4A/C4B,CALU,CAPN2,CAPNS1,CCT4,CCT5,CD47,CENPE,CISD1,CMBL,CNN3,COL6A2,COPB1,CPT1A,CRP,CTH,CYB5A,Cyb5r3,CYP17A1,CYP4A11,CYP7A1,CYP8B1,DAB2IP,DDX3X,DEPTOR,DHCR24,DIO1,DNAJA2,DNM1L,DTYMK,ECH1,EHD1,EHHADH,EIF4A1,EIF4E,…	205 (15)	15	cholic acid,ethanol,FAAH,LEP,TG	methimazole,NR1H3,RXRA,SLC16A2,T3-TR-RXR		arachidonic acid,creatine kinase,DIO2,FOS,Ins1,KRT14,MAPK3,PRL,pyrophosphate,TSHB
PCGEM1	other		2	Inhibited	-5.432	3.28e-18	MYC,PCGEM1	ABCB9,ABCD1,ABCD3,ABCE1,ACACA,ACLY,ACOT12,ACOX1,ACTA1,ACTN1,AHCY,AKAP1,AQP1,ARL6IP1,ASS1,BCL2L1,CANX,CAPN2,CAPNS1,CCT3,CDC34,CPT1A,DDX3X,DHCR24,EEF2,EIF4A1,EIF4E,EIF4G1,ENO1,ERAP1,F2,FABP2,FADS2,G6PC,G6PD,GCLM,GDI2,GLS,GLS2,GNPAT,GOT1,GPI,GPT,HLA-A,HSP90AA1,IDH1,KRT17,KRT6B,LDHA,LSS,MGST3,MIF,MLYCD,MSN,MYLPF,NCL,NDRG1,NDRG2,NUCB1,PA2G4,PAICS,PEX19,PGAM1,PGLS,PKLR,PLS3,PPIA,PPID,PRDX2,PRDX4,RHOA,R…	114 (2)	2				ACACA,ACLY,ACOX1,FASN,MYC,PDK4,PKM	PGK1
PARK7	enzyme		2	Inhibited	-4.111	3.28e-18	Akt,AKT1,BCL2L1,CASP3,ERK1/2,HIF1A,PARK7,PTEN,TP53	ABCC6,ACAA1,ACACA,ACLY,ACO1,ACOT11,ACOX1,ACSL1,ACSL3,ACTN1,ADH5,AHCY,AKAP1,ANXA3,AP1B1,APOA1,ARF4,ARG1,ARHGDIA,ASL,ASPH,ASS1,ATL3,ATP2A2,ATP6V1E1,B2M,BCAP31,BGN,BHMT,BNIP3L,CALR,CALU,CAPN2,CAPNS1,CAT,CENPE,CISD1,CKM,CMBL,CNN3,COL6A2,COPB1,CPT1A,CRYZ,Cyb5r3,CYP17A1,CYP7A1,DDX3X,DHCR24,DNAJA2,DNM1L,DTYMK,EBP,ECH1,ECI2,EHHADH,EIF4E,EIF4G1,ENO1,EPHX1,ERGIC1,ERO1A,FDFT1,FMO1,G6PC,G6PD,GC,GCHFR,GCLM,GL…	179 (9)	9	4-phenylbutyric acid,D-glucose	tetraethylammonium		HIF1A	SOD2
AURKA	kinase		2	Inhibited	-5.615	8.17e-18	AKT1,AURKA,BRCA1,ERK1/2,FADD,HNRNPK,MYC,NFKBIA,RASSF1,SRC (family),TERT	ABCB9,ABCC6,ABCD1,ABCE1,ACACA,ACOT12,ACTA1,ACTN1,AHCY,AKAP1,ALDH1A1,APOA1,AQP1,ASS1,ATP5MF,ATP6V1E1,AZGP1,B2M,BCL2L1,BHMT,C3,CALR,CANX,CAPN2,CAPNS1,CAT,CCT3,CDC34,CPT1A,CRYZ,CYP17A1,CYP7A1,CYP7B1,DCN,DDX3X,EEF2,EIF4A1,EIF4E,EIF4G1,ELMOD2,ENO1,ERAP1,ERO1A,F2,FADS2,G6PD,GCH1,GCLM,GDI2,GLS,GLS2,GNPAT,GOT1,GPI,GPT,GRN,GSTA5,GSTM5,HLA-A,HPSE,HSP90AA1,HSPA8,ISG15,KNG1,KRT18,KRT6B,KRT8,LDHA,MAOA,MDH1,MG…	151 (11)	11	ATF6,beta-estradiol,GABPA,GABPB1,HIF1A,MED1,MLXIPL,SPP1	AMG 900,danusertib,hydrogen peroxide,SMARCB1,SNS 314,TTP607		BIRC5,MYC	CDKN1A
KAT5	transcription regulator		2	Inhibited	-5.995	1.05e-17	ATM,EOMES,KAT5,MAPK8,MAPK9,MYC,PAX6,RELA,SRSF2,TP53,ULK1	ABCB9,ABCD1,ABCD3,ABCE1,ACACA,ACO1,ACOT11,ACOT12,ACSL3,ACSL4,ACTA1,ACTN1,ADH5,AKAP1,ALCAM,ANXA3,AP1B1,APOA1,ARL6IP1,ASL,ASS1,ATL3,B2M,BCAP31,BNIP3L,CALU,CANX,CAPN2,CAPNS1,CAT,CBS/CBSL,CCT3,CDC34,CENPE,CISD1,CKM,CMBL,CNN3,CNTN2,COL6A2,COPB1,CPT1A,CRP,CYB5A,Cyb5r3,CYP17A1,CYP2B6,CYP7A1,CYP8B1,DDB1,DDX3X,DHCR24,DNAJA2,DNM1L,DTYMK,ECH1,EEF2,EIF4A1,EIF4E,EIF4G1,ENO1,EPHX1,F2,FABP2,FADS2,FMO1,G6PD,GC,G…	201 (11)	11	Gsk3,KRAS	bisphenol A,HOXA10,metribolone,roscovitine		CCND1,CDKN1A,CFTR,MAPK8,PRL,SOD2
sulconazole	chemical drug		3	Activated	5.898	1.73e-17	2-amino-1-methyl-6-phenylimidazo-4-5-b-pyridine,4-methylnitrosoamino-1-(3-pyridinyl)-1-butanone,9,10-dimethyl-1,2-benzanthracene,acetaminophen,aflatoxin B1,Akt,AR,benz[a]anthracene,benzene,benzo(a)pyrene,carbon tetrachloride,cyclophosphamide,CYP1A2,CYP2A6 (includes others),CYP2B6,CYP2C19,CYP2C9,CYP2D6,CYP2E1,CYP3A4,dimethylnitrosamine,docetaxel,ERK,ERK1/2,ethanol,FOXO1,IRS1,IRS2,MAPK8,NFkB (compl…	ABCC6,ABCD3,ACLY,ACO1,ACOT11,ACOX2,ACSL4,ACSL5,ACTA1,ACTN1,ADH1C,AHSG,ALDH1A1,AMACR,ANXA3,ANXA5,AP2A1,AQP1,ARG1,ARHGDIA,ASL,B2M,BCL2L13,BET1,BGN,BHMT,BNIP3L,C3,C4A/C4B,Calm1 (includes others),CALR,CALU,CAPNS1,CAT,CCT2,CCT4,CCT5,CCT7,CD47,CDK5RAP3,CENPE,CHP1,CKMT2,CLDN3,CPT1A,CRYZ,CYB5A,Cyb5r3,CYP17A1,CYP1A2,CYP2A6 (includes others),Cyp2b13/Cyp2b9,CYP2B6,CYP2C8,CYP2F1,CYP4A11,CYP4A22,CYP8B1,DAD1,D…	184 (40)	33					CYP2A6 (includes others)
etiracetam	chemical drug		3	Activated	5.93	1.92e-17	2-amino-1-methyl-6-phenylimidazo-4-5-b-pyridine,4-methylnitrosoamino-1-(3-pyridinyl)-1-butanone,9,10-dimethyl-1,2-benzanthracene,acetaminophen,aflatoxin B1,Akt,AR,benz[a]anthracene,benzene,benzo(a)pyrene,carbon tetrachloride,CYP1A2,CYP2A6 (includes others),CYP2C19,CYP2C9,CYP2D6,CYP2E1,CYP3A4,dimethylnitrosamine,docetaxel,ERK,ERK1/2,ethanol,etiracetam,FOXO1,IRS1,IRS2,MAPK8,NFkB (complex),okadaic a…	ABCC6,ABCD3,ACLY,ACO1,ACOT11,ACOX2,ACSL4,ACSL5,ACTA1,ACTN1,ADH1C,AHSG,ALDH1A1,AMACR,ANXA3,ANXA5,AP2A1,AQP1,ARG1,ARHGDIA,ASL,B2M,BCL2L13,BET1,BGN,BHMT,BNIP3L,C3,Calm1 (includes others),CALR,CALU,CAPNS1,CAT,CCT2,CCT4,CCT5,CCT7,CD47,CDK5RAP3,CENPE,CHP1,CKMT2,CLDN3,CRYZ,CYB5A,Cyb5r3,CYP17A1,CYP1A2,CYP2A6 (includes others),Cyp2b13/Cyp2b9,CYP2B6,CYP2C8,CYP2F1,CYP4A11,CYP4A22,CYP8B1,DAD1,DDB1,DHCR7,DIO1…	182 (37)	31					CYP2A6 (includes others)
EPAS1	transcription regulator		2	Inhibited	-6.903	2.14e-17	Akt,CTNNB1,EGFR,EPAS1,ERBB4,ERK1/2,IGF1R,MTORC1,MYC	ABCB9,ABCC6,ABCD1,ABCD3,ABCE1,ACACA,ACOT12,ACSL1,ACTA1,ACTN1,AHCY,AKAP1,ALCAM,AQP1,ARG1,ARL6IP1,ASS1,ATP5MF,B2M,BGN,BHMT,C3,CALR,CANX,CAPN2,CAPNS1,CAT,CCT3,CCT5,CD47,CDC34,CKM,COL6A1,COL6A2,CPT1A,CYP1A2,CYP2A6 (includes others),Cyp2d9 (includes others),CYP2E1,CYP4F12,CYP7A1,CYP7B1,CYP8B1,DDX3X,DECR2,DIO1,EEF2,EIF4A1,EIF4E,EIF4G1,EIF5A,ENO1,ERAP1,F2,FABP2,FADS2,FMO5,G6PC,GCHFR,GCLM,GDI2,GLS,GLS2,G…	170 (9)	9	Esrra,Insulin,L-triiodothyronine,methotrexate,MTOR,NFE2L2,PPARGC1A,SIRT1,TCF7L2	DYRK1B,hydrogen peroxide,pioglitazone,SIRT7		ARG2,BNIP3,CYP51A1,FABP2,FLT1,GYS2,HSPA5,IGF1R,IRS2,MYC,NEK8,OMA1,PPARG,SLC7A5,SOD2	ACACA,CDKN1A,FASN,SCAP,SREBF1
Pkg	group		2	Inhibited	-6.947	2.2e-17	ADAM17,Akt,CFTR,ERK1/2,F2,HDAC1,ITPR1,ITPR2,ITPR3,JUN,MAP3K1,MAPK1,MAPK8,Mek,MYC,NOS3,PDE5A,Pkg,PPP1R1B,PRKG1,RAF1,RELA,RPS6KB1	ABCB9,ABCC6,ABCD1,ABCD3,ABCE1,ACAA1,Acaa1b,ACACA,ACO1,ACOT12,ACSL4,ACTN1,ADH1C,ADH5,AHCY,AKAP1,ANPEP,APOA1,ARL6IP1,ASS1,ATP1A2,ATP2A1,ATP2A2,BHMT,BNIP3L,C3,CANX,CAPN2,CAPNS1,CAT,CBS/CBSL,CCT3,CDC34,CFH,CFI,CPT1A,CYP17A1,CYP2B6,Cyp2c40 (includes others),Cyp2d9 (includes others),Cyp3a25 (includes others),CYP4A11,CYP4V2,CYP7A1,CYP8B1,DDX3X,DEPTOR,DHCR24,EEF2,EHD1,EIF4A1,EIF4E,EIF4G1,ENO1,ENO3,EPHX2,…	187 (23)	23	BAY 41-2272,hydrogen peroxide,methacholine	CNGA3		CFTR,FOS,ITPR3,MAPK8,MYC,PTGES,SOD2	Gsk3
MICAL1	enzyme		3	Activated	4.657	2.2e-17	BCAR1,BCAR3,BID,CASP1,caspase,Cdk,EGFR,EIF2AK2,ERK1/2,Focal adhesion kinase,Jnk,MAP3K1,Mapk,MAPK8,MICAL1,MMP2,MYC,NFkB (complex),PARP1,PTK2,RAC1,RB1,SMAD2,SMAD3,SMPD1,SRC (family),STAT1,STAT5B,STK3,STK38,STK4	ABCC6,ABCD1,ABCD3,ABCE1,ACACA,ACOT11,ACOT12,ACOX1,ACSL4,ACTN1,AGPAT2,AHCY,AKAP1,ANXA5,APOA1,ARL6IP1,ASS1,ATP2A2,B2M,BGN,BHMT,C4A/C4B,CALR,CANX,CCT3,CCT5,CD47,CDC34,CKMT2,CLDN3,COL6A1,COL6A2,Cyb5r3,CYP17A1,CYP2A6 (includes others),Cyp2b13/Cyp2b9,CYP2B6,Cyp2d9 (includes others),CYP7A1,CYP8B1,DAD1,DDX3X,DIO1,EEF2,EIF4A1,EIF4E,EIF4G1,EIF5A,ENO1,F2,FABP2,FADS2,FGG,GCH1,GCLM,GDI2,GHITM,GJB1,GLS2,GLUL,G…	183 (31)	29		MTOR
FABP2	transporter	-2.165	3	Inhibited	-4.769	3.72e-17	ACACA,AKT1,CASP3,CPT1A,DGAT1,FABP2,FASN,GPAM,HMGCR,LIPE,Mapk,MYC,P38 MAPK,PI3K (complex),RAS,SRC (family)	ABCB9,ABCD1,ABCD3,ABCE1,Acaa1b,ACACA,ACOT12,ACOX1,ACSL1,ACSS2,ACTA1,ACTN1,ADH1C,AHCY,AKAP1,ALDH1A1,Aldh1a7,ANPEP,ANXA5,APOA1,AQP1,ARL6IP1,ATP6V1E1,BGN,BNIP3L,CANX,CAPN2,CAPNS1,CCT3,CDC34,CPT1A,CRYZ,DDX3X,EEF2,EIF4A1,EIF4E,EIF4G1,ERAP1,F2,FADS2,G6PD,GDI1,GDI2,GLS,GLS2,GNPAT,GOT1,GPAM,GPI,GPT,GSTA5,GSTM5,Gstt1,HSP90AA1,KRT17,KRT6B,LDHA,MAOA,MDH1,MGST3,MIF,MLYCD,MSN,MT-CO1,MYL1,NCL,NDRG1,NDRG2,Nedd4…	133 (16)	14	bezafibrate,bisphenol A,CFTR,clofibric acid,D-glucose,EPAS1,Esrra,fenofibrate,HNF4A,HNF4α dimer,MYC,NR1H4,SLC13A1,tesaglitazar,valproic acid	ACOX1,APOA4,ethanol,TXNIP		cholesterol,PPARA	ACACB,FASN,LEP,NR1H3
fenofibrate	chemical drug		1	Inhibited	-4.523	4.56e-17	fenofibrate	ABCD2,ABCD3,ACAA1,Acaa1b,Acot1,ACOT2,ACOX1,ACSL1,ACSL3,ACSL4,ACSL5,APOA1,CAT,CPT1A,CRP,CYP17A1,CYP4A11,CYP7A1,ECH1,ECI2,EHHADH,EIF3E,FABP2,FADS2,FBP1,FGA,FGB,FGG,G6PC,GOT1,GPAM,GSTA3,Gsta4,HSD17B4,LPCAT3,MGLL,MLYCD,MPO,MTTP,POR,SC5D,SCD,SLC27A2,UGT1A7 (includes others)	44 (1)	1				ACACB,ACOX1,ACSL3,ADIPOQ,ADIPOR2,AMPK,CCND1,creatine kinase,CREB3L3,EHHADH,FABP1,FABP2,FGF21,GAL3ST1,HIF1A,HSD17B4,Insulin,MED1,PDK4,PDX1,PNPLA2,POR,PPARA,PRKAA,SCD,SLC2A2,SOD2,SREBF2,TXNIP,VEGFB	cholesterol,COL1A1,CYP7A1,D-glucose,DGAT2,EIF2A,fatty acid,Gsk3,HP,HSPA5,lipid,NPPB,NR1H3,PEPCK,SERPINE1
ST1926	chemical drug		1	Activated	6.325	5.23e-17	ST1926	AP2M1,ARF1,CCT2,CCT3,CCT6A,CNTN2,EEF2,EIF3E,EIF4A1,EIF4A2,EIF5A,ENO1,HSP90AA1,MGST1,NDUFB9,PABPC1,PCBP2,PDIA3,PFN1,RPL10,RPL13,RPL18A,RPL19,RPL24,RPL6,RPL8,RPS10,RPS15,RPS2,RPS26,SELENOF,SKP1,SRSF3,SSR2,TMEM14C,TPT1,TXN,UQCRC2,VAMP8,YBX1	40 (1)	1				CDKN1A	MOB1A,SAP18,UGCG
methotrimeprazine	chemical drug		3	Activated	4.066	5.74e-17	2-amino-1-methyl-6-phenylimidazo-4-5-b-pyridine,9,10-dimethyl-1,2-benzanthracene,ADCY,ADORA2A,aflatoxin B1,Akt,AKT1,AR,benz[a]anthracene,benzo(a)pyrene,CREB1,CYP1A2,CYP2D6,CYP3A4,diclofenac,docetaxel,dopamine,DRD2,EGFR,ERK,ERK1/2,MAP2K1/2,Mapk,MAPK1,methotrimeprazine,okadaic acid,PRKACA,PRKCE,PRL,PTK2,RAF1,tamoxifen	ABCB11,ABCC6,ACACA,ACO1,ACOT11,ACOX1,ACOX2,ACSL5,ACTN1,ADH1C,AKR1C4,ANPEP,ANXA3,ANXA5,AQP1,ARHGDIA,ARL6IP1,ASS1,ATP2A1,ATP6V1E1,BCAP29,BGN,BHMT,CALR,CALU,CAPN2,CCT2,CCT4,CCT7,CD47,CENPE,CLDN3,CNN3,COL6A1,COL6A2,CYB5A,CYP17A1,CYP1A2,CYP2B6,CYP2E1,CYP2F1,DCN,DDB1,DEPTOR,DHCR24,DHCR7,DNM1L,EBP,ECI2,EEF2,EHD1,EIF4E,EIF5A,ENO3,ERAP1,ERO1A,ESD,FADS1,FADS2,Fus,G6PC,G6PD,GCH1,GCLM,GDI1,GOT1,GPI,Gsta4,GST…	183 (32)	28
nitrofurantoin	chemical drug		1		1.265	1.04e-16	nitrofurantoin	ABCB11,ACAA1,ACOX1,AMACR,ANXA5,APOA2,ASL,ASS1,BCL2L1,C3,C4A/C4B,CAPN2,CAT,CFI,CPT1A,CRP,CYP4A11,EEF1A1,EHHADH,EIF4E,FGA,FGB,GJB1,GSTA5,Gulo,HPX,HSD17B4,PCYT1A,PRDX1,PRDX2,RPL13,RPL13A,RPL27,RPL6,RPS8,RPS9,SCP2,SLC27A2,TUBB,TXN	40 (1)	1	amino acids			CCND1,HSPA5,IFRD1,SPP1	ACOX1,AMD1,APOA2,EHHADH,FABP1,HNF4A,HSD17B4,MAPK3,MAPK8,MYC,NR1H4,SCP2,TNFRSF12A
CITCO	chemical reagent		2	Inhibited	-4.131	1.19e-16	CITCO,NR1I3	CYP1A2,CYP2A6 (includes others),Cyp2b13/Cyp2b9,CYP2B6,CYP2C8,CYP2F1,CYP39A1,CYP3A7,CYP7A1,CYP7B1,CYP8B1,DIO1,EPHX1,G6PC,Gsta4,GSTA5,GSTM5,Gstt1,HSD17B4,Nedd4,PAPSS2,PCK1,SCD,SLC29A1,Sult1a1,Sult1d1,THRSP,TUBA4A,UGT1A1,UGT1A3,UGT2B28	31 (2)	2				CYP2A6 (includes others),NR1I3,THRSP
glucosamine	chemical - endogenous mammalian		2	Activated	3.507	3.21e-16	2-deoxyglucose,ACACA,Akt,AKT1,Creb,CTNNB1,EGFR,EIF2AK3,EIF2S1,ERK,ERK1/2,glucosamine,IGF1R,INSR,MAPK1,MTOR,P38 MAPK,p70 S6k,PI3K (complex),PRKAA,PRKAA1,RHOA,STAT3,STAT5a/b	ABCC6,ACACA,ACO1,ACOT2,ACOX1,ACSL1,ACSL4,ACSL5,ACTN1,ACY3,ADH1C,ADK,AHSG,ALCAM,ALDH1A1,AMY2B,ANPEP,ANXA5,ARG1,ARL6IP1,ASS1,ATP1A2,ATP2A1,ATP2A2,ATP5MC2,ATP5MF,ATP6V1E1,B2M,BHMT,BNIP3L,C3,CALR,CAPN2,CAT,CCT5,CD47,CKMT2,CLTC,COL6A1,COL6A2,CPT1A,CRAT,CRP,CRYZ,CTH,CYP17A1,CYP1A2,CYP2B6,Cyp2d9 (includes others),CYP2E1,CYP4F12,CYP7A1,CYP7B1,CYP8B1,DEPTOR,DHCR7,DIO1,EEF1A1,EEF2,EHD1,EIF3A,EIF4E,EIF5A,EL…	172 (24)	24				FASN,HSP90B1,LEP,PRKAA,PRKAA1,TXNIP,UCP1	2-deoxyglucose,ACACA,ATP2A2,EIF4EBP1,IGF1R,INS,Ins1,INSR,Insulin,MTOR,NOS2,PI3K (complex)
lipid	chemical - endogenous mammalian		2		0	3.21e-16	AKT1,Ap1,APOA4,CTSD,EIF2AK3,ERK1/2,ERN1,GAST,INSR,IRS1,IRS2,lipid,PI3K (complex),PPARG,PRKAA2,PRKCA,SERPINE1,Srebp,TLR4	ABCC6,ACAA1,Acaa1b,ACLY,ACOT2,ACOX1,ACSL4,ACTA1,AGPAT2,AMY2B,ANXA7,AP2A1,ARF4,ARG1,ARL6IP1,ASS1,ATP2A2,ATP5MC2,ATP5MF,ATP6V1E1,B2M,BHMT,BNIP3L,CALR,CAT,CERS2,CKMT2,CRYZ,CYP17A1,CYP1A2,CYP2B6,CYP2E1,CYP4A11,CYP7A1,DHCR7,DNAJA1,DNAJB11,DNAJC3,EHHADH,ELOVL2,EPHX1,ERO1A,FDFT1,G6PC,G6PD,GALM,GCLM,GOT1,GPD1,GPT,Gsta4,GSTA5,GSTM5,Gstt1,HDLBP,HLA-A,HPSE,IDH1,Irgm1,KRT18,KRT6B,LDHA,LSS,MAOA,MAOB,ME1,MGLL,…	124 (19)	19	AMFR,cholesterol,FASN,Ins1,MYC,pioglitazone	atorvastatin,berberine,beta-estradiol,bezafibrate,fenofibrate,fibric acid derivative,gemfibrozil,HNF4A,LEP,lovastatin,n-3 fatty acids,oleoyl-estrone,POR,PPARGC1A,SCP2,SIRT3,SMPD1,taurine,valproic acid		APOA4,ERN1,PPARG,SERPINE1	ACLY,atypical protein kinase C,INSR,IRS2,PRKAA2,Srebp
USP36	peptidase		2	Inhibited	-3.053	3.68e-16	AR,MYC,USP36	ABCB9,ABCD1,ABCD3,ABCE1,ACACA,ACOT12,ACTN1,AHCY,AKAP1,ALDH1A1,AQP1,ARL6IP1,ASS1,ATP2A2,BCL2L1,CALU,CANX,CAPN2,CAPNS1,CCT3,CDC34,CENPE,CLDN3,CPT1A,CYP17A1,DDX3X,DHCR24,DHCR7,DNM1L,EBP,EEF2,EIF4A1,EIF4E,EIF4G1,ENO1,EPHX1,ERAP1,ERO1A,F2,FABP2,FADS2,G6PC,GCLM,GDI1,GDI2,GLS,GLS2,GNPAT,GOT1,GPI,GPT,HLA-A,HSD3B1,HSP90AA1,KDELR2,KRT17,KRT6B,LDHA,LMAN1,MGST3,MIF,MSMO1,MSN,MYLPF,NCL,NDRG1,NDRG2,NUCB1,PA2G4…	124 (3)	2
CCNE1	transcription regulator		2	Inhibited	-4.65	4.18e-16	ACLY,AR,caspase,CCNE1,CDKN1B,E2f,E2F1,FOXM1,ID2,MYBL2,MYC,RB1,RBL2	ABCB9,ABCD1,ABCD3,ABCE1,ACOT12,ACSS2,ACTA1,ACTN1,AHCY,AKAP1,ALDH1A1,AMY2B,AQP1,ARL6IP1,ASS1,ATP2A2,B2M,C9,CALU,CANX,CAPN2,CAPNS1,CAT,CCT3,CCT4,CCT6A,CDC34,CENPE,CKM,CPT1A,CRKL,CYB5A,CYP17A1,DDX25,DDX3X,DHCR24,DHCR7,DNM1L,EBP,EEF1D,EEF2,EIF4A1,EIF4E,EIF4G1,ENO1,EPHX1,ERAP1,ERO1A,F2,FABP2,FADS2,G6PC,GCLM,GDI1,GDI2,GHITM,GLS,GLS2,GLUL,GNPAT,GOT1,GPAM,GPI,GPT,H1F0,HLA-A,HNRNPK,HSD3B1,HSP90AA1,HSP90B1…	161 (13)	13	ADRB,beta-estradiol,CCND1,CD3 group,CD38,CSF1,D-glucose,FOS,HSF1,Ins1,KAT2A,L-glutamic acid,L-triiodothyronine,MDM4,MED1,MTOR,PI3K (complex),pirinixic acid,PML,PPARD,PROX1,SET,SPP1,STAT5B	AICAR,calyculin A,CUL4B,FBXW7,hydrogen peroxide,let-7a-5p (and other miRNAs w/seed GAGGUAG),miR-16-5p (and other miRNAs w/seed AGCAGCA),mir-322,mono-(2-ethylhexyl)phthalate,NR1H4,PPARA,sirolimus,WT1		ACLY,CDK6
[truncated: 706 more rows]

## Sheet: Diseases and Bio Functions
Diseases and Bio Functions
[truncated: 501 more rows]

## Sheet: Tox Functions
Tox Functions
[truncated: 403 more rows]

## Sheet: Regulator Effects
Regulator Effects
[truncated: 46 more rows]

## Sheet: Analysis Ready Molecules
Analysis Ready Molecules
[truncated: 1,127 more rows]
