# Supplementary material for: Fatty Liver Due to Increased de novo Lipogenesis: Alterations in the Hepatic Peroxisomal Proteome
Source: Front Cell Dev Biol. 2019 Oct 25;7:248. doi: 10.3389/fcell.2019.00248 (PMC6823594; doi:10.3389/fcell.2019.00248)
Supplement: Supplementary file 8 [file Table_7.xlsx]

## Sheet: Caption
Supplemental Table 7 IPATM Core expression analyses of all overrepresented peroxisomal fraction proteins in C57 Bl6 mice

## Sheet: IPA settings
© 2000-2019 QIAGEN. All rights reserved.
Analysis Details for My Projects->MPH->C57/alb_MPH_libM+P_oF_candidates
Workspace
Project
Analysis
Date
Analysis ID
Analysis Settings
Cutoff before duplicate resolution
Resolve duplicate on
Color using
Cutoff for Expression logfoldchange
Cutoff for Expression qvalue
Cutoff for Expression logfoldchange
Cutoff for Expression foldchange
Reference set
Relationship to include
Includes Endogenous Chemicals
Optional Analyses
Filter Summary
Consider only molecules and/or relationships where
(confidence = Experimentally Observed) AND
(mol. types = biologic drug OR chemical - endogenous mammalian OR chemical - endogenous non-mammalian OR chemical - kinase inhibitor OR chemical - other OR chemical - protease inhibitor OR chemical drug OR chemical reagent OR chemical toxicant OR complex OR cytokine OR disease OR enzyme OR function OR G-protein coupled receptor OR group OR growth factor OR ion channel OR kinase OR ligand-dependen…
Canonical Pathways for My Projects->MPH->C57/alb_MPH_libM+P_oF_candidates

## Sheet: Canonical Pathways
Canonical Pathways
Ingenuity Canonical Pathways	-log(p-value)		zScore	Ratio	Molecules
Mitochondrial Dysfunction	68.8	1.58489e-69		0.491	ATP5S,NDUFA10,VDAC3,MT-ND5,COX7B,DHODH,UQCR10,COX5A,ATP5PB,NDUFB7,NDUFAF1,NDUFA1,NDUFA5,CYCS,NDUFAF2,SDHB,NDUFA8,GSR,NDUFA9,SDHD,ATP5F1A,ATP5F1C,ATP5F1B,Atp5e,UQCRC1,COX4I1,PARK7,NDUFB3,NDUFS7,COX7A2L,HTRA2,ACO2,NDUFB8,NDUFA2,NDUFS4,CYC1,SOD2,NDUFA4,VDAC2,COX6A1,NDUFA11,AIFM1,NDUFS6,ATPAF2,UQCRB,VDAC1,OGDH,NDUFA12,ATP5PF,MT-CO3,PRDX3,NDUFA13,COX7A2,ATP5PO,COX6B1,NDUFA6,UQCR11,UQCRFS1,TXNRD2,NDUFV…
Oxidative Phosphorylation	59.1	7.94328e-60	8	0.587	ATP5S,NDUFA10,MT-ND5,COX7B,UQCR10,COX5A,ATP5PB,NDUFB7,NDUFA1,NDUFA5,CYCS,SDHB,NDUFA8,NDUFA9,SDHD,ATP5F1A,ATP5F1C,ATP5F1B,Atp5e,UQCRC1,COX4I1,NDUFB3,NDUFS7,COX7A2L,NDUFB8,NDUFA2,NDUFS4,CYC1,NDUFA4,COX6A1,NDUFA11,NDUFS6,ATPAF2,UQCRB,NDUFA12,ATP5PF,MT-CO3,NDUFA13,COX7A2,ATP5PO,COX6B1,NDUFA6,UQCR11,UQCRFS1,NDUFV2,MT-ND4,SURF1,SDHA,NDUFV1,ATP5F1D,Cox6c,NDUFS1,NDUFB10,NDUFB6,NDUFS2,UQCRQ,NDUFS3,ATP5MG,…
Sirtuin Signaling Pathway	38.4	3.98107e-39	-3.17543	0.26	HMGCS2,NDUFA10,VDAC3,ACADL,TIMM13,MT-ND5,ATP5PB,NDUFB7,NDUFAF1,NDUFA1,NDUFA5,TOMM22,NDUFAF2,TIMM22,SDHB,OTC,NDUFA8,TIMM23,TIMM17B,GLUD1,NDUFA9,TOMM20,SDHD,TIMM8A,ATP5F1A,ATP5F1C,ATP5F1B,NDUFB3,NDUFS7,SOD1,NDUFB8,NDUFA2,TIMM44,NDUFS4,CYC1,SOD2,NDUFA4,PAM16,VDAC2,SLC25A4,NDUFA11,NDUFS6,SIRT5,IDH2,TIMM9,CPS1,VDAC1,GOT2,NDUFA12,ATP5PF,PDK1,NDUFA13,TIMM8B,NDUFA6,PGK1,UQCRFS1,NDUFV2,MT-ND4,TOMM70,TIMM5…
Valine Degradation I	16	1e-16	3.74166	0.778	HIBCH,DLD,HIBADH,ALDH6A1,BCKDHB,HADHA,ABAT,HADHB,BCKDHA,AUH,ACADSB,ACAD8,DBT,ECHS1
TCA Cycle II (Eukaryotic)	14.8	1.58489e-15	3.87298	0.625	DLD,FH,OGDH,DLST,SDHA,IDH3G,ACO2,DHTKD1,SUCLG1,IDH3A,SDHB,CS,SDHD,MDH2,SUCLA2
Isoleucine Degradation I	10.9	1.25893e-11	3.16228	0.714	DLD,AUH,HSD17B10,ACADSB,ACAD8,ACAT2,ACAT1,HADHA,ECHS1,HADHB
tRNA Charging	10.8	1.58489e-11	3.87298	0.385	VARS2,YARS2,DARS2,GARS,RARS2,LARS2,TARS,FARS2,NARS2,AARS2,KARS,SARS2,HARS2,IARS2,EARS2
Epithelial Adherens Junction Signaling	9.02	9.54993e-10		0.17	CDH2,IQGAP1,ACTR2,ACTA2,ARPC5L,CTNND1,ARPC1B,MYH9,ARPC5,ACTB,ARPC4,RAP2B,ACTN4,CTNNA1,EGFR,ARPC3,CTNNB1,JUP,ACTR3,FARP2,ARPC2,CTNNA2,MYL6,RAP1B,HRAS,RAC1
Remodeling of Epithelial Adherens Junctions	8.64	2.29087e-09	2.88675	0.246	CTNNA1,IQGAP1,ACTR2,ARPC3,CTNNB1,ACTA2,ARPC5L,CTNND1,ACTR3,ARPC1B,ARPC2,ARPC5,CTNNA2,ACTB,ARPC4,ACTN4,ARF6
Fatty Acid β-oxidation I	8.58	2.63027e-09	3.4641	0.375	ECI1,ACAA2,AUH,HSD17B10,HADHA,HADH,SLC27A4,HSD17B8,IVD,ECHS1,ACADM,HADHB
Glutaryl-CoA Degradation	8.5	3.16228e-09	3	0.562	GCDH,HSD17B10,PARK7,ACAT2,ACAT1,HADHA,HADH,HSD17B8,HADHB
Signaling by Rho Family GTPases	8.49	3.23594e-09	5	0.131	CDH2,IQGAP1,ACTR2,GNA11,GNAO1,Cdc42,ACTA2,ARPC5L,ARPC1B,GNAI3,ARPC5,GNAI2,CFL1,CYFIP1,ACTB,SEPT11,ARPC4,ITGB1,SEPT10,GRB2,ARPC3,ACTR3,RDX,CFL2,ARPC2,RHOG,MYL6,SEPT7,GNAS,GNG5,MAP2K2,CIT,GNG12,RAC1
RhoGDI Signaling	8.11	7.76247e-09	-3.57771	0.15	CDH2,ACTR2,GNA11,GNAO1,Cdc42,ACTA2,ARPC5L,ARPC1B,GNAI3,ARPC5,GNAI2,CFL1,ACTB,ARPC4,ITGB1,WASF2,ARPC3,ACTR3,RDX,CFL2,ARPC2,RHOG,MYL6,GNAS,GNG5,GNG12,RAC1
Actin Cytoskeleton Signaling	7.89	1.28825e-08	3.8996	0.132	IQGAP1,ACTR2,ACTA2,ARPC5L,ARPC1B,MYH9,ARPC5,FN1,CFL1,CYFIP1,ACTB,ARPC4,ITGB1,GRB2,IQGAP2,RAP2B,ACTN4,WASF2,ARPC3,TLN1,ACTR3,RDX,CFL2,ARPC2,MYL6,MAP2K2,RAP1B,GNG12,HRAS,RAC1,NCKAP1
Ketogenesis	7.64	2.29087e-08	2.64575	0.7	HMGCS2,ACAT2,BDH1,ACAT1,HMGCL,HADHA,HADHB
Actin Nucleation by ARP-WASP Complex	7.48	3.31131e-08	3.74166	0.222	ACTR2,ARPC3,Cdc42,ARPC5L,ACTR3,ARPC1B,ARPC2,RHOG,ARPC5,ARPC4,ITGB1,GRB2,RAP1B,RAP2B,HRAS,RAC1
Rac Signaling	7.2	6.30957e-08	4.58258	0.165	IQGAP1,ACTR2,ARPC3,ARPC5L,ACTR3,ARPC1B,CFL2,ARPC2,ARPC5,CFL1,CYFIP1,ARPC4,ITGB1,MAP2K2,GRB2,RAP1B,IQGAP2,RAP2B,HRAS,RAC1,NCKAP1
2-oxobutanoate Degradation I	6.91	1.23027e-07	2.23607	1	DLD,MUT,PCCA,PCCB,MCEE
Ephrin Receptor Signaling	6.89	1.28825e-07	4.89898	0.139	ACTR2,GNA11,GNAO1,ARPC5L,ARPC1B,GNAI3,ARPC5,GNAI2,CFL1,ARPC4,ITGB1,GRB2,RAP2B,EPHB6,ARPC3,ACTR3,CFL2,ARPC2,GNAS,GNG5,MAP2K2,RAP1B,GNG12,HRAS,RAC1
Fcγ Receptor-mediated Phagocytosis in Macrophages and Monocytes	6.52	3.01995e-07	4.12311	0.181	ACTR2,ARPC3,GPLD1,TLN1,PLD3,PLD4,ACTA2,ARPC5L,ACTR3,ARPC1B,ARPC2,ARPC5,ACTB,ARPC4,ARF6,RAC1,LYN
Heme Biosynthesis II	6.41	3.89045e-07	2.44949	0.667	PPOX,CPOX,FECH,UROD,HMBS,ALAD
Leucine Degradation I	6.41	3.89045e-07	2.44949	0.667	AUH,MCCC2,HMGCL,IVD,MCCC1,ACADM
Tryptophan Degradation III (Eukaryotic)	6.39	4.0738e-07	3	0.36	GCDH,HSD17B10,PARK7,ACAT2,ACAT1,HADHA,HADH,HSD17B8,HADHB
Clathrin-mediated Endocytosis Signaling	6.22	6.0256e-07		0.125	GAK,TF,ACTR2,ACTA2,RBP4,ARPC5L,ARPC1B,APOM,ARPC5,ACTB,ARPC4,ITGB1,GRB2,ALB,ARPC3,CTTN,ACTR3,ARPC2,LYZ,APOB,PICALM,CLU,SERPINA1,APOE,ARF6,RAC1
LXR/RXR Activation	6.21	6.16595e-07	3.35659	0.157	ITIH4,TF,SERPINF1,FASN,HADH,RBP4,APOM,LYZ,CD36,APOB,CLU,SERPINF2,CYP51A1,SERPINA1,APOE,AMBP,ECHS1,ALB,TTR
Autophagy	5.97	1.07152e-06		0.213	CTSS,CTSV,LAMP1,CTSH,CTSF,STX17,CTSB,CTSC,CTSO,LAMP2,CTSA,CTSD,CTSZ
FXR/RXR Activation	5.94	1.14815e-06		0.151	ITIH4,TF,SLCO1B3,SERPINF1,SLC10A1,FASN,SCARB1,RBP4,APOM,APOB,CLU,FETUB,SERPINF2,SERPINA1,APOE,AMBP,CYP27A1,ALB,TTR
Ephrin B Signaling	5.87	1.34896e-06	2.52982	0.194	GNA11,EPHB6,CTNNB1,GNAO1,CAP1,GNAI3,CFL2,GNAI2,GNAS,GNG5,CFL1,GNG12,HRAS,RAC1
Regulation of Actin-based Motility by Rho	5.81	1.54882e-06	3.74166	0.17	ACTR2,ARPC3,Cdc42,ACTA2,ARPC5L,ACTR3,ARPC1B,ARPC2,RHOG,ARPC5,MYL6,CFL1,ACTB,ARPC4,ITGB1,RAC1
Chondroitin Sulfate Degradation (Metazoa)	5.76	1.7378e-06	2.64575	0.438	HYAL1,HEXB,Chil3/Chil4,GALNS,GM2A,HEXA,ARSB
fMLP Signaling in Neutrophils	5.63	2.34423e-06	4.24264	0.144	ACTR2,ARPC3,ARPC5L,ACTR3,ARPC1B,GNAI3,ARPC2,ARPC5,GNAI2,GNAS,GNG5,ARPC4,MAP2K2,GRB2,RAP1B,GNG12,RAP2B,HRAS,RAC1
Acetyl-CoA Biosynthesis I (Pyruvate Dehydrogenase Complex)	5.62	2.39883e-06	2.23607	0.714	PDHB,DLAT,DLD,DBT,PDHA1
Dermatan Sulfate Degradation (Metazoa)	5.54	2.88403e-06	2.64575	0.412	HYAL1,HEXB,Chil3/Chil4,GM2A,IDUA,IDS,HEXA
Superpathway of Geranylgeranyldiphosphate Biosynthesis I (via Mevalonate)	5.54	2.88403e-06	2.64575	0.412	HMGCS2,IDI1,FDPS,ACAT2,ACAT1,HADHA,HADHB
Branched-chain α-keto acid Dehydrogenase Complex	5.52	3.01995e-06	2	1	BCKDHA,DLD,DBT,BCKDHB
Heme Biosynthesis from Uroporphyrinogen-III I	5.52	3.01995e-06	2	1	PPOX,CPOX,FECH,UROD
Methylmalonyl Pathway	5.52	3.01995e-06	2	1	MUT,PCCA,PCCB,MCEE
RhoA Signaling	5.47	3.38844e-06	4.24264	0.146	ACTR2,ARPC3,ACTA2,ARPC5L,ACTR3,ARPC1B,RDX,CFL2,ARPC2,ARPC5,MYL6,SEPT7,CFL1,ACTB,SEPT11,ARPC4,SEPT10,CIT
Integrin Signaling	5.43	3.71535e-06	4.6	0.114	ACTR2,ITGAV,Cdc42,ACTA2,PARVA,ARPC5L,ARPC1B,ARPC5,ITGA1,ACTB,ARPC4,ITGB1,GRB2,RAP2B,ACTN4,ARPC3,CTTN,TLN1,ACTR3,ARPC2,RHOG,MAP2K2,RAP1B,ARF6,HRAS,RAC1
Iron homeostasis signaling pathway	5.38	4.16869e-06		0.139	SLC39A14,EGFR,ABCB10,TF,FTL,CP,ATP6V0D1,NFS1,ACO2,FXN,ATP6V0C,HSPA9,HP,SKP2,FECH,HMOX2,TFR2,LYRM4,FTH1
NRF2-mediated Oxidative Stress Response	5.26	5.49541e-06	3.4641	0.117	CLPP,FTL,CBR1,DNAJC11,DNAJC5,ERP29,SOD1,ACTA2,SCARB1,DNAJC19,AKR7A2,SOD2,DNAJA3,ACTB,Gstm3,GSR,MAP2K2,GRB2,RAP1B,AKR1A1,RAP2B,GSTP1,FTH1,HRAS
Acute Phase Response Signaling	5.25	5.62341e-06	2.5	0.123	ITIH4,CFB,TF,FTL,CP,SERPINF1,RBP4,SOD2,FN1,HP,HMOX2,MAP2K2,GRB2,SERPINF2,RAP1B,SERPINA1,RAP2B,AMBP,HRAS,ECSIT,ALB,TTR
Mevalonate Pathway I	5.17	6.76083e-06	2.44949	0.462	HMGCS2,IDI1,ACAT2,ACAT1,HADHA,HADHB
Ethanol Degradation II	5.13	7.4131e-06	3	0.265	ALDH9A1,ALDH1L1,ALDH7A1,ALDH2,AKR1A1,ACSS3,ADHFE1,ALDH1B1,ALDH4A1
BAG2 Signaling Pathway	5.09	8.12831e-06	1.89737	0.233	HSPA2,HSPA1L,HSPA9,HSPA4,SIRT3,CTSB,HSPA5,ANXA2,PSME1,PSME2
Superpathway of Cholesterol Biosynthesis	4.89	1.28825e-05	2.82843	0.286	HMGCS2,IDI1,FDPS,ACAT2,ACAT1,CYP51A1,HADHA,HADHB
2-ketoglutarate Dehydrogenase Complex	4.84	1.44544e-05	2	0.8	DLD,OGDH,DLST,DHTKD1
Oxidative Ethanol Degradation III	4.83	1.47911e-05	2.64575	0.333	ALDH9A1,ALDH1L1,ALDH7A1,ALDH2,ACSS3,ALDH1B1,ALDH4A1
Noradrenaline and Adrenaline Degradation	4.8	1.58489e-05	3	0.243	ALDH9A1,ALDH1L1,COMT,ALDH7A1,ALDH2,AKR1A1,ADHFE1,ALDH1B1,ALDH4A1
Fatty Acid α-oxidation	4.68	2.0893e-05	2.64575	0.318	ALDH9A1,ALDH1L1,ALDH7A1,ALDH2,TMLHE,ALDH1B1,ALDH4A1
LPS/IL-1 Mediated Inhibition of RXR Function	4.64	2.29087e-05	-2.12132	0.107	HMGCS2,Cyp4a14,ALDH1L1,SLCO1B3,NCOA1,ALDH7A1,SLC10A1,ALDH6A1,SCARB1,SLC27A4,ALDH4A1,ALDH9A1,FABP1,Gstm3,CYP3A5,ALDH5A1,ALDH2,CPT2,FABP5,APOE,GSTP1,ALDH1B1,ALDH8A1,ECSIT
Ketolysis	4.58	2.63027e-05	2.23607	0.5	ACAT2,BDH1,ACAT1,HADHA,HADHB
Germ Cell-Sertoli Cell Junction Signaling	4.4	3.98107e-05		0.112	CTNNA1,CDH2,IQGAP1,CTNNB1,Cdc42,JUP,ACTA2,CTNND1,CFL2,RHOG,CTNNA2,CFL1,ACTB,ITGB1,MAP2K2,GRB2,RAP1B,RAP2B,ACTN4,HRAS,RAC1
Ethanol Degradation IV	4.28	5.24807e-05	2.64575	0.28	ALDH9A1,ALDH1L1,ALDH7A1,ALDH2,ACSS3,ALDH1B1,ALDH4A1
Tryptophan Degradation X (Mammalian, via Tryptamine)	4.28	5.24807e-05	2.64575	0.28	ALDH9A1,ALDH1L1,ALDH7A1,ALDH2,AKR1A1,ALDH1B1,ALDH4A1
4-aminobutyrate Degradation I	4.14	7.24436e-05		1	ALDH5A1,ABAT,SUCLG2
4-hydroxyproline Degradation I	4.14	7.24436e-05		1	GOT2,HOGA1,ALDH4A1
L-carnitine Biosynthesis	4.14	7.24436e-05		1	ALDH9A1,BBOX1,TMLHE
Proline Degradation	4.14	7.24436e-05		1	PRODH2,LOC102724788/PRODH,ALDH4A1
Histamine Degradation	4.06	8.70964e-05	2.44949	0.316	ALDH9A1,ALDH1L1,ALDH7A1,ALDH2,ALDH1B1,ALDH4A1
Superpathway of Methionine Degradation	3.94	0.000114815	2.82843	0.216	DLD,MUT,GOT2,PCCA,PCCB,AHCYL1,SUOX,MCEE
Huntington's Disease Signaling	3.83	0.000147911	0.333333	0.0952	HSPA2,HSPA1L,EGFR,GNA11,ATP5PB,DNAJC5,SDHA,ATP5PF,PSME1,CYCS,PSME2,ATP5F1D,SDHB,HSPA9,HSPA4,GNG5,HSPA5,GRB2,GNG12,ATP5F1A,CTSD,ATP5F1C,HRAS,ATP5F1B
Caveolar-mediated Endocytosis Signaling	3.8	0.000158489		0.155	FLNB,FLOT1,EGFR,ITGA1,ITGAV,ACTB,ITGB1,INSR,ACTA2,FLOT2,ALB
Superpathway of Citrulline Metabolism	3.58	0.000263027	2.23607	0.333	OAT,CPS1,OTC,PRODH2,LOC102724788/PRODH
IL-8 Signaling	3.57	0.000269153	4.3589	0.0977	IQGAP1,EGFR,GPLD1,ITGAV,Cdc42,PLD3,CSTB,PLD4,LASP1,GNAI3,RHOG,GNAI2,GNAS,GNG5,MAP2K2,GRB2,RAP1B,GNG12,RAP2B,HRAS,RAC1
Putrescine Degradation III	3.55	0.000281838	2.44949	0.261	ALDH9A1,ALDH1L1,ALDH7A1,ALDH2,ALDH1B1,ALDH4A1
Phenylalanine Degradation I (Aerobic)	3.55	0.000281838		0.75	PCBD2,QDPR,PCBD1
Citrulline Biosynthesis	3.5	0.000316228	2	0.444	OAT,OTC,PRODH2,LOC102724788/PRODH
Paxillin Signaling	3.18	0.000660693	3.4641	0.113	ITGAV,TLN1,ACTA2,PARVA,ITGA1,ACTB,ITGB1,GRB2,RAP1B,RAP2B,ACTN4,ARF6,HRAS,RAC1
Glutamate Degradation III (via 4-aminobutyrate)	3.17	0.000676083		0.6	ALDH5A1,ABAT,SUCLG2
Lysine Degradation II	3.17	0.000676083		0.6	AASS,ALDH7A1,AADAT
Dopamine Degradation	3.14	0.000724436	2.64575	0.189	ALDH9A1,ALDH1L1,COMT,ALDH7A1,ALDH2,ALDH1B1,ALDH4A1
SPINK1 Pancreatic Cancer Pathway	3.1	0.000794328	-3	0.15	CPA1,CTSB,CTRB2,PRSS2,CELA2A,CELA3B,CTSA,CPQ,CELA1
PI3K/AKT Signaling	2.91	0.00123027	3.20713	0.106	YWHAQ,YWHAG,CTNNB1,YWHAE,ITGB1,MAP2K2,GRB2,RAP1B,SYNJ2,RAP2B,HSP90AB1,YWHAZ,HRAS,YWHAB
Phagosome Maturation	2.88	0.00131826		0.101	CTSS,CTSV,ATP6V0D1,RILP,ATP6V0C,LAMP1,CTSH,CTSF,CTSB,CTSC,CTSO,LAMP2,CTSA,CTSD,CTSZ
Arginine Biosynthesis IV	2.88	0.00131826		0.5	OAT,OTC,GLUD1
Agrin Interactions at Neuromuscular Junction	2.84	0.00144544	3.16228	0.128	EGFR,ITGA1,CTTN,ACTB,ITGB1,RAP1B,ACTA2,RAP2B,HRAS,RAC1
NAD Phosphorylation and Dephosphorylation	2.8	0.00158489	2	0.308	ACP2,ACP6,Acp5,NADK2
CXCR4 Signaling	2.77	0.00169824	3.60555	0.0929	GNA11,GNAO1,Cdc42,GNAI3,RHOG,MYL6,GNAI2,GNAS,GNG5,MAP2K2,GRB2,RAP1B,GNG12,RAP2B,HRAS,RAC1,LYN
Myc Mediated Apoptosis Signaling	2.76	0.0017378		0.125	YWHAQ,YWHAG,GRB2,RAP1B,RAP2B,CYCS,YWHAZ,YWHAE,HRAS,YWHAB
Choline Degradation I	2.76	0.0017378		1	CHDH,ALDH7A1
Fatty Acid Biosynthesis Initiation II	2.76	0.0017378		1	OXSM,FASN
Palmitate Biosynthesis I (Animals)	2.76	0.0017378		1	OXSM,FASN
β-alanine Degradation I	2.76	0.0017378		1	ALDH6A1,ABAT
Unfolded protein response	2.68	0.0020893		0.143	HSPA2,HSPA1L,HSPA9,HSPA4,HSPA5,PDIA6,ERO1B,CD82
CCR3 Signaling in Eosinophils	2.67	0.00213796	2.82843	0.1	GNAI3,CFL2,GNAI2,GNAS,GNG5,CFL1,MAP2K2,GRB2,RAP1B,GNG12,PLA2G12B,RAP2B,HRAS,RAC1
ILK Signaling	2.62	0.00239883	3	0.0878	FERMT2,FLNB,CTNNB1,RSU1,Cdc42,ACTA2,PARVA,CFL2,MYH9,RHOG,MYL6,FN1,CFL1,ACTB,ITGB1,GRB2,ACTN4,RAC1
p70S6K Signaling	2.58	0.00263027	3	0.0979	EGFR,YWHAQ,YWHAG,YWHAE,GNAI3,GNAI2,MAP2K2,GRB2,RAP1B,RAP2B,YWHAZ,HRAS,YWHAB,LYN
Synaptogenesis Signaling Pathway	2.57	0.00269153	4.08248	0.0765	CDH2,ACTR2,PAFAH1B1,DNAJC5,STXBP3,ARPC5L,CTNND1,ARPC1B,ARPC5,CFL1,FARP1,ARPC4,GRB2,RAP2B,EPHB6,ARPC3,TLN1,CTNNB1,ACTR3,ARPC2,RAP1B,APOE,HRAS,RAC1,LYN
ERK5 Signaling	2.53	0.00295121	3	0.125	EGFR,YWHAQ,YWHAG,RAP1B,RAP2B,YWHAZ,YWHAE,HRAS,YWHAB
Sphingosine and Sphingosine-1-phosphate Metabolism	2.46	0.00346737		0.375	SGPP1,ASAH1,ASAH2
Leukocyte Extravasation Signaling	2.44	0.00363078	4.12311	0.0845	CTNNA1,CTTN,CTNNB1,ACTA2,CTNND1,RDX,GNAI3,CTNNA2,MYL6,ITGA1,GNAI2,ACTB,ITGB1,MAP2K2,GRB2,RAP1B,ACTN4,RAC1
Cell Cycle: G2/M DNA Damage Checkpoint Regulation	2.4	0.00398107	0.447214	0.143	YWHAQ,YWHAG,SKP2,PTPMT1,YWHAZ,YWHAE,YWHAB
Role of Tissue Factor in Cancer	2.38	0.00416869		0.0963	EGFR,GNA11,ITGAV,PDIA6,CFL2,CFL1,ITGB1,GRB2,RAP1B,RAP2B,HRAS,RAC1,LYN
G Beta Gamma Signaling	2.31	0.00489779	3.4641	0.0984	EGFR,GNAI2,GNAS,GNA11,GNG5,GNAO1,GRB2,RAP1B,GNG12,RAP2B,HRAS,GNAI3
Sertoli Cell-Sertoli Cell Junction Signaling	2.31	0.00489779		0.086	CTNNA1,DLG1,CTNNB1,JUP,ACTA2,SPTBN1,CTNNA2,EPB41,ACTB,ITGB1,MAP2K2,RAP1B,RAP2B,ACTN4,HRAS,RAC1
L-cysteine Degradation III	2.3	0.00501187		0.667	GOT2,MPST
NADH Repair	2.3	0.00501187		0.667	NAXE,GAPDH
Thiosulfate Disproportionation III (Rhodanese)	2.3	0.00501187		0.667	TST,MPST
Tyrosine Biosynthesis IV	2.3	0.00501187		0.667	PCBD2,PCBD1
Regulation of Cellular Mechanics by Calpain Protease	2.23	0.00588844	2.44949	0.121	EGFR,TLN1,ITGB1,GRB2,RAP1B,RAP2B,ACTN4,HRAS
α-Adrenergic Signaling	2.21	0.00616595	2.82843	0.105	SLC8A2,GNAI2,GNAS,GNG5,MAP2K2,RAP1B,GNG12,RAP2B,HRAS,GNAI3
FAK Signaling	2.21	0.00616595		0.1	EGFR,TLN1,ACTB,ITGB1,MAP2K2,GRB2,RAP1B,ACTA2,RAP2B,HRAS,RAC1
Aryl Hydrocarbon Receptor Signaling	2.17	0.00676083		0.0909	ALDH1L1,ALDH7A1,ALDH6A1,ALDH4A1,ALDH9A1,Gstm3,ALDH5A1,ALDH2,HSP90AB1,GSTP1,ALDH1B1,ALDH8A1,CTSD
Glycine Betaine Degradation	2.16	0.00691831		0.3	SHMT2,SARDH,DMGDH
Atherosclerosis Signaling	2.14	0.00724436		0.0938	LYZ,CD36,APOB,PAFAH1B1,CLU,SERPINA1,PLA2G12B,APOE,RBP4,PLBD1,APOM,ALB
Apoptosis Signaling	2.09	0.00812831	0.632456	0.101	ENDOG,HTRA2,MAP2K2,RAP1B,AIFM1,RAP2B,GAS2,CYCS,HRAS,BAK1
Tec Kinase Signaling	2.07	0.00851138	2.64575	0.0833	GNA11,GNAO1,Cdc42,ACTA2,GNAI3,RHOG,GNAI2,GNAS,GNG5,ACTB,ITGB1,GRB2,GNG12,RAC1,LYN
Arginine Degradation I (Arginase Pathway)	2.01	0.00977237		0.5	OAT,ALDH4A1
CD28 Signaling in T Helper Cells	1.99	0.0102329	2.88675	0.0896	ARPC2,ARPC5,ACTR2,ARPC3,ARPC4,MAP2K2,GRB2,PTPN6,ARPC5L,RAC1,ACTR3,ARPC1B
Cdc42 Signaling	1.99	0.0102329	3.74166	0.0838	IQGAP1,ACTR2,ARPC3,ARPC5L,ACTR3,ARPC1B,CFL2,ARPC2,ARPC5,MYL6,CFL1,ARPC4,ITGB1,IQGAP2
Maturity Onset Diabetes of Young (MODY) Signaling	1.99	0.0102329		0.19	FABP1,SLC2A2,INSR,GAPDH
Serotonin Degradation	1.93	0.011749	2.82843	0.108	ALDH9A1,ALDH1L1,ALDH7A1,ALDH2,AKR1A1,ADHFE1,ALDH1B1,ALDH4A1
Thrombin Signaling	1.91	0.0123027	3.16228	0.0762	EGFR,GNA11,GNAO1,Cdc42,GNAI3,RHOG,MYL6,GNAI2,GNAS,GNG5,MAP2K2,GRB2,RAP1B,GNG12,RAP2B,HRAS,RAC1
Endometrial Cancer Signaling	1.9	0.0125893	1.41421	0.107	CTNNA1,CTNNA2,CTNNB1,MAP2K2,GRB2,RAP1B,RAP2B,HRAS
PPARα/RXRα Activation	1.89	0.0128825	-0.83205	0.0794	ACADL,GNA11,GOT2,INSR,FASN,CD36,GNAS,MAP2K2,GRB2,RAP1B,CAND1,RAP2B,HSP90AB1,HRAS,GPD2
Induction of Apoptosis by HIV1	1.88	0.0131826	2.64575	0.115	SLC25A10,HTRA2,SLC25A4,CYCS,BAK1,SLC25A13,SLC25A3
Aldosterone Signaling in Epithelial Cells	1.85	0.0141254		0.0805	HSPA2,HSPA1L,DNAJC11,DNAJC5,HSPD1,HSPE1,DNAJC19,HSPA9,HSPA4,HSPA5,MAP2K2,GRB2,HSP90AB1,TRAP1
Macropinocytosis Signaling	1.84	0.0144544	2.64575	0.0978	ITGB1,GRB2,RAP1B,RAP2B,ACTN4,ARF6,HRAS,RAC1,ANKFY1
Lysine Degradation V	1.8	0.0158489		0.4	ALDH7A1,AADAT
Tetrapyrrole Biosynthesis II	1.8	0.0158489		0.4	HMBS,ALAD
Trans, trans-farnesyl Diphosphate Biosynthesis	1.8	0.0158489		0.4	IDI1,FDPS
Glutathione Redox Reactions I	1.79	0.0162181	2	0.167	GPX3,GSR,GPX1,GSTP1
Xenobiotic Metabolism Signaling	1.79	0.0162181		0.0693	ALDH1L1,FTL,NCOA1,ALDH7A1,ALDH6A1,CES1,ALDH4A1,ALDH9A1,Gstm3,CYP3A5,MAP2K2,ALDH5A1,GRB2,ALDH2,RAP1B,RAP2B,HSP90AB1,GSTP1,ALDH1B1,ALDH8A1,HRAS
Axonal Guidance Signaling	1.73	0.0186209		0.0619	ACTR2,GNA11,GNAO1,ARPC5L,ARPC1B,PITRM1,GNAI3,ARPC5,ENPEP,GNAI2,CFL1,AFG3L2,ARPC4,ITGB1,PLXNB2,GRB2,RAP2B,EPHB6,ARPC3,ACTR3,FARP2,CFL2,ARPC2,MYL6,GNAS,GNG5,MAP2K2,RAP1B,GNG12,HRAS,RAC1
Neuregulin Signaling	1.73	0.0186209	2.64575	0.0938	EGFR,ITGB1,MAP2K2,GRB2,RAP1B,RAP2B,HSP90AB1,HRAS,PSEN1
Phenylalanine Degradation IV (Mammalian, via Side Chain)	1.73	0.0186209		0.214	GOT2,ACSF3,ALDH2
PAK Signaling	1.73	0.0186209	2.82843	0.0893	MYL6,CFL1,ITGB1,MAP2K2,GRB2,RAP1B,RAP2B,HRAS,RAC1,CFL2
Protein Ubiquitination Pathway	1.72	0.0190546		0.0701	HSPA2,HSPA1L,DNAJC11,DNAJC5,PSMA6,HSPD1,PSME1,PSME2,HSPE1,DNAJC19,PSMB1,HSPA9,HSPA4,PSMA7,SKP2,HSPA5,PSMB2,HSP90AB1,TRAP1
VEGF Signaling	1.69	0.0204174	2.33333	0.0877	ACTB,MAP2K2,GRB2,RAP1B,ACTA2,PTPN6,RAP2B,ACTN4,YWHAE,HRAS
UVC-Induced MAPK Signaling	1.69	0.0204174	2.44949	0.115	EGFR,SMPD1,MAP2K2,RAP1B,RAP2B,HRAS
Endocannabinoid Developing Neuron Pathway	1.68	0.020893	3.31662	0.084	GNAI2,GNG5,CTNNB1,GNAO1,MAP2K2,GRB2,RAP1B,RAP2B,HRAS,RAC1,GNAI3
Gluconeogenesis I	1.67	0.0213796	2	0.154	PGK1,GAPDH,MDH2,ALDOA
NAD Salvage Pathway II	1.67	0.0213796	2	0.154	Nmnat3,ACP2,ACP6,Acp5
Choline Biosynthesis III	1.65	0.0223872		0.2	GPLD1,PLD3,PLD4
Phospholipase C Signaling	1.65	0.0223872	3.4641	0.07	GPLD1,Cdc42,PLD3,PLD4,RHOG,MYL6,GNAS,GNG5,ITGB1,MAP2K2,GRB2,RAP1B,GNG12,PLA2G12B,RAP2B,HRAS,RAC1,LYN
IGF-1 Signaling	1.64	0.0229087	2.23607	0.0862	YWHAQ,YWHAG,MAP2K2,GRB2,RAP1B,RAP2B,YWHAZ,YWHAE,HRAS,YWHAB
Ceramide Degradation	1.63	0.0234423		0.333	ASAH1,ASAH2
Glycerol Degradation I	1.63	0.0234423		0.333	Gk,GPD2
Glycine Cleavage Complex	1.63	0.0234423		0.333	GCSH,DLD
Lactose Degradation III	1.63	0.0234423		0.333	PSAP,GLB1
Proline Biosynthesis II (from Arginine)	1.63	0.0234423		0.333	OAT,OTC
Urea Cycle	1.63	0.0234423		0.333	CPS1,OTC
Endothelin-1 Signaling	1.62	0.0239883	3.87298	0.0735	PAFAH1B1,GNA11,GPLD1,GNAO1,PLD3,PLD4,GNAI3,GNAI2,GNAS,GRB2,RAP1B,PLA2G12B,RAP2B,PLBD1,HRAS
Estrogen Biosynthesis	1.57	0.0269153	2.23607	0.122	HSD17B10,CYP3A5,CYP51A1,HSD17B8,HSD17B11
Virus Entry via Endocytic Pathways	1.53	0.0295121		0.0826	FLNB,ITGA1,ACTB,ITGB1,GRB2,RAP1B,ACTA2,RAP2B,HRAS,RAC1
Aspartate Degradation II	1.5	0.0316228		0.286	GOT2,MDH2
Oncostatin M Signaling	1.49	0.0323594	2.23607	0.116	MAP2K2,GRB2,RAP1B,RAP2B,HRAS
Antiproliferative Role of Somatostatin Receptor 2	1.47	0.0338844	2.64575	0.0889	GNG5,MAP2K2,GRB2,RAP1B,GNG12,PTPN6,RAP2B,HRAS
Estrogen-Dependent Breast Cancer Signaling	1.47	0.0338844	2.23607	0.0889	EGFR,HSD17B10,GRB2,RAP1B,RAP2B,HSD17B8,HSD17B11,HRAS
Glioma Invasiveness Signaling	1.47	0.0338844	2.44949	0.0889	RHOG,ITGAV,Cdc42,GRB2,RAP1B,RAP2B,HRAS,RAC1
IL-1 Signaling	1.45	0.0354813		0.0879	GNAI2,GNAS,GNA11,GNG5,GNAO1,GNG12,ECSIT,GNAI3
Stearate Biosynthesis I (Animals)	1.45	0.0354813	2.23607	0.114	PPT1,DBT,FASN,SLC27A4,ACOT9
Semaphorin Signaling in Neurons	1.42	0.0380189		0.1	RHOG,CFL1,Cdc42,ITGB1,RAC1,CFL2
PTEN Signaling	1.42	0.0380189	-2.52982	0.0794	EGFR,ITGB1,MAP2K2,GRB2,RAP1B,INSR,SYNJ2,RAP2B,HRAS,RAC1
G Protein Signaling Mediated by Tubby	1.41	0.0389045		0.129	GNAS,GNG5,INSR,GNG12
Superoxide Radicals Degradation	1.39	0.040738		0.25	SOD2,SOD1
Alanine Biosynthesis III	1.38	0.0416869		1	NFS1,
Citrulline Degradation	1.38	0.0416869		1	OTC,
Glutamate Removal from Folates	1.38	0.0416869		1	GGH,
Lipoate Salvage and Modification	1.38	0.0416869		1	LIPT1,
Methylglyoxal Degradation VI	1.38	0.0416869		1	LDHD,
Sorbitol Degradation I	1.38	0.0416869		1	SORD,
Sulfite Oxidation IV	1.38	0.0416869		1	SUOX,
Pyrimidine Ribonucleotides De Novo Biosynthesis	1.38	0.0416869	2.23607	0.109	CAD,CMPK1,AK4,SLC25A42,NME2
Apelin Endothelial Signaling Pathway	1.35	0.0446684	3.16228	0.0769	GNAI2,GNAS,GNA11,GNAO1,MAP2K2,GRB2,RAP1B,RAP2B,HRAS,GNAI3
IL-12 Signaling and Production in Macrophages	1.34	0.0457088		0.0743	LYZ,APOB,NCOA1,CLU,MAP2K2,GRB2,SERPINA1,APOE,RBP4,APOM,ALB
Production of Nitric Oxide and Reactive Oxygen Species in Macrophages	1.33	0.0467735	3.31662	0.0686	Cdc42,RBP4,APOM,RHOG,LYZ,APOB,CLU,GRB2,RAP1B,SERPINA1,PTPN6,APOE,RAC1,ALB
Apelin Adipocyte Signaling Pathway	1.31	0.0489779	2.64575	0.0875	GNAI2,GPX3,GNA11,SOD1,GPX1,GSTP1,GNAI3
Chemokine Signaling	1.31	0.0489779	1.88982	0.0875	GNAI2,CFL1,MAP2K2,RAP1B,RAP2B,HRAS,GNAI3
PEDF Signaling	1.29	0.0512861	2.12132	0.0816	SOD2,SERPINF1,GRB2,RAP1B,RAP2B,WASF2,HRAS,RAC1
Phospholipases	1.28	0.0524807	2.44949	0.0923	PAFAH1B1,GPLD1,PLD3,PLA2G12B,PLD4,PLBD1
Synaptic Long Term Depression	1.28	0.0524807	3.60555	0.0688	PAFAH1B1,GNA11,GNAO1,GNAI3,GNAI2,GNAS,MAP2K2,RAP1B,PLA2G12B,RAP2B,PLBD1,HRAS,LYN
Role of MAPK Signaling in the Pathogenesis of Influenza	1.26	0.0549541		0.0854	PAFAH1B1,MAP2K2,RAP1B,PLA2G12B,RAP2B,PLBD1,HRAS
ErbB4 Signaling	1.24	0.057544	2.23607	0.0843	NCSTN,MAP2K2,GRB2,RAP1B,RAP2B,HRAS,PSEN1
GNRH Signaling	1.23	0.0588844	3.4641	0.0694	EGFR,GNAI2,GNAS,GNA11,GNG5,MAP2K2,GRB2,RAP1B,RAP2B,HRAS,RAC1,GNAI3
Gαq Signaling	1.23	0.0588844	3	0.0694	RHOG,GNAS,GNA11,GNG5,GPLD1,Cdc42,PLD3,MAP2K2,GRB2,GNG12,PLD4,RAC1
Cholecystokinin/Gastrin-mediated Signaling	1.22	0.060256	2.64575	0.0756	RHOG,EGFR,Cdc42,MAP2K2,GRB2,RAP1B,RAP2B,HRAS,RAC1
Thyroid Cancer Signaling	1.22	0.060256		0.098	CTNNB1,MAP2K2,RAP1B,RAP2B,HRAS
Polyamine Regulation in Colon Cancer	1.21	0.0616595		0.136	CTNNB1,PSME1,PSME2
HIPPO signaling	1.2	0.0630957	-2.23607	0.0824	YWHAQ,YWHAG,DLG1,SKP2,YWHAZ,YWHAE,YWHAB
SPINK1 General Cancer Pathway	1.2	0.0630957	1.88982	0.0824	EGFR,MAP2K2,GRB2,PRSS2,RAP1B,RAP2B,HRAS
Role of NFAT in Regulation of the Immune Response	1.18	0.0660693	3.31662	0.0663	GNA11,GNAO1,GNAI3,GNAI2,GNAS,GNG5,MAP2K2,GRB2,RAP1B,GNG12,RAP2B,HRAS,LYN
Complement System	1.18	0.0660693		0.108	CFB,C1QBP,C1QB,C8G
Cardiac Hypertrophy Signaling	1.18	0.0660693	2.3094	0.063	GNA11,GNAO1,Cdc42,GNAI3,RHOG,MYL6,GNAI2,GNAS,GNG5,MAP2K2,GRB2,RAP1B,GNG12,RAP2B,HRAS,RAC1
Acute Myeloid Leukemia Signaling	1.18	0.0660693	2.23607	0.0777	MAP2K2,JUP,GRB2,RAP1B,IDH3G,RAP2B,HRAS,IDH2
Pyrimidine Deoxyribonucleotides De Novo Biosynthesis I	1.16	0.0691831		0.13	CMPK1,AK4,NME2
PPAR Signaling	1.16	0.0691831	-2.12132	0.0769	NCOA1,MAP2K2,GRB2,RAP1B,INSR,RAP2B,HSP90AB1,HRAS
14-3-3-mediated Signaling	1.14	0.0724436	3.16228	0.0704	YWHAQ,YWHAG,MAP2K2,GRB2,RAP1B,RAP2B,YWHAZ,YWHAE,HRAS,YWHAB
Prostate Cancer Signaling	1.13	0.074131		0.0755	CTNNB1,MAP2K2,GRB2,RAP1B,RAP2B,HSP90AB1,GSTP1,HRAS
Non-Small Cell Lung Cancer Signaling	1.13	0.074131	1.88982	0.0795	EGFR,FHIT,MAP2K2,GRB2,RAP1B,RAP2B,HRAS
Tumoricidal Function of Hepatic Natural Killer Cells	1.12	0.0758578		0.125	ENDOG,AIFM1,CYCS
Gαi Signaling	1.11	0.0776247	2.82843	0.072	GNAI2,GNAS,GNG5,GRB2,RAP1B,GNG12,RAP2B,HRAS,GNAI3
Alanine Biosynthesis II	1.09	0.0812831		0.5	GPT2,
Alanine Degradation III	1.09	0.0812831		0.5	GPT2,
Cardiolipin Biosynthesis II	1.09	0.0812831		0.5	PTPMT1,
Glutamate Biosynthesis II	1.09	0.0812831		0.5	GLUD1,
Glutamate Degradation X	1.09	0.0812831		0.5	GLUD1,
Glycine Biosynthesis I	1.09	0.0812831		0.5	SHMT2,
Glycine Biosynthesis III	1.09	0.0812831		0.5	AGXT2,
Glycine Degradation (Creatine Biosynthesis)	1.09	0.0812831		0.5	GATM,
L-DOPA Degradation	1.09	0.0812831		0.5	COMT,
L-glutamine Biosynthesis II (tRNA-dependent)	1.09	0.0812831		0.5	QRSL1,
Lipoate Biosynthesis and Incorporation II	1.09	0.0812831		0.5	LIPT1,
Taurine Biosynthesis	1.09	0.0812831		0.5	CSAD,
Threonine Degradation II	1.09	0.0812831		0.5	GCAT,
Uridine-5'-phosphate Biosynthesis	1.09	0.0812831		0.5	CAD,
Acyl-CoA Hydrolysis	1.06	0.0870964		0.167	PPT1,ACOT9
Glycolysis I	1.04	0.0912011		0.115	PGK1,GAPDH,ALDOA
Lipid Antigen Presentation by CD1	1.04	0.0912011		0.115	CD1D,PSAP,ARF6
Antioxidant Action of Vitamin C	1.04	0.0912011	-2.44949	0.0721	PAFAH1B1,GPLD1,SLC2A2,PLD3,PLA2G12B,PLD4,PLBD1,TXNRD2
Fc Epsilon RI Signaling	1.03	0.0933254	2.33333	0.0692	MAP2K2,GRB2,RAP1B,SYNJ2,PLA2G12B,RAP2B,HRAS,RAC1,LYN
Cancer Drug Resistance By Drug Efflux	1.03	0.0933254		0.0862	MAP2K2,RAP1B,PDK1,RAP2B,HRAS
IL-3 Signaling	1.03	0.0933254	1.88982	0.0753	MAP2K2,GRB2,RAP1B,PTPN6,RAP2B,HRAS,RAC1
Renal Cell Carcinoma Signaling	1.03	0.0933254	2.44949	0.0753	FH,MAP2K2,GRB2,RAP1B,RAP2B,HRAS,RAC1
Tight Junction Signaling	1.03	0.0933254		0.0655	CTNNA1,MYL6,EPB41,CASK,CTNNB1,ACTB,ACTA2,RAC1,STX4,MYH9,NUDT21
ERK/MAPK Signaling	1.02	0.0954993	3	0.0625	YWHAQ,YWHAG,TLN1,ITGB1,MAP2K2,GRB2,RAP1B,PLA2G12B,RAP2B,YWHAZ,HRAS,RAC1,YWHAB
Sphingosine-1-phosphate Signaling	0.97	0.107152	2.44949	0.0672	RHOG,GNAI2,Cdc42,SMPD1,ASAH1,GRB2,ASAH2,RAC1,GNAI3
Pyrimidine Ribonucleotides Interconversion	0.96	0.109648	2	0.0909	CMPK1,AK4,SLC25A42,NME2
STAT3 Pathway	0.955	0.110917	1.66667	0.0667	NDUFA13,EGFR,MAP2K2,RAP1B,INSR,PTPN6,RAP2B,HRAS,RAC1
NF-κB Activation by Viruses	0.942	0.114288	2.64575	0.0714	ITGA1,ITGAV,ITGB1,GRB2,RAP1B,RAP2B,HRAS
Androgen Signaling	0.94	0.114815		0.0662	HSPA4,GNAI2,GNAS,GNA11,GNG5,NCOA1,GNAO1,GNG12,GNAI3
Molecular Mechanisms of Cancer	0.93	0.11749		0.0547	CTNNA1,GNA11,CTNNB1,GNAO1,Cdc42,CYCS,CTNND1,BAK1,GNAI3,RHOG,NCSTN,CTNNA2,GNAI2,GNAS,ITGB1,MAP2K2,GRB2,RAP1B,RAP2B,HRAS,RAC1,PSEN1
Aspartate Biosynthesis	0.922	0.119674		0.333	GOT2,
D-glucuronate Degradation I	0.922	0.119674		0.333	AKR1A1,
Glutamate Degradation II	0.922	0.119674		0.333	GOT2,
Methylglyoxal Degradation I	0.922	0.119674		0.333	GLO1,
Tetrahydrobiopterin Biosynthesis I	0.922	0.119674		0.333	SPR,
Tetrahydrobiopterin Biosynthesis II	0.922	0.119674		0.333	SPR,
Thyroid Hormone Biosynthesis	0.922	0.119674		0.333	CTSD,
B Cell Receptor Signaling	0.916	0.121339	2.11058	0.0609	CFL1,MAP2K2,GRB2,IGHM,RAP1B,SYNJ2,PTPN6,RAP2B,HRAS,RAC1,CFL2,LYN
Glycogen Degradation III	0.895	0.12735		0.133	PGM1,GAA
Superpathway of Inositol Phosphate Compounds	0.889	0.129122	3.4641	0.0583	SGPP1,EGFR,ACP6,ATP1A1,PLD4,RHOG,PI4K2A,PPM1K,GRB2,CA3,SYNJ2,PTPN6,RAC1,PGAM5
mTOR Signaling	0.874	0.13366	3.16228	0.0588	GPLD1,Cdc42,PLD3,INSR,PLD4,RPS14,RHOG,GRB2,RPS11,RAP1B,RAP2B,HRAS,RAC1
PXR/RXR Activation	0.874	0.13366		0.0769	HMGCS2,SLCO1B3,NCOA1,CYP3A5,INSR
Telomerase Signaling	0.864	0.136773	2.64575	0.0656	EGFR,MAP2K2,GRB2,RAP1B,RAP2B,HSP90AB1,HRAS,TPP1
GM-CSF Signaling	0.862	0.137404	2.44949	0.0714	MAP2K2,GRB2,RAP1B,RAP2B,HRAS,LYN
Melanoma Signaling	0.854	0.139959	2.23607	0.0758	MAP2K2,GRB2,RAP1B,RAP2B,HRAS
Granzyme B Signaling	0.849	0.141579		0.125	ENDOG,CYCS
Parkinson's Signaling	0.849	0.141579		0.125	PARK7,CYCS
Ceramide Signaling	0.845	0.142889	1.63299	0.0673	SMPD1,GRB2,RAP1B,RAP2B,CYCS,CTSD,HRAS
P2Y Purigenic Receptor Signaling Pathway	0.845	0.142889	1.41421	0.0629	GNAI2,GNG5,MAP2K2,GRB2,RAP1B,GNG12,RAP2B,HRAS,GNAI3
Relaxin Signaling	0.844	0.143219	2	0.0613	GNAI2,GNAS,GNA11,GNG5,GNAO1,GRB2,RAP1B,GNG12,SMPDL3A,GNAI3
Glutathione-mediated Detoxification	0.833	0.146893		0.0938	Gstm3,GGH,GSTP1
3-phosphoinositide Biosynthesis	0.827	0.148936	3.16228	0.0585	RHOG,SGPP1,EGFR,ACP6,PI4K2A,ATP1A1,PPM1K,GRB2,CA3,PTPN6,RAC1,PGAM5
Glioma Signaling	0.822	0.150661	2.44949	0.064	EGFR,MAP2K2,GRB2,RAP1B,IDH3G,RAP2B,HRAS,IDH2
GDNF Family Ligand-Receptor Interactions	0.811	0.154525	2.44949	0.069	MAP2K2,GRB2,RAP1B,RAP2B,HRAS,RAC1
Acetate Conversion to Acetyl-CoA	0.806	0.156315		0.25	ACSS3,
Fatty Acid β-oxidation III (Unsaturated, Odd Number)	0.806	0.156315		0.25	ECI1,
Glutathione Redox Reactions II	0.806	0.156315		0.25	GSR,
Glycerol-3-phosphate Shuttle	0.806	0.156315		0.25	GPD2,
Heme Degradation	0.806	0.156315		0.25	HMOX2,
L-cysteine Degradation I	0.806	0.156315		0.25	GOT2,
Molybdenum Cofactor Biosynthesis	0.806	0.156315		0.25	NFS1,
Pentose Phosphate Pathway (Oxidative Branch)	0.806	0.156315		0.25	H6PD,
Phenylethylamine Degradation I	0.806	0.156315		0.25	ALDH2,
α-tocopherol Degradation	0.806	0.156315		0.25	CYP4F2,
D-myo-inositol (1,4,5)-trisphosphate Degradation	0.806	0.156315		0.118	SYNJ2,BPNT1
Mitochondrial L-carnitine Shuttle Pathway	0.806	0.156315		0.118	CPT2,SLC27A4
Melanocyte Development and Pigmentation Signaling	0.785	0.164059	1.88982	0.0648	GNAS,MAP2K2,GRB2,RAP1B,PTPN6,RAP2B,HRAS
Protein Kinase A Signaling	0.783	0.164816	0.727607	0.0525	Ptprd,FLNB,YWHAQ,YWHAG,DUSP3,CTNNB1,TIMM50,YWHAE,GNAI3,MYL6,GNAI2,GNAS,GNG5,MAP2K2,RAP1B,GNG12,PTPN6,SMPDL3A,YWHAZ,YWHAB,PTPRS
NGF Signaling	0.782	0.165196	2.82843	0.0625	RHOG,SMPD1,MAP2K2,GRB2,RAP1B,RAP2B,HRAS,RAC1
Regulation of IL-2 Expression in Activated and Anergic T Lymphocytes	0.779	0.166341		0.0674	MAP2K2,GRB2,RAP1B,RAP2B,HRAS,RAC1
Apelin Muscle Signaling Pathway	0.767	0.171002		0.111	TFAM,GNAS
FAT10 Signaling Pathway	0.767	0.171002		0.111	PSME1,PSME2
Ubiquinol-10 Biosynthesis (Eukaryotic)	0.767	0.171002		0.111	BCKDHA,COQ3
Gap Junction Signaling	0.766	0.171396		0.0569	EGFR,GNAI2,GNAS,CTNNB1,ACTB,MAP2K2,GRB2,RAP1B,ACTA2,RAP2B,HRAS,GNAI3
Agranulocyte Adhesion and Diapedesis	0.749	0.178238		0.0573	MYL6,PF4,ITGA1,GNAI2,FN1,ACTB,ITGB1,ACTA2,RDX,GNAI3,MYH9
Erythropoietin Signaling	0.748	0.178649		0.0659	MAP2K2,GRB2,RAP1B,PTPN6,RAP2B,HRAS
Methylglyoxal Degradation III	0.73	0.186209		0.105	AKR7A2,AKR1A1
Triacylglycerol Degradation	0.729	0.186638	2	0.0741	CEL,Ces2a,CES1,Ces1b/Ces1c
eNOS Signaling	0.721	0.190108	-1.13389	0.0575	HSPA2,HSPA1L,HSPA9,HSPA4,AQP9,GNAS,HSPA5,GRB2,HSP90AB1,AQP8
Natural Killer Cell Signaling	0.72	0.190546		0.0602	MAP2K2,GRB2,RAP1B,SYNJ2,PTPN6,RAP2B,HRAS,RAC1
Eumelanin Biosynthesis	0.718	0.191426		0.2	DDT,
Folate Polyglutamylation	0.718	0.191426		0.2	SHMT2,
Galactose Degradation I (Leloir Pathway)	0.718	0.191426		0.2	GALK1,
dTMP De Novo Biosynthesis	0.718	0.191426		0.2	SHMT2,
CNTF Signaling	0.71	0.194984	2.23607	0.0676	MAP2K2,GRB2,RAP1B,RAP2B,HRAS
JAK/Stat Signaling	0.704	0.197697	1.63299	0.0638	MAP2K2,GRB2,RAP1B,PTPN6,RAP2B,HRAS
Reelin Signaling in Neurons	0.704	0.197697		0.0638	ITGA1,PAFAH1B1,ITGB1,GRB2,APOE,LYN
UVA-Induced MAPK Signaling	0.704	0.197697	2.23607	0.0614	EGFR,SMPD1,GRB2,RAP1B,RAP2B,CYCS,HRAS
IL-2 Signaling	0.694	0.202302	2.23607	0.0667	MAP2K2,GRB2,RAP1B,RAP2B,HRAS
Thrombopoietin Signaling	0.694	0.202302	2.23607	0.0667	MAP2K2,GRB2,RAP1B,RAP2B,HRAS
3-phosphoinositide Degradation	0.671	0.213304	3	0.057	SGPP1,ACP6,ATP1A1,PPM1K,PTPMT1,CA3,SYNJ2,PTPN6,PGAM5
CREB Signaling in Neurons	0.665	0.216272	2.82843	0.0541	GNAI2,GNAS,GNA11,GNG5,GNAO1,MAP2K2,GRB2,RAP1B,GNG12,RAP2B,HRAS,GNAI3
Glioblastoma Multiforme Signaling	0.661	0.218273	3	0.0556	RHOG,EGFR,CTNNB1,Cdc42,MAP2K2,GRB2,RAP1B,RAP2B,HRAS,RAC1
LPS-stimulated MAPK Signaling	0.65	0.223872	2.44949	0.0612	MAP2K2,GRB2,RAP1B,RAP2B,HRAS,RAC1
Arginine Degradation VI (Arginase 2 Pathway)	0.647	0.225424		0.167	OAT,
NAD Biosynthesis III	0.647	0.225424		0.167	Nmnat3,
Selenocysteine Biosynthesis II (Archaea and Eukaryotes)	0.647	0.225424		0.167	SARS2,
Zymosterol Biosynthesis	0.647	0.225424		0.167	CYP51A1,
HER-2 Signaling in Breast Cancer	0.637	0.230675		0.0606	EGFR,ITGB1,GRB2,RAP1B,RAP2B,HRAS
IL-4 Signaling	0.637	0.230675		0.0606	GRB2,RAP1B,SYNJ2,PTPN6,RAP2B,HRAS
VEGF Family Ligand-Receptor Interactions	0.637	0.230675	2.44949	0.0606	MAP2K2,GRB2,RAP1B,PLA2G12B,RAP2B,HRAS
Neuroprotective Role of THOP1 in Alzheimer's Disease	0.631	0.233884	2.44949	0.0583	DPP4,HTRA2,CTRB2,PRSS2,LONP1,YWHAE,TPP1
TR/RXR Activation	0.624	0.237684		0.06	HP,NCOA1,GRB2,FASN,SLC16A2,SCARB1
ErbB2-ErbB3 Signaling	0.62	0.239883	2.23607	0.0625	MAP2K2,GRB2,RAP1B,RAP2B,HRAS
nNOS Signaling in Skeletal Muscle Cells	0.615	0.242661		0.0732	SNTB2,SNTB1,DMD
PDGF Signaling	0.612	0.244343	2.44949	0.0594	MAP2K2,GRB2,RAP1B,SYNJ2,RAP2B,HRAS
Opioid Signaling Pathway	0.612	0.244343	3.60555	0.052	CTNNB1,GNAO1,PDK1,GNAI3,GNAI2,GNAS,GNG5,MAP2K2,RAP1B,RAP2B,HRAS,RAC1,LYN
Superpathway of D-myo-inositol (1,4,5)-trisphosphate Metabolism	0.605	0.248313		0.087	SYNJ2,BPNT1
Retinol Biosynthesis	0.595	0.254097		0.0714	CEL,RDH13,CES1
Ephrin A Signaling	0.589	0.257632		0.0645	CFL1,GRB2,RAC1,CFL2
NAD Salvage Pathway III	0.589	0.257632		0.143	Nmnat3,
Superpathway of Serine and Glycine Biosynthesis I	0.589	0.257632		0.143	SHMT2,
Thioredoxin Pathway	0.589	0.257632		0.143	TXNRD2,
HGF Signaling	0.587	0.258821	2.64575	0.0565	ITGB1,MAP2K2,GRB2,RAP1B,RAP2B,HRAS,RAC1
Pancreatic Adenocarcinoma Signaling	0.587	0.258821	2.64575	0.0565	EGFR,GPLD1,PLD3,MAP2K2,GRB2,PLD4,RAC1
Gα12/13 Signaling	0.579	0.263633	2.12132	0.0548	CDH2,MYL6,CTNNB1,MAP2K2,GRB2,RAP1B,RAP2B,HRAS
Serotonin Receptor Signaling	0.576	0.265461		0.0698	SPR,QDPR,PCBD1
Bupropion Degradation	0.554	0.279254		0.08	CYP3A5,CYP51A1
BMP signaling pathway	0.553	0.279898	2.23607	0.0588	MAP2K2,GRB2,RAP1B,RAP2B,HRAS
Breast Cancer Regulation by Stathmin1	0.545	0.285102		0.0512	GNAI2,GNAS,GNG5,MAP2K2,GRB2,RAP1B,GNG12,RAP2B,HRAS,RAC1,GNAI3
Nicotine Degradation II	0.544	0.285759	2	0.0615	CYP3A5,CYP51A1,INMT,Aox3
Insulin Receptor Signaling	0.541	0.28774	1.88982	0.0533	MAP2K2,GRB2,RAP1B,INSR,SYNJ2,RAP2B,HRAS,STX4
Airway Pathology in Chronic Obstructive Pulmonary Disease	0.54	0.288403		0.125	CELA2A,
Histidine Degradation III	0.54	0.288403		0.125	FTCD,
Sphingomyelin Metabolism	0.54	0.288403		0.125	SMPD1,
CDK5 Signaling	0.531	0.294442	2.23607	0.0556	GNAS,ITGB1,MAP2K2,RAP1B,RAP2B,HRAS
IL-15 Signaling	0.529	0.295801		0.0575	MAP2K2,GRB2,RAP1B,RAP2B,HRAS
ErbB Signaling	0.52	0.301995	2.44949	0.055	EGFR,MAP2K2,GRB2,RAP1B,RAP2B,HRAS
Neurotrophin/TRK Signaling	0.517	0.304089	2.23607	0.0568	MAP2K2,GRB2,RAP1B,RAP2B,HRAS
D-myo-inositol (1,4,5)-Trisphosphate Biosynthesis	0.508	0.310456		0.0741	PI4K2A,PLD4
Eicosanoid Signaling	0.503	0.314051		0.0588	PTGES2,PAFAH1B1,PLA2G12B,PLBD1
Renin-Angiotensin Signaling	0.498	0.317687	2.64575	0.0526	MAP2K2,GRB2,RAP1B,PTPN6,RAP2B,HRAS,RAC1
Folate Transformations I	0.497	0.31842		0.111	SHMT2,
Prostanoid Biosynthesis	0.497	0.31842		0.111	PTGES2,
Sucrose Degradation V (Mammalian)	0.497	0.31842		0.111	ALDOA,
FcγRIIB Signaling in B Lymphocytes	0.494	0.320627	2.23607	0.0556	GRB2,RAP1B,RAP2B,HRAS,LYN
Colorectal Cancer Metastasis Signaling	0.493	0.321366	3.31662	0.0487	EGFR,CTNNB1,Cdc42,RHOG,GNAS,GNG5,MAP2K2,GRB2,RAP1B,GNG12,RAP2B,HRAS,RAC1
GPCR-Mediated Nutrient Sensing in Enteroendocrine Cells	0.49	0.323594	0.816497	0.0536	GNAI2,GNAS,GNA11,GNG5,GNG12,GNAI3
Regulation of the Epithelial-Mesenchymal Transition Pathway	0.484	0.328095		0.0498	CDH2,NCSTN,EGFR,CTNNB1,MAP2K2,GRB2,RAP1B,RAP2B,HRAS,PSEN1
Death Receptor Signaling	0.483	0.328852	2.23607	0.0549	ACTB,HTRA2,ACTA2,GAS2,CYCS
AMPK Signaling	0.467	0.341193	1.63299	0.0487	AK3,GNAS,PPM1K,ACTB,RAB8A,GRB2,INSR,FASN,CPT2,AK4,AK2
Estrogen Receptor Signaling	0.462	0.345144		0.0511	NCOA1,MAP2K2,GRB2,RAP1B,PHB2,RAP2B,HRAS
Apelin Cardiomyocyte Signaling Pathway	0.461	0.345939	2.23607	0.0522	MYL6,SLC8A2,GNAI2,GNA11,GRB2,GNAI3
SAPK/JNK Signaling	0.461	0.345939	2.44949	0.0522	GNG5,GRB2,RAP1B,RAP2B,HRAS,RAC1
GDP-glucose Biosynthesis	0.46	0.346737		0.1	PGM1,
Mineralocorticoid Biosynthesis	0.46	0.346737		0.1	Hsd3b4 (includes others),
PI3K Signaling in B Lymphocytes	0.454	0.35156	2.44949	0.0507	MAP2K2,RAP1B,RAP2B,HRAS,RAC1,CD81,LYN
Melatonin Signaling	0.453	0.352371	2	0.0556	GNAI2,GNAO1,MAP2K2,GNAI3
CCR5 Signaling in Macrophages	0.451	0.353997		0.0532	GNAI2,GNAS,GNG5,GNG12,GNAI3
Prolactin Signaling	0.451	0.353997	2.23607	0.0532	MAP2K2,GRB2,RAP1B,RAP2B,HRAS
Role of NFAT in Cardiac Hypertrophy	0.447	0.357273	1.89737	0.048	SLC8A2,GNAI2,GNAS,GNG5,MAP2K2,GRB2,RAP1B,GNG12,RAP2B,HRAS,GNAI3
Acetone Degradation I (to Methylglyoxal)	0.447	0.357273		0.0667	CYP3A5,CYP51A1
Mouse Embryonic Stem Cell Pluripotency	0.443	0.360579	2.44949	0.0513	CTNNB1,MAP2K2,GRB2,RAP1B,RAP2B,HRAS
GPCR-Mediated Integration of Enteroendocrine Signaling Exemplified by an L Cell	0.442	0.36141	-1	0.0548	GNAI2,GNAS,GNA11,GNAI3
D-myo-inositol-5-phosphate Metabolism	0.441	0.362243	2.82843	0.0494	SGPP1,ACP6,ATP1A1,PPM1K,CA3,PLD4,PTPN6,PGAM5
FLT3 Signaling in Hematopoietic Progenitor Cells	0.441	0.362243	2.23607	0.0526	MAP2K2,GRB2,RAP1B,RAP2B,HRAS
GABA Receptor Signaling	0.441	0.362243		0.0526	SLC6A12,ALDH9A1,GNAS,ALDH5A1,ABAT
IL-17 Signaling	0.431	0.370681		0.0521	MAP2K2,GRB2,RAP1B,RAP2B,HRAS
TGF-β Signaling	0.431	0.370681	2.23607	0.0521	MAP2K2,GRB2,RAP1B,RAP2B,HRAS
EIF2 Signaling	0.428	0.37325	1.88982	0.0474	ACTB,HSPA5,MAP2K2,GRB2,RPS11,RAP1B,INSR,ACTA2,RAP2B,HRAS,RPS14
Glucocorticoid Biosynthesis	0.427	0.374111		0.0909	Hsd3b4 (includes others),
Glucose and Glucose-1-phosphate Degradation	0.427	0.374111		0.0909	PGM1,
Pentose Phosphate Pathway	0.427	0.374111		0.0909	H6PD,
Bladder Cancer Signaling	0.422	0.378443	2	0.0515	EGFR,MAP2K2,RAP1B,RAP2B,HRAS
Salvage Pathways of Pyrimidine Ribonucleotides	0.422	0.378443	2.23607	0.0515	MAP2K2,ADPGK,CMPK1,AK4,NME2
T Cell Receptor Signaling	0.416	0.383707		0.05	MAP2K2,GRB2,RAP1B,RAP2B,HRAS,RAC1
Corticotropin Releasing Hormone Signaling	0.413	0.386367	2.44949	0.049	ARPC5,GNAI2,GNAS,GNAO1,MAP2K2,RAP1B,GNAI3
Docosahexaenoic Acid (DHA) Signaling	0.407	0.391742		0.0556	SERPINF1,GRB2,CYCS
D-myo-inositol (1,4,5,6)-Tetrakisphosphate Biosynthesis	0.406	0.392645	2.64575	0.0486	SGPP1,ACP6,ATP1A1,PPM1K,CA3,PTPN6,PGAM5
D-myo-inositol (3,4,5,6)-tetrakisphosphate Biosynthesis	0.406	0.392645	2.64575	0.0486	SGPP1,ACP6,ATP1A1,PPM1K,CA3,PTPN6,PGAM5
Dopamine Receptor Signaling	0.398	0.399945		0.0519	COMT,SPR,QDPR,PCBD1
Cleavage and Polyadenylation of Pre-mRNA	0.398	0.399945		0.0833	NUDT21,
Regulation of eIF4 and p70S6K Signaling	0.397	0.400867	2.44949	0.0476	ITGB1,MAP2K2,GRB2,RPS11,RAP1B,RAP2B,HRAS,RPS14
Nicotine Degradation III	0.383	0.414		0.0536	CYP3A5,CYP51A1,Aox3
Retinoate Biosynthesis I	0.38	0.416869		0.0588	RDH13,ALDH8A1
Bile Acid Biosynthesis, Neutral Pathway	0.372	0.42462		0.0769	CYP27A1,
Cholesterol Biosynthesis I	0.372	0.42462		0.0769	CYP51A1,
Cholesterol Biosynthesis II (via 24,25-dihydrolanosterol)	0.372	0.42462		0.0769	CYP51A1,
Cholesterol Biosynthesis III (via Desmosterol)	0.372	0.42462		0.0769	CYP51A1,
Fatty Acid Activation	0.372	0.42462		0.0769	SLC27A4,
Glycogen Degradation II	0.372	0.42462		0.0769	PGM1,
Oleate Biosynthesis II (Animals)	0.372	0.42462		0.0769	ALDH6A1,
Role of PI3K/AKT Signaling in the Pathogenesis of Influenza	0.368	0.428549	2	0.05	GNAI2,MAP2K2,GRB2,GNAI3
Coagulation System	0.365	0.431519		0.0571	SERPINF2,SERPINA1
Role of JAK1 and JAK3 in γc Cytokine Signaling	0.359	0.437522		0.0494	GRB2,RAP1B,RAP2B,HRAS
Endocannabinoid Neuronal Synapse Pathway	0.354	0.442588	1.63299	0.0469	GNAI2,NDUFS2,GNA11,GNG5,GNAO1,GNAI3
Interferon Signaling	0.351	0.445656		0.0556	IFITM3,BAK1
Androgen Biosynthesis	0.348	0.448745		0.0714	Hsd3b4 (includes others),
Colanic Acid Building Blocks Biosynthesis	0.348	0.448745		0.0714	GALK1,
HIF1α Signaling	0.346	0.450817		0.0465	NCOA1,SLC2A2,GRB2,RAP1B,RAP2B,HRAS
Ovarian Cancer Signaling	0.33	0.467735	2.44949	0.0452	EGFR,CTNNB1,MAP2K2,GRB2,RAP1B,RAP2B,HRAS
Notch Signaling	0.325	0.473151		0.0526	NCSTN,PSEN1
Role of NANOG in Mammalian Embryonic Stem Cell Pluripotency	0.319	0.479733	2.44949	0.0451	CTNNB1,MAP2K2,GRB2,RAP1B,RAP2B,HRAS
HMGB1 Signaling	0.316	0.483059	2.64575	0.0442	RHOG,Cdc42,MAP2K2,GRB2,RAP1B,RAP2B,HRAS,RAC1
Calcium Signaling	0.31	0.489779		0.0437	MYL6,SLC8A2,LETM1,MCU,RAP1B,Tpm1,ACTA2,RAP2B,MYH9
Small Cell Lung Cancer Signaling	0.308	0.49204		0.046	FHIT,SKP2,GRB2,CYCS
Vitamin-C Transport	0.307	0.493174		0.0625	TXNRD2,
Endocannabinoid Cancer Inhibition Pathway	0.306	0.494311	1.13389	0.044	GNAI2,CTNNB1,GNAO1,SMPD1,MAP2K2,GRB2,GNAI3
GP6 Signaling Pathway	0.306	0.494311	2.44949	0.0444	RHOG,TLN1,GRB2,RAP1B,RAC1,LYN
Amyotrophic Lateral Sclerosis Signaling	0.293	0.509331	0.447214	0.0442	SOD1,GRB2,GPX1,CYCS,RAC1
Angiopoietin Signaling	0.292	0.510505	2	0.0449	GRB2,RAP1B,RAP2B,HRAS
Pyridoxal 5'-phosphate Salvage Pathway	0.291	0.511682		0.0462	MAP2K2,ADPGK,PNPO
Mechanisms of Viral Exit from Host Cells	0.289	0.514044		0.0488	ACTB,ACTA2
γ-linolenate Biosynthesis II (Animals)	0.288	0.515229		0.0588	SLC27A4,
Phagosome Formation	0.276	0.529663		0.0429	RHOG,FN1,Cdc42,ITGB1,GRB2,RAC1
Chronic Myeloid Leukemia Signaling	0.274	0.532108		0.0431	MAP2K2,GRB2,RAP1B,RAP2B,HRAS
1D-myo-inositol Hexakisphosphate Biosynthesis II (Mammalian)	0.272	0.534564		0.0556	SYNJ2,
D-myo-inositol (1,3,4)-trisphosphate Biosynthesis	0.272	0.534564		0.0556	SYNJ2,
FGF Signaling	0.27	0.537032	1	0.0435	GRB2,PTPN6,HRAS,RAC1
IL-7 Signaling Pathway	0.263	0.545758		0.043	GRB2,IGHM,BAK1,LYN
EGF Signaling	0.25	0.562341		0.0429	EGFR,GRB2,HRAS
Role of p14/p19ARF in Tumor Suppression	0.249	0.563638		0.0444	GRB2,RAC1
Inflammasome pathway	0.242	0.572796		0.05	CTSB,
The Visual Cycle	0.242	0.572796		0.05	RDH13,
PFKFB4 Signaling Pathway	0.239	0.576766		0.0435	GNAS,MAP2K2
Endoplasmic Reticulum Stress Pathway	0.229	0.590201		0.0476	HSPA5,
Methionine Degradation I (to Homocysteine)	0.216	0.608135		0.0455	AHCYL1,
Role of Lipids/Lipid Rafts in the Pathogenesis of Influenza	0.205	0.623735		0.0435	FDPS,
Cysteine Biosynthesis III (mammalia)	0.194	0.639735		0.0417	AHCYL1,
Role of JAK1, JAK2 and TYK2 in Interferon Signaling	0.194	0.639735		0.0417	PTPN6,
4-1BB Signaling in T Lymphocytes	0	1		0.0312	MAP2K2,
Adipogenesis pathway	0	1		0.00746	CTNNB1,
Adrenomedullin signaling pathway	0	1	2.64575	0.0333	GNAS,GNA11,MAP2K2,GRB2,RAP1B,RAP2B,HRAS
Amyloid Processing	0	1		0.0392	NCSTN,PSEN1
Antiproliferative Role of TOB in T Cell Signaling	0	1		0.0385	SKP2,
Apelin Pancreas Signaling Pathway	0	1		0.0169	GRB2,
B Cell Development	0	1		0.0278	IGHM,
Basal Cell Carcinoma Signaling	0	1		0.0137	CTNNB1,
CD27 Signaling in Lymphocytes	0	1		0.0377	MAP2K2,CYCS
CD40 Signaling	0	1		0.0247	MAP2K2,GRB2
CTLA4 Signaling in Cytotoxic T Lymphocytes	0	1		0.0198	GRB2,PTPN6
Cardiac Hypertrophy Signaling (Enhanced)	0	1	3.87298	0.0301	GNA11,DLG1,CTNNB1,PDK1,GNAI3,GNAI2,GNAS,GNG5,ITGB1,MAP2K2,GRB2,RAP1B,RAP2B,SMPDL3A,HRAS
Cardiac β-adrenergic Signaling	0	1		0.0357	SLC8A2,GNAS,GNG5,GNG12,SMPDL3A
Cell Cycle: G1/S Checkpoint Regulation	0	1		0.0149	SKP2,
Cellular Effects of Sildenafil (Viagra)	0	1		0.0382	MYL6,GNAS,ACTB,ACTA2,MYH9
Communication between Innate and Adaptive Immune Cells	0	1		0.0104	IGHM,
Crosstalk between Dendritic Cells and Natural Killer Cells	0	1		0.0337	TLN1,ACTB,ACTA2
Cyclins and Cell Cycle Regulation	0	1		0.0123	SKP2,
Cytotoxic T Lymphocyte-mediated Apoptosis of Target Cells	0	1		0.0312	CYCS,
Dendritic Cell Maturation	0	1		0.0102	CD1D,GRB2
Dopamine-DARPP32 Feedback in cAMP Signaling	0	1		0.0184	GNAI2,GNAS,GNAI3
Estrogen-mediated S-phase Entry	0	1		0.0385	SKP2,
FAT10 Cancer Signaling Pathway	0	1		0.0217	CTNNB1,
Factors Promoting Cardiogenesis in Vertebrates	0	1		0.0108	CTNNB1,
G-Protein Coupled Receptor Signaling	0	1		0.0385	GNAI2,GNAS,GNA11,GNAO1,MAP2K2,GRB2,RAP1B,RAP2B,SMPDL3A,HRAS,GNAI3
Glucocorticoid Receptor Signaling	0	1		0.04	HSPA2,HSPA1L,NCOA1,HSPA9,HSPA4,ACTB,HSPA5,MAP2K2,GRB2,RAP1B,RAP2B,HSP90AB1,HRAS,RAC1
Glutamate Receptor Signaling	0	1		0.0351	GNG5,SLC17A2
Granulocyte Adhesion and Diapedesis	0	1		0.0335	PF4,ITGA1,GNAI2,ITGB1,RDX,GNAI3
Growth Hormone Signaling	0	1		0.0233	GRB2,PTPN6
Gustation Pathway	0	1		0.0196	GNG5,P2RX4,SMPDL3A
Gαs Signaling	0	1		0.0374	GNAS,GNG5,MAP2K2,GNG12
Hematopoiesis from Pluripotent Stem Cells	0	1		0.0204	IGHM,
Heparan Sulfate Biosynthesis	0	1		0.0241	Ces2a,Ces1b/Ces1c
Heparan Sulfate Biosynthesis (Late Stages)	0	1		0.0263	Ces2a,Ces1b/Ces1c
Hepatic Cholestasis	0	1		0.0217	SLCO1B3,SLC10A1,INSR,CYP27A1
Hepatic Fibrosis / Hepatic Stellate Cell Activation	0	1		0.0269	MYL6,EGFR,FN1,ACTA2,MYH9
Hereditary Breast Cancer Signaling	0	1		0.0323	ACTB,GRB2,RAP1B,RAP2B,HRAS
Human Embryonic Stem Cell Pluripotency	0	1		0.0204	GNAS,CTNNB1,GRB2
Hypoxia Signaling in the Cardiovascular System	0	1		0.0135	HSP90AB1,
IL-15 Production	0	1		0.0331	EGFR,TWF1,INSR,LYN
IL-17A Signaling in Airway Cells	0	1		0.025	MAP2K2,GRB2
IL-17A Signaling in Gastric Cells	0	1		0.04	EGFR,
IL-23 Signaling Pathway	0	1		0.0167	GRB2,
IL-6 Signaling	0	1	2.23607	0.036	MAP2K2,GRB2,RAP1B,RAP2B,HRAS
IL-9 Signaling	0	1		0.0213	GRB2,
Inhibition of Angiogenesis by TSP1	0	1		0.0294	CD36,
Leptin Signaling in Obesity	0	1		0.0227	MAP2K2,GRB2
Lymphotoxin β Receptor Signaling	0	1		0.029	GRB2,CYCS
MIF Regulation of Innate Immunity	0	1		0.0238	PLA2G12B,
MIF-mediated Glucocorticoid Regulation	0	1		0.0294	PLA2G12B,
MSP-RON Signaling Pathway	0	1		0.0405	ACTB,GRB2,ACTA2
Melatonin Degradation I	0	1		0.0308	CYP3A5,CYP51A1
Mitotic Roles of Polo-Like Kinase	0	1		0.0152	HSP90AB1,
NF-κB Signaling	0	1	2.44949	0.0316	EGFR,GRB2,RAP1B,INSR,RAP2B,HRAS
Netrin Signaling	0	1		0.0154	RAC1,
Neuroinflammation Signaling Pathway	0	1	1.63299	0.0224	SOD2,NCSTN,SLC6A12,CTNNB1,GRB2,PLA2G12B,PSEN1
Neuropathic Pain Signaling In Dorsal Horn Neurons	0	1		0.00855	GRB2,
Nitric Oxide Signaling in the Cardiovascular System	0	1		0.0261	MAP2K2,GRB2,HSP90AB1
Nur77 Signaling in T Lymphocytes	0	1		0.0169	CYCS,
Osteoarthritis Pathway	0	1	2.23607	0.0377	CTNNA1,CTNNA2,FN1,CTNNB1,ITGB1,ANXA2,RBP4,RAC1
PCP pathway	0	1		0.0164	RAC1,
PKCθ Signaling in T Lymphocytes	0	1	2.23607	0.0294	GRB2,RAP1B,RAP2B,HRAS,RAC1
Phosphatidylglycerol Biosynthesis II (Non-plastidic)	0	1		0.037	PTPMT1,
Primary Immunodeficiency Signaling	0	1		0.02	IGHM,
RANK Signaling in Osteoclasts	0	1		0.0192	MAP2K2,GRB2
RAR Activation	0	1		0.0263	NCOA1,ACTB,RBP4,RDH13,RAC1
Retinoic acid Mediated Apoptosis Signaling	0	1		0.0333	CYCS,DAP3
Role of BRCA1 in DNA Damage Response	0	1		0.0125	ACTB,
Role of IL-17A in Arthritis	0	1		0.0286	MAP2K2,GRB2
Role of IL-17F in Allergic Inflammatory Airway Diseases	0	1		0.0222	MAP2K2,
Role of JAK2 in Hormone-like Cytokine Signaling	0	1		0.0294	PTPN6,
Role of Macrophages, Fibroblasts and Endothelial Cells in Rheumatoid Arthritis	0	1		0.0306	FN1,CTNNB1,GNAO1,MAP2K2,GRB2,PRSS2,RAP1B,RAP2B,HRAS,RAC1
Role of Oct4 in Mammalian Embryonic Stem Cell Pluripotency	0	1		0.0217	PHB,
Role of Osteoblasts, Osteoclasts and Chondrocytes in Rheumatoid Arthritis	0	1		0.0127	CTNNB1,ITGB1,GRB2
Role of PKR in Interferon Induction and Antiviral Response	0	1		0.0244	CYCS,
Role of Pattern Recognition Receptors in Recognition of Bacteria and Viruses	0	1		0.0118	C1QB,GRB2
Role of Wnt/GSK-3β Signaling in the Pathogenesis of Influenza	0	1		0.0256	NCOA1,CTNNB1
Sperm Motility	0	1	2.23607	0.0356	EGFR,PAFAH1B1,GNAS,TWF1,INSR,PLA2G12B,PLBD1,LYN
Sumoylation Pathway	0	1		0.0291	RHOG,Cdc42,RAC1
Superpathway of Melatonin Degradation	0	1		0.0286	CYP3A5,CYP51A1
Synaptic Long Term Potentiation	0	1	2.23607	0.0388	GNA11,MAP2K2,RAP1B,RAP2B,HRAS
Systemic Lupus Erythematosus Signaling	0	1		0.0335	GRB2,IGHM,RAP1B,PTPN6,RAP2B,C8G,HRAS,LYN
T Cell Exhaustion Signaling Pathway	0	1		0.0316	GRB2,RAP1B,PDK1,PTPN6,RAP2B,HRAS
TNFR1 Signaling	0	1		0.02	CYCS,
TREM1 Signaling	0	1		0.0267	ITGB1,GRB2
TWEAK Signaling	0	1		0.0286	CYCS,
Th1 Pathway	0	1		0.0219	NCSTN,GRB2,PSEN1
Th1 and Th2 Activation Pathway	0	1		0.016	NCSTN,GRB2,PSEN1
Th17 Activation Pathway	0	1		0.011	HSP90AB1,
Th2 Pathway	0	1		0.0197	NCSTN,GRB2,PSEN1
Toll-like Receptor Signaling	0	1		0.0132	ECSIT,
Triacylglycerol Biosynthesis	0	1		0.0208	DBT,
Type I Diabetes Mellitus Signaling	0	1		0.018	HSPD1,CYCS
Type II Diabetes Mellitus Signaling	0	1		0.0387	CD36,SLC2A2,SMPD1,GRB2,INSR,SLC27A4
UVB-Induced MAPK Signaling	0	1		0.0294	EGFR,GRB2
VDR/RXR Activation	0	1		0.0128	NCOA1,
Wnt/β-catenin Signaling	0	1		0.0173	CDH2,CTNNB1,GNAO1
cAMP-mediated signaling	0	1	2.44949	0.0264	GNAI2,GNAS,GNAO1,MAP2K2,SMPDL3A,GNAI3
iCOS-iCOSL Signaling in T Helper Cells	0	1		0.016	GRB2,RAC1
p38 MAPK Signaling	0	1		0.00847	PLA2G12B,
p53 Signaling	0	1	-1	0.0354	CTNNB1,GRB2,SCO2,COQ8A
tRNA Splicing	0	1		0.0238	SMPDL3A,

## Sheet: Upstream Regulators
Upstream Regulators
Upstream Regulator	Expr Fold Change	Molecule Type	Predicted Activation State	Activation z-score	p-value of overlap	Target molecules in dataset	Mechanistic Network
KDM5A		transcription regulator	Inhibited	-7.353	1.72e-44	ACO2,ATP1A1,ATP1B1,ATP5F1A,Atp5k,BCKDHA,CHCHD3,COA3,COQ5,COQ7,COX4I1,COX6A1,COX6B1,COX7A2,DLAT,DLST,DNAJC11,FXYD1,GADD45GIP1,GPT2,GRPEL1,ITGB1,MCAT,MRPL11,MRPL12,MRPL53,MRPL55,MRPL58,MRPS23,NDUFA10,NDUFA13,NDUFA2,NDUFA3,NDUFA4,NDUFA5,NDUFA6,NDUFA9,NDUFB10,NDUFB8,NDUFS2,NDUFS4,NDUFS7,NDUFV1,NIT1,OPA1,PARK7,PMPCB,SDHB,SDHD,SOD2,TIMM22,TIMM50,TOMM22,Tpm1,UQCRC1,UQCRFS1,UQCRQ,VDAC1
HNF4A		transcription regulator	Activated	5.01	2.17e-37	AASS,ABCB10,ABCB8,ACAA2,ACAD8,ACAT1,ACO2,ACOT13,ACP2,ACP6,ACSS3,ACTA2,ACTR3,AGA,AGXT2,AK2,ALB,ALDH1L1,ALDH2,ALDH5A1,ALDH8A1,AMBP,APOB,APOE,APOM,AQP8,AQP9,ARMC1,ARPC5,ASAH1,ASGR2,ATP5MD,ATP6V0C,BCKDHA,BCS1L,BDH1,C11orf54,C8G,CAP1,CAPZA2,CCT8,CD1D,CDC42BPB,Ces2c,CFL2,CHCHD2,CHCHD3,CLPB,CLPX,CLYBL,COA7,COQ3,COQ6,COQ8A,COX7A2,COX7A2L,CP,CPT2,CS,CTNNB1,CTSA,CTSB,CTSZ,CYP27A1,CYP3A5,CYP4F2,CYP51A1,DBT,…	HNF1A,HNF4A,NR1H4
TP53		transcription regulator	Activated	4.501	2.4e-37	ABAT,ABCB6,ABCB8,ACAA2,ACADL,ACADM,ACADS,ACADVL,ACAT1,ACO2,ACP2,ACSF2,ACSF3,ACSM5,ACTA2,ACTB,ACTN4,AK3,AK4,ALB,ALDH1B1,ALDH4A1,ALDH9A1,ALDOA,ANXA2,ANXA4,ANXA6,APOE,ARPC1B,ATP1A1,Atp5e,ATP5F1A,ATP5F1C,Atp5k,ATP5PB,ATP5S,ATPAF2,BAK1,BNIP3,CAND1,CAP1,CD36,CD81,CD82,Cdc42,CEL,CELSR3,Ces1b/Ces1c,CLIC4,CLPP,CLU,COMT,COQ3,COQ5,COQ6,COQ8A,COX5A,Cox5b,COX7A2,CP,CPOX,CPT2,Crip2,CS,CSTB,CTNNB1,CTSB,CTSD,CTS…	AMPK,FOS,FOXO1,Growth hormone,HIF1A,Hif1,MYC,NFE2L2,NFKBIA,NR0B2,NR1H4,PPARA,PPARG,PPARGC1A,RXRA,SREBF1,TNF,TP53
RICTOR		other	Inhibited	-8.101	1.09e-36	Atp5e,ATP5F1A,ATP5F1B,ATP5F1C,ATP5F1D,ATP5MG,ATP5PB,ATP5PD,ATP5PF,ATP5PO,ATP6V0C,ATP6V0D1,BSG,COX4I1,COX5A,Cox5b,COX6A1,COX6B1,Cox6c,COX7A2,COX7A2L,COX7B,Cox7c,CYC1,FABP5,MRPL13,NDUFA1,NDUFA10,NDUFA11,NDUFA2,NDUFA3,NDUFA4,NDUFA5,NDUFA6,NDUFA8,NDUFA9,NDUFB10,NDUFB3,NDUFB4,NDUFB5,NDUFB6,NDUFB7,NDUFB8,NDUFC2,NDUFS1,NDUFS2,NDUFS3,NDUFS4,Ndufs5,NDUFS6,NDUFS7,NDUFV1,NDUFV2,PPA2,PSMA6,PSMA7,PSMB1,PSMB2,…
LONP1	1.107	peptidase	Inhibited	-2.643	1.52e-33	ACADS,ACAT1,ANXA2,ATP5F1A,ATP5F1D,ATP5PF,C1QBP,CHCHD3,COX5A,DLD,EARS2,ECI1,ECSIT,ETFB,GARS,GFER,GLUD1,GPT2,HSPA9,HSPD1,HSPE1,IDH3A,IMMT,MDH2,MRPS22,MT-CO2,MT-ND4,MT-ND5,NDUFA11,SOD1,SOD2,TFAM,TRAP1,TUFM,UQCRFS1,VDAC1,VDAC2
mono-(2-ethylhexyl)phthalate		chemical toxicant	Activated	6.692	4.18e-28	ACADL,ACADM,ACADSB,ACADVL,ACAT2,ACO2,ATP5F1B,ATP5F1D,ATP5PB,CD36,COX4I1,COX6A1,COX7A2,CPT2,CS,CYC1,ECHS1,FASN,FH,GAPDH,Gk,HADH,HADHA,IDH3A,IDH3G,MDH2,MUT,NDUFA10,NDUFA2,NDUFB5,NDUFS1,NDUFS2,NDUFS7,NDUFV1,NDUFV2,OGDH,PC,PDHB,PDK1,PGK1,SDHA,SDHB,SDHD,SOD1,SUCLG1,SUCLG2,UQCRC1,UQCRFS1,UQCRHL	ESRRA,Esrra,FOXO1,PPARA,PPARG,PPARGC1A,RXRA,SREBF1,TP53,mono-(2-ethylhexyl)phthalate
torin1		chemical reagent	Inhibited	-6.122	5.45e-27	ALDH1B1,ALDH9A1,ALDOA,ATP5F1B,ATP5MG,ATP5PB,ATP5PD,ATP5PF,ATP6V0C,ATP6V0D1,COX4I1,COX5A,COX6B1,COX7A2,COX7B,CYC1,DLAT,FASN,GAPDH,NDUFA1,NDUFA2,NDUFA3,NDUFA6,NDUFA8,NDUFA9,NDUFB10,NDUFB3,NDUFB7,NDUFB8,NDUFC2,NDUFS2,NDUFS7,PDHA1,PDHB,PGK1,SDHB,UQCR10,UQCRFS1
MAPT		other			2.13e-24	ACO2,ALB,ALDOA,Anp32a,ANXA6,ARF6,ATP1B1,Atp5e,ATP5F1A,ATP5F1B,ATP5F1C,ATP5F1D,ATP5PD,ATP5PF,ATP6V0D1,BSG,C1QBP,CAP1,CFL1,CFL2,COX4I1,COX5A,Cox6c,COX7A2,CS,CTSD,CYCS,DBI,DNAJC5,DSTN,GAPDH,GLO1,GNAO1,GOT2,GSTP1,HSPA5,HSPD1,HSPE1,MT-CO2,NDUFA5,NDUFA8,NDUFS3,NDUFS4,NDUFS6,PGK1,PRDX3,PSEN1,QDPR,SEPT11,SOD1,SUCLG1,Tpm1,TUFM,UQCRHL,UQCRQ,VDAC1,YWHAE,YWHAZ	APBB1,APP,HIF1A,MAPT,MYC,NFKBIA,PSEN1,PSEN2,TP53
INSR	1.093	kinase	Activated	7.077	3.33e-24	ACAA2,ACADL,ACADM,ACADS,ACADVL,ACO2,ACOT13,ACTN4,ALAD,ALB,ALDH2,ALDH6A1,Anp32a,ATP5F1A,ATP5F1B,ATP5F1D,ATP5MG,ATP5PD,ATP5PF,ATP5PO,ATP5S,CBR1,CD36,CFL1,COX4I1,Cox5b,CPT2,CS,CSTB,CTSB,CTSV,CYC1,CYCS,CYP51A1,DECR1,ECHS1,ECI1,ETFA,ETFB,ETFDH,FASN,FDPS,FH,GAPDH,GOT2,HADHA,HADHB,HSD17B10,HSPD1,IDH3A,IDI1,INSR,IQGAP1,LYZ,MDH2,NDUFA1,NDUFA3,NDUFA4,NDUFA9,NDUFB4,NDUFV2,OGDH,PDHA1,PDHB,SCARB1,SLC25A20,SUC…	APBB1,APP,D-glucose,FOXO1,HIF1A,IGF1R,INS,INSR,Ins1,MYC,NFKBIA,PPARA,PPARD,PPARG,RB1,SREBF1,TP53
PPARGC1A		transcription regulator	Activated	6.771	9.18e-23	ACADL,ACADM,ACADVL,ACAT1,ATP5F1A,ATP5F1B,ATP5PD,ATP5PO,BDH1,BNIP3,CD36,COX4I1,COX5A,Cox5b,COX7B,CS,CYCS,CYP3A5,DLAT,EGFR,ENDOG,FASN,Gk,GOT2,GPX1,HMGCL,HMGCS2,IDH3A,KYAT3,LIPA,MDH2,MT-CO2,NDUFB5,NDUFS1,NDUFV2,PACSIN2,PDHA1,PDK2,PRDX3,RBP4,SCARB1,SCO2,SDHA,SIRT3,SIRT5,SLC25A20,SLC39A14,SOD1,SOD2,TFAM,TIMM22,TXNRD2,UQCRFS1	AMPK,ESRRA,Esrra,FOXO1,NFE2L2,PPARA,PPARG,PPARGC1A,PPARGC1B,RXRA,SREBF1,TP53
RB1		transcription regulator	Activated	6.773	4.41e-22	ACO2,ACTB,ATP1A1,ATP1B1,ATP5F1A,Atp5k,BAK1,BCKDHA,BNIP3,CELSR3,CHCHD3,COA3,COQ5,COQ7,COX4I1,COX6A1,COX6B1,COX7A2,DLAT,DLST,DNAJC11,FN1,FXYD1,GADD45GIP1,GPT2,GRPEL1,HRAS,INMT,LACTB,MCAT,MECR,MRPL11,MRPL12,MRPL53,MRPL55,MRPL58,MRPS23,NDUFA10,NDUFA13,NDUFA2,NDUFA3,NDUFA4,NDUFA5,NDUFA6,NDUFA9,NDUFB10,NDUFB8,NDUFS2,NDUFS4,NDUFS7,NDUFV1,NIT1,OPA1,PARK7,PMPCB,PPT2,SDHB,SDHD,SKP2,SNTB2,SOD2,TIMM22,TIMM50…	E2F1,HIF1A,Hif1,MYC,NFKBIA,PPARG,RB1,SIRT1,TP53
arsenic trioxide		chemical drug		0.618	8.9e-22	ACAT2,ATP1B1,ATP5F1D,ATP5PB,ATP5S,ATP6V0C,ATP6V0D1,BNIP3,CBR1,COX6B1,COX7A2,COX7A2L,COX7B,CTNNB1,CYC1,CYP51A1,ERP29,FASN,FDPS,FDX1,FECH,FN1,FTH1,GSR,HRAS,HSP90AB1,HSPA2,HSPA5,HSPE1,HTRA2,HYOU1,IDI1,ITGB1,LOC102724788/PRODH,NDUFA1,NDUFA11,NDUFA12,NDUFA13,NDUFA2,NDUFA4,NDUFA6,NDUFA8,NDUFB5,NDUFB6,NDUFB7,NDUFB8,NDUFC2,NDUFS2,PDIA6,PPA2,RAB8A,RASA4,SDHD,SHMT2,UQCR10,UQCR11,UQCRFS1,UQCRQ,VDAC1,YWHAG	E2F1,HIF1A,Hif1,MYC,NFE2L2,NFKBIA,PPARG,RB1,TP53,VEGFA,arsenic trioxide
MAP4K4		kinase	Inhibited	-5.991	2.5e-21	ACAA2,ACADS,ACADVL,ACO2,ALDH4A1,AUH,BCKDHB,COQ3,COQ5,CYC1,DHODH,DLAT,DLD,DLST,FASN,GCDH,GRHPR,H6PD,HADH,HADHA,HADHB,HMGCL,IVD,KYAT3,NDUFA11,NDUFA3,NDUFA5,NDUFB7,NDUFS1,NDUFS4,NDUFV1,OGDH,PGM1,SUCLG1,UQCRC1,UQCRFS1
HBA1/HBA2		transporter	Activated	4.796	2.15e-20	ATP5F1C,ATP5PO,Cox6c,CYC1,NDUFA11,NDUFA13,NDUFA3,NDUFA4,NDUFA5,NDUFA6,NDUFA9,NDUFB11,NDUFB4,NDUFB7,NDUFB8,NDUFS3,NDUFS4,NDUFS7,NDUFV1,NDUFV2,SDHA,SURF1,UQCRC1
PSEN1	1.164	peptidase	Inhibited	-2.471	8.74e-20	ACO2,ACTB,ALB,ALDOA,Anp32a,APOE,ARF6,ATP1B1,Atp5e,ATP5F1A,ATP5F1B,ATP5F1C,ATP5F1D,ATP5PD,ATP5PF,BSG,C1QB,C1QBP,CAP1,CDH2,CFL1,CFL2,Cox6c,COX7A2,CS,CTNNB1,CTSC,CTSD,CTSS,CTSZ,CYCS,CYP51A1,DBI,DNAJC5,DSTN,EGFR,GAPDH,GNAO1,GOT2,GSTP1,HSPA5,HSPD1,HSPE1,INSR,MAP2K2,NCSTN,NDUFA5,NDUFA8,NDUFS4,NDUFS6,PGK1,PSEN1,QDPR,SCARB1,SOD1,SUCLG1,Tpm1,TUFM,UQCRHL,UQCRQ,VDAC1,YWHAE,YWHAZ	APBB1,APP,HIF1A,Hif1,MYC,NFE2L2,NFKBIA,PPARG,PSEN1,PSEN2,RB1,SOD1,SREBF1,SREBF2,TP53,cholesterol
PPARA		ligand-dependent nuclear receptor	Activated	3.096	1.45e-19	ACAA2,ACADL,ACADM,ACADS,ACADVL,ACAT1,ACAT2,ALDH2,ALDH9A1,ANXA2,APOE,APOM,AQP8,AQP9,ATP5F1B,BCKDK,C1QB,CD36,COX4I1,CPS1,CPT2,CS,CSAD,CYCS,CYP27A1,Cyp4a14,CYP51A1,DBI,DECR1,ECI1,ENDOG,ETHE1,FABP1,FABP5,FASN,FDPS,FTCD,Gk,GLUD1,GOT2,GPD2,GSTP1,HADH,HADHA,HADHB,HMGCS2,HSD17B10,HSD17B11,IDI1,IFITM3,KYAT3,MT-CO2,Orm1 (includes others),OTC,PBLD,PC,RBP4,RETSAT,SARDH,SCARB1,SELENBP1,SIRT5,SLC25A20,SLC27A4,…	FOXO1,NCOA2,NR1H4,NRIP1,PPARA,PPARD,PPARG,PPARGC1A,RXRA,SREBF1,TP53,bezafibrate,fenofibrate,pirinixic acid
imatinib		chemical drug		-1.155	2.5e-18	ATP1B1,ATP5F1D,ATP5PB,ATP5S,ATP6V0C,ATP6V0D1,COX6B1,COX7A2,COX7A2L,COX7B,CTNNB1,CYC1,ERP29,FECH,FN1,HRAS,HSP90AB1,HSPA2,HSPA5,HSPE1,HTRA2,HYOU1,ITGA1,LOC102724788/PRODH,LYN,NDUFA1,NDUFA11,NDUFA12,NDUFA13,NDUFA2,NDUFA4,NDUFA6,NDUFA8,NDUFB5,NDUFB6,NDUFB7,NDUFB8,NDUFC2,NDUFS2,PDIA6,PPA2,RAB8A,RASA4,SDHD,SKP2,SMPD1,SRSF6,SRSF7,TRA2B,UQCR10,UQCR11,UQCRFS1,UQCRQ,YWHAG	E2F1,RB1,TP53,imatinib
STK11		kinase		-1.41	6.04e-18	ACP6,AK2,AKR1A1,ALB,ALDH9A1,ALDOA,Atp5e,ATP5F1C,ATP5F1D,Atp5k,COX5A,Cox5b,COX6A1,COX6B1,COX7A2,Cox7c,CS,CTNNB1,CTSD,CYC1,FN1,GAPDH,GOT2,MDH2,MPST,NDUFA10,NDUFA11,NDUFA13,NDUFA2,NDUFA3,NDUFA4,NDUFA8,NDUFA9,NDUFB11,NDUFB7,NDUFC2,NDUFS7,NDUFV1,NME2,PGK1,PGM1,SARDH,SDHB,SDHD,SHMT2,TARS,UQCR10,UQCR11,UQCRC1,UQCRQ	FOXO1,Hif1,IGF1R,INSR,MYC,NFKBIA,PDX1,PPARG,RB1,STK11,TP53
Esrra		transcription regulator	Activated	2.914	7.94e-18	ACADL,ACADM,ACAT1,ALDOA,ATP1A1,ATP5F1B,ATP5PB,ATP5PF,ATP5PO,BDH1,COX5A,Cox5b,COX7A2L,Cox7c,CPT2,CYC1,CYCS,DLAT,FABP1,Gk,IDH3A,NDUFA2,NDUFA5,NDUFS3,PDK1,PGM1,SDHB,SIRT3,SIRT5,TFAM,UQCR11	ESRRA,Esrra,PPARA,PPARD,PPARG,PPARGC1A,TP53
Hbb-b1		transporter	Activated	5.099	9.84e-18	ATP5F1C,ATP5PO,Cox6c,CYC1,FN1,FTH1,FTL,Mbl1,NDUFA11,NDUFA13,NDUFA3,NDUFA4,NDUFA5,NDUFA6,NDUFA9,NDUFB11,NDUFB4,NDUFB7,NDUFB8,NDUFS3,NDUFS4,NDUFS7,NDUFV1,NDUFV2,SDHA,SERPINF2,SURF1,TF,UQCRC1
pirinixic acid		chemical toxicant	Activated	5	1.42e-16	ACAA2,ACADL,ACADM,ACADS,ACADVL,ACAT1,ACAT2,ALDH9A1,ANXA2,APOE,APOM,AQP9,BNIP3,BSG,CD36,CDH2,CLU,CPT2,CTSB,CYP27A1,CYP3A5,Cyp4a14,DBI,DECR1,DLAT,DPP4,ECI1,EGFR,ENDOG,ETFDH,FABP1,FABP5,FASN,GAPDH,Gk,GOT2,GPD2,GRHPR,GRPEL1,HADH,HADHA,HADHB,HMGCS2,HSD17B10,HSD17B11,HSPD1,HSPE1,IFITM3,Mbl1,NPC1,NPC2,NUDT7,Orm1 (includes others),PDHB,PGM1,PRSS2,PSMA7,PSMB1,PSME1,PTPRS,SLC25A20,TUFM	Esrra,FOXO1,NCOA2,NR1H4,PPARA,PPARD,PPARG,PPARGC1A,RXRA,SREBF1,TP53,oleic acid,pirinixic acid
MYC		transcription regulator	Activated	2.191	1.92e-16	ABCB10,ABCF1,ACAT1,ACTB,ACTN4,AK2,ALB,ALDOA,ANXA4,ANXA6,ATAD3A,BCKDHB,C1QBP,CAD,CAPZB,Cdc42,CDH2,CLIC4,CLPB,CLU,CNP,COBLL1,COX6A1,COX6B1,COX7A2L,CPT2,Crip2,CSTB,CTBS,CTNNA1,CTNNB1,CTSB,CTSD,CTSV,CYCS,DBI,ECSIT,FABP1,FABP5,FARP1,FASN,FECH,FN1,FTH1,FXYD1,GAA,GAPDH,GCSH,GFER,GGH,GLUD1,GM2A,GOT2,GRPEL1,GSR,HMOX2,HRAS,HSPA9,HSPD1,HSPE1,IDH2,IQGAP2,ITGA1,ITGB1,LAMP1,LAMP2,LGMN,LIMA1,LOC102724788/PRODH,…	AHR,ARNT,ESR1,F2,FOS,HIF1A,Hif1,MYC,NFKBIA,PPARG,RB1,TP53,VHL,beta-estradiol
APP		other		1.72	2.65e-16	ACO2,ACTA2,ACTB,AIFM1,ALB,ALDOA,Anp32a,ANXA6,APOE,ARF6,ATP1B1,Atp5e,ATP5F1A,ATP5F1B,ATP5F1C,ATP5F1D,ATP5PD,ATP5PF,ATP6V0D1,BSG,C1QBP,CAP1,CD82,CDH2,CFL1,CFL2,Chil3/Chil4,CLU,COX4I1,COX5A,Cox6c,COX7A2,CP,CS,CTNNB1,CTSB,CTSD,CTSV,CTTN,CYCS,CYFIP1,DBI,DDAH1,DNAJC5,DSTN,EGFR,FN1,FXYD1,GALK1,GAPDH,GNAO1,GOT2,GRB2,GSTP1,HSP90AB1,HSPA5,HSPD1,HSPE1,INSR,ITGA1,MAP2K2,MT-CO2,MT-CO3,MT-ND4,MT-ND5,NARS2,NCOA…	AHR,APP,ARNT,HIF1A,Hif1,MYC,NFKBIA,NR1H4,PPARG,PSEN1,PSEN2,RB1,RXRA,TNF,TP53,VHL
ciprofibrate		chemical drug		0.247	3.28e-16	ACADL,ACADM,ANXA2,APOB,BSG,CBR1,CD36,CPOX,CPS1,CSTB,CTSV,CYP27A1,Cyp4a14,DBI,DPP4,EGFR,GSTP1,HADHA,LGALS3BP,NPC1,NPC2,OAT,Orm1 (includes others),OTC,PDZK1,PLSCR1,SCARB1,SELENBP1,SERPINA1,SLC10A1,SLC16A1,Slco1a1,SLCO2B1,TAGLN2	ACOX1,Esrra,HIF1A,LEP,NFKBIA,NR1H4,PPARA,PPARG,RXRA,SREBF1,SREBF2,TNF,cholesterol,ciprofibrate
NFE2L2		transcription regulator	Activated	5.32	1.15e-15	Acp5,AKR1A1,AKR7A2,ALDOA,ATP1A1,BNIP3,CBR1,CD36,CELA1,CLPP,COQ7,COX4I1,CREG1,CS,CTSD,Cyp4a14,DSTN,ENTPD5,EPB41,ERP29,FABP1,FN1,FTH1,FTL,FXYD1,GAS2,GNA11,GNAI2,GPX1,GPX3,GSR,Gstm3,GSTP1,HAX1,HMBS,HSP90AB1,HSPA9,HYOU1,INMT,NCKAP1,OAT,P2RX4,PAFAH1B1,PDIA6,PSMA6,PSMA7,PSMB1,PSMB2,Ptprd,SCARB1,SHMT2,SLC10A1,SLC16A2,SLCO1B3,SOD1,SOD2,TFAM,Tpm1,TTR
PLA2R1		transmembrane receptor	Activated	3.945	2.07e-15	AK3,ALDH2,ATP5F1B,ATP5PD,CTSA,CTSD,LAP3,NDUFA5,NDUFS3,SDHA,SDHB,SOD2,SQOR,TFAM,TPP1,UQCRFS1
guanidinopropionic acid		chemical - endogenous non-mammalian	Activated	4.454	2.98e-15	ATP5PO,ATP5S,ATPAF2,COX4I1,CYC1,CYCS,ESRRB,NDUFA1,NDUFA11,NDUFA12,NDUFA3,NDUFA5,NDUFB4,NDUFB8,NDUFS4,NDUFS7,SDHA,SDHB,TFAM,UQCRB
methylprednisolone		chemical drug		0.993	3.25e-15	ABAT,AK4,AKR7A2,ALAD,Anp32a,ANXA2,AQP8,ARSB,ASAH1,ATP1A1,ATP1B1,ATP5F1C,BDH1,C1QB,C1QBP,CDH2,CELA1,CNP,COMT,COX6A1,CPS1,CREG1,CTNNA2,CTSC,CTSH,CTSS,CTSV,CYC1,CYCS,DMD,FABP5,FN1,GATM,GLUD1,GNAI2,GRHPR,GSTP1,HMBS,HSD17B10,Hsd3b4 (includes others),IDH2,ITGB1,IVD,JUP,Keg1,LIPA,MIPEP,MYO1B,OTC,PC,PDK1,PIGR,PPOX,PSME2,QDPR,RAB8A,SERPINA1,SLC10A1,SLC12A7,SLC16A1,SLC25A10,SLC26A1,SLC2A2,SNAP23,SORD,TOMM2…
FOXO1		transcription regulator	Activated	3.696	3.71e-15	ALB,APOM,AQP9,Atp5e,ATP5F1B,ATP5PF,CD36,CPT2,CS,CTSV,CYCS,DNAJC19,ENPEP,FABP5,FASN,FDPS,FLNB,FN1,Gk,GPD2,GRHPR,HSP90AB1,HSPA5,HSPD1,HYOU1,INSR,ITGAV,LAMP2,MFN1,MRPL46,MRPL55,MRPS18A,MRPS2,MRPS22,MRPS30,MRPS7,NDUFA12,NDUFA4,NDUFA8,NDUFA9,NDUFAF1,NDUFAF2,NDUFAF4,NPC1,PDHB,PLSCR1,PRCP,SCARB1,Slc25a1,SLC25A12,SLC25A20,SLC25A22,SLC25A23,SLC2A2,SOD2,TIMM44,TIMM50,TIMM8A,TOMM40	FOXO1,Ins1,MTOR,PPARA,PPARD,PPARG,PPARGC1A,RB1,RXRA,SIRT1,SREBF1,SREBF2,TP53,palmitic acid
TFEB		transcription regulator	Activated	4.19	5.19e-15	Acp5,ARSA,ARSB,ATP6V0C,CTSA,CTSB,CTSD,CTSF,GALNS,GBA,GLA,GNS,HEXA,LAMP1,NEU1,PSAP,SCPEP1,TPP1
1,2-dithiol-3-thione		chemical reagent	Activated	4.024	5.2e-15	AKR1A1,ALDOA,ATP1A1,BNIP3,CBR1,CELA1,CLPP,COQ7,CREG1,CTSD,Cyp4a14,DSTN,ENTPD5,EPB41,ERP29,FABP1,FTH1,FXYD1,GAS2,GNA11,GSR,Gstm3,GSTP1,HAX1,HMBS,HSP90AB1,INMT,NCKAP1,P2RX4,PDIA6,PSMA6,PSMA7,PSMB1,PSMB2,SLC16A2,SOD1,SOD2,Tpm1,TTR	1,2-dithiol-3-thione,NFE2L2
TRAP1	1.152	enzyme	Inhibited	-4.101	5.45e-15	AK3,ATP5F1D,C1QBP,CHCHD3,COX5A,EARS2,ECSIT,GARS,GFER,GPT2,HIBADH,HSD17B10,HSPD1,HSPE1,NDUFA11,SOD1,TIMM13
rosiglitazone		chemical drug	Activated	5.915	2.72e-14	ACAA2,ACADL,ACADM,ACADS,ACADVL,ACO2,APOE,ASAH1,ATP1A1,C1QB,CD1D,CD36,COX4I1,COX5A,CPT2,CS,CTNNB1,CYCS,DECR1,DLD,EGFR,ERP44,ETFA,ETFDH,FABP1,FABP5,FASN,FDX1,FN1,GAPDH,Gk,H6PD,HADH,HADHB,HP,HSPA5,HSPA9,IDH3A,INSR,MDH2,MUT,Ngp,PC,PCCA,PDHA1,PLA2G15,RBP4,SCARB1,SERPINF1,SKP2,SLC25A20,SLC27A4,SLC2A2,SOD1,SOD2,TFAM,YWHAE	ESRRA,Esrra,FOXO1,INS,INSR,PDX1,PPARA,PPARG,PPARGC1A,RXRA,SREBF1,TP53,rosiglitazone
methapyrilene		chemical drug		-0.655	1.58e-13	ABAT,ACADL,ACADM,ACADS,ALB,ALDOA,AMBP,ANXA2,APOE,BCKDHA,CD36,CES1,CP,CPS1,CTSB,CTSS,CTSV,DBI,DECR1,FABP1,FETUB,HMGCS2,HSPA5,ITGB1,ITIH4,MIPEP,PC,SLC10A1,TTR,YWHAZ
genistein		chemical drug	Activated	6.491	2.77e-13	ACP2,AGA,ALDH5A1,APOB,ARSA,ASAH1,ATP5PO,ATP6V0D1,CLN5,CLU,CTSA,CTSB,CTSD,CTSF,CTSH,CTSO,CTSV,CYP4F2,DNASE2,FUCA1,GALC,GALNS,GBA,GLB1,GLMP,GM2A,GNS,GUSB,HEXA,HEXB,HSPA5,IDUA,LAMP1,LGMN,LIPA,MAN2B1,MANBA,NAPSA,NEU1,NPC1,NPC2,OGDH,PLA2G15,PLBD2,PPT1,PSAP,PTPN6,SCARB2,SCPEP1,Slco1a1,SMPD1,SOD2,TPP1	FOS,MYC,NFE2L2,PPARA,PPARD,PPARG,RXRA,SREBF1,TFEB,genistein,linoleic acid
metribolone		chemical reagent	Activated	6.302	2.92e-13	ALDH1B1,ALDH9A1,ALDOA,ATP1B1,ATP5F1B,ATP5MG,ATP5PB,ATP5PD,ATP5PF,ATP6V0C,ATP6V0D1,CLU,COX4I1,COX5A,COX6B1,COX7A2,COX7B,CYC1,DLAT,FASN,FDPS,GAPDH,HSPA5,MCCC2,NDUFA1,NDUFA2,NDUFA3,NDUFA6,NDUFA8,NDUFA9,NDUFB10,NDUFB3,NDUFB7,NDUFB8,NDUFC2,NDUFS2,NDUFS7,PDHA1,PDHB,PGK1,PIGR,SDHB,SORD,UQCR10,UQCRFS1	APBB1,APP,E2F1,FOXO1,HIF1A,IGF1R,KDM5A,MTOR,MYC,NFKBIA,RB1,SIRT1,SREBF2,TP53,metribolone
NRF1		transcription regulator	Activated	3.612	3.63e-13	ATP1A1,ATP1B1,COX4I1,COX5A,Cox5b,COX6A1,COX6B1,Cox6c,COX7A2,COX7B,Cox7c,CYCS,FTH1,SDHA,SDHD,SURF1,TFAM,TOMM20,VDAC1
HTT		transcription regulator		0.137	4.58e-13	ACADM,ACAT2,ACTA2,ALDOA,Anp32a,APOE,ATP1A1,ATP5F1A,ATP5F1B,ATP5PO,ATP5S,ATPAF2,CBR1,CIT,COX4I1,COX6A1,CTNNB1,CTSD,CTTN,CYC1,CYCS,CYP51A1,DLST,ECI1,ESRRB,FASN,FDPS,FN1,GAPDH,GLO1,GNAO1,GPX3,GSR,HRAS,HSP90AB1,HSPA5,HSPA9,HSPD1,HSPE1,HTRA2,ITGB1,JUP,MDH2,MT-CO3,NDUFA1,NDUFA11,NDUFA12,NDUFA3,NDUFA5,NDUFB4,NDUFB8,NDUFS3,NDUFS4,NDUFS7,PC,PDK1,PDK2,PSME1,RBP4,SDHA,SDHB,SEC22B,SERPINA1,SERPINF1,SERPINH1,…	APBB1,APP,ESRRA,Esrra,FOXO1,HIF1A,HTT,Hif1,Insulin,MYC,NFKBIA,PPARA,PPARG,PPARGC1A,RB1,RXRA,TP53
MED30		transcription regulator			1.33e-12	Cox5b,CS,NDUFA10,NDUFB3,NDUFB7,NDUFS2,NDUFS7,NDUFV1,SDHA,SDHB,SDHD,SOD2
IND S1		chemical - kinase inhibitor		0	1.52e-11	ACTB,ATP5F1B,ATP5F1D,C1QBP,CFL1,COX5A,ETFA,FH,GLOD4,HIBCH,PGK1,VDAC2
IGF1R		transmembrane receptor	Activated	4.6	2.41e-11	ACADM,ACADS,ACTA2,ACTN4,ALDOA,ATP5F1A,ATP5F1B,ATP5F1D,ATP5MG,ATP5PD,ATP5PF,ATP5PO,ATP5S,CD36,CLU,COX4I1,Cox5b,CPT2,CTNNB1,CTNND1,CTSD,CYCS,FASN,FTH1,HADHA,HSPA5,LASP1,MT-ND4,NDUFA1,NDUFA3,NDUFA4,NDUFA9,NDUFB4,NDUFV2,RAC1,SLC16A2,SLC25A20,SLC2A2,UQCRC1	APBB1,APP,FOXO1,HIF1A,IGF1R,INSR,Insulin,MTOR,MYC,NFKBIA,PDX1,PPARA,PPARG,PPARGC1A,SIRT1,SREBF2,TP53
ciprofloxacin		chemical drug		-1.633	3.32e-11	ABCB6,ACO2,ALDH2,ASAH1,ATP5F1A,ATP5F1C,CTSA,CTSD,CTSV,EPB41L5,GBA,GLUD1,GUSB,HSPA9,HSPD1,LGMN,LONP1,LRPAP1,MAN2B2,PLXNB2,PSAP,SHMT2,TUFM,VDAC1
5-fluorouracil		chemical drug	Inhibited	-3.508	3.82e-11	ALDOA,ANXA2,ANXA4,ATP5F1B,ATP5F1C,ATP5PB,ATP5PO,BAK1,BNIP3,CLU,COX6A1,COX6B1,CSTB,CYCS,ECHS1,FDPS,FDXR,GAPDH,GARS,GOT2,HADHA,HSP90AB1,HSPE1,IDH2,KARS,MT-CO2,MT-ND4,NDUFA1,NDUFA4,NDUFV2,PGK1,PSMA6,PSMA7,PSMB1,PSMB2,PSME1,PSME2,SLC25A3	5-fluorouracil,Hif1,MYC,NFKBIA,PPARG,RB1,TP53
HNF1A		transcription regulator	Activated	5.344	5.24e-11	ACAT2,AK2,ALB,AMBP,ANXA4,APOB,APOM,AQP9,ASGR2,C8G,CLYBL,COQ7,CPQ,CTSZ,CYP27A1,DPP4,ENPEP,FABP1,FH,GARS,GATM,GLA,GNG12,GRHPR,HSPA5,INSR,ITIH4,KIF13A,KYAT3,LIPA,MCCC1,MRPL15,NDUFS2,OGDH,PDK1,PGK1,PIGR,SERPINA1,SLC10A1,SLC12A7,SLC17A2,SLC26A1,SLC2A2,SLC38A4,Slco1a1,Slco1a4,SLCO1B3,SOAT2,SUPV3L1,TARS,TTR,UROD	FOXO1,HIF1A,HNF1A,HNF4A,Insulin,NR0B2,NR1H4,PPARA,PPARG,PPARGC1A,RXRA
fenofibrate		chemical drug	Activated	2.862	5.4e-11	ACAA2,ACADL,ACADM,ACADVL,ACAT1,APOB,CD36,CDH2,CLU,COQ3,CPT2,DBI,DECR1,DLAT,ECHS1,EGFR,FABP1,FASN,GAPDH,GOT2,HADHA,HADHB,HP,HSPA5,NUDT7,PDHB,PDZK1,PRSS2,PTPRS,SCARB1,SLC25A20,SLC27A4,SLC2A2,SLCO2B1,SOD1,SOD2,SUCLG1,TPP1	ACOX1,Esrra,FOXO1,HIF1A,Insulin,NCOA2,NFKBIA,NR1H4,PPARA,PPARG,PPARGC1A,RXRA,SREBF1,TNF,fenofibrate
ACOX1		enzyme		-1.435	8.16e-11	ACADL,ACADM,ACADVL,ANXA2,CBR1,CD36,CPOX,CSTB,CTBS,CTSV,Cyp4a14,DPP4,EGFR,FASN,GSTP1,HSPA5,LGALS3BP,LONP1,OAT,Orm1 (includes others),OTC,PLSCR1,SELENBP1,SERPINA1,SLC16A1,SLCO2B1,TAGLN2	ACOX1,Esrra,PPARA,PPARG,RXRA,SREBF1
MEL T1		chemical - kinase inhibitor		0.632	1.24e-10	ATP5F1B,ATP5F1D,C1QBP,CFL1,COX5A,FH,GLOD4,HIBCH,HSPD1,PGK1
D-glucose		chemical - endogenous mammalian	Activated	2.763	1.34e-10	ACAA2,ACADL,ACADM,ACO2,ACTA2,ACTB,ALDOA,APOB,Atp5e,CAP1,CAPZA2,CD36,CLU,CPT2,CTNNB1,CTSB,CTSV,DBI,DECR1,DMD,ERO1B,FABP5,FASN,FN1,GAPDH,GCDH,GPLD1,H6PD,HP,HSPA5,HSPD1,INSR,ITGA1,ITGB1,LOC102724788/PRODH,MDH2,NDUFA1,NDUFB3,NEU1,OAT,OGDH,Orm1 (includes others),PARK7,PC,PCCB,PDIA6,PDK1,PGK1,PGM1,PHB,PLIN3,PRDX3,PTPN6,RAP1B,RPS14,SDHB,SIRT3,SIRT5,SLC25A10,SLC25A4,SLC2A2,SOD2,SUCLA2,TAGLN2,Tpm1	D-glucose,FOXO1,HIF1A,Hif1,Insulin,MYC,NFKBIA,PPARA,PPARD,PPARG,PPARGC1A,RB1,RXRA,SIRT1,SREBF1,TP53,palmitic acid
SREBF1		transcription regulator	Activated	4.395	2.15e-10	ACADS,AGMAT,AK4,ALDOA,CAPZB,Chil3/Chil4,CSAD,CYCS,CYP4F2,CYP51A1,DBI,ETHE1,FABP5,FASN,FDPS,FN1,GLB1,GPX3,GRSF1,GSR,HSPA5,IDI1,IGHM,IMMT,NPC1,OAT,PDK1,PMPCA,RNASET2,SCARB1,SERPINA1,SLC2A2,SMPD1,SUCLG1,TF,UQCRFS1	FOXO1,HIF1A,Insulin,PPARA,PPARG,PPARGC1A,RXRA,SCAP,SREBF1,SREBF2,TP53,cholesterol
MTOR		kinase		0.913	4.01e-10	ACADL,ACADM,ADPGK,AIFM1,AKR1A1,ATP5MG,ATP5PB,BNIP3,CNP,COX4I1,CPT2,CS,CTNNB1,CTNND1,CYCS,DMD,EGFR,ETFA,FABP5,FASN,FDPS,FN1,GLUD1,HADHA,HADHB,HMGCS2,HSP90AB1,LDHD,MDH2,Mug1/Mug2,NDUFA6,PDHA1,PDK2,PTPN6,RPS11,SEC22B,SERPINA1,SKP2,SLC8A2,SMPD1,SOD1,TMLHE,UGGT1	AMPK,ESRRA,FOXO1,HIF1A,HTT,Hif1,MTOR,MYC,NFE2L2,NFKBIA,NR1H4,PPARG,PPARGC1A,PPARGC1B,RB1,RXRA,SIRT1,TNF,TP53,sirolimus
VEGFA		growth factor	Activated	4.631	5.35e-10	ACADM,ACTA2,AK4,ALDH2,ATP5PO,CLIC4,COX6B1,CSTB,CTNNB1,CTSB,CTSS,CTSV,DBT,DECR1,ETFA,FN1,HSPA5,ITGA1,ITGAV,ITGB1,KARS,MDH2,MRPL23,MRPL3,MTIF2,NDUFA1,NME2,PSEN1,SCO2,SDHB,SDHD,SHMT2,SOD2,TIMM13,TOMM20,TOMM22,TOMM70,TUFM,UQCRB	AHR,ARNT,EDN1,FN1,FOS,HIF1A,Hif1,MYC,NFKBIA,SRC,TP53,VEGFA,VHL
PITX2		transcription regulator	Inhibited	-2.213	5.49e-10	ACAD8,ATP1A1,ATP1B1,CDH2,COQ6,Cryzl2,GCDH,GRHPR,IDH2,ITGAV,ITGB1,NDUFA13,NDUFB3,NDUFB4,NDUFB7,NDUFB8,NDUFC2,NDUFS2,NDUFS3,NDUFS7,OXNAD1,SOD1,SOD2,UQCRQ
IND S7		chemical - kinase inhibitor		-0.577	5.63e-10	ACTB,ATP5F1B,ATP5F1D,C1QBP,COX5A,ERP29,ETFA,FH,GLOD4,GLUD1,PGK1,VDAC2
PCGEM1		other	Activated	3.104	7.44e-10	ALDOA,CS,FASN,FH,GAPDH,GLUD1,GSR,IDH2,OGDH,PDHA1,PDHB,PGK1,SDHA,SUCLG1	HIF1A,Hif1,MYC,NFKBIA,PCGEM1,TP53
MEL S3		chemical - kinase inhibitor		-1.155	9.23e-10	ACTB,ATP5F1B,ATP5F1D,C1QBP,COX5A,ERP29,ETFA,FH,GLOD4,GLUD1,PGK1,VDAC2
CD 437		chemical drug	Inhibited	-5.568	9.37e-10	AK2,ALDOA,ARPC2,ARPC3,ARSA,ATP5F1A,ATP5F1B,ATP5F1C,ATP5MG,ATP5PF,ATP5PO,ATP6V0C,COX7A2,COX7A2L,COX7B,FTH1,FTL,GNAS,HADHA,KARS,MTCH2,PSMB1,SEPT7,SLC25A3,SLIRP,SOD1,SSBP1,STOML2,TIMM8B,VDAC2,YWHAZ
ST1926		chemical drug	Inhibited	-5.196	1.28e-09	ACTB,AK2,ARPC2,ARPC3,ARSA,ATP5F1A,ATP5F1B,ATP5PF,CFL1,CHCHD2,COX7A2,COX7A2L,COX7B,GNAS,KARS,MTCH2,PSMB1,SEPT7,SLC25A3,SLIRP,SOD1,SSBP1,TIMM8B,UQCRB,VDAC2,YWHAE,YWHAZ
nitrofurantoin		chemical drug		-0.254	2.23e-09	ACADM,ACADVL,ACTB,ALB,AMBP,ANXA2,APOE,CES1,CLU,CP,CPS1,CTSB,CTSS,CTSV,DBI,FABP1,FETUB,GSR,GSTP1,HMGCS2,HSPA5,ITGB1,ITIH4,SELENBP1,SERPINA1,TTR,YWHAZ
TFAM	1.231	transcription regulator	Activated	2.53	2.44e-09	ACADL,ACADM,ACADS,AUH,CPT2,ECHS1,FABP5,mt-Atp8,PGK1,SLC25A20
methotrexate		chemical drug	Activated	2.041	4.97e-09	ACAA2,ACADM,ACADVL,ACTB,AK4,ALB,ALDOA,ANXA4,AUH,C1QB,CES1,Ces1b/Ces1c,CFB,CTSS,CTSV,CYCS,DLAT,ECHS1,FABP1,FASN,GAPDH,GSR,HADHA,HADHB,HMGCS2,INSR,ITGA1,ITIH4,MECR,RAC1,SLC10A1,SOD1,TTR	HIF1A,Hif1,MYC,NFKBIA,NR1H4,PPARG,RB1,RXRA,TNF,TP53,methotrexate
NKX2-2-AS1		other	Activated	3.317	5.73e-09	ACAA2,AK4,COQ8A,FAM162A,FAM210A,MECR,MRPS23,NUBPL,PDK1,RMDN1,SIRT3
calcitriol		chemical drug		0.186	5.79e-09	ACADSB,ACAT2,Acp5,ADHFE1,ALB,ALDH4A1,ANXA2,ATP5F1D,BAK1,CELSR3,CES1,COMT,COQ9,CPOX,DDAH1,EGFR,ENPEP,ETFB,FASN,FDPS,FDX1,FECH,FN1,GAPDH,GLUD1,GNAI2,GSR,GUF1,HSPA9,HSPD1,IDH2,ISOC2,LAMP1,LRPPRC,MRPS6,NDUFA4,NDUFV2,OAT,OPA1,PC,PDHA1,PGAM5,PISD,PNPT1,PPA2,PTCD3,SARDH,SERPINA1,SKP2,SLC16A1,SOD1,SQOR,TAGLN2,TF,TIMM50,TMEM160
PPARG		ligand-dependent nuclear receptor	Activated	4.861	6.88e-09	ACAA2,ACADL,ACADM,ACADS,ACTA2,ALDH9A1,APOE,ATP5PO,BDH1,CD36,CES1,CPT2,CS,CTNNB1,CYCS,Cyp4a14,DLAT,EGFR,FABP1,FABP5,FASN,FDPS,FN1,GAK,GAPDH,H6PD,HADHA,HADHB,HMGCS2,HP,HYOU1,INSR,IVD,LOC102724788/PRODH,MANBA,NDUFA5,PC,PDHB,PF4,RBP4,SCARB1,SERPINA1,Slc25a1,SLC25A20,SLC27A4,SLC2A2,SOD1,VNN1,YWHAE,YWHAG	Esrra,MYC,NCOA2,NR1H4,NR1I2,NRIP1,PPARA,PPARD,PPARG,PPARGC1A,RXRA,Rxr,SREBF1,TP53,bezafibrate,rosiglitazone,troglitazone
dichlorovinylcysteine		chemical toxicant		-1.75	1.41e-08	ACADS,ACAT1,AKR1A1,EGFR,GLOD4,GRB2,HSPA9,MDH2,PPA2,SORD,TUFM
Growth hormone		group		0.91	1.57e-08	ACTB,AKR1A1,ALB,APOE,CA3,CD36,CLU,COMT,Cyp4a14,DDT,DECR1,EGFR,FASN,FDPS,FN1,FTH1,GCDH,GLUD1,GSTP1,HADH,HADHB,INSR,MT-CO2,MT-ND5,PRDX3,Pzp,SCARB1,SOD1,TF,UQCRHL,YWHAZ	FOXO1,Growth hormone,HIF1A,Ins1,Insulin,NFKBIA,NR1H4,PPARA,PPARG,PPARGC1A,RB1,RXRA,SREBF1,SREBF2,TNF,TP53,cholesterol
dexamethasone		chemical drug	Activated	2.769	1.76e-08	ACADL,ACADM,ACADS,ACAT1,Acp5,ACTA2,ACTB,ACTR3,ADHFE1,ALB,ALDH1B1,ALDH1L1,ALDH4A1,ALDH6A1,Ap2b1,APOE,ATP1A1,ATP1B1,AUH,BAK1,BCKDHA,BCKDK,BNIP3,BSG,C1QB,CBR1,CD36,CES1,CFB,CFL1,Chil3/Chil4,CLIC4,CLU,CP,CPS1,CREG1,CTNNB1,CTRB2,CTSB,CTSD,CTSV,CYP27A1,CYP3A5,CYP51A1,DAP3,DBT,DECR1,DLG1,ECHDC3,EGFR,ENPP1,EPB41,ETFA,FABP5,FASN,FDX1,FLNB,FLOT2,FN1,FTH1,FTL,GAPDH,GCAT,GNAI2,GNS,GPLD1,GPX1,GSTP1,H6PD,HADHB…	FOXO1,HIF1A,Insulin,LEP,MYC,NFKBIA,NR1H4,NR1I2,PPARA,PPARG,PPARGC1A,RXRA,TNF,TP53,dexamethasone,troglitazone
gentamicin		chemical drug		-0.637	1.99e-08	ABAT,ACADM,ACADSB,ACSM3,ALAD,ARF6,CAND1,CLU,CPQ,CTSD,CTSV,Cyp2d26,DECR1,DMD,DPP4,ETFDH,GATM,GFER,HSPA5,HYOU1,Keg1,MPST,MRPL23,PAFAH1B1,PC,Pzp,RBP4,SLC2A2,SUOX,TARS,TTR,Zranb2
GCK		kinase	Inhibited	-2.333	2.13e-08	ACADM,ATP5F1A,ATP5F1C,CA5A,CPT2,ECHS1,FASN,FH,HADH,PDK2,SLC2A2	D-glucose,FOXO1,GCK,HIF1A,INS,Ins1,Insulin,MYC,PPARA,PPARD,PPARG,PPARGC1A,RB1,SREBF1,TP53
KLF15		transcription regulator	Activated	3.576	2.23e-08	ACADL,ACADM,ACADS,ACADVL,ACAT1,CD36,CPT2,DECR1,FABP5,FASN,HADHA,HADHB,SLC25A20	FOXO1,Hif1,KLF15,MTOR,MYC,NFKBIA,PPARG,RB1,SIRT1,SREBF2,TP53
OGT		enzyme		-0.117	2.48e-08	ACADM,ACO2,DLST,ETFB,INSR,JUP,MTX1,NDUFA5,NDUFA6,NDUFA8,NDUFA9,NDUFB6,NDUFC2,NDUFS1,OGDH,SKP2,SUCLG1
SURF1	1.188	enzyme	Inhibited	-2.828	2.59e-08	COX4I1,CPT2,INSR,MT-CO2,NDUFA1,SDHA,TFAM,VDAC1
AIFM1	1.271	enzyme	Activated	2.221	7.26e-08	AIFM1,BNIP3,MT-CO2,NDUFA13,NDUFA9,NDUFB6,NDUFS7
acetaminophen		chemical drug		0.394	7.68e-08	ACADM,ACTB,AK4,ALB,BCKDHA,CA3,CES1,Chil3/Chil4,CPS1,CTSV,CYP3A5,FABP1,GLUD1,GPX1,GSR,GSTP1,HMGCS2,HSPA5,HSPD1,ITGB1,SERPINF1,SLC10A1,Slco1a1,TF,TTR,YWHAZ	HIF1A,HNF1A,IL1B,NFE2L2,NFKBIA,NR1H4,PPARG,RXRA,Rxr,TNF,acetaminophen
TO-901317		chemical reagent		1.601	1.01e-07	Acp5,ALB,ALDH2,APOE,APOM,Ces2a,COMT,CYP3A5,Cyp4a14,ECI1,FABP5,FASN,FDPS,Gk,GSTP1,HMGCS2,HP,HSD17B11,HSD17B8,ITIH4,MRPS2,MRPS7,Mug1/Mug2,Orm1 (includes others),PSMA7,PSMB2,PSME1,SCARB1,SKP2,SLC2A2	Esrra,FOXO1,HIF1A,Insulin,NCOA2,NFKBIA,NR1H4,PPARA,PPARG,PPARGC1A,RXRA,SREBF1,SREBF2,TNF,TO-901317,cholesterol
PTEN		phosphatase		1.37	1.06e-07	ACAA2,ACO2,CA3,CAD,CELSR3,COX5A,CS,CTNNB1,CTSB,CTSV,CTSZ,CYP27A1,DLAT,DLD,EGFR,FASN,FTH1,GALK1,GCAT,GPX3,GSR,HADH,HADHA,HADHB,HEXB,IBA57,IDH2,IDH3A,IDH3G,IDI1,INMT,MRPL12,MT-CO2,NDUFB3,NDUFS3,NEU1,PDHA1,PDHB,PF4,PGK1,PGM1,PLXNB2,SDHA,SDHB,SDHD,SKP2,SLC25A45,SLCO2B1,SORD,SQOR,STOM,SUCLA2,SUCLG1,SUCLG2,VNN1	AMPK,D-glucose,FOS,HIF1A,HRAS,Hif1,MYC,NFE2L2,NFKBIA,PPARD,PPARG,PPARGC1A,PTEN,RB1,SRC,TP53
bezafibrate		chemical drug	Activated	3.471	1.14e-07	ACADL,ACADM,ACADVL,APOE,BNIP3,CD36,COX4I1,CS,Cyp4a14,DBI,ECI1,FABP1,FASN,HADHA,HADHB,HSPA5,NPC1,NPC2	ACOX1,Esrra,FOXO1,PPARA,PPARD,PPARG,PPARGC1A,RXRA,SIRT1,SREBF1,TP53,bezafibrate,oleic acid,palmitic acid
beta-estradiol		chemical - endogenous mammalian	Activated	4.635	1.79e-07	ABCB10,ACAA2,ACADM,ACADVL,ACSM3,ACTA2,ACTB,ALB,ALDH4A1,ALDH7A1,ALDOA,Anp32a,ANXA4,APOE,ARPC4,ATP1B1,ATP5F1B,ATP5PB,BAK1,BSG,CAD,CDH2,CFB,CLIC4,CLU,CLYBL,CNP,COMT,COX5A,CP,CSTB,CTNNA2,CTNNB1,CTNND1,CTSB,CTSD,CTSH,CTTN,CYCS,CYP51A1,DECR1,DGUOK,DUSP3,ECHDC2,EGFR,FABP5,FAM162A,FARP1,FASN,FLNB,FLOT1,FN1,FUCA1,GARS,GCSH,GFM1,GM2A,GNA11,GNS,GPD2,GPT2,GPX1,GPX3,GSR,Gstm3,GSTP1,H6PD,HADH,HRAS,HSD17B11,HSP…	APBB1,APP,ESR1,FOS,HIF1A,Hif1,MYC,NFKBIA,NR1H4,PPARG,RXRA,SNAI1,TGFB1,TNF,TP53,beta-estradiol
amiodarone		chemical drug	Activated	2.714	1.85e-07	AK4,ASAH1,BCKDHA,CA3,Cyp4a14,FABP1,GLUD1,HSPD1,SLCO2B1,SOD2,TF
clofibrate		chemical drug	Activated	2.17	1.86e-07	ACADL,ACADVL,BSG,CD36,CPT2,Cyp4a14,DECR1,DPP4,ECI1,EGFR,FABP1,GSTP1,HADHA,HADHB,HMGCS2,SLC2A2,Slco1a1,SLCO2B1	ACOX1,Esrra,PPARA,PPARG,RXRA,SREBF1,clofibrate,oleic acid
glutamyl-Se-methylselenocysteine		chemical - endogenous mammalian	Inhibited	-2.121	1.87e-07	ATP1A1,CLU,GNAI2,GSTP1,PSMA7,PSME1,RPS11,SOD1
POR		enzyme	Inhibited	-2.207	2.37e-07	ACADL,ACADVL,ACAT2,AQP8,BDH1,C11orf54,CD36,Ces2a,Ces2c,CPT2,CSAD,CYP51A1,ECI1,ENTPD5,ETHE1,FDPS,Gstm3,HADHB,HSD17B10,HSD17B11,Hsd3b4 (includes others),IDI1,RETSAT,Slco1a4,VNN1
ESRRA		ligand-dependent nuclear receptor	Activated	4.703	2.64e-07	ACADM,ACADVL,ASAH1,ATP5F1B,CD36,CDH2,CSAD,CYCS,CYP51A1,ENDOG,ETFDH,GAPDH,HADHA,IDH3A,IDI1,LIPA,MINOS1,MTCH2,NDUFA1,NDUFB5,SIRT3,SLC25A20,TFAM,TIMM22,TRA2B	ESRRA,Esrra,PPARA,PPARD,PPARG,PPARGC1A,PPARGC1B,TP53
PSEN2		peptidase	Inhibited	-3.234	2.96e-07	ACTB,ANXA6,ATP6V0D1,C1QB,CAP1,COX4I1,COX5A,COX7A2,CTNNB1,CTSC,CTSS,CTSZ,CYP51A1,EGFR,GAPDH,INSR,MT-CO2,PSEN1	APBB1,APP,HIF1A,Hif1,MYC,NFKBIA,PPARG,PSEN1,PSEN2,RB1,TP53
PPARGC1B		transcription regulator	Activated	3.655	3.08e-07	ACADL,ACADM,ACADVL,ATP5F1B,ATP5PO,COX4I1,COX5A,Cox5b,CS,CYCS,FASN,FDPS,MINOS1,MT-CO2,NDUFV2	ESRRA,FOXO1,PPARA,PPARD,PPARGC1A,PPARGC1B,SIRT1,SREBF1,palmitic acid
Cdc42	1.069	enzyme	Activated	3.317	4.6e-07	CTSA,CTSB,CTSD,CTSH,CTSS,CTSV,CTSZ,LAMP1,LAMP2,MYH9,NPC2
NR1I2		ligand-dependent nuclear receptor		1.54	4.85e-07	ABCB10,CD36,CES1,Ces2a,Ces2c,CPOX,CYP27A1,CYP3A5,ENTPD5,FABP1,FASN,GLUD1,Gstm3,GSTP1,GUSB,HMGCS2,Hsd3b4 (includes others),MT-CO2,SCARB1,Slco1a4,SLCO1B3,Sult2a2,TF	AHR,HIF1A,NFKBIA,NR1H4,NR1I2,PPARA,PPARG,RXRA,Rxr,SREBF1,SREBF2,TNF,cholesterol,dexamethasone
L-triiodothyronine		chemical - endogenous mammalian	Activated	3.803	5.34e-07	ACTB,ALB,APOB,APOM,ARSA,ATP1A1,ATP1B1,CAD,CBR1,CD36,CLU,COX4I1,COX5A,Cox6c,CS,CTNNB1,CTSH,DBT,FABP1,FASN,FH,GNAI2,GPD2,H6PD,HP,Hsd3b4 (includes others),ITGAV,LYZ,MT-CO2,MT-CO3,MT-ND4,OAT,PDHB,PDK2,PGK1,PRDX3,RPS14,SLC2A2,TF	AMPK,APBB1,APP,FOXO1,HIF1A,Ins1,Insulin,L-triiodothyronine,MYC,NCOA2,NFE2L2,NFKBIA,NR5A2,PPARA,PPARG,PPARGC1A,RB1,RXRA,TP53
FLCN		other	Inhibited	-2	1e-06	ATP5PO,COX4I1,Cox5b,CYCS,MT-CO2,MT-ND5,NDUFB4,NDUFV2,TFAM,UQCR10	ESRRA,Esrra,FLCN,PPARA,PPARG,PPARGC1A,TFE3,TP53
DYSF		other			1.09e-06	ACOT9,ACTR3,ANXA2,ARPC2,C1QB,CTSH,CTSS,CTSV,FN1,FTL,GNAI3,IDH3A,ITGB1,LYZ,PSAP
PML		transcription regulator		-1.305	1.2e-06	ACADL,ACADM,ACADS,ACSM1,AKR1A1,AKR7A2,ANXA4,APOE,CDH2,CFL1,CIT,EGFR,FABP1,FASN,FTL,HADHB,JUP,LYZ,PLSCR1,RSU1,SLC25A20,YWHAG
methylnitrosourea		chemical toxicant			1.35e-06	ATP1A1,CLU,FASN,FHIT,GNAI2,GSTP1,PSMA7,PSME1,RPS11,SOD1	FOXO1,HIF1A,Insulin,PPARA,PPARG,PPARGC1A,methylnitrosourea
desmopressin		biologic drug		2	1.9e-06	ACTB,ALB,Anp32a,ATP1A1,CTNNB1,CTSD,GAPDH,GNG12,LIMA1,RMDN3,SEC22B,STX7,VDAC1,YWHAB,YWHAQ,YWHAZ
selenomethylselenocysteine		chemical - endogenous mammalian		-0.563	2.03e-06	ATP1A1,CES1,CLU,CYP3A5,PSMA7,PSME1,RPS11,SOD1
OGA		enzyme	Inhibited	-2.214	2.36e-06	ACADM,ACO2,ACTN4,AIFM1,APOE,ARPC4,ATP5MG,C1QB,CD36,CTNNB1,DLST,EPHB6,FDPS,FERMT2,FLNB,FN1,GAA,GPT2,HIGD1A,HSP90AB1,IDH3A,MTX1,NDUFA11,NDUFA13,NDUFA2,NDUFA4,NDUFA5,NDUFA6,NDUFA9,NDUFB11,NDUFC2,NDUFS1,NDUFS4,OGDH,PDHA1,PDK1,PLD4,PLIN3,RBP4,SUCLG2	FOXO1,HIF1A,Insulin,OGA,PPARA,PPARG,PPARGC1A
MMP12		peptidase			2.55e-06	ACTN4,ACTR2,ACTR3,ARPC1B,CAPZA2,MYH9,PGM1,PSAP,PSMA6,PSMB2,RDX,TLN1,YWHAG	FN1,MMP12,NFKBIA,TP53
HIST1H1T		other	Activated	3.873	3.32e-06	ARPC5,CCDC58,CD36,CD81,CPOX,FARP1,FDPS,HSPA4,MAN2B1,MANBA,MRPL38,PARVA,PCCB,PHB2,PPT2
Hist1h1a		other	Activated	3.873	3.32e-06	ARPC5,CCDC58,CD36,CD81,CPOX,FARP1,FDPS,HSPA4,MAN2B1,MANBA,MRPL38,PARVA,PCCB,PHB2,PPT2
PNPLA2		enzyme	Activated	2.417	4e-06	ACAA2,ACADL,ACADM,ACADVL,CD36,FASN,Gk,Gstm3,HSPA5,INSR	D-glucose,Esrra,FOXO1,HIF1A,LEP,MYC,PNPLA2,PPARA,PPARD,PPARG,PPARGC1A,RXRA,SIRT1,SREBF1,TP53,palmitic acid
Pln		other			4.16e-06	ACTB,ALDOA,ANXA2,ATP1A1,GNA11,GNAI2,HRAS,ITGB1,MYL6,PGK1,SEC22B,SOD1
PRL		cytokine	Activated	4.461	4.17e-06	ACTB,ACTR3,ANXA2,ATP5PD,CLU,COX4I1,CTSA,CTSB,CTSD,CTSH,CTSS,CTSV,EGFR,FN1,Hsd3b4 (includes others),HSPD1,ITGA1,PC,PDK2,PLSCR1,PNPT1,PPM1K,PSME1,PSME2,RHOG,SCARB1,SLC10A1,SOD1,TRIM14,YWHAG	D-glucose,ERBB2,ESR1,FOS,FOXO1,HIF1A,Insulin,MYC,NFKBIA,PPARA,PPARD,PPARG,PPARGC1A,PRL,SRC,TP53,beta-estradiol
carbon tetrachloride		chemical toxicant		0.893	4.19e-06	ACTA2,AK4,APOB,APOE,BCKDHA,CA3,CEL,CELA1,CELA2A,CPS1,FABP1,FN1,GLUD1,GSTP1,HSPD1,ITGB1,PRSS2,QDPR,SLC10A1,Slco1a1,Slco1a4,SLCO1B3,SOD2,SORD,TF	F2,FOS,HIF1A,MYC,NFKBIA,NR1H4,PPARG,RXRA,SREBF1,SREBF2,TNF,carbon tetrachloride,cholesterol
VHL		transcription regulator		0.603	4.37e-06	AHCYL1,BNIP3,CDH2,CFL1,CPT2,DECR1,EGFR,FN1,FTH1,FTL,GLO1,GPX1,HYAL1,IFITM3,PISD,RAP1B,SKP2,SOD2,UQCRQ	AHR,ARNT,HIF1A,Hif1,MYC,NFKBIA,PPARG,RB1,TP53,VHL
ARNT		transcription regulator	Activated	2.599	4.38e-06	ALDH7A1,ALDOA,ATP5PO,BNIP3,CD81,COX6B1,CTSD,GAPDH,Gk,IGHM,INSR,ITGAV,MYL6,MYO1C,NDUFS2,NDUFS3,NDUFS4,PGK1	AHR,ARNT,HIF1A,Hif1,MYC,PPARG,VHL
LEP		growth factor		1.187	4.49e-06	ACADL,ACADM,ACADVL,ACAT1,ACTA2,APOM,AQP9,ASAH1,ATP5F1A,ATP5PB,BAK1,CA3,CD36,CEL,Chil3/Chil4,CPS1,CYP3A5,Cyp4a14,ETFDH,FASN,FDX1,GAPDH,GNAS,GOT2,GPX1,Gstm3,HSPA5,LIPA,MT-CO3,MT-ND4,P2RX4,RAC1,SCARB1,SLC16A1,SLC27A4,SLC2A2,SMPD1,SOD1,SOD2,SORD,STEAP4	FOXO1,HIF1A,INS,Insulin,LEP,NFKBIA,NR1H4,PPARA,PPARD,PPARG,PPARGC1A,RXRA,SIRT1,SREBF1,TNF,TP53,palmitic acid
progesterone		chemical - endogenous mammalian	Activated	3.044	5.77e-06	ACAT1,ACTA2,ACTB,AK3,APOE,ASGR2,ATP1B1,BSG,CA3,CD1D,CD36,CD82,CDH2,CES1,CFB,Chil3/Chil4,COMT,CP,CTSF,CTSV,CYP3A5,DPP4,EGFR,ENPEP,ENPP1,FN1,FTH1,GARS,HSPA2,IDH2,INMT,INSR,ITGA1,ITGB1,NME2,NPC1,P2RX4,PDHA1,PDK1,PIGR,PISD,PNKD,RAP1B,RBP4,SKP2,SMPDL3A,SOD2,SRSF7,TGM1,TTR,YWHAG	AGT,APBB1,APP,EDN1,FOXO1,HIF1A,HNF1A,IL1B,Insulin,MYC,NFKBIA,NR1H4,PPARA,PPARG,PPARGC1A,RXRA,Rxr,TP53,progesterone
miR-1-3p (and other miRNAs w/seed GGAAUGU)		mature microrna	Inhibited	-4.707	8.36e-06	ABHD11,ADPGK,AGMAT,ANXA2,BCKDHB,CAND1,CAP1,CPOX,CTSC,EGFR,FERMT2,GAK,GPD2,LASP1,LIN7C,MTX1,OAT,PICALM,SFXN1,SLC25A22,TAGLN2,TWF1,YWHAQ
PPARD		ligand-dependent nuclear receptor	Activated	3.104	8.8e-06	ACAA2,ACADL,ACADVL,ACTA2,ALDH2,ALDH9A1,APOB,APOE,C1QB,CD36,CPT2,CSAD,FABP1,FASN,FN1,GOT2,GPD2,HMGCS2,KYAT3,SCARB2,SIRT5,SLC25A20,SLC2A2,SORD,YWHAE	Esrra,FOXO1,NCOA2,NR1H4,PPARA,PPARD,PPARG,PPARGC1A,RXRA,SREBF1,TP53,bezafibrate,oleic acid
sirolimus		chemical drug	Inhibited	-4.863	9e-06	ABHD11,ACADM,ACADVL,ACTA2,ACTB,ATP1A1,ATP5F1C,ATP5MG,ATP6V0C,BCKDHA,CD36,COX6A1,COX6B1,CREG1,CYCS,DDT,DPP7,FASN,FN1,FTH1,GALC,GLA,GSTP1,HMGCS2,HSP90AB1,HSPA4,HSPA5,HSPD1,IDI1,INSR,NDUFA6,NDUFA9,NEU1,PDHA1,PGK1,PGM1,PSMA6,PSMB1,RPS14,SCPEP1,SNAP23,SOD1,STX4,TARS,TUFM	D-glucose,FOXO1,HIF1A,HTT,Insulin,MTOR,MYC,NFKBIA,NR1H4,PPARA,PPARD,PPARG,PPARGC1A,RXRA,SIRT1,SREBF1,SREBF2,TNF,TP53,sirolimus
NR1H4		ligand-dependent nuclear receptor		-0.516	9.63e-06	ACTA2,AMBP,APOM,BAK1,CPT2,CYP3A5,DDAH1,FABP1,FABP5,FASN,GPX1,HSPA5,INSR,NAGS,Orm1 (includes others),PGM1,SCARB1,SDHA,SLC10A1,Slco1a1,SLCO1B3	FOXO1,HIF1A,HNF1A,HNF4A,NCOA2,NFKBIA,NR0B2,NR1H4,NR1I2,NR5A2,PPARA,PPARG,PPARGC1A,RXRA,SREBF1,SREBF2,TNF,chenodeoxycholic acid,cholesterol,cholic acid
ABCB6	1.351	transporter		-1.558	1.03e-05	ALAD,CPOX,CYP3A5,CYP4F2,FECH,GLRX5,HMBS,PPOX,TXNRD2,UROD
cholesterol		chemical - endogenous mammalian		-0.371	1.12e-05	ACAT1,ACTA2,APOB,APOE,AQP8,AQP9,BSG,CES1,Ces2a,CYP27A1,CYP3A5,DBI,FABP5,FASN,FDPS,FN1,GBA,HSPA5,IDI1,LYZ,MANF,Orm1 (includes others),SCARB1,Tpm1,UQCRHL	FOXO1,HIF1A,HNF1A,IL1B,INSIG1,Insulin,NFKBIA,NR1H4,PPARA,PPARG,PPARGC1A,RXRA,Rxr,SREBF1,SREBF2,cholesterol
PRKN		enzyme		-0.544	1.19e-05	ACTA2,Cox5b,CTNNB1,EGFR,GLO1,NDUFS3,NDUFV2,PDHA1,PSEN1	Hif1,MYC,NFKBIA,PPARG,PRKN,RB1,TFE3,TP53
Ins1		other	Activated	3.564	1.34e-05	ACADM,ACTB,ALAD,ALB,ASGR2,ATP1A1,BCKDHA,BDH1,CA14,COX7A2,ECI1,ERP29,FASN,GAPDH,Gk,GPLD1,GSTP1,HP,INSR,IVD,LGALS3BP,NDUFS4,PDHB,RETSAT,RPS14,SDHB,SLC2A2,SOD2,STX4,TF,UQCRC1	AGT,D-glucose,FOXO1,HIF1A,INSR,Ins1,MYC,NFKBIA,NR1H4,PDX1,PPARA,PPARD,PPARG,PPARGC1A,RXRA,TNF,TP53
PLN		transporter			1.47e-05	ACTB,ALDOA,ANXA2,ATP1A1,GNA11,GNAI2,HRAS,ITGB1,MYL6,PGK1,SEC22B,SOD1
NUBPL	1.123	other		1.98	1.61e-05	NDUFA13,NDUFS1,NDUFS3,NDUFV1
MAT1A		enzyme		0.101	1.76e-05	ACADL,ALB,ATP1B1,BAK1,Cyp4a14,PHB,SOD1
nafenopin		chemical drug			1.94e-05	ATP5F1B,CEL,CELA2A,CTRB2,Cyp4a14,DECR1,DLD,HSP90AB1,MPST
Insulin		group	Activated	2.028	1.97e-05	ACADM,ACAT1,ACTB,ALB,ALDOA,APOE,APOM,AQP9,Atp5e,CA3,CD36,CTNNB1,DBI,EGFR,FASN,FN1,FTL,GSTP1,HSPA5,INSR,LGALS3BP,MDH2,MTCH2,NDUFA1,Orm1 (includes others),PCCB,PDK2,PGK1,PLIN3,RAC1,RBP4,RETSAT,SCARB1,SKP2,SLC2A2,SOD1	D-glucose,FOS,FOXO1,Growth hormone,HIF1A,Insulin,MYC,NCOA2,NFKBIA,NR0B2,NR1H4,NR1I2,PPARA,PPARD,PPARG,RXRA,SIRT1,SREBF1,TNF,TP53,dihydrotestosterone,palmitic acid
TSC2		other	Inhibited	-3.357	2.16e-05	ANXA2,ATP6V0C,CP,CREG1,CTNNB1,DPP7,GALC,GLA,HMGCS2,HSPA5,IFITM3,NEU1,PSMB1,PSMB2,SCPEP1,SMPDL3A,SOD2	TFEB,TSC2
PLIN1		other			2.16e-05	ACADL,ACADM,ACADVL,FASN,HADHA,HADHB	PLIN1,PNPLA2,PPARA,PPARG
lith-O-Asp		chemical reagent		0.557	2.16e-05	CFL1,PGK1,PSMB1,RNH1,TRAP1,WDR1
SIRT3	1.344	enzyme		-1.134	2.39e-05	ACADM,CYCS,mt-Atp8,MT-CO2,MT-CO3,MT-ND4,MT-ND5,PDK1,SLC2A2,SOD2	HNF1A,IL1B,NFKBIA,NR1H4,RXRA,Rxr,SIRT3,TFAM
TGFB1		growth factor	Activated	2.282	2.49e-05	AASS,ABCF1,ACAA2,Acp5,ACSM3,ACTA2,ALB,ALDH2,ALDH5A1,ANXA2,APOB,APOE,AQP8,AQP9,ARPC2,ASGR2,BDH1,BSG,C1QB,CAP1,CD36,CDH2,Ces2c,CFB,CFL1,CLIC4,CLU,COX5A,CPQ,CTNNB1,CTNND1,CTSB,CTSC,CTSD,CTSH,CTSS,CTTN,CYC1,DSG2,ENPP1,FABP5,FASN,FDXR,FERMT2,FETUB,FLNB,FN1,FTH1,FTL,GARS,GATD3A/GATD3B,GATM,GNAI2,GNAO1,GNAS,GNS,GUSB,H6PD,HADH,HEXA,HEXB,HMOX2,HSD17B10,HSPA5,IDI1,IGHM,ITGA1,ITGAV,ITGB1,JUP,LASP1,LIPT1,LOC…	AHR,ARNT,CREB1,Collagen type I,ESR1,FOS,HIF1A,HNF1A,Hif1,IL1B,MYC,NFKBIA,NR1H4,PPARG,RXRA,Rxr,TGFB1,TNF,TP53,VHL,beta-estradiol
FN1	1.211	enzyme	Activated	3.736	2.85e-05	ACTA2,ACTN4,ACTR2,APOE,CDH2,CLIC4,CTSD,EGFR,FERMT2,FN1,GPX1,ITGA1,ITGAV,ITGB1,LAMP1,LIN7C,RDX,SKP2,SNAP23,SURF1,TOMM22,VDAC1,YWHAZ	APBB1,APP,FN1,FOS,HIF1A,Hif1,MYC,NFKBIA,NR1H4,PPARG,RB1,RXRA,SNAI1,TGFB1,TNF,TP53,VEGFA
GnRH analog		biologic drug	Inhibited	-3.305	4.2e-05	ACAA2,ACTN4,AHCYL1,ATP5F1A,CNPY3,CYC1,FN1,GATD3A/GATD3B,GRB2,HADHB,HSP90AB1,HSPA2,IGHM,ITIH4,MIPEP,MTIF2,MTX1,NDUFB5,NDUFS7,NDUFV2,NME2,PLD3,PPOX,PRCP,PSMA6,RAB8A,SEC22B,SPG7,TWF1,UQCRB,UROD
heparin		chemical - endogenous mammalian	Activated	2.828	5.77e-05	ACADL,ACADM,ACADVL,ACTA2,APOB,APOE,ATP5F1A,CS,FN1,NDUFA9,PF4,SDHA	APBB1,APP,CREB1,Collagen type I,FN1,HIF1A,HNF1A,Hif1,IL1B,MYC,NFKBIA,NR1H4,PPARG,RB1,RXRA,Rxr,TP53,heparin
PDX1		transcription regulator		-0.563	5.79e-05	ACTB,AKR7A2,ALB,ANXA2,Atp5e,ATP5PD,ATP5PF,CPT2,ERO1B,FH,GNAS,GNG12,GUSB,HSPA5,PC,PDIA6,PNPO,SDHA,Slc25a1,SLC2A2,TFAM	FOXO1,HIF1A,INS,Insulin,PDX1,PPARA,PPARG,PPARGC1A,SREBF1
inosine		chemical - endogenous mammalian	Activated	3.111	6.01e-05	ANXA2,ARPC1B,C1QB,CFB,DPP4,FTL,IFITM3,LGALS3BP,NPC2,RNASET2
KRAS		enzyme		0.905	6.43e-05	ACTR3,ALDOA,ARPC3,ATAD3A,ATP1B1,BAK1,BDH1,BNIP3,BSG,CAD,CDH2,CLU,CS,CTNNB1,DDAH1,EGFR,FASN,FLOT2,FN1,FTH1,GAPDH,GBA,HADHB,HEXA,HSPA5,HSPE1,HYOU1,IFITM3,IQGAP2,LAMP1,LAMP2,LYZ,MT-ND4,NME2,NPC1,PARVA,PSEN1,PSMA7,RNH1,SCARB1,SKP2,STOM,TIMM9,Tpm1	CREB1,ERBB2,FOXO1,HIF1A,Hif1,KRAS,MTOR,MYC,NFE2L2,NFKBIA,PPARG,SIRT1,SREBF2,TP53
glycosylated somatostatin derivative smsDX		chemical reagent			7.8e-05	HSPA5,TOMM40,VDAC2
ONECUT1		transcription regulator			8.43e-05	AASS,ABCB8,ACSS3,ALDH5A1,AMBP,BCKDHA,C8G,CCT8,CD36,COX4I1,COX7A2L,CYP51A1,FABP5,FASN,GLA,GRB2,GUF1,ITGAV,NDUFAF4,OAT,PHB2,PSMB1,RMND1,SERPINA1,SLC25A13,SLC2A2,TTR
IREB2		translation regulator		-1.951	8.71e-05	ACO2,FECH,FTH1,FTL,SDHB
dinoprost		chemical - endogenous mammalian		1.278	9.87e-05	ANXA4,ATP1A1,CD36,EGFR,GSTP1,HMGCS2,Hsd3b4 (includes others),HSPA4,LIPA,YWHAE,YWHAG,YWHAZ	HIF1A,NFKBIA,NR1H4,PPARG,RXRA,TNF,dinoprost
SCP2		transporter		-0.775	0.000101	BSG,FABP1,PDZK1,SCARB1,Slco1a1,Slco1a4
2-amino-1-methyl-6-phenylimidazo-4-5-b-pyridine		chemical toxicant	Activated	3	0.000102	CCT8,HSPA5,HSPD1,HSPE1,PSMA6,PSMB1,PSMB2,PSME1,RAP1B
TCL1A		transcription regulator			0.000102	Acp5,C1QB,CELA2A,CTSB,CTSC,CTSD,CTSH,CTSS,GUSB,NEU1,Ngp,SCARB2,STEAP4
E4F1		transcription regulator		1.973	0.000105	DLAT,DLD,IDS,MPC1
hydroxypropyl-beta-cyclodextrin		chemical drug		-1.673	0.000107	CTSB,CTSD,GUSB,LIPA,NPC1,NPC2,SCARB1	SREBF1,SREBF2,hydroxypropyl-beta-cyclodextrin,sterol
GH1		growth factor		0.262	0.000127	CDH2,CLU,CTNNB1,DBI,DECR1,FASN,FN1,Hsd3b4 (includes others),ITGA1,JUP,SHMT2,Slco1a1,SLCO1B3,SOD1,UQCRHL	ERBB2,FOS,GH1,Growth hormone,HIF1A,MYC,NFKBIA,NR0B2,PPARG,SREBF1,SREBF2,TP53,cholesterol
phosphate		chemical - endogenous mammalian		0.898	0.000128	ACADSB,ACAT1,AMBP,CIT,CPT2,CYC1,ECSIT,ENPP1,NCOA1,NDUFA12,NDUFB10,PCCA,UQCR11
thyroid hormone		chemical - endogenous mammalian		0.243	0.000135	AK4,APOE,ATP5MG,COMT,Cyp4a14,DBI,DDAH1,FASN,FDPS,GPD2,HSP90AB1,IGHM,NDUFB5,NUDT7,OAT,RTN1,TTR,UQCR10,UQCRHL,YWHAE
LMX1A		transcription regulator	Activated	2.236	0.000137	COX6A1,NDUFA2,NDUFA3,NDUFA4,UQCRQ
NFE2L1		transcription regulator		1.89	0.000139	Cyp4a14,Gstm3,GSTP1,PSMA6,PSMA7,PSMB1,PSMB2,TFAM
betaine		chemical - endogenous mammalian		1.408	0.000139	ATP5PB,COX5A,ESRRB,HSPA5,NDUFS4,TFAM
PKD1		ion channel	Activated	2.183	0.000169	Acp5,ALDH8A1,APOM,APOO,ATP1A1,ATP1B1,CTNNB1,EGFR,GATM,NAPSA,PICALM,PRODH2,PSEN1,SEPT7,SERPINF2,SFXN3,SLC2A2,SLC4A1,SYNJ2,TTR
HRAS	1.57	enzyme		0.59	0.000171	ACTB,ANXA2,ANXA6,ARF6,ATP5F1B,ATP5PF,BAK1,BNIP3,CD81,Cdc42,CFB,CLU,Crip2,CTNNB1,CTSB,CTSC,CTSS,CTSV,CTSZ,DPP4,EGFR,ENPP1,ERP29,FASN,FERMT2,FN1,GFER,GPX3,GUSB,HDHD5,HRAS,IQGAP2,ITGAV,ITGB1,JUP,LASP1,LYZ,MRPL12,MYO1C,PSEN1,PTPRS,RP2,RPS11,RSU1,SDHA,SLC2A2,SOD1,Tpm1	FOS,HIF1A,HNF1A,HRAS,Hif1,IL1B,MYC,NFKBIA,NR1H4,PPARG,RB1,RXRA,Rxr,SRC,TP53
bromobenzene		chemical toxicant		-0.372	0.000177	ACTN4,CTSV,Cyp4a14,FDPS,GAPDH,GSR,GSTP1,HSPA5,LAP3,LONP1,YWHAQ
testosterone		chemical - endogenous mammalian	Activated	4.022	0.000177	ALDOA,ATP1B1,ATP5PB,CA3,CDH2,CLU,COX5A,CTSV,CYP51A1,EGFR,FN1,GFM1,GUSB,HMGCS2,HSP90AB1,HSPD1,ITGB1,MT-CO2,MT-CO3,MT-ND5,OAT,PSEN1,PSMB1,RPS11,SLC25A10,Slco1a1,SOD2,TF,TFAM,YWHAE,YWHAZ	APBB1,APP,CREB1,ESR1,FOS,HIF1A,MYC,NCOA2,NFKBIA,NR1I2,PPARG,TP53,beta-estradiol,dihydrotestosterone,progesterone,testosterone
ESR1		ligand-dependent nuclear receptor		1.36	0.000198	AASS,ACTR2,ANXA4,APOE,AQP9,ARPC5L,ATP1B1,ATP6V0D1,CDC42BPB,CFL2,CIT,COMT,CP,CSAD,CTNNB1,CTSB,CTSC,CTSD,CTSS,CYFIP1,Cyp4a14,DECR1,DLG1,DSG2,EGFR,FABP1,FARP2,FASN,FLOT2,GCSH,GLB1,GM2A,GNAS,GNG12,HAX1,HMGCS2,HSPA2,HSPD1,HTRA2,HYAL1,IFITM3,INSR,IQGAP1,KIF13A,LGALS3BP,LIMA1,MAP2K2,MINOS1,MPC1,NCKAP1,NCOA1,NIPSNAP1,OPA1,PCBD1,PDZK1,PEF1,PHB,PHB2,PTTG1IP,RBP4,RDX,RP2,SCARB1,SCARB2,SFXN3,SKP2,SLC10A1,SLC…	17-alpha-ethinylestradiol,ESR1,ESRRA,FOS,FOXO1,HIF1A,HNF1A,IL1B,MYC,NFKBIA,NR1H4,NR1I2,PPARG,RXRA,Rxr,TP53,beta-estradiol,tamoxifen
GADD45GIP1	1.162	other			0.000203	CLPP,DNAJA3,HSPD1,LONP1
SCAP		other	Activated	2.356	0.000206	ACAA2,ALB,CSAD,CYP4F2,CYP51A1,FABP5,FASN,FDPS,HMGCS2,IDI1,IGHM,PDK1	PPARG,SCAP,SREBF1,SREBF2,cholesterol
GCG		other		1.369	0.000229	ACADL,ACADM,ACADS,AQP8,FASN,FDPS,GSTP1,IVD,PDHA1,PDZK1,SCARB1	AGT,FOXO1,GCG,HIF1A,INS,Ins1,Insulin,MTOR,NFKBIA,PPARA,PPARG,PPARGC1A,RB1,SIRT1,SREBF1,SREBF2,TP53
SOD1	1.045	enzyme	Inhibited	-2.183	0.000235	ACTB,APOE,ATP1A1,CD36,CDH2,CLU,COMT,CP,CTNNB1,FTH1,GAK,GNAS,GNG5,GPX3,GSTP1,HSPA4,MT-ND4,NDUFAF1,P2RX4,RAC1,RDX,SOD1,SOD2,TLN1	HIF1A,HNF1A,Hif1,IL1B,MYC,NFE2L2,NFKBIA,NR1H4,PPARA,PPARG,RB1,RXRA,Rxr,SOD1,TNF,TP53,oleic acid
PC-SPES		chemical drug			0.000246	CLU,CTNNA1,DSTN,FTL,GAPDH,GARS,HSPA5,HYOU1,MYL6,SCARB1,SDHA,SELENBP1,SELENOW
RORA		ligand-dependent nuclear receptor		1.633	0.000257	ACTB,Aox3,APOE,AQP8,ATP1B1,CD36,CYP27A1,CYP3A5,Cyp4a14,FASN,Gk,GPX1,GSTP1,HSD17B10,Hsd3b4 (includes others),Keg1,NAPSA,SELENBP1,Slco1a1,Slco1a4
FECH	1.219	enzyme			0.000273	CYP27A1,Cyp2d26,CYP3A5,CYP51A1,FABP1,SLC10A1,Slco1a1
isoquercitrin		chemical drug	Activated	2.236	0.000297	ACAT2,CYP51A1,FASN,FDPS,HMGCS2	SREBF1,SREBF2,isoquercitrin
cholesterol ester		chemical - endogenous mammalian			0.000302	CD36,CES1,SCARB1
SPP1		cytokine	Activated	3.308	0.000309	Acp5,CDH2,COX7A2L,EGFR,EPDR1,FN1,GCDH,HMOX2,ITGAV,MECR,NDUFA9,NDUFS4,NDUFS7,NDUFV1,PTPMT1,SAMM50,SELENOW,SERPINF1,TXNRD2
ERBB2		kinase		1.302	0.00031	ACAA2,ACTA2,ACTB,ALAD,ANXA2,BCKDHB,BNIP3,CAPZA2,CD36,CD82,CDH2,CES1,CHDH,CLU,CPS1,CPT2,CTNNB1,CTSB,DECR1,DSG2,EGFR,ETFB,FASN,FHIT,FLOT2,FN1,FRRS1,GLO1,GPD2,GPX3,H6PD,HADHB,HP,HSD17B11,ITGB1,JUP,LAMP1,LAMP2,LSR,MCCC1,NDUFV1,NPC2,PDHA1,PDK1,PGK1,PGM1,POLDIP2,PSEN1,SCARB1,SKP2,SQOR,TGM1,UQCR10	AHR,ARNT,ERBB2,FOS,FOXO1,HIF1A,Hif1,MYC,NFKBIA,PPARA,PPARG,PPARGC1A,RXRA,SRC,TP53,VHL
RTN4		other		1.463	0.000323	Ap2b1,CAPZA2,CFL1,GNAO1,LAP3,Tpm1,YWHAB,YWHAG,YWHAQ
pitavastatin		chemical drug	Activated	2.392	0.000325	ACADM,CD36,CYP51A1,FDPS,IDI1,SCARB1	Esrra,FOXO1,PPARA,PPARG,PPARGC1A,RXRA,SREBF1,TP53,pitavastatin
INS		other		-0.128	0.000354	ACADL,ACADM,ACADVL,AQP9,ATP5F1A,CD36,COX4I1,FASN,HSPA5,INSR,MT-ND4,NDUFV1,Slc25a1,SLC2A2,SMPD1,SOD1,TFAM	FOXO1,HIF1A,IGF1R,INS,INSR,Insulin,NFKBIA,NR1H4,PDX1,PPARA,PPARG,PPARGC1A,RXRA,TNF,TP53
OMA1		peptidase		1.342	0.000416	ACADVL,COX4I1,FASN,NDUFA9,OPA1
FBXW7		enzyme			0.000433	ATP5F1A,CD36,CS,DLST,ECHS1,HSPE1,IVD,MCAT,PCCB
RXRA		ligand-dependent nuclear receptor	Activated	3.216	0.000464	ACADM,APOE,APOM,CD36,CPT2,CTSB,CTSH,CTSS,CYP3A5,FABP1,FABP5,FASN,FTL,GPX1,HADHA,HADHB,HMGCS2,LYZ,NDUFC2,Orm1 (includes others),PC,SLC10A1,SLC16A2,SLC2A2,Slco1a4,TPP1	Esrra,FOS,FOXO1,HNF1A,HNF4A,MYC,NFE2L2,NR0B2,NR1H4,PPARA,PPARG,PPARGC1A,RXRA,SREBF1,TP53,clofibrate,tretinoin
FLT1		kinase	Activated	2.111	0.000466	ACTN4,ACTR2,CLIC4,LAMP1,LIN7C,RDX,SNAP23,SURF1,TOMM22,VDAC1,YWHAZ
oleic acid		chemical - endogenous mammalian	Activated	2.309	0.000476	ACADL,ACADM,APOB,APOE,AQP9,CD36,CLU,CYP4F2,FABP1,FASN,GAPDH,HSPA5,PLIN3,PSEN1	D-glucose,FOXO1,HIF1A,Insulin,MYC,NFKBIA,NR1H4,PPARA,PPARD,PPARG,PPARGC1A,RXRA,SIRT1,SREBF1,TNF,TP53,oleic acid,palmitic acid
NCOR1		transcription regulator			0.00049	CD82,DBI,DDT,FASN,HP,LYZ,MRPL49,NDUFV1,OXNAD1,SERPINF1,SORD,UQCRQ
bardoxolone		chemical drug		-0.378	0.000499	ACTA2,FTH1,GSR,HSPA9,MDH2,TUFM,UQCRFS1
PPP3CA		phosphatase			0.000521	CD82,CTSV,DECR1,FN1,FTL,FXYD1,GSTP1,LAMP2,PDK2,PSAP,TF	FOXO1,HIF1A,Insulin,PPARA,PPARG,PPARGC1A,PPP3CA
Collagen type I		complex		1.237	0.000528	ACTA2,APOE,CDH2,CTNNB1,FN1,ITGA1,ITGAV,ITGB1,RAC1,SKP2	APBB1,APP,Collagen type I,FN1,HIF1A,ILK,MYC,NFKBIA,SNAI1,TP53,VEGFA
COMMD1		transporter	Inhibited	-2.449	0.00053	ALDOA,BNIP3,GRHPR,PDK1,PGK1,TF	AHR,ARNT,COMMD1,HIF1A,Hif1,MYC,VHL
CD38		enzyme	Activated	3.835	0.000551	ACTA2,AK3,ALDOA,ANXA2,ANXA6,ATP1B1,BNIP3,ENDOG,FAM162A,FN1,GALK1,GCAT,HIGD1A,MANF,PDIA6,PDK1,PGM1
NEIL2		enzyme			0.000567	ACTB,GAPDH,MT-CO2,MT-CO3
RBPJL		transcription regulator			0.000567	CEL,CELA1,CPA1,CTRB2
ABCC8		transporter	Inhibited	-2.2	0.000569	ACADM,ACADVL,MT-CO3,SOD1,SOD2	ABCC8,FOXO1,INS,PPARA,SREBF1
NO 1886		chemical drug	Activated	2.236	0.000569	ACAA2,ACADL,CES1,CPT2,HADHA
actinonin		chemical reagent	Inhibited	-2.236	0.000569	mt-Atp8,MT-CO2,MT-CO3,MT-ND4,MT-ND5
di(2-ethylhexyl) phthalate		chemical toxicant		-0.333	0.000571	BSG,CD36,Cyp4a14,DPP4,EGFR,FABP1,Slco1a1,SLCO2B1,SOD1	ACOX1,PPARA,di(2-ethylhexyl) phthalate
APC		enzyme			0.000574	APOB,CDH2,CLU,CS,CTNNB1,DPP4,FH,HADHB,IDH3G,MDH2,OGDH,PDK2,SDHB,SUCLG1,SUCLG2	APC,FOXO1,MTOR,SIRT1,SREBF2,TP53
metformin		chemical drug		-0.61	0.000591	ACTA2,APOB,CYP3A5,EGFR,FASN,FN1,FTH1,GLO1,HSPA5,INSR,MT-CO2,SCARB1,SERPINF1,SIRT5,SLC22A1,SOD2,TFAM	HIF1A,HNF1A,HNF4A,NFKBIA,NR0B2,NR1H4,NRIP1,PPARA,PPARG,PPARGC1A,PRKAA2,RXRA,SIRT1,SREBF1,SREBF2,TNF,cholesterol,metformin,rosiglitazone
APOB	1.185	transporter			0.000602	APOB,APOE,CD36,FASN,PSMA7,PSME2,SCARB1	APOB,SREBF1,SREBF2,cholesterol
TNF		cytokine		1.565	0.000607	ACADM,ACADS,ACADVL,Acp5,ACTA2,ACTB,AK2,ALAD,ALB,ALDH2,APOE,AQP9,ATP1A1,ATP5PF,BBOX1,BCKDHA,BCKDHB,CD36,CD82,CDH2,CFB,CLIC4,CLU,CNP,CP,CPT2,CTNNB1,CTSB,CTSC,CTSF,CTSS,CTSZ,CTTN,CYP27A1,DBI,DBT,DMD,DPP4,EGFR,ENTPD5,FABP1,FABP5,FASN,FDPS,FN1,FTH1,GATD3A/GATD3B,GM2A,GNAI2,GNAI3,GPD2,GPX1,GSTP1,GUSB,HEXA,HEXB,HP,HSP90AB1,HSPA4,HSPA5,HSPD1,IDH2,INSR,ITGAV,ITGB1,JUP,LYN,MPC1,MT-CO2,MT-CO3,MYH9,MYL6,NCOA…	ESR1,FOS,FOXO1,HIF1A,HNF1A,IL1B,Insulin,MYC,NCOA2,NFKBIA,NR1H4,PPARA,PPARG,PPARGC1A,RXRA,Rxr,TNF,TP53,beta-estradiol
TFE3		transcription regulator			0.000667	ATP5PO,Cox5b,CYCS,ESRRB,FASN,MT-ND5,MYH9,NDUFV2
SNAI1		transcription regulator		0.64	0.00067	ACTR2,ACTR3,BAK1,CDH2,CFL1,CFL2,CTTN,FASN,FLNB,FN1,ITGB1,LASP1,LIMA1,TF
AGN194204		chemical drug	Activated	2.887	0.00068	ACAA2,ACAT2,ANXA2,ATP1A1,CLIC4,Cyp4a14,CYP51A1,EPB41,FDPS,FDX1,GAPDH,GNAS,IDI1,IFITM3,IGHM,LAMP1,NPC2
CIDEC		other		-1.633	0.000719	ACADL,ACADM,ACADS,COX4I1,Cox5b,CYCS,FASN	CIDEC,PNPLA2,PPARA,PPARG
mibolerone		chemical drug		1.364	0.000726	CLU,CYP51A1,DBI,ERP29,FDPS,GOT2,HEXB,HSD17B11,HSPA5,HYOU1,IDH3G,NME2,PGK1,SMPDL3A,TF
HK2		kinase			0.000731	MT-CO2,NDUFB8,SDHB
PSMB5		peptidase			0.000731	GSTP1,PSMB1,PSMB2
WZ-4002		chemical - kinase inhibitor			0.000731	MT-CO2,NDUFB8,SDHB
insulin detemir		biologic drug			0.000731	ATP5F1A,NDUFV1,TFAM
streptozocin		chemical drug		0.016	0.000736	ALB,AQP9,ATP1A1,ATP1B1,CLU,CPT2,Cyp4a14,FASN,FN1,Gk,GNAS,HSPD1,INSR,PDK2,Slc25a1,SLC25A20,SLC2A2,SLC6A12,SOD1,SOD2,VDAC1	FOS,FOXO1,HIF1A,Insulin,LEP,MTOR,MYC,NFKBIA,NR1H4,PPARA,PPARG,PPARGC1A,RXRA,SIRT1,SNAI1,SREBF2,TGFB1,TNF,TP53,streptozocin
FDFT1		enzyme		0.447	0.000761	APOB,CYP27A1,FASN,FDPS,SCARB1
APOE	1.081	transporter	Inhibited	-2.66	0.000778	ACAT1,ACTA2,ACTB,APOB,APOE,CD36,CLU,CTNNB1,CTSB,CTSD,CTSS,CTSV,CYP3A5,FLOT2,GPX3,HSP90AB1,HSPA5,HSPD1,INSR,LIPA,MYO1B,PC,SCARB1,SLC27A4,SOD1,SOD2,SPG7	APBB1,APOE,APP,FOXO1,HIF1A,HNF1A,IGF1R,IL1B,MYC,NFKBIA,NR1H4,PPARG,RXRA,Rxr,SREBF1,SREBF2,TNF,TP53,cholesterol
gemfibrozil		chemical drug	Activated	3.148	0.000843	ACADL,ACADVL,APOE,CNP,CPT2,DECR1,ECI1,HADHA,HADHB,TPP1	Esrra,FOXO1,NCOA2,NR1H4,PPARA,PPARD,PPARG,PPARGC1A,RXRA,SREBF1,gemfibrozil
linoleic acid		chemical - endogenous mammalian		1.822	0.000843	ACADM,APOB,BAK1,CD36,CLU,CYP4F2,FABP1,FASN,HSPA5,PSEN1	FOXO1,HIF1A,Insulin,NCOA2,NFKBIA,NR1H4,PPARA,PPARD,PPARG,PPARGC1A,RXRA,TNF,TP53,linoleic acid
3,5-diiodothyronine		chemical - endogenous mammalian		1	0.000861	CD36,GAPDH,IDH3A,PGM1	3,5-diiodothyronine,FOXO1,PPARA,PPARD,SIRT1,SREBF1,palmitic acid
CPT1C		enzyme	Activated	2	0.000861	ACADM,CS,MT-CO2,MT-CO3
AHR		ligand-dependent nuclear receptor		0.773	0.000868	ABCB6,ACTA2,AKR1A1,ALB,ALDH1B1,ALDH2,CBR1,CD36,Cdc42,CDH2,CELA1,Ces2c,CTNNB1,CTSD,ENPEP,EPB41L5,FN1,HP,Hsd3b4 (includes others),HSPA5,IGHM,MT-CO3,MT-ND4,OPA1,PI4K2A,SLC17A2,SOD1,SOD2,STEAP4	AHR,ARNT,EDN1,FOS,HIF1A,Hif1,MYC,NFKBIA,PPARG,SNAI1,TGFB1,TP53,VEGFA,VHL
3,4,5,3',4'-pentachlorobiphenyl		chemical toxicant		0.571	0.000883	AKR1A1,CA3,CES1,COMT,CTSD,CYCS,GRHPR,GSTP1,HSPA2,Slco1a4,SLCO2B1	3,4,5,3',4'-pentachlorobiphenyl,PPARG,progesterone
butyric acid		chemical - endogenous mammalian	Activated	2.064	0.000936	ACP2,ALAD,ALB,ANXA2,BAK1,CAP1,CD81,CD82,CLU,COX6A1,CYCS,FASN,FTH1,FXN,GAA,GAK,GNAI2,GSTP1,HADHB,IQGAP1,MT-CO2,NDUFAF4,NEU1,PDK1,PDK2,PHB,PLSCR1,PSAP,SEPT7,SKP2,SMPD1,TGM1,TWF1,UQCRQ	HIF1A,Hif1,MYC,NFKBIA,NR1H4,PPARG,RB1,RXRA,TNF,TP53,butyric acid
FGF19		growth factor			0.000975	APOE,AQP8,CD36,CTNNB1,Cyp4a14,FABP5,FASN,FDPS,GAS2,SERPINA1,SLC2A2	FGF19,NCOA2,NR0B2,NR1I2,NR5A2,PPARA,RXRA
sterol		chemical - endogenous mammalian		-1.486	0.00101	DBI,FASN,FDPS,IDH2,LIPA,SCARB1	INSIG1,LPIN1,PPARG,SCAP,SREBF1,SREBF2,sterol
17-alpha-ethinylestradiol		chemical drug		-0.175	0.00101	APOB,APOE,AQP8,AQP9,C1QB,CTSS,MANF,MRPS23,SCARB1,SCARB2,SERPINH1,SLC10A1,Slco1a1,Slco1a4,SLCO1B3,TRA2B	17-alpha-ethinylestradiol,ESR1,HIF1A,HNF1A,HNF4A,NFKBIA,NR1H4,NR1I2,PPARG,RXRA,SREBF1,SREBF2,TNF,cholesterol
NRIP1		transcription regulator	Inhibited	-2.333	0.00108	ACAA2,ACO2,FASN,HADHB,IDH3A,PDK2,SDHB,SLC25A20,SUOX
MYCN		transcription regulator		1.356	0.00117	ABCB10,ABCB7,ABCF1,ACTB,ACTN4,ALDOA,ARPC1B,CAD,CLU,EGFR,FN1,GAPDH,GRB2,HSP90AB1,HSPD1,ITGB1,MYH9,NME2,PDK1,PHB,PSMA7,SLC16A1,SORD,TUFM	Hif1,MYC,MYCN,NFKBIA,PPARG,RB1,TP53
Rxr		group			0.00118	ABCB10,APOE,CD36,CTSB,CTSS,CYP3A5,CYP4F2,GAS2,INSR,SERPINF1,SLC10A1,Slco1a4,SLCO1B3	HNF1A,HNF4A,NR0B2,NR1H4,RXRA,Rxr
glucosamine		chemical - endogenous mammalian		-1.673	0.00118	ACADM,APOB,Atp5e,FASN,INSR,MDH2,NDUFA1,PCCB	FOXO1,HIF1A,IGF1R,INSR,Ins1,Insulin,PDX1,PPARA,PPARD,PPARG,PPARGC1A,RB1,SIRT1,SREBF1,TP53,glucosamine,palmitic acid
pregnenolone carbonitrile		chemical drug		0.732	0.00119	Ces2a,CYP3A5,HMGCS2,Slco1a1,Slco1a4,SLCO1B3,SLCO2B1	17-alpha-ethinylestradiol,ESR1,HNF1A,NR1I2,pregnenolone carbonitrile
ACO1		enzyme			0.00125	ACO2,FTH1,FTL,GAPDH
MKNK1		kinase	Activated	3.464	0.00126	ANXA2,CP,FLNB,GNAO1,HADHA,HSPA2,PAFAH1B1,PLXNB2,RNH1,SERPINH1,TPP1,YWHAG
BID		other	Activated	2.236	0.00128	CTSB,CTSD,CTSH,CTSS,MT-CO2	BID,FOS,HIF1A,HNF1A,IL1B,MYC,NFKBIA,NR1H4,PPARG,RXRA,Rxr,SNAI1,TGFB1
peoniflorin		chemical drug		0.232	0.00128	ATP5F1A,COX5A,DDAH1,GLO1,HIBADH
cholic acid		chemical - endogenous mammalian		-1.626	0.0013	APOM,CBR1,CYP27A1,CYP3A5,Cyp4a14,FABP1,SLC10A1,Slco1a1,Slco1a4,SLCO1B3	HNF1A,HNF4A,NCOA2,NR0B2,NR1H4,NR1I2,NR5A2,PPARA,RXRA,cholic acid
palmitic acid		chemical - endogenous mammalian		0.533	0.00134	ACADL,ACADM,ALDOA,APOM,CD36,CS,CTSB,CYP4F2,FABP1,FASN,FDPS,GAPDH,HSPA5,IDH2,INSR,NDUFA5,Orm1 (includes others),SCARB1,SLC25A4,SLC2A2	D-glucose,Esrra,FOXO1,HIF1A,INS,Insulin,MYC,NFKBIA,NR1H4,PPARA,PPARD,PPARG,PPARGC1A,RXRA,SREBF1,TNF,TP53,palmitic acid
INSIG1		other	Inhibited	-3.243	0.00137	APOE,CYP4F2,CYP51A1,FABP5,FASN,FDPS,HMGCS2,IDI1,LIPA,SCARB1,SLC2A2,VNN1	INSIG1,PPARG,SREBF1,SREBF2,cholesterol
eflornithine		chemical drug		1.89	0.00139	APOB,CTNNB1,FN1,GLB1,LGALS3BP,PSAP,SOD2	MYC,NFKBIA,TP53,eflornithine
tetraethylammonium		chemical drug		-0.378	0.00139	ATP5PD,FTH1,HADHA,HSPA9,PARK7,PRDX3,PSMA6
ABCB7	1.072	transporter			0.00141	FECH,FTH1,FTL
LIMS2		other			0.00141	CTNNA1,ITGB1,PARVA
MALSU1		other			0.00141	COX4I1,MT-CO2,MT-ND4
NET1		other			0.00141	CDH2,FN1,ITGB1
PDZK1IP1		other			0.00141	BNIP3,PDZK1,SCARB1
SF1		transcription regulator			0.00141	ACTA2,FN1,MYL6
Tcf 1/3/4		group			0.00141	ALB,AMBP,TTR
WDFY2		other			0.00141	ACO2,CYCS,FASN
lestaurtinib		chemical drug			0.00141	LYZ,PTPN6,SOD2
tetracycline		chemical drug		1.265	0.00144	AK4,AUH,BCKDHA,CA3,GLUD1,HADHA,HSPD1,SOD2,TF,VDAC1
TCR		complex		0.386	0.0015	AK2,ALDOA,APOE,ATP5F1B,ATP5PB,ATP5PD,BSG,CS,CTSB,GLUD1,HADH,HSD17B10,HSPA5,HSPA9,HSPD1,IDH2,LAMP1,LIPA,MDH2,NDUFA10,PGK1,PHB,PHB2,SCARB2,SDHA,SLC25A3,TUFM,UQCRC1,VDAC3	FOS,HIF1A,MYC,NFKBIA,SRC,TCR
GATA6		transcription regulator		-1.872	0.00164	ACTA2,ATP6V0C,ATP6V0D1,Chil3/Chil4,COX5A,DLD,DLST,DPP4,ECSIT,ESRRB,FH,HYAL1,MYH9,NAPSA,NDUFA1,NDUFA3,PGK1,SUCLA2
FMR1		translation regulator		-1.913	0.00174	ALDOA,Ap2b1,ATP5MG,CFL1,CTNNB1,GAPDH,UQCRFS1,UQCRQ
DAP3	1.118	other	Activated	2	0.00174	MT-CO2,MT-CO3,MT-ND4,MT-ND5
1,4-bis[2-(3,5-dichloropyridyloxy)]benzene		chemical toxicant		0.911	0.00175	ACADL,ACADM,Ces2a,Ces2c,CYP27A1,CYP3A5,FASN,GSTP1,HMGCS2,Slco1a1,Slco1a4,SLCO1B3,STEAP4
butylated hydroxyanisol		chemical toxicant		1.075	0.00177	CBR1,EGFR,Gstm3,GSTP1,Slco1a1,SLCO2B1	NFE2L2,butylated hydroxyanisol
NDUFAB1		enzyme			0.00183	DBT,DLAT
PLPP3		phosphatase			0.00183	CTNND1,FN1
PNKP		kinase			0.00183	MT-CO2,MT-CO3
dimethyl succinate		chemical - endogenous mammalian			0.00183	BSG,SLC16A1
troglitazone		chemical drug	Activated	2.372	0.00183	ACADM,ACADS,ACTA2,AK2,ALAD,ANXA2,BAK1,BCKDHA,CD36,CFL1,CPT2,CTNNB1,CYP3A5,DBI,ENTPD5,FABP5,FASN,FN1,GLO1,HP,HSPA5,LOC102724788/PRODH,NFS1,PC,SCARB1,SEPT7,SKP2,SLC2A2,TST	D-glucose,FOXO1,HIF1A,Insulin,MYC,NCOA2,NFKBIA,NR1H4,PPARA,PPARD,PPARG,PPARGC1A,RXRA,TNF,TP53,troglitazone
PKM		kinase		-0.02	0.00186	CDH2,ITGB1,MT-CO2,NDUFB8,PDK1,SDHB,TFAM	AHR,AMPK,ARNT,ERBB2,HIF1A,Hif1,MYC,NFE2L2,NFKBIA,PKM,PPARG,PPARGC1A,TP53,VHL
resveratrol		chemical drug		0.75	0.00195	ACTA2,BSG,CD36,COX4I1,CS,CTNNB1,CYP4F2,EGFR,FASN,FN1,FXN,GLB1,GPX1,HSPA5,ITGA1,NDUFA13,NDUFA2,NDUFB8,SIRT3,SLC2A2,SOD1,SOD2,TFAM,TGM1	AHR,AMPK,ARNT,ESRRA,Esrra,FOXO1,HIF1A,Hif1,INS,Insulin,MYC,NFE2L2,PPARA,PPARG,PPARGC1A,SREBF1,TP53,VHL,resveratrol
ADIPOR1		transmembrane receptor	Activated	2.236	0.00203	ACADM,CYCS,MT-CO2,SOD2,TFAM	ADIPOR1,AMPK,ESRRA,Esrra,NFE2L2,PPARA,PPARG,PPARGC1A,TP53
HFE		transmembrane receptor			0.00203	HSPA5,SLC2A2,SLC39A14,TF,TFR2
IPMK		kinase	Activated	2.236	0.00203	ACTA2,ACTB,HSP90AB1,MYL6,TAGLN2
NPC1	1.301	transporter			0.00214	CTSB,CTSD,CYP27A1,GUSB,LIPA,NPC1,NPC2
ouabain		chemical drug		0.692	0.00214	ACTB,ATP1A1,HSPA5,HSPA9,PHB,YWHAG,YWHAQ	EDN1,HIF1A,MYC,NFKBIA,TP53,ouabain
AGT		growth factor	Activated	3.99	0.00215	ACAT2,ACTA2,Anp32a,ASAH2,ATP1A1,ATP1B1,CD36,CIT,COX4I1,COX5A,Cox5b,Cox6c,COX7A2,Cox7c,CP,CTSS,Cyp4a14,EGFR,FASN,FDX1,FDXR,FN1,GAS2,GSTP1,IDI1,INSR,ITGAV,ITGB1,PNKD,RAC1,SCARB1,SOD2,TIMM9	AGT,CREB1,Collagen type I,EDN1,FOXO1,HIF1A,HNF1A,IL1B,Insulin,MYC,NFKBIA,NR1H4,PPARA,PPARG,PPARGC1A,RXRA,Rxr,TNF,TP53
interferon beta-1a		biologic drug			0.00219	ATP5MG,COX5A,COX6A1,CS,GSTP1,IGHM,KARS,NDUFA1,NDUFA2,PGK1,PSME1,SERPINA1,UQCRFS1
halofuginone		chemical drug			0.00224	Anp32a,ANXA4,AQP8,CP,CPQ,GATM,GPX3,HSPA4,Keg1,LGALS3BP,PPT1,PTPRS,SCPEP1,SELENOW
cobalt chloride		chemical reagent		1.857	0.00234	ABCB10,ACTA2,ALDOA,BNIP3,CLU,CP,HSP90AB1,PGK1,SERPINF1,VDAC1	AHR,ARNT,D-glucose,HIF1A,Hif1,MYC,NFKBIA,PPARD,PPARG,RB1,TP53,VHL,cobalt chloride
GALNT6		enzyme			0.00236	CDH2,CTNNB1,DPP4,FN1
galactose		chemical - endogenous mammalian	Activated	2	0.00236	COX5A,CS,FASN,VDAC1
manganese		chemical - endogenous mammalian			0.00236	GAPDH,HSPA5,PARK7,SOD2
GNMT		enzyme			0.0024	NPC1,NPC2,SCARB1
HIST1H1C		other			0.0024	ACTB,CTNNB1,GAPDH
MRPL14		other			0.0024	COX4I1,MT-CO2,MT-ND4
MT-TE		other			0.0024	MT-CO2,MT-ND4,MT-ND5
ZNF746		transcription regulator			0.0024	COX4I1,PDHA1,SDHA
mir-634		microrna			0.0024	LAMP2,OPA1,TFAM
EDN1		cytokine		1.918	0.00242	ACTA2,ACTB,ANXA4,ANXA6,ARF6,CDH2,CTNNB1,CTNND1,EGFR,FN1,HSPA5,INSR,ITGAV,ITGB1,MYL6,PDIA6,SOD1,YWHAE	AHR,ARNT,EDN1,ESR1,FOS,HIF1A,HRAS,Hif1,MYC,NFKBIA,NR1H4,PPARG,RXRA,TNF,TP53,VHL,beta-estradiol
NPPB		other	Inhibited	-2.433	0.00247	ACAT2,FDX1,FDXR,FN1,IDI1,SCARB1
LMX1B		transcription regulator	Activated	2.236	0.0025	COX6A1,NDUFA2,NDUFA3,NDUFA4,UQCRQ
LIPE		enzyme		-1.72	0.00253	CD36,CP,FASN,GAPDH,INMT,JUP,PC,PDHA1,RBP4,SCARB1,SCARB2,SUCLA2,YWHAG	LEP,LIPE,PPARG
CREB1		transcription regulator	Activated	2.19	0.0026	AK4,APOE,ARPC3,ATP1A1,ATP6V0D1,BNIP3,CDH2,Chil3/Chil4,CTNNA2,CYP51A1,FASN,FN1,GAA,GLA,HSPA4,HSPA5,IDI1,MRPL49,MYO1B,NDUFA10,NDUFA4,NDUFV1,NPC2,OCIAD2,OPA3,OXNAD1,PITPNB,PRCP,PSEN1,Ptprd,RBP4,RNH1,SLC16A1,SLC8A2,SOD2,SYNJ2,TAGLN2,TF,UQCRQ	CREB1,SREBF1,SREBF2,cholesterol
Histone h3		group			0.00274	AADAT,CD1D,CTNNA1,CTNNB1,CYP3A5,FASN,GAPDH,GAS2,IFITM3,MRPS9,NDUFA12,NDUFA5,NDUFAF2,NDUFAF6,NDUFB4,NDUFB6,NDUFB7,NDUFC2,NDUFS1,NDUFS2,NDUFS3,NDUFS4,NDUFV1,OPA1,PCBD2,SCARB1,SLC2A2,SOD2,STOM,SYNE2,TFAM,UQCRC1,WDR1
HDAC5		transcription regulator			0.0028	ACADL,ACADM,ACTA2,ATP5F1B,ATP5F1D,CPT2,CTNNB1,NDUFA1
FOS		transcription regulator	Activated	2.653	0.00289	Acp5,ANXA4,ARPC5,CLU,COBLL1,CTNND1,CTSB,CTSH,CTSV,CYCS,DLG1,FARS2,FASN,FETUB,FN1,FTH1,GAK,GAS2,GBA,GM2A,GSR,GSTP1,HSD17B10,HSPA5,ITGB1,LAMP2,LGALS3BP,MYH9,NDUFS7,NIPSNAP1,OCIAD2,PSMA7,RNH1,SELENBP1,SNAP23,Tpm1,TPP1,YWHAZ	FOS,HIF1A,Hif1,MYC,NFE2L2,NFKBIA,SREBF1,SREBF2,TP53,cholesterol
PRKAA2		kinase		-1.706	0.00304	ACTA2,ALB,COX4I1,CYP3A5,DDAH1,FASN,FN1,HIGD1A,HSPA5,OAT,SLC16A1,TFAM	AHR,AMPK,ARNT,ESRRA,HIF1A,Hif1,MYC,NFE2L2,PPARG,PPARGC1A,PPARGC1B,PRKAA1,PRKAA2,SIRT1,SREBF1,SREBF2,TP53,VHL,cholesterol
4-phenylbutyric acid		chemical - endogenous mammalian		1.576	0.00307	BCKDHA,CNP,GFER,Gstm3,GUSB,HSPA4,HSPA5,PARK7,SERPINA1,SOD2	4-phenylbutyric acid,HIF1A,NFKBIA,NR1H4,PPARG,RXRA,TNF
chenodeoxycholic acid		chemical - endogenous mammalian		-1.463	0.00307	APOB,APOE,APOM,CD36,Ces2c,CYP27A1,CYP3A5,FASN,SLC10A1,SLCO1B3	HNF1A,HNF4A,NCOR1,NR0B2,NR1H4,NR1I2,NR5A2,RXRA,chenodeoxycholic acid
APBB1		transcription regulator			0.00311	ACTA2,CD82,EGFR,Tpm1	APBB1,APP,FOXO1,HIF1A,MYC,NFKBIA,TP53
RGCC		other		1.053	0.00311	ACTA2,CDH2,FASN,FN1
ZNF148		transcription regulator			0.00311	BAK1,Cox5b,FDX1,FN1
IL5		cytokine	Activated	4.796	0.00316	ACAA2,AK3,ALDOA,ANXA2,ANXA6,ATP1B1,BNIP3,CTSC,ENDOG,FAM162A,GALK1,GCAT,HIGD1A,HSPA5,IDI1,IGHM,ITGAV,MANF,PDIA6,PDK1,PGM1,SNAP23,SNTB1	FOS,HRAS,IL5,MYC,NFKBIA,TP53
black raspberry extract		chemical drug			0.00327	ACTN4,ACTR2,AMBP,ANXA2,ARPC2,Cdc42,CTTN,GATD3A/GATD3B,GNG12,LAMP2,PSMA6,SEPT7
PRKAA1		kinase		-0.88	0.00354	ACTA2,ALB,CLU,COX4I1,CYP3A5,DDAH1,FN1,GPX1,HIGD1A,OAT,SIRT3,SLC16A1,SOD2,TFAM	ESRRA,HIF1A,Hif1,MYC,NFE2L2,NFKBIA,PPARG,PPARGC1A,PPARGC1B,PRKAA1,PRKAA2,RB1,SIRT1,TP53,progesterone
dihydrotestosterone		chemical - endogenous mammalian	Activated	2.026	0.00357	ACADVL,ACO2,Acp5,ACTB,ALDOA,APOE,APOM,CA3,CD36,CDH2,CLU,COBLL1,CTNNB1,DBI,DPP4,EGFR,FASN,FN1,FTH1,FTL,GAPDH,GPX3,GSTP1,INSR,IQGAP2,ITGB1,LYZ,MT-CO2,MT-CO3,MT-ND4,PC,PHB,SELENBP1,SELENOW,Slc25a1,SLC25A16,Slco1a1,TF	APBB1,APP,CREB1,Collagen type I,ERBB2,HIF1A,Hif1,MYC,NFKBIA,PPARG,TP53,dihydrotestosterone,progesterone
FXR ligand-FXR-Retinoic acid-RXRα		complex	Activated	2.219	0.00368	APOE,FASN,FETUB,SCARB1,SLCO1B3
2,4-dinitrophenol		chemical toxicant			0.00371	ATP5F1B,MT-CO2,TFAM
6-amino-4-(4-phenoxyphenylethylamino)quinazoline		chemical reagent			0.00371	APOE,ITGAV,ITGB1
ALKBH1		enzyme			0.00371	MT-CO2,MT-ND4,MT-ND5
L-phenylalanine		chemical - endogenous mammalian			0.00371	ALB,SOD2,TTR
LIMS1		other			0.00371	CTNNA1,ITGB1,PARVA
NSUN3		enzyme			0.00371	MT-CO2,MT-ND4,MT-ND5
meldonium		chemical drug			0.00371	CD36,GOT2,HADHA
AQP1		transporter		0	0.004	AK2,CES1,CTNNB1,PGK1
CBS/CBSL		enzyme		0.218	0.004	APOB,CSAD,GOT2,SCARB1
PCYT2		enzyme			0.004	CD36,FASN,PISD,SLC27A4
Ren2		peptidase		-0.453	0.004	CYCS,GNAI2,RAC1,TFAM
EGLN		group	Inhibited	-3.788	0.00412	AK4,BCKDHA,BCKDK,BNIP3,BPNT1,CCDC58,FTL,GAPDH,GRHPR,HMGCL,Orm1 (includes others),PDK1,PGK1,PGM1,SELENBP1	AHR,ARNT,EGLN,HIF1A,Hif1,MYC,VHL
tretinoin		chemical - endogenous mammalian	Activated	3.366	0.00415	Acp5,AKR1A1,ALDH9A1,ANXA2,ANXA6,Ap2b1,APOE,AQP9,BNIP3,CAD,CBR1,CD1D,CD36,CD82,CES1,Ces1b/Ces1c,Chil3/Chil4,CP,CPA1,CREG1,CTNNB1,CTNND1,CTSB,CTSC,CTSD,CTSS,CYP2W1,Cyp4a14,CYP4F2,DAP3,DBI,DPP4,EGFR,FABP5,FASN,FN1,GARS,GAS2,GFM1,GM2A,GNAO1,GNAS,GPX1,GRB2,GSTP1,HADHA,HMGCS2,HSD17B11,HSPA2,HSPD1,IGHM,INMT,ITGA1,ITGB1,IVD,LAMP2,LAP3,LGALS3BP,LIPA,LYN,MYH9,MYO1C,NCOA1,NDUFA13,NDUFAF4,NDUFB7,NDUFV1,NME2,…	ERBB2,FOS,FOXO1,HIF1A,MYC,NCOA2,NFE2L2,NFKBIA,NR1H4,PPARA,PPARG,PPARGC1A,RXRA,TNF,TP53,tretinoin
cisplatin		chemical drug		1.552	0.00432	AADAT,ABCB10,ACADM,ACADVL,ACTA2,ACTB,AGXT2,AIFM1,ALB,ANKFY1,ANXA2,ANXA4,ATP6V0C,BAK1,CLU,CP,CPT2,CTNNB1,CTNND1,CTSB,ENDOG,EPS8L2,FASN,FDXR,FN1,FXN,GOT2,GSTP1,HADHA,HSPA5,HYAL1,IDH2,ITGB1,LIPA,LYZ,OAT,PGM1,PLXNB2,PSEN1,RAC1,RBP4,SCO2,SLC10A1,SLC25A4,Slco1a1,SMPD1,SOD1,Tpm1,YWHAZ	APBB1,APP,FOXO1,HIF1A,Hif1,IGF1R,MYC,NFKBIA,NR1H4,PPARG,RB1,RXRA,TNF,TP53,cisplatin
irbesartan		chemical drug		-1	0.0044	CD36,HRAS,INSR,ITGAV,SERPINF1
linolenic acid		chemical - endogenous mammalian		0.277	0.0044	BAK1,CD36,CLU,FABP1,FASN	Esrra,HIF1A,HNF1A,HNF4A,NCOA2,NFKBIA,NR0B2,NR1H4,PPARA,PPARG,PPARGC1A,RXRA,SREBF1,TNF,linolenic acid
4-methylnitrosoamino-1-(3-pyridinyl)-1-butanone		chemical toxicant		0.128	0.00449	CTNNB1,EGFR,FASN,HP,SERPINA1,TF	4-methylnitrosoamino-1-(3-pyridinyl)-1-butanone,FOXO1,HIF1A,Hif1,MTOR,MYC,NFKBIA,SIRT1,SREBF2,TP53
HDL-cholesterol		complex		0	0.00449	APOB,CYP51A1,GPT2,IDI1,NUDT7,SLC2A2
SIRT1		transcription regulator		0.726	0.00455	ACADM,ACTB,ANXA4,BNIP3,CD36,CDH2,CELA1,COX4I1,CPA1,CTNNB1,CYCS,EPDR1,FASN,FN1,Hsd3b4 (includes others),IDH2,IFITM3,IGHM,LGALS3BP,MYL6,NDUFA5,PC,PHB,RAC1,SIRT3,SOD2,UQCRFS1	ESRRA,Esrra,FOXO1,HIF1A,Insulin,NFKBIA,NR1H4,PPARA,PPARG,PPARGC1A,PPARGC1B,RXRA,SIRT1,TNF,TP53
HSPA5	1.05	enzyme	Activated	2	0.00458	ACADM,ACADVL,CLU,FASN,HADHA,HSPA5,IDI1	FOXO1,HIF1A,HSPA5,Insulin,PPARA,PPARG,PPARGC1A,TP53,heparin
AICAR		chemical - endogenous mammalian		-0.088	0.00461	ACTA2,COX4I1,CTNNB1,CYCS,EGFR,FASN,FN1,HYOU1,SCARB1	AICAR,ESRRA,Esrra,FOXO1,HIF1A,Insulin,MTOR,PPARA,PPARG,PPARGC1A,PRKAA2,RXRA,SIRT1,SREBF2,TP53
UCP1		transporter	Activated	2.55	0.00462	BCKDHA,BCKDHB,CTSV,DBT,FASN,GARS,GPX3,GSR,NDUFA10,NDUFB8,NDUFS3,SDHB,SHMT2,SOAT2,UQCRC1
Hif1		complex	Activated	2	0.00474	ALDOA,BNIP3,CP,FN1,HTRA2,PDK1,PGK1,SLC16A1	Hif1,IL4,NFKBIA
lactacystin		chemical - protease inhibitor	Activated	2.465	0.00483	ACTB,AK2,APOB,ASAH2,ATP1A1,BAK1,CFL1,CPOX,CTSD,FTL,GBA,GNAI2,GSTP1,HSPA5,PSEN1,RAC1,SNTB2	APBB1,APP,HIF1A,MYC,NFKBIA,NR1H4,PPARG,PSEN1,RXRA,TNF,TP53,lactacystin
SREBF2		transcription regulator	Activated	2.932	0.00503	ACAA2,CYP4F2,CYP51A1,DBI,FABP5,FASN,FDPS,IDI1,LIPA	PPARG,SREBF1,SREBF2,cholesterol
NR5A2		ligand-dependent nuclear receptor		1.608	0.00506	APOM,CEL,CELA1,CELA3B,CPA1,FASN,GATM,GPT2,HP,SCARB1	NCOR1,NR5A2
GPI		enzyme		1.984	0.00506	FN1,RAC1,SKP2,STEAP4	GPI,HIF1A,NFKBIA,NR1H4,PPARG,RXRA,TNF
TOR1A		enzyme			0.00506	ALB,Anp32a,HSPA5,MPST
FOXA3		transcription regulator		-0.45	0.00515	ACADM,CYCS,CYP3A5,SLC2A2,TF,TTR	ESRRA,Esrra,FOXA3,PPARA,PPARG,PPARGC1A,TP53
NFKBIA		transcription regulator	Activated	2.613	0.00518	AK2,BCKDK,BNIP3,CAPZA2,CD82,CLU,CP,CTNNA1,CTNNB1,CTSB,CTSF,CTSZ,FN1,GATD3A/GATD3B,GM2A,GPX3,HSPA5,ITGAV,ITGB1,LIMA1,MT-CO3,PARK7,PDHA1,PICALM,PLD3,RAC1,SLC16A2,SOD1,SOD2,SPTBN1,YWHAZ	FOXO1,HIF1A,HNF1A,Hif1,IL1B,MYC,NFKBIA,NR1H4,PPARG,RB1,RXRA,Rxr,TNF,TP53
4-ethylsulfanylphenylmethylene hydantoin		chemical reagent			0.00532	CTNNB1,ITGB1
4-hydroxyphenylmethylene hydantoin		chemical reagent			0.00532	CTNNB1,ITGB1
CHCHD4		enzyme			0.00532	MT-CO2,NDUFS7
Diap		group			0.00532	ACTA2,SKP2
FTMT		enzyme			0.00532	FTH1,FTL
GNPTAB		enzyme			0.00532	GUSB,MANBA
HSPBP1		other			0.00532	HSPA1L,HSPA2
bongkrekic acid		chemical toxicant			0.00532	CYCS,MT-CO3
cercosporin		chemical - endogenous non-mammalian			0.00532	ACTA2,FN1
devazepide		chemical drug			0.00532	CTRB2,PRSS2
MECP2		transcription regulator			0.00533	ACTB,APOE,DPP4,ENPP4,FXYD1,GSTP1,HSPA5,IGHM,IVD,UQCRC1,YWHAB,YWHAZ
APH1A		peptidase			0.00539	EGFR,NCSTN,PSEN1	APH1A,PSEN1,TP53
CRTC3		other			0.00539	CYCS,IDH3A,MT-CO2
Ccl6		cytokine			0.00539	CTSS,CTSV,SERPINA1
FANCD2		other			0.00539	GPX1,SOD1,SOD2
KCNJ11		ion channel			0.00539	ACADM,ACADVL,MT-CO3	FOXO1,INS,KCNJ11,PPARA,SREBF1
brimonidine		chemical drug			0.00539	CTNNB1,GNAI3,JUP
poloxamer		chemical reagent			0.00539	ACADM,CD36,DMD
NR0B2		ligand-dependent nuclear receptor	Inhibited	-2.408	0.00549	ACADM,APOM,CD36,CEL,Ces2c,CYP51A1,FASN,SCARB1,SLC10A1	Esrra,FOXO1,HIF1A,Insulin,NCOA2,NCOR1,NR0B2,NR1H4,NR1I2,NR5A2,PPARA,PPARG,PPARGC1A,RXRA,SREBF1
F2		peptidase	Activated	4.503	0.00553	ACTA2,ALDH1B1,BSG,CAD,CLU,EPB41,ERP29,FN1,ITGB1,KIF13A,LAMP1,LAMP2,MYH9,RAC1,RNH1,SKP2,SLC12A7,SOD2,TAGLN2,TOMM40,TXNRD2	F2,FN1,FOS,HIF1A,MYC,NFE2L2,NFKBIA,PPARG,PRKAA1,SIRT1,SNAI1,TGFB1,TP53
beta-naphthoflavone		chemical toxicant		1.192	0.00573	APOE,CBR1,CYP2W1,FTH1,GSTP1,Slco1a4,SLCO2B1
Lh		complex		0.549	0.0058	ACP2,ACTA2,ACTB,ACTR2,ARPC4,CTNNB1,CTNND1,DUSP3,EGFR,FDX1,FDXR,GNAS,NPC2,PGK1,PHB,PI4K2A,PLIN3,SNAP23,SOD2,TLN1	ESR1,FOS,HIF1A,HNF1A,IL1B,Lh,MYC,NFKBIA,NR1H4,RXRA,Rxr,TP53,beta-estradiol
ATP7B		transporter	Activated	2.236	0.00587	CP,CYP51A1,FABP5,FASN,FDPS,IDI1
AMPK		complex	Activated	2.524	0.00607	ACO2,CS,CTNNB1,CYP4F2,FASN,IDH3A,MT-CO2,OAT,PDHB,SDHA,SOD1,TFAM	AMPK,ESRRA,Esrra,FOXO1,HIF1A,Hif1,INSR,MYC,NFKBIA,PDX1,PPARA,PPARD,PPARG,PPARGC1A,PRKAA2,RB1,SIRT1,SREBF1,TP53,palmitic acid
PLIN5		other	Inhibited	-2.219	0.00612	ACAA2,ACADL,ACADM,ACADVL,ACSM5	PLIN5,PNPLA2,PPARA,PPARG
1-(carboxymethylthio)tetradecane		chemical drug		1.982	0.00629	CPT2,DECR1,ECI1,FABP1	1-(carboxymethylthio)tetradecane,Esrra,FOXO1,NCOA2,NR1H4,PPARA,PPARD,PPARG,PPARGC1A,RXRA,SREBF1
ADRB1		g-protein coupled receptor			0.00629	ANXA4,GNAS,HSPA5,Tpm1
2,3,4,7,8-pentachlorodibenzofuran		chemical toxicant		-0.31	0.00639	AKR1A1,CA3,CES1,COMT,CYCS,GRHPR,HSPA2	2,3,4,7,8-pentachlorodibenzofuran,PPARG,progesterone
FST		other		1.65	0.00639	CD36,CPS1,CTRB2,CYCS,FN1,HP,SERPINA1	FOXO1,FST,MTOR,SIRT1,SREBF2,TP53
MBD2		transcription regulator		-1.981	0.00694	ACTB,APOE,CEL,DPP4,GSTP1,IGHM,OAT,PRSS2
PIK3CA		kinase		0	0.00694	ATP1A1,CDH2,FASN,GSR,HSP90AB1,ITGB1,PDK1,TGM1	ERBB2,HIF1A,MYC,NFKBIA,PIK3CA,PPARG,TP53
calphostin C		chemical - kinase inhibitor	Inhibited	-2.607	0.00694	ACTA2,CD36,CLU,FN1,HSPA5,RAP1B,SCARB1,SOD2	APBB1,APP,EDN1,HIF1A,HNF1A,IL1B,MYC,NFKBIA,NR1H4,PPARG,RXRA,Rxr,TNF,TP53,calphostin C
CA4		enzyme			0.00714	CTRB2,GUSB,HSPA5,Ngp,SLC4A1
NOS2		enzyme		1.152	0.00735	BNIP3,Chil3/Chil4,COX4I1,CP,CTSC,CYCS,FASN,ITIH4,LGALS3BP,Orm1 (includes others),PC,PIGR,PLSCR1,SERPINH1,SFXN1,SPR	FOXO1,HIF1A,MTOR,NFKBIA,NOS2,NR1H4,PPARG,RXRA,SIRT1,SREBF2,TNF,TP53
AEBP1		peptidase			0.00746	ACTA2,APOE,CD36	AEBP1,HIF1A,NFKBIA,NR1H4,PPARG,RXRA,TNF
BQ-788		biologic drug			0.00746	AQP9,CTNNB1,CTNND1
Irp		group			0.00746	ACO2,FTH1,FTL
S100P		other			0.00746	ACTB,CFL1,CTSD
largazole		chemical - endogenous non-mammalian			0.00746	DPP4,GAPDH,PDK1
ethoxyquin		chemical toxicant		1.121	0.0077	FTH1,GSTP1,Slco1a1,SLCO2B1
HIF1A		transcription regulator	Activated	2.435	0.00776	ACTA2,ALDOA,APOE,AQP9,ARPC2,ATP5PF,BNIP3,CD36,CDH2,CTSD,EGFR,FAM162A,FN1,GAPDH,HMGCL,HP,HSPA4,HSPA5,ITGA1,ITGAV,JUP,MANF,MT-CO3,PDHA1,PDK1,PGK1,SOD2,SSBP1,TFAM	AHR,ARNT,FOXO1,HIF1A,Hif1,IL4,NFKBIA,NR1H4,PPARG,RXRA,TNF
3-nitropropionic acid		chemical toxicant			0.00786	ATP1B1,ATP5PF,CBR1,COX6A1,COX6B1,GAPDH,PC	3-nitropropionic acid,HTT,PPARG,PPARGC1A,SREBF1,TP53
NKX3-1		transcription regulator			0.00786	CA3,CTNNB1,CTSB,CTSV,CTSZ,PF4,VNN1
NCOA2		transcription regulator			0.00797	ALDH1B1,APOM,CTNNB1,CYP51A1,FASN,GLO1,GPD2,IDI1,LYZ,SLC2A2,Sult2a2	FOXO1,L-triiodothyronine,NCOA2,NCOR1,NR1H4,NR5A2,NRF1,PPARA,PPARG,PPARGC1A,RXRA
RORC		ligand-dependent nuclear receptor			0.00799	Aox3,AQP8,ATP1B1,CD36,CYP3A5,Cyp4a14,Gk,GSTP1,Hsd3b4 (includes others),Keg1,NAPSA,SELENBP1,Slco1a1,Slco1a4
IL1B		cytokine		1.305	0.00812	ACTA2,ALDH7A1,APOB,APOE,ASAH2,ATP1A1,CD82,CFB,CP,CTNNB1,CTSB,CTSF,CTSS,CTSZ,CYP3A5,DBI,DPP4,ENPP1,FABP1,FABP5,FN1,GLA,GM2A,GNAS,GUSB,HEXA,HEXB,HP,HSPA1L,HSPA5,INSR,ITGA1,ITGAV,ITGB1,MT-CO2,PDK1,PHB2,PIGR,PLD3,PLSCR1,PSEN1,PSME2,SCARB1,SERPINF2,SERPINH1,SIRT3,SLC10A1,SLC25A4,SLC2A2,Slco1a1,Slco1a4,SOD2,TGM1,TLN1	D-glucose,FOS,HIF1A,HNF1A,HNF4A,IL1B,MYC,NFKBIA,NR0B2,NR1H4,PPARD,PPARG,RXRA,SNAI1,TGFB1,TNF,TP53
LPIN1		phosphatase			0.00828	ACADM,ACADVL,APOE,FASN,FDPS	FOXO1,LPIN1,PPARA,PPARD,PPARG,PPARGC1A,RXRA,SIRT1,SREBF1,SREBF2,TP53,palmitic acid
E2F1		transcription regulator		0.419	0.00839	ACADL,ACTR3,BAK1,BCS1L,BNIP3,Ces1b/Ces1c,COX4I1,COX5A,Cox7c,CTNNB1,CTSB,FHIT,GM2A,HADHA,HSPD1,HSPE1,IDH3A,INMT,LACTB,PDK1,PHB,PMPCB,PPT2,SDHA,SERPINF2,SOAT2,SOD2,Sult2a2,TFAM,TGM1,TRAP1,UQCR11,YWHAE	E2F1,ESRRA,Hif1,MYC,NFKBIA,PPARG,PPARGC1A,PPARGC1B,RB1,SIRT1,TP53
ILK		kinase		1.516	0.00847	CTNNB1,FN1,ITGB1,RNH1,RSU1,SLC4A1	CREB1,FOS,HIF1A,ILK,KRAS,MYC,NFE2L2,NFKBIA,PPARG,SNAI1,TGFB1,TP53
tamoxifen		chemical drug		1.957	0.00862	AMBP,AQP9,ASAH1,ATP5F1B,CD36,CDH2,CLU,CSAD,CTSD,CYCS,CYP3A5,EGFR,FABP1,FASN,FLOT1,GAPDH,HSP90AB1,PDZK1,PTPRS,SOD2,TSPAN9	CREB1,ESR1,ESRRA,FOXO1,IGF1R,PPARG,PPARGC1A,PPARGC1B,TP53,tamoxifen,testosterone
FGF10		growth factor	Activated	2.412	0.00868	ANXA2,CPA1,CTSB,CTSH,CYP51A1,LRPAP1,VNN1
PPP1R13L		transcription regulator	Activated	2	0.00931	CTNNB1,ITGAV,ITGB1,JUP
SENP1		peptidase	Activated	2	0.00931	Cox5b,CYCS,IDH3A,TFAM	ESRRA,Esrra,PPARA,PPARG,PPARGC1A,SENP1,TP53
ANGPT2		growth factor	Activated	2.183	0.00934	ACTA2,CFB,COMT,CWC22,EFR3A,EGFR,FN1,HSPA2,HSPA4,HSPA5,HSPD1,LYN,PDIA6,SOD1,SOD2,TOR1AIP2	ANGPT2,HIF1A,HNF1A,IL1B,MYC,NFKBIA,NR1H4,PPARG,RXRA,Rxr,TNF,TP53
VEGFB		growth factor		1.603	0.00949	BAK1,GPX1,GSR,SLC27A4,SOD1,SOD2
beta-carotene		chemical - endogenous mammalian	Inhibited	-2.219	0.00949	ALB,CELA1,DBI,Orm1 (includes others),RBP4,SCARB1	HIF1A,NFKBIA,NR1H4,PPARG,RXRA,TNF,beta-carotene
Hmgn3		other			0.00953	AMBP,SERPINA1,SERPINH1,SLC2A2,TTR
PRMT1		enzyme			0.00953	CNP,CTNNB1,FTH1,FTL,PRDX3
nicotinic acid		chemical - endogenous mammalian		-0.447	0.00953	CD36,FABP1,FASN,GAPDH,SCARB1	HIF1A,NFKBIA,NR1H4,PPARG,RXRA,SREBF1,SREBF2,TNF,cholesterol,nicotinic acid
H2AFY		other		0.378	0.00956	ACADL,ATP5F1C,CD36,FASN,FN1,NDUFB6,SLC2A2
IL4		cytokine	Activated	5.064	0.00956	ACOT9,ACP2,Acp5,ACTA2,AK2,ALDH2,ANXA2,ANXA4,ANXA6,APOE,ARSB,ATP5MD,AUH,BNIP3,CAD,CAND1,CD36,Cdc42,Chil3/Chil4,COBLL1,CPOX,CTNNA1,CTSC,DARS2,DDAH1,DECR1,DHODH,DPP4,FAM162A,FASN,FLNB,FN1,GATM,GCAT,GFM2,HTRA2,ITGA1,ITGAV,ITGB1,LAMP2,LGALS3BP,LRPPRC,MYH9,PDK1,PHB,PIGR,PLSCR1,PSMA6,PSME1,SPTBN1,TLN1,UGGT1,UQCRC1	CREB1,Collagen type I,HIF1A,HNF1A,IL1B,IL4,MYC,NFKBIA,NR1H4,PPARG,RXRA,Rxr,TNF,TP53
SRC		kinase	Activated	2.795	0.00966	ACAT1,CTNNB1,CTNND1,CTSB,CTSV,EGFR,FN1,LAMP1,LAMP2,PGK1,RETSAT	CREB1,ERBB2,FOS,HIF1A,HRAS,Hif1,KRAS,MYC,NFE2L2,NFKBIA,PPARG,SRC,TP53
miR-124-3p (and other miRNAs w/seed AAGGCAC)		mature microrna	Inhibited	-4.222	0.00979	ACAA2,AK2,ALDH9A1,ARPC1B,CTNND1,GNAI3,HADH,HADHB,IQGAP1,ITGB1,MYH9,PGM1,PTTG1IP,RHOG,SLC16A1,STOM,SUCLG2,TLN1
APOA2		transporter			0.00994	ACADM,APOB,SCARB1	APOA2,FOXO1,PPARA,PPARD,SIRT1,SREBF1,SREBF2,cholesterol,palmitic acid
CA074-methyl ester		chemical reagent			0.00994	CTSB,LAMP1,LAMP2	CA074-methyl ester,ERBB2,HIF1A,MYC,NFKBIA,PPARG,TP53
orlistat		chemical drug			0.00994	APOB,HSPA5,SKP2
L-dopa		chemical - endogenous mammalian		-1.482	0.00996	ABCB8,ACTA2,CAP1,CASK,COMT,Cox5b,CTSB,CTSC,CTSZ,DPP7,FDPS,FTL,GAPDH,GLB1,GNAS,GNS,GPD2,HEXA,HEXB,HRAS,IQGAP1,KARS,LAMP2,LASP1,Mocs1,MRPL48,MYO1B,NDUFA5,NDUFA8,NDUFS4,NIT1,NPC2,PLD4,PSAP,Ptprd,RAB8A,RILP,RTRAF,SFXN3,SKP2,VDAC1,WDR1
thioacetamide		chemical toxicant	Activated	2.213	0.0101	ACTA2,Anp32a,ANXA2,ANXA4,AQP8,CLU,CP,CPQ,CTSF,GATM,GPX3,HSPA4,Keg1,LGALS3BP,PPT1,PTPRS,SCPEP1,SELENOW,Tpm1
resiquimod		chemical drug		0.372	0.0101	ACADS,ANXA4,ATP5F1A,ATP5F1C,ATP5PF,DLD,FH,GM2A,GPX1,LAP3,MRPS22,PARK7,PSMB2,SOD2,YWHAB
AMFR		transmembrane receptor			0.0103	CD82,MFN1
ARID5B		transcription regulator			0.0103	ACTA2,UQCRB
CTNNAL1		other			0.0103	FN1,ITGAV
DEETGE-CAL-Tat		chemical reagent			0.0103	GPX1,SOD2
DTNB		other			0.0103	DMD,SNTB1
GLIPR2		other			0.0103	ACTA2,EGFR
GLS		enzyme			0.0103	ACTA2,FN1
HCAR1		g-protein coupled receptor			0.0103	BSG,SLC16A1
MCU	2.127	ion channel			0.0103	ATP5F1A,NDUFA9
PAPOLA		enzyme			0.0103	MT-CO2,MT-CO3
PDE8A		enzyme			0.0103	CYP51A1,FDPS
PDGFRbeta-recognizing cyclic peptide		chemical reagent			0.0103	ACTA2,FN1
RAR ligand-RARα-Retinoic acid-RXRα		complex			0.0103	SLC10A1,SLCO1B3
TAOK2		kinase			0.0103	GSTP1,SOD2
gemcabene		chemical drug			0.0103	APOB,APOE
protoporphyrin IX		chemical - endogenous mammalian			0.0103	BAK1,FXN
thymeleatoxin		chemical toxicant			0.0103	INSR,SOD2
CD3		complex	Activated	4.788	0.0104	ACADS,ACTN4,ACTR3,AHCYL1,ATP5F1C,COX5A,CS,CYC1,CYCS,DDT,DPP4,FDPS,FTL,GAPDH,GNAS,HAX1,HSPA5,HSPE1,LAMP1,LONP1,LYN,MDH2,MRPL11,NAGA,NDUFB6,NIT1,OGDH,PHB,PHB2,PSAP,PSMA6,RAB8A,RPS14,SCO1,SRSF7,STOM,TSPAN9,UQCR11,VDAC2,VDAC3
LDLR		transporter		-0.783	0.0105	APOB,APOE,CD36,CYP27A1,FASN,H6PD,HSPA5,PSMA7,PSME2,SCARB1
TCOF1		transporter			0.0107	AK4,ANXA2,BNIP3,DNAJC11,GALK1,GRHPR,IQGAP1,TBRG4
YAP1		transcription regulator			0.0109	ACAT1,ACAT2,ACTA2,CD36,CPT2,EGFR,FASN,FN1,HMGCS2,NDUFB3,OXNAD1
EDN3		other		0	0.0111	CDH2,CTNNB1,CTNND1,ITGB1
LGR5		transmembrane receptor			0.0111	AQP9,OAT,PLBD1,SLC22A1
linalool		chemical - endogenous non-mammalian			0.0111	ECHS1,FABP1,SLC27A4,SOD1
HOXA10		transcription regulator		-1.291	0.0111	ACTB,APOE,CA3,CTSV,DPP4,EGFR,FN1,HMBS,IDH2,INMT,LYZ,PIGR,RHOG,RP2,YWHAG
lipopolysaccharide		chemical drug	Activated	2.098	0.0112	ABCB10,ACADM,ACTA2,ACTN4,AK4,ALB,ALDH2,APOB,APOE,ARPC1B,ATP1A1,ATP6V0D1,CD1D,CD36,CDH2,CFB,Chil3/Chil4,CLIC4,COX4I1,CP,CR1L,CREG1,CSTB,CTNNB1,CTSB,CTSC,CTSV,CYCS,CYP27A1,CYP3A5,CYP4F2,ERP44,FABP5,FASN,FLOT2,FN1,FTH1,GSTP1,HADHB,HMGCS2,HP,HSPA5,HYOU1,IGHM,INSR,ITGAV,ITGB1,ITIH4,LASP1,LGALS3BP,LIPA,LYN,LYZ,MAP2K2,MFN1,MYH9,NCOA1,NDUFV2,Orm1 (includes others),P2RX4,PARK7,PC,PF4,PIGR,PLD4,PLSCR1,PSMA…
GW 4064		chemical toxicant		1.633	0.0115	APOE,APOM,DDAH1,MT-CO2,SLC10A1,Slco1a1,TFAM
benzene		chemical toxicant		0.378	0.0115	BNIP3,NCKAP1,NDUFS1,SLC16A1,Slco1a1,STOM,YWHAQ
trichloroethylene		chemical toxicant		0.378	0.0115	BNIP3,NCKAP1,NDUFS1,SLC16A1,Slco1a1,STOM,YWHAQ
trans-hydroxytamoxifen		chemical drug		0.389	0.0116	ALDH4A1,BAK1,CLU,CTSH,GNS,GSTP1,MYO1B,PDZK1,SELENBP1,SMPD1,STXBP3
Akt		group		-1.069	0.0117	ACTA2,ATP5F1A,BAK1,CD36,COX4I1,CP,CTNNB1,CTSD,EGFR,FHIT,FN1,GSR,INSR,MT-CO2,NDUFB8,NDUFV1,SCARB1,SDHB,SKP2,SOD2,TFAM
Collagen(s)		complex		0.762	0.0118	ACTB,CR1L,FN1,LAMP1,LAMP2,SERPINH1
ZNF106		other		0	0.0118	COX7A2L,GADD45GIP1,IFITM3,LYZ,NDUFB10,TMEM106B
OSM		cytokine		-0.513	0.0122	ACTA2,AHCYL1,ALB,ANXA2,AQP9,ARF6,ASAH1,BAK1,BBOX1,CASK,CDH2,CLPP,CLPX,COX6B1,COX7B,CTSH,CTSV,CYP3A5,EPHB6,ETFB,FASN,FETUB,FN1,GNS,GRHPR,HP,HSPA2,HSPA5,OGDH,PGK1,PIGR,SERPINA1,SLC16A1,SMPD1,SORD
HNF1B		transcription regulator		1.982	0.0123	ACADVL,ALB,AMBP,ANXA4,FN1,SERPINA1,SERPINH1,SLC2A2,Slco1a1,SOAT2,TTR
BMS-690514		chemical drug		-0.447	0.0124	CTSF,CTSH,CYCS,HSPA4,HSPE1
diphenyleneiodonium		chemical reagent		-1.709	0.0126	ACTA2,EGFR,FN1,HSPA5,RAC1,SOD2,TRA2B
ACE2		peptidase			0.0128	ACTA2,BNIP3,FN1
ITGA3		other			0.0128	CTSV,FN1,TLN1
PCK1		kinase			0.0128	ACADL,ACADM,ACADVL
azetidyl-2-carboxylic acid		chemical reagent			0.0128	CLU,HSPA5,HSPA9
WT1		transcription regulator		0.068	0.013	BAK1,CLIC4,CMPK1,CTNNB1,CTSV,EGFR,ETFA,FDPS,GSR,IDI1,INSR,JUP,MTIF2,MYL6,NCSTN,SRSF6,TARS,TRAP1
NR1H3		ligand-dependent nuclear receptor	Activated	2.519	0.0131	ACTA2,APOE,APOM,FASN,FDPS,GPX1,GPX3,GSTP1,RPS14,SCARB1,SLC16A2
ABCA1		transporter		0.365	0.0131	APOB,APOE,APOM,CYP51A1,HSPA5,SCARB1
FGF21		growth factor	Activated	2.401	0.0131	ACADM,BDH1,FASN,HMGCL,HMGCS2,Slc25a1
Hbb-b2		other			0.0131	FN1,FTH1,FTL,Mbl1,SERPINF2,TF
H2AFX		transcription regulator			0.0131	ACTB,CLU,EPDR1,MYL6
ezetimibe		chemical drug		1.236	0.0131	APOB,CYP51A1,FDPS,IDI1
Sos		group			0.0134	COBLL1,CTNND1,DLG1,FETUB,GAS2,GBA,GM2A,GSR,HSD17B10,ITGB1,LGALS3BP,MYH9,NDUFS7,Tpm1,TPP1,YWHAZ
LHX1		transcription regulator	Activated	3.138	0.0136	AADAT,ATP1B1,DPP4,GATM,Hsd3b4 (includes others),Keg1,NAPSA,PDZK1,SLC26A1,SLC47A1
SYVN1		transporter	Activated	3.464	0.0139	ACP2,ATP1A1,FASN,ITGAV,ITGB1,LGALS3BP,NUDT21,SLC16A1,SNAP23,STOM,TARS,TMEM106B
PAK1		kinase			0.0141	CTNNB1,CTNND1,CTSD,FN1,SCARB1
cadmium		chemical toxicant		1.025	0.0146	AGXT2,ALB,ATP1A1,DLD,GNS,HSPA5,RETSAT,SERPINF1
n-nitrosomethylbenzylamine		chemical toxicant			0.0146	ACTN4,ACTR2,AMBP,ANXA2,ARPC2,Cdc42,CTTN,GATD3A/GATD3B,GNG12,LAMP2,PSMA6,SEPT7
quercetin		chemical drug	Activated	2.191	0.0146	ACAA2,COMT,Cyp4a14,EGFR,FASN,GNAI3,HMGCS2,HSPA5,PCCA,PRDX3,SOD1,TFAM
raloxifene		chemical drug		0	0.0153	ALDH4A1,BAK1,CLU,CTSH,FLNB,GNS,IDH2,ITGB1,MYO1B,NCOA1,RAC1,SELENBP1,SMPD1,SOD1
EIF2AK3		kinase		1.976	0.0154	CPA1,CPOX,CTSC,ERO1B,HSPA5,HSPA9,LONP1,MECR,SHMT2,TARS
CETP		enzyme		1.165	0.0154	APOB,APOE,HSPA5,PLIN3
MGP		other			0.0154	ACTA2,ALB,CELA1,TTR
cafestol		chemical - endogenous non-mammalian		1	0.0154	CYP27A1,CYP3A5,GSTP1,SLC10A1
fibric acid derivative		chemical drug			0.0154	APOB,APOM,FASN,TFAM
miR-30a-3p (and other miRNAs w/seed UUUCAGU)		mature microrna	Inhibited	-2	0.0154	ANKFY1,LIMA1,MCCC2,RSU1
LGALS3		other		-0.128	0.0158	Chil3/Chil4,CTSF,CTSH,CTSV,FN1,ITGAV,ITGB1,LAMP1,RAC1
SMARCB1		transcription regulator	Activated	3.464	0.016	ACAT1,ACTR2,ATP1B1,BNIP3,CA5A,CTTN,Cyp2d26,Cyp4a14,DSG2,HP,JUP,PC,PLXNB2,SKP2
AK1		kinase			0.0162	ACADL,GAPDH,GLUD1
BCO1		enzyme			0.0162	DECR1,DLAT,SCARB1
PEX5L		ion channel			0.0162	CYP27A1,FDPS,IDI1
EIF4E		translation regulator	Activated	3.45	0.0162	BAK1,BNIP3,CAPZB,DGUOK,EGFR,GPX3,GRB2,HMOX2,HRAS,PHB,RHOG,SKP2
MRTFA		transcription regulator		0.616	0.0162	ACTA2,ACTB,ARPC1B,ARPC4,COMT,CTTN,ITGB1,MYH9,Ngp,RAC1,SCARB1,TST
TCF7L2		transcription regulator	Activated	4.379	0.0163	ACADL,AQP9,CAP1,CNP,CTNNA1,CYP51A1,EGFR,ENPP4,ENTPD5,FH,FTH1,HMGCS2,HSPA2,LAMP1,MMGT1,NPC1,NPC2,PICALM,RHOG,SLC17A2,SNAP23,STXBP3,TWF1
Asc2		other			0.0168	CYP3A5,GSTP1
CRK		other			0.0168	CTNND1,RAC1
Collagen type V		complex			0.0168	ITGAV,ITGB1
DCX		other			0.0168	ACTN4,ACTR3
DGKE		kinase			0.0168	CS,Gk
DVL3		other			0.0168	CTNNB1,CTNND1
FA2H		enzyme			0.0168	FASN,INSR
MCF2		other			0.0168	ITGA1,ITGB1
MYCL		transcription regulator			0.0168	CAD,HSPD1
NME3		kinase			0.0168	ITGA1,ITGB1
PLAA		other			0.0168	ANXA4,CLU
hypochlorous acid		chemical drug			0.0168	ACTA2,CTNNB1
manganese chloride		chemical reagent			0.0168	SLC39A14,SOD2
miR-431-3p (miRNAs w/seed AGGUCGU)		mature microrna			0.0168	CD81,TRAP1
nitrate		chemical - endogenous mammalian			0.0168	PRDX3,SOD2
spiperone		chemical drug			0.0168	SDHA,SDHB
sulfadimethoxine		chemical toxicant			0.0168	Gstm3,GSTP1
tin mesoporphyrin		chemical drug			0.0168	Slc25a1,SLC25A20
SLC13A1		transporter		-1	0.0168	AQP8,CLPX,GFM1,HSPA5,INMT,SLC16A1,SLC38A4,SLCO1B3,Sult2a2
GNA12		enzyme		1.588	0.0169	ACTA2,ARPC5,CFL2,EGFR,GSR,GSTP1,IQGAP1,RDX
cerivastatin		chemical drug		0.655	0.0169	CD36,CNP,DBI,FDPS,FN1,GPX1,IDI1,INSR
PGR		ligand-dependent nuclear receptor	Activated	4.179	0.0172	AHCYL1,AK3,AK4,ATP1B1,CD36,COMT,CPT2,CTBS,CTSD,EGFR,FLOT2,FN1,HSPA2,ITGB1,NPC1,P2RX4,PISD,SERPINA1,SNTB2,SRSF7
Ap2		group			0.0178	ALB,APOB,LIPA,MT-CO2,SMPD1
mercuric chloride		chemical toxicant			0.0178	CDH2,GSR,HP,HSPA9,Orm1 (includes others)
AKT3		kinase		1.982	0.0178	COX4I1,MT-CO2,RAC1,TOMM70
LCAT		enzyme		-0.762	0.0178	APOE,CLU,HSPA5,SCARB1
PD98059		chemical - kinase inhibitor	Inhibited	-3.442	0.0182	ACAT2,ACTA2,ACTR3,ALDOA,BDH1,BNIP3,CD36,CDH2,CLU,CTNNB1,CTSB,CTSH,CYCS,EGFR,FASN,FN1,FTH1,HADHB,HSPA5,HYOU1,INSR,ITGAV,ITGB1,LAMP1,LAMP2,NPC1,PC,RETSAT,SCARB1,SELENBP1,SERPINA1,SOD1,STOM,TF,TOMM40
NRG1		growth factor		-0.475	0.0183	ACAT1,ARPC4,BAK1,BNIP3,CHCHD3,ETFB,FABP5,FN1,GPX3,IDI1,IMMT,ITGAV,NDUFS1,PAFAH1B1,PCCB,SDHA,TF
NR1I3		ligand-dependent nuclear receptor	Activated	2.554	0.0184	Ces2a,Ces2c,CYP27A1,CYP3A5,FASN,Gstm3,GSTP1,Slco1a4,SLCO1B3,STEAP4
mir-1		microrna	Inhibited	-2.945	0.0184	ADPGK,ANXA2,CAP1,FN1,HSPD1,LASP1,MTX1,PICALM,TAGLN2,TWF1
SP1		transcription regulator	Activated	4.137	0.019	ACTA2,APOE,ATP5F1B,ATP6V0C,C1QBP,CAD,CDH2,CES1,Ces2c,CTSD,CYC1,CYP51A1,DMD,EGFR,FASN,FDX1,FN1,GNAI2,GNAS,HADHA,HADHB,HSPA5,IFITM3,INSR,ITGAV,LIPA,PDK1,PGK1,SCARB1,SLC25A4,SMPD1,SOD1,SOD2,TFAM,TGM1
ESR2		ligand-dependent nuclear receptor		1.172	0.0191	ANXA4,APOE,CDH2,CES1,CTNNB1,CTSD,DDAH1,EGFR,FASN,GCSH,GLB1,GM2A,GSTP1,HSPA2,ITGB1,MPC1,NIPSNAP1,PCBD1,PDZK1,RBP4,RP2,SCARB1,SFXN3,SKP2,SLC25A4,SORD,SUCLA2,TRIM23
25-hydroxycholesterol		chemical reagent		-1.484	0.0191	ACAT2,CYP4F2,FASN,FDPS,GPX3,HSPA5,SCARB1
FOLR1		transporter			0.0191	ACTN4,AK3,COQ7,DNASE2,GBA,LYZ,MRPS6,SORD,TAGLN2
FOXO4		transcription regulator		0.659	0.0191	BNIP3,CYP51A1,ENPEP,FABP5,FASN,FLNB,IDI1,PRCP,SOD2
ATF4		transcription regulator	Activated	3.268	0.0192	CPOX,CTNNB1,CYP27A1,FASN,GARS,HSPA5,HYOU1,MRPS7,PSEN1,SERPINF1,SHMT2,SOAT2,SOD2
tanespimycin		chemical drug		0.389	0.0193	BAK1,CYCS,FASN,HSP90AB1,HSPA5,HSPA9,LYN,PRDX3,PSMA7,SERPINH1,SOD2
HNF4α dimer		complex			0.0199	FABP1,GAPDH,SLC2A2
Hnf3		group			0.0199	AMBP,SLC2A2,TTR
SMPD1	1.312	enzyme			0.0199	ACTA2,CTSB,SLC2A2
diacylglycerol		chemical - endogenous mammalian			0.0199	ACADM,CD36,FABP1
mir-451		microrna			0.0199	PGM1,RAC1,YWHAZ
NCOR-LXR-Oxysterol-RXR-9 cis RA		complex		1	0.0205	APOE,CD36,CYP51A1,FASN
NR2C2		ligand-dependent nuclear receptor			0.0205	APOE,CD36,HADHA,NDUFAF1
estrogen		chemical drug	Activated	3.051	0.0211	ALB,ALDH1B1,APOB,APOE,ATP5PF,CLU,COMT,CTSD,EGFR,FN1,FTH1,GALK1,ITGB1,OAT,PISD,SCARB1,SKP2,Slco1a1,SOAT2,SOD1
prednisolone		chemical drug		-1.698	0.0213	APOE,ARSA,BAK1,BNIP3,Chil3/Chil4,CTSB,CTSS,GAA,GM2A,GPX3,INSR,MRPS16,MYH9,PARK7,PGK1,SOD1,SOD2
berberine		chemical drug		-0.067	0.0218	AIFM1,ATP5F1A,BSG,CYP3A5,Cyp4a14,ENDOG,FN1,INSR,SCARB1,SLC10A1
LRP1		transmembrane receptor		1.109	0.0221	CDH2,CTSD,INSR,ITGB1,SERPINF1
S100A4		other		0.482	0.0221	BNIP3,CLIC4,CTNNB1,FN1,PF4
IL3		cytokine	Activated	3.069	0.0222	AKR1A1,ALDH2,CAPZB,Ces1b/Ces1c,Chil3/Chil4,CTTN,FASN,GNAO1,GNAS,GPX1,HSPA2,HSPA5,HSPA9,ITGAV,LYN,MAN2B1,MYO1C,PSME1,RPS14,SOD1,SSBP1,TARS,YWHAG
methylmercury		chemical toxicant		0.378	0.0223	BNIP3,NCKAP1,NDUFS1,SLC16A1,Slco1a1,STOM,YWHAQ
PP2/AG1879 tyrosine kinase inhibitor		chemical - kinase inhibitor	Inhibited	-2.414	0.0223	CDH2,EGFR,FN1,JUP,LYN,PRDX3,RAC1,SOD2
tetrachlorodibenzodioxin		chemical toxicant		-0.11	0.0224	ABCB6,AKR1A1,CA3,CBR1,CD36,CES1,COMT,CTSD,CTSV,EGFR,ENPEP,GRHPR,HRAS,Hsd3b4 (includes others),HSPA2,IGHM,MANF,PF4,SERPINH1,SLC17A2,Slco1a4,SLCO2B1,SOD1,STEAP4,TGM1
CXCL12		cytokine		0.582	0.0233	ACTA2,ARPC4,CD36,CD82,CTNNB1,CYP3A5,DPP4,EGFR,FN1,GAS2,GSR,ITGB1,SEPT7,SSBP1,TF
Z-LLL-CHO		chemical - protease inhibitor	Activated	2.869	0.0237	ACTB,AK2,ATP1A1,CFB,CFL1,CLU,CTNNB1,CTSB,DMD,FASN,GSTP1,HSPA4,HSPA5,HSPA9,HSPD1,ITGB1,PTPN6,RAC1,SKP2,SOD1,SOD2
maslinic acid		chemical - endogenous non-mammalian			0.0239	ARPC4,CFL1,FLOT2,GRB2,IGHM,TLN1,YWHAE,YWHAG
HIPK2		kinase		1.673	0.024	ABCB10,EPB41,FECH,ITGA1,RAC1,SLC4A1,TFR2
1-naphthylisothiocyanate		chemical toxicant			0.0241	SLC10A1,Slco1a1,SLCO1B3
CAPN3		peptidase			0.0241	FTH1,GPX3,SOD2
CLCN5		ion channel			0.0241	CA3,CTSB,SOD1
CRTC1		transcription regulator			0.0241	CYCS,IDH3A,MT-CO2
EHHADH		enzyme			0.0241	CD36,Cyp4a14,FASN
PLAGL1		transcription regulator			0.0241	FABP1,LOC102724788/PRODH,SORD
leupeptin		chemical - protease inhibitor			0.0241	GBA,HRAS,ITGB1
BICC1		other			0.0244	EGFR,PIGR
CV 3988		chemical reagent			0.0244	ITGAV,ITGB1
CXXC5		other			0.0244	ACTA2,CTNNB1
F Actin		complex			0.0244	CTSS,CTSV
Fructus xanthii aqueous extract		chemical - endogenous non-mammalian			0.0244	CD36,FASN
G6PC		phosphatase			0.0244	HSPA5,HYOU1
KRT19		other			0.0244	ERP29,HSPA5
SLC16A1	1.091	transporter			0.0244	BSG,SLC16A1
SRPK1		kinase			0.0244	INSR,RAC1
SSPN		other			0.0244	CDH2,CTSB
UDP-D-glucose		chemical - endogenous mammalian			0.0244	HSPA5,HYOU1
acetazolamide		chemical drug			0.0244	GUSB,HSPA5
calcium chloride		chemical drug			0.0244	CD1D,ENPP1
ferric chloride		chemical toxicant			0.0244	FTH1,FTL
taspoglutide		biologic drug			0.0244	FABP1,FABP5
valine		chemical - endogenous mammalian			0.0244	ALB,SOD2
zonisamide		chemical drug			0.0244	SOD1,SOD2
BAX		transporter	Activated	2.236	0.025	BAK1,CTSB,CTSD,CTSH,CTSS,PDIA6
CFTR		ion channel		0.788	0.0254	ACAA2,Cyp2d26,CYP3A5,FDPS,GSR,HADH,HSD17B11,IDI1
TFRC		transporter			0.0254	ANXA2,BNIP3,FTH1,FTL,GPX3,HSPA5,PLD4,SLC26A11
Pro-inflammatory Cytokine		group		1	0.0258	APOE,CLU,CR1L,ENPP1,HP,HSPA5,ITGA1
glutamine		chemical - endogenous mammalian		0	0.0259	ACTA2,ACTB,BSG,FABP5,FN1,GCDH,HSPA5,PHB,SLC16A1
PRKAG3		other			0.0262	ATP1B1,CD36,Cdc42,CES1,COQ3,CTNNA1,CYP27A1,DLAT,FTL,GPX3,HSPA5,PLIN3,SORD
CCR1		g-protein coupled receptor	Activated	2	0.0266	Acp5,CTSS,CTSV,ITGAV
CTSB	1.411	peptidase		1.176	0.0266	ACTA2,CTSB,CTSV,RAC1
benzyl isothiocyanate		chemical - endogenous non-mammalian		1.98	0.0266	AIFM1,BAK1,ENDOG,GSTP1
lithocholic acid		chemical - endogenous mammalian		-0.218	0.0266	CYP3A5,SLC10A1,Slco1a1,Slco1a4
mir-23		microrna			0.0266	GATM,LOC102724788/PRODH,PRDX3,SOD2
PLAUR		transmembrane receptor	Activated	2.2	0.027	ACTA2,CTSB,ITGAV,ITGB1,RAC1
SET		phosphatase	Inhibited	-2	0.027	COX7A2L,FDPS,MRPL11,MRPL22,MRPS30
L-methionine		chemical - endogenous mammalian		1	0.0272	ACTA2,ALB,CLU,GNA11,HSPA5,SOD2
SHC1		other		1.367	0.0272	BAK1,CDH2,FTH1,FTL,GSTP1,SOD2
iron		chemical - endogenous mammalian		1.579	0.0272	FTH1,FTL,NDUFS1,SOD2,TF,TFR2
CYP1A1		enzyme			0.0274	ANXA4,COX6B1,CTTN,ETHE1,Gstm3,NDUFA1,NDUFV1,SDHB,Slco1a1
HSF1		transcription regulator		0.497	0.028	CCT8,CLU,CTNNB1,FASN,HSP90AB1,HSPA4,HSPD1,HSPE1,PGAM5,PGK1,SERPINH1,SPR,TRA2B,TTR
MAP2K1		kinase	Activated	2.18	0.028	ACTA2,ALDH1L1,APOE,ASGR2,CTSB,DPP4,FASN,GUSB,HSPA5,ITGB1,JUP,RAP2B,SCARB1,SERPINA1
14,15-epoxyeicosatrienoic acid		chemical - endogenous mammalian			0.0288	Acp5,CD82,EGFR
C1QBP	1.195	transcription regulator			0.0288	C1QBP,CTNNB1,MT-CO2
Diphtheria Toxin		chemical reagent			0.0288	CTSD,EGFR,LAMP1
Go6983		chemical - kinase inhibitor			0.0288	ACADM,CD36,SCARB1
IFT57		other			0.0288	MT-ND4,SDHA,SDHB
Srebp		group			0.0288	CYP4F2,FASN,NPC1
allyl sulfide		chemical drug			0.0288	CYP3A5,Slco1a1,Slco1a4
mir-194		microrna			0.0288	ACTA2,RAC1,RAP2B
reserpine		chemical drug			0.0288	GNAI3,GNAO1,GNAS
cyclosporin A		biologic drug		-0.946	0.0289	ACTA2,AIFM1,ANXA2,APOB,APOE,ATP1A1,CD1D,CLU,CP,CYP27A1,CYP3A5,EGFR,FARP2,FASN,FN1,HSPA5,HSPD1,IQGAP2,ITGAV,LYN,MDH2,NDUFB6,SERPINH1,SLC8A2,SOD1,Tpm1,TSPAN9,VDAC2
CLOCK		transcription regulator		-1	0.0291	ABCB10,ADPGK,AK4,C1QBP,CBR1,CYP51A1,DHTKD1,EGFR,FASN,GNAO1,HMGCS2,HSD17B8,NADK2,NDUFA3,PICALM,PRDX3,RAP2B,TBRG4
nonylphenol		chemical toxicant	Activated	2.236	0.0297	ALDH5A1,APOB,ATP5PO,CYP3A5,Slco1a1
ELOVL5		enzyme		-1.98	0.0301	ACADL,FASN,HADHA,HMGCS2
SFN		other			0.0301	CDH2,CTNNB1,DSG2,JUP
epoxomicin		chemical - protease inhibitor		1.395	0.0301	DMD,HSPA5,PSMA6,PSMB1
KLF4		transcription regulator		1.817	0.0301	ACTA2,ALB,Chil3/Chil4,COBLL1,CTNNB1,ECSIT,ESRRB,FABP1,FARP1,FN1,IFITM3,NCKAP1,NUDT21,SERPINA1,SERPINH1,SOD2,TF,TGM1
CTNNB1	1.121	transcription regulator	Activated	3.06	0.0302	ACAT1,ACAT2,ACTA2,ACTB,ACTN4,ACTR3,CA3,CAPZB,CD36,CDH2,CLU,CPT2,CREG1,CTNNA1,CTNNA2,CTNNB1,CTSF,CTSZ,CYP51A1,EGFR,ENPP1,FASN,FLOT2,FN1,GALC,GNAO1,HMGCS2,Hsd3b4 (includes others),HSPE1,IGHM,ITGA1,ITGB1,LAP3,LIPA,MAN2B1,NUDT7,OAT,PCCA,PSAP,RBP4,SELENOW,SERPINA1,SLC39A14,Slco1a1,TGM1
diethylnitrosamine		chemical toxicant		-0.342	0.0307	ALB,CSTB,GSTP1,OAT,PLSCR1,SELENBP1,SLCO2B1,SOD1
KLF3		transcription regulator	Inhibited	-2.4	0.0313	ABCF1,ACOT9,ADPGK,ANXA6,APOE,ARPC4,CD1D,CTNNA1,CTSC,GPD2,GSTP1,HEXB,MCAT,MRPL3,MTCH2,PSEN1,PSMB2,RMDN1,SERPINH1,SMPDL3A,TIMM10B,TRIM23
ATM		kinase			0.0318	ACTB,CLU,FDXR,FN1,HSP90AB1,HSPE1,PSME2
cadmium chloride		chemical toxicant			0.0318	ALB,CDH2,GSR,HP,HSPA5,Orm1 (includes others)
GW501516		chemical drug			0.0323	ACAA2,ACADL,ACADM,DECR1,FASN,HADHA,Orm1 (includes others),SOD1,VNN1
ATF1		transcription regulator			0.0325	ATP1A1,CYP51A1,FTH1,SOD2,YWHAZ
D-fructose		chemical - endogenous mammalian		1.98	0.0325	ACTA2,FASN,FN1,HP,SLC2A2
Laminin (complex)		complex		-1.246	0.0325	ACTA2,EGFR,FN1,ITGB1,SKP2
chloropromazine		chemical drug			0.0325	ACAT2,CYP4F2,FABP1,FDPS,IDI1
RHOA		enzyme			0.0326	ACTA2,Cdc42,CTNNB1,CTSD,FN1,ITGB1,SCARB1,SKP2
RPTOR		other	Activated	2.121	0.0326	ACADL,ACADM,Chil3/Chil4,COX4I1,CTNNB1,CYP51A1,FDPS,IDI1
(+)-catechin		chemical drug			0.0332	HSPA5,SLC16A1
Collagen type III		complex			0.0332	ITGAV,ITGB1
FOXD2-AS1		other			0.0332	CDH2,CTNNB1
LRP2		transporter			0.0332	CA3,CTSB
PDE6B		enzyme			0.0332	GPX1,SOD1
PPM1A		phosphatase			0.0332	ITGAV,ITGB1
S-allyl-L-cysteine		chemical - endogenous non-mammalian			0.0332	ACTA2,FASN
SCGB3A2		other			0.0332	CTSD,CTSS
SLC22A1	1.185	transporter			0.0332	CPT2,SLC2A2
SLCO1B3	1.064	transporter			0.0332	Slco1a4,SLCO2B1
ST6GALNAC1		enzyme			0.0332	CDH2,CTNNB1
TSPO		transmembrane receptor			0.0332	SOD2,VDAC1
branched chain amino acids		chemical drug			0.0332	PPM1K,SLC2A2
non-esterified fatty acid		chemical - endogenous mammalian			0.0332	APOB,APOE
taurodeoxycholic acid		chemical - endogenous mammalian			0.0332	HSPA5,Slco1a1
forskolin		chemical toxicant	Activated	2.302	0.0333	ACTA2,ACTB,ACTR2,ALDOA,ATP1B1,ATP6V0C,ATP6V0D1,CDH2,CLU,CNP,Crip2,CTNND1,CTSV,CTTN,CYP3A5,FDX1,FDXR,FN1,FRRS1,GNAS,GSTP1,HP,Hsd3b4 (includes others),ITGA1,LAMP1,MFN1,NPC1,NPC2,OCIAD2,OPA1,PGK1,PI4K2A,PLIN3,RPS11,SCARB1,Slco1a4,SOD2,SSBP1,STOM,SYNJ2,TAGLN2
IgG		complex	Inhibited	-2.513	0.0337	APOE,ARSB,ASAH1,ATP1B1,ATP6V0D1,CTSC,CYP27A1,FABP5,FN1,GNAS,GPX1,HSPA5,IFITM3
ASXL2		other	Activated	2	0.0337	FAM162A,GPD2,HYAL1,PGK1
SMTNL1		other	Inhibited	-2	0.0337	GAPDH,GLO1,HSP90AB1,Tpm1
chrysotile asbestos		chemical toxicant		1.941	0.0337	Chil3/Chil4,CTSS,CTSZ,HSPA5
TF	1.005	transporter			0.0339	EGFR,ERP29,TFR2
coenzyme Q10		chemical drug			0.0339	ATP5F1B,BAK1,SCARB1
latrunculin B		chemical reagent			0.0339	ACTA2,ACTB,DMD
miR-205-5p (and other miRNAs w/seed CCUUCAU)		mature microrna			0.0339	ATP1A1,HRAS,PARK7
STAT6		transcription regulator		-1.567	0.0339	Acp5,ALDH2,APOE,AUH,CEL,Chil3/Chil4,COBLL1,CPOX,CTSB,CTSS,Cyp4a14,DDAH1,FABP1,FASN,HMGCS2,LGALS3BP,PLSCR1,SELENBP1,SERPINA1,SERPINF1
lipid		chemical - endogenous mammalian			0.0356	CLU,ECHS1,FABP1,FDPS,SOD1
alitretinoin		chemical drug	Activated	2.796	0.0359	ACADM,APOM,CD36,COX4I1,CTNNB1,CYCS,CYP4F2,FABP1,FASN,FN1,PLA2G15,SLC2A2
SOX1		transcription regulator	Inhibited	-2.646	0.0362	COBLL1,CTNNB1,ECSIT,FABP1,FARP1,NCKAP1,NUDT21
PRKCB		kinase	Activated	2.2	0.0369	Acp5,CTNNB1,CYCS,FASN,FN1,SOD2
hydrogen peroxide		chemical - endogenous mammalian	Activated	4.244	0.0372	ACAT2,ACTA2,ANXA2,BAK1,BSG,CD81,CLU,CTNNB1,CTSB,CTSD,CTSS,CYCS,CYP51A1,EGFR,FASN,FDPS,FDXR,FLOT2,FN1,FTH1,GPX1,HMGCS2,HRAS,HSPA5,PARK7,RAC1,SERPINH1,SOD1,SOD2,TFAM
H2AFZ		other			0.0376	ALB,DLAT,TOMM40,TTR
Ubiquitin		group		-1.982	0.0376	HSPA4,HSPA5,HSPA9,HSPD1
anakinra		biologic drug			0.0376	PHB,SLC10A1,Slco1a1,Slco1a4
IFNG		cytokine	Activated	2.165	0.0378	ACTA2,ACTB,ALDH1L1,ALDH7A1,AQP9,ATP1A1,ATP1B1,BAK1,C1QB,CD1D,CD36,CFB,Chil3/Chil4,CLIC4,CP,CTNNB1,CTSB,CTSC,CTSD,CTSH,CTSS,CTSV,CTSZ,CYP27A1,DECR1,DPP4,FABP5,FASN,FECH,FN1,FTH1,FTL,FXN,GFM1,GLA,GNAI2,GNAO1,GNAS,GUSB,H6PD,HSP90AB1,HSPA1L,HSPA5,HSPD1,IDI1,IFITM3,INSR,ITGAV,ITGB1,KARS,LGALS3BP,LYN,MAP2K2,MYH9,NAPSA,PF4,PHB2,PIGR,PLSCR1,PSMA6,PSME1,PSME2,PTGES2,PTPN6,RAP2B,SCARB1,SERPINA1,SERPINH1,SL…
FOXA2		transcription regulator		1.375	0.0381	ACTA2,ALB,APOB,APOM,FABP5,HADH,HMGCS2,LYZ,SERPINA1,SLC10A1,SLC2A2,SLCO1B3,TF,TTR
ZFHX3		transcription regulator			0.0387	ALB,GSTP1,HRAS,IFITM3,NDUFS7,RPS14,SERPINA1,UQCR10
KLF11		transcription regulator		1.109	0.0388	CPT2,HADHB,IDH3A,SLC25A20,SOD2
AGPAT2		enzyme			0.0394	FASN,PLD3,PLD4
APEX1		enzyme			0.0394	ABCB10,CAD,FTH1
Ctbp		group			0.0394	Acp5,DSG2,JUP
FZD8		g-protein coupled receptor			0.0394	ACTA2,CTNNB1,FN1
mannitol		chemical - endogenous mammalian			0.0394	AQP9,FN1,SOD2
mir-96		microrna			0.0394	FN1,GRB2,JUP
superoxide		chemical - endogenous mammalian			0.0394	CLU,FN1,SOD2
tert-butyl hydroperoxide		chemical toxicant			0.0394	CLU,FN1,TFAM
ethanol		chemical - endogenous mammalian		0.593	0.0415	ACADL,ACADM,ACTA2,CBR1,CLIC4,CLU,CYP3A5,EGFR,FABP1,FASN,GNAI2,GNAS,GSR,Gstm3,HSD17B10,HSP90AB1,HSPA5,IGHM,Keg1,PHB,SERPINA1,SLC2A2,SOD2,SPTBN1
SRSF1		other			0.0418	FN1,RAC1,SRSF6,SRSF7
bufalin		chemical reagent		-1	0.0418	HSPA5,YWHAG,YWHAQ,YWHAZ
fluvoxamine		chemical drug			0.0418	ACTB,GAPDH,GLB1,GNAI2
rosuvastatin		chemical drug		1	0.0418	CYP51A1,FDPS,IDI1,RAC1
fatty acid		chemical - endogenous mammalian	Activated	2.611	0.0419	ACADL,ATP5F1C,CD36,FASN,HSPA5,NDUFB6,RBP4,SLC2A2,VNN1
JUNB		transcription regulator		0.094	0.042	ACAT2,APOM,CD82,CLU,COMT,FASN,FN1,FTH1,ITGAV,YWHAG
GPX1	1.358	enzyme		-1.432	0.0421	ACTA2,GPX3,NDUFB8,SOD1,SOD2
IDH1		enzyme			0.0421	FASN,FN1,GLUD1,PGK1,SERPINH1
RBM5		other		0.447	0.0421	ATP6V0C,IFITM3,MYO1B,NDUFV2,SERPINH1
(13S)-hydroperoxyoctadecadienoic acid		chemical - endogenous mammalian			0.0428	CD36
1,2,3,6,7,8-hexachlorodibenzodioxin		chemical toxicant			0.0428	IGHM
2-aminoisobutyric acid		chemical - endogenous mammalian			0.0428	ALB
3,7,12-trihydroxycoprostane		chemical - endogenous mammalian			0.0428	CYP3A5
ABCA12		transporter			0.0428	GBA
ADH5		enzyme			0.0428	SDHA
AFAP1		other			0.0428	ITGB1
AFG3L2	1.137	peptidase			0.0428	OPA1
ALS2		other			0.0428	RAC1
ALYREF		transcription regulator			0.0428	APOE
ANK2		other			0.0428	SPTBN1
ARAP1		other			0.0428	EGFR
BAG2		other			0.0428	CTSB
BAIAP3		other			0.0428	HRAS
C8orf44-SGK3/SGK3		kinase			0.0428	CTNNB1
CAY10593		chemical reagent			0.0428	CTNNB1
CDC42BPB	1.174	kinase			0.0428	CTSB
CHCHD6		other			0.0428	IMMT
CHMP6		other			0.0428	EGFR
COL10A1		other			0.0428	HSPA5
COL3A1		other			0.0428	FN1
CYTH2		other			0.0428	ARF6
Collagen type VII		complex			0.0428	SLCO1B3
Crm197		biologic drug			0.0428	EGFR
D-mannoheptulose		chemical - endogenous non-mammalian			0.0428	APOB
DCSTAMP		other			0.0428	Acp5
DEGS1		enzyme			0.0428	EGFR
DNAJA4		other			0.0428	APOE
DOCK1		other			0.0428	RAC1
E. coli 0111:B4 peptidoglycan		chemical - endogenous non-mammalian			0.0428	DBI
EHD1		other			0.0428	ITGB1
EIF2B2		other			0.0428	ACTB
ERMN		other			0.0428	CNP
FENDRR		other			0.0428	FN1
FRAT2		other			0.0428	CTNNB1
Flotillin		group			0.0428	EGFR
Frizzled		group			0.0428	EGFR
GAK	1.239	kinase			0.0428	EGFR
GPSM1		other			0.0428	GNAI3
GSKIP		other			0.0428	CTNNB1
HACE1		enzyme			0.0428	RAC1
HNRNPDL		other			0.0428	Cox5b
HOXA4		transcription regulator			0.0428	ITGB1
IPCEF1		enzyme			0.0428	ARF6
ISCU		other			0.0428	FTH1
ITIH5		other			0.0428	ACTA2
KDELR1		transporter			0.0428	HSPA5
Kap		other			0.0428	Cyp4a14
LIN7A		other			0.0428	LIN7C
LIN7B		other			0.0428	LIN7C
LIN7C	1.316	other			0.0428	CTNNB1
LINC00853		other			0.0428	CMPK1
LOC299282		other			0.0428	CYP27A1
LRRFIP2		transcription regulator			0.0428	CTNNB1
M6PR		transporter			0.0428	NPC1
MT-21		chemical drug			0.0428	CYCS
MTX2		transporter			0.0428	MTX1
MYLPF		other			0.0428	ACTA2
NOL3		other			0.0428	CAD
PACSIN2	1.251	transporter			0.0428	EGFR
PAFAH1B2		enzyme			0.0428	PAFAH1B1
PAFAH1B3		enzyme			0.0428	PAFAH1B1
PCOLCE2		other			0.0428	SCARB1
PDCD6		other			0.0428	PEF1
PJA1		enzyme			0.0428	SPTBN1
PREX1		other			0.0428	RAC1
PSMA1		peptidase			0.0428	GSTP1
PTPRM		phosphatase			0.0428	CTNND1
RANBP2		enzyme			0.0428	FN1
RNGTT		phosphatase			0.0428	SCARB1
RPN2		enzyme			0.0428	GSTP1
RXFP1		g-protein coupled receptor			0.0428	ACTA2
Rnf125		other			0.0428	TRIM14
Rp-8-CPT-cAMPS		chemical - kinase inhibitor			0.0428	SCARB1
SCO2	2.278	enzyme			0.0428	COX4I1
SECISBP2		translation regulator			0.0428	GPX3
SEPHS1		enzyme			0.0428	GPX3
SH2D5		other			0.0428	RAC1
SLC12A5		transporter			0.0428	RAC1
SLC4A7		transporter			0.0428	SLC16A1
STOML2	1.229	other			0.0428	OPA1
SYNPO		other			0.0428	ACTN4
T2		other			0.0428	ATP5PO
TBC1D16		other			0.0428	EGFR
TLR4-IN-C34		chemical reagent			0.0428	HSPA5
TMEM139		other			0.0428	SLC4A1
TNS4		other			0.0428	EGFR
TRI-AAT9-1		other			0.0428	EGFR
TRIM72		enzyme			0.0428	ACTA2
TRNAU1AP		other			0.0428	GPX1
TSTA3		enzyme			0.0428	ACTA2
UBA2		enzyme			0.0428	ALB
VPS18		transporter			0.0428	ITGB1
VPS25		other			0.0428	EGFR
VTI1B		transporter			0.0428	STX8
anti-miR-886-3p		chemical reagent			0.0428	FXN
atractyloside		chemical toxicant			0.0428	MT-CO3
bathophenanthroline		chemical reagent			0.0428	CP
beclomethasone dipropionate		chemical drug			0.0428	CYP3A5
cAMP-dependent protein kinase inhibitor		chemical drug			0.0428	CYP3A5
carbon		chemical reagent			0.0428	GSTP1
cineole		chemical drug			0.0428	SOD1
clomoxir		chemical reagent			0.0428	ACADM
clorgyline		chemical drug			0.0428	GNAS
cortodoxone		chemical - endogenous mammalian			0.0428	FN1
cycloleucine		chemical toxicant			0.0428	PHB
desmethoxyyangonin		chemical - endogenous non-mammalian			0.0428	CYP3A5
diacetylbis(4-methylthiosemicarbazonato)copper(II)		chemical reagent			0.0428	SOD1
dihydrokawain		chemical - endogenous non-mammalian			0.0428	CYP3A5
dihydromethysticin		chemical - endogenous non-mammalian			0.0428	CYP3A5
ferric citrate		chemical drug			0.0428	FTH1
fucose		chemical - endogenous mammalian			0.0428	ACTA2
hydrocortisone phosphate		chemical drug			0.0428	APOE
metalloproteinase inhibitor		chemical drug			0.0428	EGFR
miR-23a-5p (and other miRNAs w/seed GGGUUCC)		mature microrna			0.0428	LOC102724788/PRODH
miR-542-5p (miRNAs w/seed CGGGGAU)		mature microrna			0.0428	EGFR
molsidomine		chemical drug			0.0428	FXN
myrcene		chemical - endogenous non-mammalian			0.0428	SOD1
namitecan		chemical drug			0.0428	EGFR
nimustine		chemical drug			0.0428	FXN
oxfenicine		chemical - endogenous non-mammalian			0.0428	ACADM
panitumumab		biologic drug			0.0428	EGFR
rhapontin		chemical - endogenous non-mammalian			0.0428	FASN
tolcapone		chemical drug			0.0428	COMT
trans-(-)-epsilon-viniferin		chemical - endogenous non-mammalian			0.0428	SIRT3
troleandomycin		chemical drug			0.0428	CYP3A5
tyrosine kinase inhibitor		chemical drug			0.0428	FN1
CSNK2A2		kinase			0.0431	CTNNB1,JUP
CYP3A4		enzyme			0.0431	Slco1a1,SLCO1B3
ERFE		other			0.0431	CD36,FABP1
GABP		complex			0.0431	PF4,SKP2
GALNT3		enzyme			0.0431	CDH2,FN1
L-type Calcium Channel		complex			0.0431	APOE,ENPP1
LASP1	1.097	transporter			0.0431	CTNNB1,CTNND1
LIPC		enzyme			0.0431	APOB,SCARB1
MEDAG		other			0.0431	CD36,FASN
MIA		other			0.0431	CDH2,FN1
MYH10		enzyme			0.0431	MYH9,TGM1
NUAK1		kinase			0.0431	COX6B1,NDUFS4
SLC25A4	3.439	transporter			0.0431	CLPB,SOD2
TRIB1		kinase			0.0431	CPT2,FASN
TRPC4AP		transporter			0.0431	HSPD1,SLC25A21
WNT5B		other			0.0431	ACTA2,FN1
dihematoporphyrin ether		chemical drug			0.0431	EGFR,HSPD1
hydrogel		chemical drug			0.0431	CDH2,CTNNB1
raclopride		chemical drug			0.0431	SDHA,SDHB
sobetirome		chemical drug			0.0431	SCARB1,SLC4A1
uridine		chemical - endogenous mammalian			0.0431	BDH1,HADHB
bisphenol A		chemical - endogenous mammalian		1.897	0.0439	ALDH5A1,APOB,ATP5PO,CLU,CTSD,CTTN,HSP90AB1,LAMP2,MDH2,PICALM,PTPRS,Slco1a1
SP3		transcription regulator		1.592	0.045	ACTA2,CDH2,CES1,Ces2c,CYP51A1,DMD,EGFR,FDX1,GNAI2,HSPA5,PGK1,SCARB1,SERPINH1,SOD2,TGM1
MPZ		other			0.0453	DERL2,ERO1B,HSPA5
PTP4A3		phosphatase			0.0453	FN1,JUP,LEO1
acetyl-L-carnitine		chemical - endogenous mammalian			0.0453	GLO1,NDUFB8,TFAM
mir-144		microrna			0.0453	PGM1,RAC1,YWHAZ
sunitinib		chemical drug		0.842	0.0456	BAK1,CTNNA1,CTNNB1,FN1,ITGA1,ITGB1
KLF1		transcription regulator			0.0457	ALAD,BSG,DNASE2,EPB41,SERPINH1
SP110		transcription regulator		-1.897	0.0459	CLU,CTSB,DMD,IFITM3,ITGAV,ITGB1,MYH9,PLSCR1,RAC1,SERPINA1
TET2		enzyme	Activated	2.333	0.0459	ANXA2,AQP8,CBR1,ESRRB,FN1,IFITM3,NCKAP1,Orm1 (includes others),SGPP1,TGM1
4-(2-aminoethyl)benzenesulfonylfluoride		chemical - protease inhibitor	Inhibited	-2	0.0462	FN1,HSD17B11,HSPA5,SOD2
KEAP1		transcription regulator			0.0462	Acp5,AMBP,GNAI2,GSTP1
NOX4		enzyme		-0.935	0.0462	COX4I1,CS,FN1,TFAM
deferoxamine		chemical drug	Activated	2.578	0.0472	AK3,ALDOA,ANXA2,BNIP3,CP,CTNNB1,CYP3A5,EGFR,FASN,MT-ND5,PGK1,PLA2G12B,PLD4,SLC26A11
IL10RA		transmembrane receptor	Activated	2.267	0.0476	ABAT,ACSM3,ALDH2,BNIP3,CD1D,CD36,CELA1,Ces1f,CFB,ENTPD5,FABP5,FN1,Gstm3,MECR,PF4,PPT2,SELENBP1,SLCO2B1,SUCLG2,TTR
GPD1		enzyme			0.048	ANXA2,Aox3,CD36,EGFR,GPD2,Hsd3b4 (includes others),Mug1/Mug2,NUDT7
NR1H2		ligand-dependent nuclear receptor		1.299	0.048	APOE,Chil3/Chil4,FASN,FDPS,RPS14,SCARB1,SLC16A2,SLC2A2
NR4A3		ligand-dependent nuclear receptor	Activated	2.375	0.0487	AASS,ATP5F1A,NDUFA5,NDUFB8,SDHB,SKP2
MMP9		peptidase		-0.479	0.0491	Acp5,ACTA2,CTNNB1,CTSB,EGFR,ITGB1,SERPINA1
SOX3		transcription regulator	Inhibited	-2.646	0.0491	COBLL1,CTNNB1,ECSIT,FABP1,FARP1,NCKAP1,NUDT21
miR-155-5p (miRNAs w/seed UAAUGCU)		mature microrna	Inhibited	-3.434	0.0494	ANKFY1,CTNNB1,CYP51A1,DNAJC19,DPP7,DSG2,EGFR,PICALM,RAC1,SNAP29,SYNE2,TWF1
LTBR		transmembrane receptor		1.342	0.0494	ACTA2,CLU,DSG2,LYZ,SERPINA1
sulforafan		chemical drug	Activated	2.219	0.0501	BAK1,ENPEP,ENTPD5,FTL,GPX1,GSR,Gstm3,GSTP1,HP,SOD1
temozolomide		chemical drug		-1.98	0.0778	ITGAV,MT-CO2,RAP1B,SOD2
ALOX5		enzyme	Activated	2	0.084	CD36,FABP1,ITGAV,SCARB1
CALR		transcription regulator		1.965	0.104	CDH2,CTTN,FN1,INSR
oxaliplatin		chemical drug	Activated	2.219	0.107	ANXA2,EGFR,NCSTN,PSEN1,UGGT1
filgrastim		biologic drug		-1.848	0.138	ALDH6A1,ATP1A1,CBR1,CLU,CYP27A1,FABP5,GAPDH,GNS,HP,HSPA9,LAP3,MCCC1,NDUFB6,NDUFV2,PF4,PLD4,PSME1,PSME2,SIRT5,SLC25A22,SMPDL3A,SORD,TST,VNN1
THRB		ligand-dependent nuclear receptor	Activated	2.373	0.14	APOM,ATP5MG,CTNNB1,CTSD,CTSH,EGFR,FASN,FDPS,IGHM,LYZ,NUDT7,UQCRHL,YWHAE
HOXA3		transcription regulator	Activated	2	0.156	ANXA2,Cdc42,ITGAV,ITGB1
MSTN		growth factor	Activated	2	0.182	ACTA2,CTSV,FN1,SERPINH1
GATA1		transcription regulator	Activated	2.073	0.194	ABCB10,CD36,CREG1,CYFIP1,ENPP1,FECH,GNAS,HSPA9,LYZ,PF4,PTPN6,RPS11,SLC4A1,TFR2,Tpm1,Zranb2
PRNP		other		1.98	0.217	APOE,CTSD,HSPA5,HSPA9,LAMP2
FBXO32		enzyme	Activated	2.236	0.29	ERP44,HSPA5,HYOU1,OAT,SOD2
eicosapentenoic acid		chemical drug	Activated	2	0.358	ACADVL,ACAT1,APOE,CD36,SLC25A20
MAP3K8		kinase	Inhibited	-2	1	APOE,COBLL1,FLNB,HP,SH3D21
PRDM1		transcription regulator	Activated	2.412	1	APOM,FTH1,IGHM,Keg1,SLC6A12,SLCO2B1,TTR
S100A8		other		-1.89	1	C1QB,CHDH,CP,FXYD1,LOC102724788/PRODH,SLC26A1,SLC6A12
bortezomib		chemical drug	Activated	2.559	1	BAK1,BNIP3,Chil3/Chil4,DMD,HSPA5,HSPE1,HTRA2,IGHM,PSMA6,PSMA7
vorinostat		chemical drug	Activated	2.183	1	BAK1,CD1D,CDH2,CLU,CTSD,HSPA5

## Sheet: Causal Networks
Causal Networks
Master Regulator	Molecule Type	Expr Fold Change	Depth	Predicted Activation State	Activation z-score	p-value of overlap	Participating regulators	Target molecules in dataset	Causal network	Target-connected regulators	Relationships Between Master Regulators(Increases/Downstream)	Relationships Between Master Regulators(Decreases/Downstream)	Relationships Between Master Regulators(Affects/Downstream)	Relationships Between Master Regulators(Increases/Upstream)	Relationships Between Master Regulators(Decreases/Upstream)	Relationships Between Master Regulators(Affects/Upstream)	Relationships Between Master Regulators(Increases/Both)	Relationships Between Master Regulators(Decreases/Both)	Relationships Between Master Regulators(Affects/Both)
KDM5A	transcription regulator		1	Inhibited	-7.353	1.72e-44	KDM5A	ACO2,ATP1A1,ATP1B1,ATP5F1A,Atp5k,BCKDHA,CHCHD3,COA3,COQ5,COQ7,COX4I1,COX6A1,COX6B1,COX7A2,DLAT,DLST,DNAJC11,FXYD1,GADD45GIP1,GPT2,GRPEL1,ITGB1,MCAT,MRPL11,MRPL12,MRPL53,MRPL55,MRPL58,MRPS23,NDUFA10,NDUFA13,NDUFA2,NDUFA3,NDUFA4,NDUFA5,NDUFA6,NDUFA9,NDUFB10,NDUFB8,NDUFS2,NDUFS4,NDUFS7,NDUFV1,NIT1,OPA1,PARK7,PMPCB,SDHB,SDHD,SOD2,TIMM22,TIMM50,TOMM22,Tpm1,UQCRC1,UQCRFS1,UQCRQ,VDAC1	58 (1)	1					Cyclin A,GADD45GIP1,MTOR,NDUFV1,PSEN2
ciprofibrate	chemical drug		3	Inhibited	-2.849	6.18e-44	ACOX1,AKT1,AMPK,CAT,CEBPA,ciprofibrate,CYP27A1,CYP3A4,CYP7A1,EGFR,FOXO1,HNF4A,HSF1,hydrogen peroxide,IKBKB,INSR,JAK2,JUN,Mapk,MAPK1,MMP9,Nfat (family),NFkB (complex),NFKBIA,NR1H3,NR3C1,P38 MAPK,Pkc(s),PPARA,PPARG,RB1,RELA,SMAD4,SRC,STAT3,THRB,TP53	ABAT,ACAA2,ACADL,ACADM,ACADS,ACAT1,ACAT2,ACOT13,ACP2,Acp5,ACTN4,AK2,ALDH1B1,ALDH2,ALDH4A1,ALDH6A1,ALDH7A1,ALDH9A1,ANXA2,ANXA4,ANXA6,APOB,APOE,AQP8,AQP9,ARPC1B,ARSB,ATAD3A,Atp5e,ATP5F1B,ATP5F1C,ATP5F1D,ATP5MG,ATP5PD,ATP5PO,ATP5S,BAK1,BCKDHA,BCKDK,BDH1,BNIP3,BSG,C1QB,CAD,CAND1,CAP1,CAPZA2,CBR1,CCT8,CD36,CD81,CD82,Cdc42,CES1,Ces1b/Ces1c,Ces2c,CFB,CHCHD3,CLIC4,CLPP,COA3,COQ5,COQ7,COQ8A,COX4I1,Cox5b,C…	308 (37)	37				Acox,ACOX1,cholesterol,HDAC1,NFKBIA,PPARA,PPARG,RBM3,SQSTM1	CYP7A1,D-glucose,G6PC,GNMT,Ins1
bezafibrate	chemical drug		3	Activated	5.211	3.01e-43	ACOX1,AKT1,AMPK,APP,bezafibrate,CaMKII,CAT,Cdc42,Creb,CYP2C8,ERK,FOXO1,GSK3B,Hdac,HNF4A,IL2,Mapk,MAPT,MMP9,Nfat (family),NFE2L2,NFKBIA,NR1H3,P38 MAPK,paclitaxel,PAK1,PGR,PPARA,PPARD,PPARG,PPARGC1A,PRKCA,progesterone,RAF1,Rb,RB1,RELA,SIRT1,SMAD3,SMAD4,STAT1,TERT,THRB,TP53	AASS,ABAT,ABCB10,ACAA2,ACADL,ACADM,ACADS,ACADVL,ACAT1,ACAT2,ACO2,ACP2,Acp5,ACTA2,ACTB,ACTN4,AHCYL1,AK2,AK3,AK4,AKR1A1,AKR7A2,ALDH2,ALDH4A1,ALDH9A1,ALDOA,ANXA2,ANXA6,APOB,APOE,AQP8,AQP9,ARPC1B,ARPC2,ARPC5,ASGR2,Atp5e,ATP5F1B,ATP5F1C,Atp5k,ATP5MG,ATP5PD,ATP5PF,ATP5PO,BCKDHA,BCKDK,BDH1,BNIP3,BSG,CAND1,CAP1,CAPZA2,CBR1,CD36,Cdc42,CELA1,CELSR3,CES1,Ces2c,CHCHD3,Chil3/Chil4,CLIC4,CLPP,COA3,COMT,COQ5,CO…	305 (44)	42				Acox,ACOX1,APEX1,FGF21,HAO1,HSPA5,INSIG1,PPARA,PPARD,PPARG,PPARGC1A,TDG	CYP7A1,D-glucose,Insulin,LEP,NOS2,TSPO
KRP-297	chemical drug		3	Activated	5.064	1.53e-41	AKT1,AMPK,APP,CaMKII,CAT,Cdc42,Creb,CTNNB1,FOXO1,GSK3B,Hdac,HNF4A,IL2,KRP-297,Mapk,MMP9,Nfat (family),NFE2L2,NFKBIA,NR1H3,P38 MAPK,PAK1,PGR,PPARA,PPARD,PPARG,PPARGC1A,PRKCA,progesterone,RAF1,Rb,RB1,RELA,SIRT1,SMAD3,SMAD4,STAT1,TERT,THRB,TP53	AASS,ABAT,ACAA2,ACADL,ACADM,ACADS,ACADVL,ACAT1,ACAT2,ACO2,ACP2,Acp5,ACTA2,ACTB,ACTN4,AHCYL1,AK2,AK3,AK4,AKR1A1,AKR7A2,ALDH2,ALDH4A1,ALDH9A1,ALDOA,ANXA2,ANXA6,APOB,AQP8,AQP9,ARPC1B,ARPC5,ASGR2,ATP1A1,Atp5e,ATP5F1B,ATP5F1C,Atp5k,ATP5MG,ATP5PD,ATP5PF,ATP5PO,BCKDHA,BCKDK,BDH1,BSG,CAND1,CAP1,CAPZA2,CBR1,CD1D,CD36,Cdc42,CELA1,CELSR3,CES1,Ces2c,CHCHD3,Chil3/Chil4,CLIC4,CLPP,COA3,COMT,COQ5,COQ7,COQ8A,COX…	302 (40)	39				Acox,PPARA,PPARD,PPARG
indeglitazar	chemical drug		3	Activated	5.064	1.53e-41	AKT1,AMPK,APP,CaMKII,CAT,Cdc42,Creb,CTNNB1,FOXO1,GSK3B,Hdac,HNF4A,IL2,indeglitazar,Mapk,MMP9,Nfat (family),NFE2L2,NFKBIA,NR1H3,P38 MAPK,PAK1,PGR,PPARA,PPARD,PPARG,PPARGC1A,PRKCA,progesterone,RAF1,Rb,RB1,RELA,SIRT1,SMAD3,SMAD4,STAT1,TERT,THRB,TP53	AASS,ABAT,ACAA2,ACADL,ACADM,ACADS,ACADVL,ACAT1,ACAT2,ACO2,ACP2,Acp5,ACTA2,ACTB,ACTN4,AHCYL1,AK2,AK3,AK4,AKR1A1,AKR7A2,ALDH2,ALDH4A1,ALDH9A1,ALDOA,ANXA2,ANXA6,APOB,AQP8,AQP9,ARPC1B,ARPC5,ASGR2,ATP1A1,Atp5e,ATP5F1B,ATP5F1C,Atp5k,ATP5MG,ATP5PD,ATP5PF,ATP5PO,BCKDHA,BCKDK,BDH1,BSG,CAND1,CAP1,CAPZA2,CBR1,CD1D,CD36,Cdc42,CELA1,CELSR3,CES1,Ces2c,CHCHD3,Chil3/Chil4,CLIC4,CLPP,COA3,COMT,COQ5,COQ7,COQ8A,COX…	302 (40)	39				PPARA,PPARD,PPARG	cholesterol,D-glucose
prostaglandin D1	chemical - endogenous mammalian		3	Activated	5.064	1.53e-41	AKT1,AMPK,APP,CaMKII,CAT,Cdc42,Creb,CTNNB1,FOXO1,GSK3B,Hdac,HNF4A,IL2,Mapk,MMP9,Nfat (family),NFE2L2,NFKBIA,NR1H3,P38 MAPK,PAK1,PGR,PPARA,PPARD,PPARG,PPARGC1A,PRKCA,progesterone,prostaglandin D1,RAF1,Rb,RB1,RELA,SIRT1,SMAD3,SMAD4,STAT1,TERT,THRB,TP53	AASS,ABAT,ACAA2,ACADL,ACADM,ACADS,ACADVL,ACAT1,ACAT2,ACO2,ACP2,Acp5,ACTA2,ACTB,ACTN4,AHCYL1,AK2,AK3,AK4,AKR1A1,AKR7A2,ALDH2,ALDH4A1,ALDH9A1,ALDOA,ANXA2,ANXA6,APOB,AQP8,AQP9,ARPC1B,ARPC5,ASGR2,ATP1A1,Atp5e,ATP5F1B,ATP5F1C,Atp5k,ATP5MG,ATP5PD,ATP5PF,ATP5PO,BCKDHA,BCKDK,BDH1,BSG,CAND1,CAP1,CAPZA2,CBR1,CD1D,CD36,Cdc42,CELA1,CELSR3,CES1,Ces2c,CHCHD3,Chil3/Chil4,CLIC4,CLPP,COA3,COMT,COQ5,COQ7,COQ8A,COX…	302 (40)	39				PPARA,PPARD,PPARG
1-(carboxymethylthio)tetradecane	chemical drug		3	Activated	3.36	6.46e-41	1-(carboxymethylthio)tetradecane,ACOX1,APP,CaMKII,CAT,Cdc42,Creb,CTNNB1,FOXO1,GSK3B,Hdac,HNF4A,IL2,INSR,Mapk,MMP9,Nfat (family),NFE2L2,NFKBIA,NOS2,NR1H3,PAK1,PGR,PPARA,PPARD,PPARG,PPARGC1A,PRKCA,progesterone,RAF1,Rb,RB1,RELA,SCD,SIRT1,SMAD3,SMAD4,STAT1,TERT,THRB,TP53	AASS,ABAT,ACAA2,ACADS,ACAT1,ACAT2,ACOT13,ACP2,Acp5,ACTA2,ACTB,ACTN4,AHCYL1,AK2,AK3,AK4,AKR1A1,AKR7A2,ALDH2,ALDH4A1,ALDH6A1,ALDH9A1,ALDOA,ANXA2,ANXA6,APOB,AQP8,AQP9,ARPC1B,ARPC5,ASGR2,ATP1A1,Atp5e,ATP5F1B,ATP5F1C,ATP5F1D,Atp5k,ATP5MG,ATP5PO,ATP5S,BCKDHA,BCKDK,BDH1,BSG,CAND1,CAP1,CAPZA2,CBR1,CD1D,Cdc42,CELA1,CELSR3,CES1,Ces2c,CHCHD3,Chil3/Chil4,CLIC4,CLPP,COA3,COMT,COQ5,COQ7,COQ8A,COX4I1,COX5A,COX6…	298 (41)	41				Acox,ACOX1,oleic acid,PPARA,PPARD,PPARG
15-deoxy-delta-12,14 -PGJ 2	chemical - endogenous mammalian		2	Activated	5.937	2.69e-39	15-deoxy-delta-12,14 -PGJ 2,Akt,CHUK,CREB1,EGR1,FOS,IKBKB,IKBKG,IL2,INSR,JAK2,JUN,MAP3K8,Mapk,MAPK1,MAPK14,MMP9,NFE2L2,NFkB (complex),NFKB1,NFKBIA,NOS2,P38 MAPK,PI3K (complex),Pkc(s),PP2A,PPARA,PPARG,PRKCZ,RB1,RELA,SOD1,STAT1,STAT3,STK11,TP53	ABAT,ACAA2,ACADL,ACADM,ACADS,ACADVL,ACAT1,ACAT2,ACO2,ACOT13,ACP2,Acp5,ACP6,ACTA2,ACTB,ACTN4,AK2,AK4,AKR1A1,AKR7A2,ALDH1B1,ALDH2,ALDH4A1,ALDH6A1,ALDH7A1,ALDH9A1,ALDOA,ANXA4,ANXA6,APOM,AQP8,AQP9,ARPC1B,ARPC5,ARSB,ATP5F1A,ATP5F1B,ATP5F1C,ATP5F1D,Atp5k,ATP5MG,ATP5PD,ATP5PF,ATP5PO,ATP5S,BAK1,BCKDHA,BDH1,C1QB,CAND1,CAP1,CAPZA2,CBR1,CD1D,CD36,Cdc42,CELA1,CELSR3,CES1,Ces1b/Ces1c,CFB,CHCHD3,CLIC4,CLPP,COA…	301 (36)	36	atorvastatin,cerivastatin,fluvastatin,palmitic acid,pitavastatin			cyclooxygenase,INSR,MAP3K5,MXD1,NFE2L2,NFKBIA,PPARA,PPARG,RB1,TP53	BIRC5,Collagen Alpha1,Cyclin A,diacylglycerol,FLT1,FN1,MYC,NOS2,NOX4,SPP1,SREBF1,superoxide,VEGFA
SESN1	other		3	Activated	4.339	7.07e-39	20s proteasome,Akt,AMPK,CDKN1B,Creb,CTNNB1,EIF2AK3,ELAVL1,EP300,ERK,ERK1/2,ERN1,FOXO1,GSK3B,HNF4A,HRAS,INSR,Insulin,MAPK1,MAPK14,MAPK8,MED1,MKNK1,MTOR,MTORC1,NOS1,NOS2,P38 MAPK,PAX6,PGR,PI3K (complex),PPARGC1A,PRKAA,PRKAA1,PRKAA2,PSMB5,Rb,RB1,RICTOR,SESN1,SIRT1,SREBF1,TFEB,TP53,TSC2	AASS,ABAT,ACADS,ACADVL,ACO2,ACOT13,ACP2,Acp5,ACP6,ACTN4,AHCYL1,AK3,AK4,AKR1A1,ALDH2,ALDH4A1,ALDH6A1,ALDH9A1,ALDOA,ANXA2,ANXA6,AQP8,AQP9,ARF6,ARPC1B,ARPC2,ARPC5,ARSA,ARSB,Atp5e,ATP5F1C,ATP5F1D,ATP5MG,ATP5PB,ATP5PD,ATP5PO,ATP5S,ATP6V0C,ATP6V0D1,BCKDHA,BSG,CAND1,CAP1,CD1D,CD81,CD82,Cdc42,Ces2c,CFB,CHCHD3,CLIC4,CLPB,CLPP,CNP,COA3,COMT,COQ5,COQ7,COQ8A,COX5A,Cox5b,Cox6c,COX7A2L,COX7B,Cox7c,CPA1,CPOX,CR…	283 (45)	43	SLC29A1,TP53	mir-21		AMPK
9-hydroxyoctadecadienoic acid	chemical - endogenous mammalian		3	Activated	4.055	3.14e-38	9-hydroxyoctadecadienoic acid,AKT1,APP,ATF4,CaMKII,CAT,Creb,CTNNB1,ERK,GPR132,GSK3B,Hdac,HNF4A,IL2,Mapk,MMP9,Nfat (family),NFE2L2,NFkB (complex),NFKBIA,NR1H3,P38 MAPK,PGR,PPARA,PPARG,PPARGC1A,progesterone,Rb,RB1,RELA,SMAD3,SMAD4,STAT1,TERT,THRB,TP53,TRPV1	AASS,ABAT,ACAA2,ACADL,ACADM,ACADS,ACADVL,ACAT1,ACAT2,ACO2,ACP2,Acp5,ACTA2,ACTB,ACTN4,AHCYL1,AK2,AK3,AK4,AKR1A1,AKR7A2,ALDH1B1,ALDH2,ALDH4A1,ALDH7A1,ALDH9A1,ALDOA,ANXA2,ANXA4,ANXA6,APOE,AQP8,AQP9,ARPC1B,ARPC2,ARPC5,ASGR2,ATP1A1,ATP5F1B,ATP5F1C,Atp5k,ATP5MG,ATP5PD,ATP5PO,BCKDHA,BCKDK,BDH1,BSG,C1QB,CAND1,CAP1,CAPZA2,CBR1,CD1D,CD36,Cdc42,CELA1,CELSR3,CES1,Ces2c,CFB,CHCHD3,Chil3/Chil4,CLIC4,CLPP,COA3,…	298 (37)	35		troglitazone		PPARA,PPARG
13-hydroxyoctadecadienoic acid	chemical - endogenous mammalian		3	Activated	4.055	4.19e-38	13-hydroxyoctadecadienoic acid,AKT1,APP,ATF4,CaMKII,CAT,Creb,CTNNB1,ERK,GSK3B,Hdac,HNF4A,IL2,Mapk,MMP9,Nfat (family),NFE2L2,NFkB (complex),NFKBIA,NR1H3,P38 MAPK,PGR,PPARA,PPARG,PPARGC1A,progesterone,Rb,RB1,RELA,SMAD3,SMAD4,STAT1,TERT,THRB,TP53,TRPV1	AASS,ABAT,ACAA2,ACADL,ACADM,ACADS,ACADVL,ACAT1,ACAT2,ACO2,ACP2,Acp5,ACTA2,ACTB,ACTN4,AHCYL1,AK2,AK3,AK4,AKR1A1,AKR7A2,ALDH1B1,ALDH2,ALDH4A1,ALDH7A1,ALDH9A1,ALDOA,ANXA2,ANXA4,ANXA6,APOE,AQP8,AQP9,ARPC1B,ARPC2,ARPC5,ASGR2,ATP1A1,ATP5F1B,ATP5F1C,Atp5k,ATP5MG,ATP5PD,ATP5PO,BCKDHA,BCKDK,BDH1,BSG,C1QB,CAND1,CAP1,CAPZA2,CBR1,CD1D,CD36,Cdc42,CELA1,CELSR3,CES1,Ces2c,CFB,CHCHD3,Chil3/Chil4,CLIC4,CLPP,COA3,…	298 (36)	35		troglitazone		PPARA,PPARG	NOS2
DUT	enzyme		3	Inhibited	-3.504	8.11e-38	AKT1,APP,CaMKII,CAT,Creb,CTNNB1,DUT,GSK3B,Hdac,HNF4A,IL2,Mapk,MMP9,Nfat (family),NFE2L2,NFkB (complex),NFKBIA,NR1H3,P38 MAPK,PGR,PI3K (complex),PPARA,PPARG,PPARGC1A,progesterone,RAC1,Rb,RB1,RELA,SMAD2,SMAD3,SMAD4,STAT1,STAT3,TERT,THRB,TP53	AASS,ABAT,ACAA2,ACADL,ACADM,ACADS,ACADVL,ACAT1,ACAT2,ACO2,ACP2,Acp5,ACTA2,ACTB,ACTN4,AHCYL1,AK2,AK3,AK4,AKR1A1,AKR7A2,ALDH1B1,ALDH2,ALDH4A1,ALDH7A1,ALDH9A1,ALDOA,ANXA2,ANXA4,ANXA6,APOE,AQP8,AQP9,ARPC1B,ARPC5,ASGR2,ATP1A1,ATP5F1B,ATP5F1C,Atp5k,ATP5MG,ATP5PD,ATP5PO,BCKDHA,BCKDK,BDH1,BSG,C1QB,CAND1,CAP1,CAPZA2,CBR1,CD1D,CD36,Cdc42,CDH2,CELA1,CELSR3,CES1,Ces2c,CFB,CHCHD3,Chil3/Chil4,CLIC4,CLPP,COA3,C…	303 (37)	36		TP53			PPARA,PPARG
aleglitazar	chemical drug		3	Activated	3.504	8.58e-38	AKT1,aleglitazar,APP,CaMKII,CAT,Creb,CTNNB1,GSK3B,Hdac,HNF4A,IL2,Mapk,MMP9,Nfat (family),NFE2L2,NFkB (complex),NFKBIA,NR1H3,P38 MAPK,PGR,PI3K (complex),PPARA,PPARG,PPARGC1A,progesterone,RAC1,Rb,RB1,RELA,SMAD2,SMAD3,SMAD4,STAT1,STAT3,TERT,THRB,TP53	AASS,ABAT,ACAA2,ACADL,ACADM,ACADS,ACADVL,ACAT1,ACAT2,ACO2,ACP2,Acp5,ACTA2,ACTB,ACTN4,AHCYL1,AK2,AK3,AK4,AKR1A1,AKR7A2,ALDH1B1,ALDH2,ALDH4A1,ALDH7A1,ALDH9A1,ALDOA,ANXA2,ANXA4,ANXA6,APOE,AQP8,AQP9,ARPC1B,ARPC5,ASGR2,ATP1A1,ATP5F1B,ATP5F1C,Atp5k,ATP5MG,ATP5PD,ATP5PO,BCKDHA,BCKDK,BDH1,BSG,C1QB,CAND1,CAP1,CAPZA2,CBR1,CD1D,CD36,Cdc42,CDH2,CELA1,CELSR3,CES1,Ces2c,CFB,CHCHD3,Chil3/Chil4,CLIC4,CLPP,COA3,C…	303 (37)	36				PPARA,PPARG
isohumulone	chemical - endogenous non-mammalian		3	Activated	3.504	8.58e-38	AKT1,APP,CaMKII,CAT,Creb,CTNNB1,GSK3B,Hdac,HNF4A,IL2,isohumulone,Mapk,MMP9,Nfat (family),NFE2L2,NFkB (complex),NFKBIA,NR1H3,P38 MAPK,PGR,PI3K (complex),PPARA,PPARG,PPARGC1A,progesterone,RAC1,Rb,RB1,RELA,SMAD2,SMAD3,SMAD4,STAT1,STAT3,TERT,THRB,TP53	AASS,ABAT,ACAA2,ACADL,ACADM,ACADS,ACADVL,ACAT1,ACAT2,ACO2,ACP2,Acp5,ACTA2,ACTB,ACTN4,AHCYL1,AK2,AK3,AK4,AKR1A1,AKR7A2,ALDH1B1,ALDH2,ALDH4A1,ALDH7A1,ALDH9A1,ALDOA,ANXA2,ANXA4,ANXA6,APOE,AQP8,AQP9,ARPC1B,ARPC5,ASGR2,ATP1A1,ATP5F1B,ATP5F1C,Atp5k,ATP5MG,ATP5PD,ATP5PO,BCKDHA,BCKDK,BDH1,BSG,C1QB,CAND1,CAP1,CAPZA2,CBR1,CD1D,CD36,Cdc42,CDH2,CELA1,CELSR3,CES1,Ces2c,CFB,CHCHD3,Chil3/Chil4,CLIC4,CLPP,COA3,C…	303 (37)	36				PPARA,PPARG	D-glucose
tesaglitazar	chemical drug		3	Activated	3.504	8.58e-38	AKT1,APP,CaMKII,CAT,Creb,CTNNB1,GSK3B,Hdac,HNF4A,IL2,Mapk,MMP9,Nfat (family),NFE2L2,NFkB (complex),NFKBIA,NR1H3,P38 MAPK,PGR,PI3K (complex),PPARA,PPARG,PPARGC1A,progesterone,RAC1,Rb,RB1,RELA,SMAD2,SMAD3,SMAD4,STAT1,STAT3,TERT,tesaglitazar,THRB,TP53	AASS,ABAT,ACAA2,ACADL,ACADM,ACADS,ACADVL,ACAT1,ACAT2,ACO2,ACP2,Acp5,ACTA2,ACTB,ACTN4,AHCYL1,AK2,AK3,AK4,AKR1A1,AKR7A2,ALDH1B1,ALDH2,ALDH4A1,ALDH7A1,ALDH9A1,ALDOA,ANXA2,ANXA4,ANXA6,APOE,AQP8,AQP9,ARPC1B,ARPC5,ASGR2,ATP1A1,ATP5F1B,ATP5F1C,Atp5k,ATP5MG,ATP5PD,ATP5PO,BCKDHA,BCKDK,BDH1,BSG,C1QB,CAND1,CAP1,CAPZA2,CBR1,CD1D,CD36,Cdc42,CDH2,CELA1,CELSR3,CES1,Ces2c,CFB,CHCHD3,Chil3/Chil4,CLIC4,CLPP,COA3,C…	303 (37)	36				PPARA,PPARG
farglitazar	chemical drug		3	Activated	3.504	1.14e-37	AKT1,APP,CaMKII,CAT,Creb,CTNNB1,farglitazar,GSK3B,Hdac,HNF4A,IL2,Mapk,MMP9,Nfat (family),NFE2L2,NFkB (complex),NFKBIA,NR1H3,P38 MAPK,PGR,PI3K (complex),PPARA,PPARG,PPARGC1A,progesterone,RAC1,Rb,RB1,RELA,SMAD2,SMAD3,SMAD4,STAT1,STAT3,TERT,THRB,TP53	AASS,ABAT,ACAA2,ACADL,ACADM,ACADS,ACADVL,ACAT1,ACAT2,ACO2,ACP2,Acp5,ACTA2,ACTB,ACTN4,AHCYL1,AK2,AK3,AK4,AKR1A1,AKR7A2,ALDH1B1,ALDH2,ALDH4A1,ALDH7A1,ALDH9A1,ALDOA,ANXA2,ANXA4,ANXA6,APOE,AQP8,AQP9,ARPC1B,ARPC5,ASGR2,ATP1A1,ATP5F1B,ATP5F1C,Atp5k,ATP5MG,ATP5PD,ATP5PO,BCKDHA,BCKDK,BDH1,BSG,C1QB,CAND1,CAP1,CAPZA2,CBR1,CD1D,CD36,Cdc42,CDH2,CELA1,CELSR3,CES1,Ces2c,CFB,CHCHD3,Chil3/Chil4,CLIC4,CLPP,COA3,C…	303 (37)	37				PPARA,PPARG
guanidinopropionic acid	chemical - endogenous non-mammalian		3	Activated	2.639	3.02e-37	26s Proteasome,AKT1,AMPK,CDKN1B,CTNNB1,E2F1,EIF2AK3,ELAVL1,EP300,ERK,ERK1/2,ERN1,FOXO1,guanidinopropionic acid,HIF1A,HIPK2,HNF4A,HRAS,INSR,Insulin,ITGB1,MAPK1,MAPK14,MAPK8,MED1,MKNK1,MTOR,NFKB1,NFKBIA,NOS2,PGR,PI3K (complex),PNPLA2,PPARGC1A,PRKAA,PRKAA2,Rb,RB1,RELA,RPTOR,SIRT1,TP53	ABAT,ABCB10,ACAA2,ACADS,ACADVL,ACO2,ACOT13,ACP2,ACP6,ACTA2,ACTN4,AHCYL1,AK2,AK3,AK4,AKR1A1,ALB,ALDH2,ALDH4A1,ALDH6A1,ALDH9A1,ALDOA,ANXA6,AQP8,AQP9,ARF6,ARPC1B,ARPC2,ARSB,Atp5e,ATP5F1C,ATP5F1D,ATP5MG,ATP5PB,ATP5PD,ATP5PO,ATP5S,ATPAF2,BCKDHA,BCKDK,CAND1,CAP1,CAPZA2,CD1D,CD81,Cdc42,Ces2c,CFB,CHCHD3,CLIC4,CLPB,CLPP,CNP,COA3,COMT,COQ5,COQ7,COQ8A,COX4I1,Cox5b,COX6A1,COX6B1,COX7B,Cox7c,CPA1,CPOX,Crip2,C…	278 (42)	42				AMPK,Esrra,NRF1,PPARA,PPARD,PPARG,PPARGC1A,PPARGC1B,PRKAA2,TFAM
mito-met10	chemical reagent		3	Activated	2.313	3.98e-37	AKT1,AMPK,CDKN1B,CTNNB1,EIF2AK3,ELAVL1,EP300,ERK,ERK1/2,ERN1,FASN,FOXO1,HNF4A,HRAS,INSR,Insulin,Jnk,MAPK1,MAPK14,MAPK8,MED1,mito-met10,Mitochondrial complex 1,MKNK1,MTOR,NDUFAB1,NOS1,NOS2,P38 MAPK,PGR,PI3K (complex),PPARGC1A,PRKAA,PRKAA1,PRKAA2,Rb,RB1,RPTOR,SIRT1,TP53,TSC2	ABAT,ACAA2,ACADS,ACADVL,ACO2,ACOT13,ACP2,ACP6,ACTN4,AHCYL1,AK3,AK4,AKR1A1,ALDH2,ALDH4A1,ALDH6A1,ALDH9A1,ANXA2,ANXA6,AQP8,AQP9,ARF6,ARPC1B,ARPC2,ARSB,Atp5e,ATP5F1C,ATP5F1D,ATP5MG,ATP5PB,ATP5PD,ATP5PO,ATP5S,ATP6V0C,BCKDHA,CAND1,CAP1,CD1D,CD81,CD82,Cdc42,CDH2,Ces2c,CFB,CHCHD3,CLIC4,CLPB,CLPP,CNP,COA3,COMT,COQ5,COQ7,COQ8A,COX5A,Cox5b,COX6A1,COX6B1,COX7B,CPA1,CPOX,CREG1,Crip2,CSTB,CTBS,CTNNA2,CTNNB1,C…	270 (41)	39				AMPK
12-(3-adamantan-1-yl-ureido) dodecanoic acid	chemical reagent		3	Activated	3.504	4.37e-37	12-(3-adamantan-1-yl-ureido) dodecanoic acid,AKT1,APP,CaMKII,CAT,Creb,CTNNB1,GSK3B,Hdac,HNF4A,IL2,Mapk,MMP9,Nfat (family),NFE2L2,NFkB (complex),NFKBIA,NR1H3,P38 MAPK,PGR,PI3K (complex),PPARA,PPARG,PPARGC1A,progesterone,RAC1,Rb,RB1,RELA,SMAD2,SMAD3,SMAD4,STAT1,STAT3,TERT,THRB,TP53	AASS,ABAT,ACAA2,ACADL,ACADM,ACADS,ACADVL,ACAT1,ACAT2,ACO2,ACP2,Acp5,ACTA2,ACTB,ACTN4,AHCYL1,AK2,AK3,AK4,AKR1A1,AKR7A2,ALDH1B1,ALDH2,ALDH4A1,ALDH7A1,ALDH9A1,ALDOA,ANXA2,ANXA4,ANXA6,APOE,AQP8,AQP9,ARPC1B,ARPC5,ASGR2,ATP1A1,ATP5F1B,ATP5F1C,Atp5k,ATP5MG,ATP5PD,ATP5PO,BCKDHA,BCKDK,BDH1,BSG,C1QB,CAND1,CAP1,CAPZA2,CBR1,CD1D,CD36,Cdc42,CDH2,CELA1,CELSR3,CES1,Ces2c,CFB,CHCHD3,Chil3/Chil4,CLIC4,CLPP,COA3,C…	303 (37)	36				BID,PPARA,PPARG	BIRC5
rosiglitazone	chemical drug		2	Activated	4.103	4.46e-37	Akt,AKT1,AMPK,CaMKII,CAT,CBL,CCL2,CHUK,Creb,CYP3A4,EP300,ERK,ERK1/2,GAPDH,GATA3,glycerol,GSK3B,INSR,JAK2,KLF2,Mapk,MAPK1,MAPK8,NFkB (complex),NFKBIA,NR3C1,PI3K (complex),Pkg,PLG,PPARA,PPARG,PPARGC1A,PRKAA,PRKCD,PTGS2,PTK2B,RB1,RELA,rosiglitazone,SMAD3,STAT1,STAT3	AASS,ACAA2,ACADL,ACADM,ACADS,ACADVL,ACAT1,ACAT2,ACO2,ACOT13,Acp5,ACTB,AK2,ALB,ALDH1B1,ALDH2,ALDH6A1,ALDH7A1,ANXA2,APOB,APOE,AQP8,AQP9,ARPC2,ARPC5,ARSB,ASAH1,ATP1A1,ATP5F1D,Atp5k,ATP5MG,ATP5PF,ATP5S,BAK1,BCKDHA,BDH1,C1QB,CAD,CAPZA2,CD1D,CD36,CD82,Cdc42,CELSR3,CES1,Ces1b/Ces1c,CFB,CHCHD3,Chil3/Chil4,CLIC4,CNP,COA3,COQ5,COQ7,COX4I1,COX5A,COX6A1,COX6B1,COX7A2,COX7B,CP,CPT2,CS,CSAD,CTNNA1,CTNNA2,CTSD,…	251 (42)	42		metformin		ABCA1,Acox,ADIPOR1,ALOX5,AMPK,APOA2,CAV1,CBL,cholesterol,CIDEC,CYP1A1,diacylglycerol,FGF21,GCK,HCAR1,HSPA5,INSIG1,KLF11,PCK1,PDX1,PIK3R1,PLIN5,PLPP3,POU2F1,PPARA,PPARG,PPARGC1A,PPARGC1B,PTGS2,RB1,SREBF1,TFAM,VEGFA	D-glucose,FN1,ILK,Insulin,LEP,NFKBIA,NOS2,NOX4,NPPB,palmitic acid,PTEN,SKP2,superoxide,testosterone,WWTR1
octanoic acid	chemical - endogenous mammalian		3	Activated	2.313	4.78e-37	AKT1,AMPK,CDKN1B,CTNNB1,EIF2AK3,ELAVL1,EP300,ERK,ERK1/2,ERN1,FASN,FOXO1,HNF4A,HRAS,INSR,Insulin,Jnk,MAPK1,MAPK14,MAPK8,MED1,MKNK1,MTOR,NOS1,NOS2,octanoic acid,P38 MAPK,PGR,PI3K (complex),PPARGC1A,PRKAA,PRKAA1,PRKAA2,Rb,RB1,RPTOR,SIRT1,TP53,TSC2	ABAT,ACAA2,ACADS,ACADVL,ACO2,ACOT13,ACP2,ACP6,ACTN4,AHCYL1,AK3,AK4,AKR1A1,ALDH2,ALDH4A1,ALDH6A1,ALDH9A1,ANXA2,ANXA6,AQP8,AQP9,ARF6,ARPC1B,ARPC2,ARSB,Atp5e,ATP5F1C,ATP5F1D,ATP5MG,ATP5PB,ATP5PD,ATP5PO,ATP5S,ATP6V0C,BCKDHA,CAND1,CAP1,CD1D,CD36,CD81,CD82,Cdc42,CDH2,Ces2c,CFB,CHCHD3,CLIC4,CLPB,CLPP,CNP,COA3,COMT,COQ5,COQ7,COQ8A,COX5A,Cox5b,COX6A1,COX6B1,COX7B,CPA1,CPOX,CREG1,Crip2,CSTB,CTBS,CTNNA2,CTN…	270 (39)	39				AMPK,D-glucose,G6PC	LEP,PPARD,PPARG,SREBF1
RICTOR	other		1	Inhibited	-8.189	4.84e-37	RICTOR	Atp5e,ATP5F1A,ATP5F1B,ATP5F1C,ATP5F1D,ATP5MG,ATP5PB,ATP5PD,ATP5PF,ATP5PO,ATP6V0C,ATP6V0D1,BSG,COX4I1,COX5A,Cox5b,COX6A1,COX6B1,Cox6c,COX7A2,COX7A2L,COX7B,Cox7c,CYC1,FABP5,MRPL13,NDUFA1,NDUFA10,NDUFA11,NDUFA2,NDUFA3,NDUFA4,NDUFA5,NDUFA6,NDUFA8,NDUFA9,NDUFB10,NDUFB3,NDUFB4,NDUFB5,NDUFB6,NDUFB7,NDUFB8,NDUFC2,NDUFS1,NDUFS2,NDUFS3,NDUFS4,Ndufs5,NDUFS6,NDUFS7,NDUFV1,NDUFV2,PPA2,PSMA6,PSMA7,PSMB1,PSMB2,…	71 (1)	1	ELOVL5,ILK,Insulin	sirolimus,soraphen-A1alpha		GCK,NCAM2,PTEN,PTGS2,SREBF1	NDUFAB1,NDUFV1,PSMA1,PSMB5,RPL11,RPL23
AMPK	complex		2	Activated	2.378	7.73e-37	AKT1,AMPK,CDKN1B,CTNNB1,EIF2AK3,ELAVL1,EP300,ERK,ERK1/2,ERN1,FASN,FOXO1,HNF4A,HRAS,INSR,Insulin,Jnk,MAPK1,MAPK14,MAPK8,MED1,MKNK1,MTOR,NOS1,NOS2,P38 MAPK,PGR,PI3K (complex),PPARGC1A,PRKAA,PRKAA1,PRKAA2,Rb,RB1,RPTOR,SIRT1,TP53,TSC2	ABAT,ACAA2,ACADS,ACADVL,ACO2,ACOT13,ACP2,ACP6,ACTN4,AHCYL1,AK3,AK4,AKR1A1,ALDH2,ALDH4A1,ALDH6A1,ALDH9A1,ANXA2,ANXA6,AQP8,AQP9,ARF6,ARPC1B,ARPC2,ARSB,Atp5e,ATP5F1C,ATP5F1D,ATP5MG,ATP5PB,ATP5PD,ATP5PO,ATP5S,ATP6V0C,BCKDHA,CAND1,CAP1,CD1D,CD81,CD82,Cdc42,CDH2,Ces2c,CFB,CHCHD3,CLIC4,CLPB,CLPP,CNP,COA3,COMT,COQ5,COQ7,COQ8A,COX5A,Cox5b,COX6A1,COX6B1,COX7B,CPA1,CPOX,CREG1,Crip2,CSTB,CTBS,CTNNA2,CTNNB1,C…	269 (38)	38	ABHD5,ADIPOR1,AICAR,ATM,atorvastatin,berberine,bufalin,caffeine,capsaicin,coenzyme Q10,Cyp2j9,fenofibrate,FGF21,GCG,genistein,guanidine,guanidinopropionic acid,HAO1,isoquercitrin,L-triiodothyronine,LEP,metformin,methotrexate,metribolone,mito-met10,non-esterified fatty acid,octanoic acid,palmitic acid,pioglitazone,PKD1,Pp2c,PPARD,PRKAA1,rosiglitazone,SESN1,SESN2,SIRT3,thiazolidinedione,troglitazone	ALDH1A1,ALOX5AP,FNIP1,Ins1,LETM1,methylphenazonium methosulfate,N-acetyl-L-cysteine,Nisch,orotic acid,phosphocreatine,PIM2,PKM,PLAUR,PML,PPM1A,PTEN,sirolimus,testosterone,Z-LLL-CHO		FOXO1,INSR,MKNK1,NRF1,PTGS2,TFAM	cholesterol,CRTC2,Cyclin A,G6PC,glycogen,HNF4A,NDPK,NOS2,NOX4,PCK1,RB1,SREBF1,TSC2
20alpha-hydroxycholesterol	chemical - endogenous mammalian		3	Activated	5.545	1.23e-36	20alpha-hydroxycholesterol,ABCA1,Akt,AKT1,Alp,CBL,CEBPB,CETP,Creb,ERK1/2,GSK3B,Hif1,HIF1A,HIVEP3,LIPE,NOTCH1,NR1H2,NR1H3,PPARA,PRKAA,PRL,PTK2,RB1,RUNX2,SREBF1,sterol	AASS,ACAA2,ACADL,ACADM,ACADS,ACADVL,ACAT1,ACAT2,ACO2,ACTR3,ALB,ALDH2,ALDOA,ALG2,ANXA2,APOB,APOE,APOM,AQP8,ARPC5,ASAH1,ATP1A1,ATP1B1,ATP5F1B,Atp5k,ATP5PD,ATP5PF,BAK1,BCKDHA,BCKDK,BNIP3,C1QB,CD1D,CD82,CDH2,CELSR3,Ces1b/Ces1c,CHCHD3,Chil3/Chil4,COA3,COMT,COQ5,COQ7,COX6A1,COX6B1,COX7A2,CP,CPS1,CPT2,CS,CSAD,CTSA,CTSC,CTSD,CTSH,CTSS,CYCS,CYP27A1,Cyp4a14,CYP4F2,DLAT,DLD,DLST,DNAJC11,ECHS1,ECI1,ENDOG,ETH…	203 (26)	24				ABCA1
Atf	group		3	Activated	7.347	1.44e-36	Akt,AMPK,AR,Atf,ATF1,ATF2,ATF3,ATF4,ATF5,ATF6,Creb,DDIT3,EPO,ERK,FOS,HIF1A,IRF7,JUN,MTOR,NFE2L2,RB1,RUNX2,STAT3,TP53,TP63	AASS,ABAT,ACAA2,ACADL,ACADM,ACADVL,ACAT1,ACP2,Acp5,ACTB,ACTN4,ACTR3,AKR1A1,AKR7A2,ALB,ALDH4A1,ALDH9A1,ALDOA,ANXA2,ANXA4,ANXA6,APOM,AQP8,AQP9,ARPC1B,ARPC2,ATP1A1,ATP1B1,ATP5F1C,Atp5k,ATP5PB,ATP5PF,BCKDHA,CAND1,CAP1,CBR1,CD1D,Cdc42,CELA1,CELSR3,Ces1b/Ces1c,CHCHD3,CIT,CLIC4,CLPP,CNP,COA3,COMT,COQ5,COQ7,COQ8A,Cox5b,COX6A1,COX6B1,COX7A2,CP,CPOX,CPT2,CREG1,Crip2,CS,CSTB,CTNNB1,CTSD,CTSF,CTSH,CTSO,CTSV,…	245 (25)	22
USP22	peptidase		3	Inhibited	-3.499	4.55e-36	Akt,AKT1,AMPK,APEX1,BCL2,BCL2L1,CCND1,CDKN1A,CDKN2A,CEBPA,Creb,CTNNB1,EIF2AK3,EIF4E,EPAS1,ERBB2,ERK1/2,ESRRA,FAS,FOXO1,FOXO3,GLI1,HNF4A,HSF1,IFN Beta,IGF1R,IL6,IRF1,MAP2K1,MAPK9,Mek,MTOR,MYC,NANOG,NFE2L2,NFkB (complex),NFKB1,nitric oxide,NOS2,NOTCH1,Nr1h,NR1H4,P38 MAPK,PGR,PPARA,PPARGC1A,RB1,SIRT1,SOD2,SP1,SREBF1,STAT1,STK11,TP53,TRIM28,TSC2,USP22,XBP1,XRCC6	AASS,ABAT,ABCB10,ABCF1,ACAA2,ACADM,ACADVL,ACAT1,ACAT2,ACO2,ACP2,Acp5,ACP6,ACTA2,ACTN4,AHCYL1,AIFM1,AK2,AK3,AK4,AKR1A1,AKR7A2,ALAD,ALB,ALDH1B1,ALDH1L1,ALDH4A1,ALDH7A1,ALDH9A1,ALG2,AMBP,ANXA2,ANXA4,ANXA6,APOB,APOE,ARPC1B,ARPC5,ATAD3A,ATP1A1,ATP1B1,Atp5e,ATP5F1C,ATP5F1D,Atp5k,ATP5MG,ATP5PB,ATP5S,ATP6V0C,BCKDHA,BCKDHB,BCKDK,C1QB,C1QBP,CA3,CAND1,CAP1,CAPZA2,CBR1,CCT8,CD36,CD82,Cdc42,CDH2,CELA1,CELSR3,…	345 (59)	58				SIRT1	TP53
GABPB1	transcription regulator		3	Inhibited	-8.297	9.78e-36	Akt,CDKN1A,CDKN1B,DUSP1,ELF4,FOXM1,FOXO1,FOXO3,GABPB1,MYC,RB1,RBL2,SKP2,SMAD4,TP53,USP18	ABAT,ABCB10,ABCF1,ACAA2,ACADVL,ACAT1,ACO2,ACP2,ACTB,ACTN4,AK2,ALB,ALDH4A1,ALDH9A1,ALDOA,ANXA2,ANXA6,APOE,ARPC1B,ATAD3A,ATP1A1,ATP1B1,Atp5e,ATP5F1A,ATP5F1B,ATP5F1C,Atp5k,ATP5PF,BAK1,BCKDHA,BCKDHB,BNIP3,C1QBP,CAD,CAND1,CAP1,CAPZB,CD36,CD82,Cdc42,CELSR3,Ces1b/Ces1c,CFB,CHCHD3,CIT,CLIC4,CLPB,CLPP,CNP,COA3,COBLL1,COQ5,COQ7,COQ8A,COX4I1,Cox5b,COX6A1,COX6B1,COX7A2,CP,CPOX,CPT2,Crip2,CSTB,CTNNA1,CTSB,CTS…	227 (16)	16	SENP1,SIRT7			PRL,RRAS
SKP2	enzyme	4.124	2	Inhibited	-8.381	1.11e-35	Akt,CDKN1A,CDKN1B,DUSP1,ELF4,FOXM1,FOXO1,FOXO3,MYC,RB1,RBL2,SKP2,SMAD4,TP53,USP18	ABAT,ABCB10,ABCF1,ACAA2,ACADVL,ACAT1,ACO2,ACP2,ACTB,ACTN4,AK2,ALB,ALDH4A1,ALDH9A1,ALDOA,ANXA2,ANXA6,APOE,ARPC1B,ATAD3A,ATP1A1,ATP1B1,Atp5e,ATP5F1A,ATP5F1B,ATP5F1C,Atp5k,ATP5PF,BAK1,BCKDHA,BCKDHB,BNIP3,C1QBP,CAD,CAND1,CAP1,CAPZB,CD36,CD82,Cdc42,CELSR3,Ces1b/Ces1c,CFB,CHCHD3,CIT,CLIC4,CLPB,CLPP,CNP,COA3,COBLL1,COQ5,COQ7,COQ8A,COX4I1,Cox5b,COX6A1,COX6B1,COX7A2,CP,CPOX,CPT2,Crip2,CSTB,CTNNA1,CTSB,CTS…	226 (15)	15	Diap,FN1,GPI,Insulin,MTOR,OGT,testosterone propionate,Z-LLL-CHO	calcitriol,CCNA1,Collagen type I,orlistat,progesterone,PTEN,RBX1,rosiglitazone,troglitazone			RB1,TP53
MDC1	other		3	Inhibited	-5.498	4.6e-35	Akt,AKT1,APEX1,AR,ATF1,BCL2,BCL2L1,BRCA1,CCND1,CDKN2A,CEBPA,CTNNB1,E2F1,E2F3,EIF2AK3,EIF4E,EP300,ERBB2,ERK,ERK1/2,ESR1,FAS,FOXO3,GLI1,GSK3B,H2AFX,HIF1A,HNF4A,Hsp90,IGF1R,IL6,JAK2,Jnk,MAP2K1,MAP3K3,Mapk,MAPK8,MAPK9,MDC1,MDM4,Mek,MTOR,MYC,NANOG,NFKB1,NOTCH1,NR3C1,PGR,PML,PPARG,PRKAA,RB1,RNF8,SMAD3,SOD2,SP1,STAT1,TP53,TP73,trabectedin,TRIM28,TSC2,Ubiquitin	AASS,ABAT,ABCB10,ABCF1,ACAA2,ACADVL,ACAT1,ACO2,ACP2,Acp5,ACSM1,ACTA2,ACTN4,ACTR2,ACTR3,AHCYL1,AIFM1,AK2,AK3,AK4,AKR1A1,AKR7A2,ALAD,ALB,ALDH1L1,ALDH2,ALDH4A1,ALDH9A1,ANXA2,ANXA4,ANXA6,APOB,APOE,AQP8,AQP9,ARPC1B,ARPC2,ARPC5,ARPC5L,ASAH1,ATAD3A,ATP11C,ATP1A1,ATP1B1,ATP5F1B,ATP5F1C,ATP5F1D,Atp5k,ATP5MG,ATP5PB,ATP5PD,ATP5PF,ATP5S,ATP6V0C,ATP6V0D1,AUH,BAK1,BCKDHA,BCKDHB,BDH1,C1QBP,CA3,CAND1,CAP1,CAPZA2…	351 (63)	61	ATM,CHEK2,genistein			RNF8,TRIM28	TP53
FR180209	chemical reagent		3	Inhibited	-3.067	4.86e-35	Akt,AKT1,BCL2L1,Calmodulin,CaMKII,CBL,CDK1,Creb,diacylglycerol,EGFR,EIF2S1,ERBB2,ERK,ERK1/2,ESR1,FOXO3,FR180209,GAB1,GSK3B,IGF1R,IGF2,INSR,Insulin,Jnk,JUN,JUNB,MAP2K1,MAP2K2,Mapk,MAPK1,MAPK8,Mek,MTOR,MYC,NFKB1,NR3C1,P38 MAPK,PDX1,PI3K (complex),PRKAA1,RAF1,RB1,SHC1,SOCS3,SRC,STAT1,STAT3,TP53,YWHAZ	AASS,ABAT,ABCB10,ABCF1,ACAA2,ACADL,ACADM,ACADS,ACADVL,ACAT1,ACAT2,ACO2,ACOT13,ACP2,Acp5,ACTA2,ACTN4,ACTR2,AIFM1,AK2,AKR1A1,AKR7A2,ALB,ALDH1L1,ALDH4A1,ALDH6A1,ALDH9A1,ALDOA,ANXA6,APOB,APOM,AQP9,ARPC1B,ARPC2,ARPC5,ARPC5L,ARSB,ASAH1,ATAD3A,Atp5e,ATP5F1A,ATP5F1B,ATP5F1C,ATP5F1D,ATP5MG,ATP5PB,ATP5PD,ATP5PF,ATP5PO,ATP5S,ATP6V0D1,BCKDHA,BCKDHB,C1QBP,CA3,CAD,CAND1,CAP1,CAPZA2,CAPZB,CD36,Cdc42,CDC42BPB,CF…	310 (49)	48					IGF1R,INSR
KW-2450	chemical drug		3	Inhibited	-3.067	4.86e-35	Akt,AKT1,BCL2L1,Calmodulin,CaMKII,CBL,CDK1,Creb,diacylglycerol,EGFR,EIF2S1,ERBB2,ERK,ERK1/2,ESR1,FOXO3,GAB1,GSK3B,IGF1R,IGF2,INSR,Insulin,Jnk,JUN,JUNB,KW-2450,MAP2K1,MAP2K2,Mapk,MAPK1,MAPK8,Mek,MTOR,MYC,NFKB1,NR3C1,P38 MAPK,PDX1,PI3K (complex),PRKAA1,RAF1,RB1,SHC1,SOCS3,SRC,STAT1,STAT3,TP53,YWHAZ	AASS,ABAT,ABCB10,ABCF1,ACAA2,ACADL,ACADM,ACADS,ACADVL,ACAT1,ACAT2,ACO2,ACOT13,ACP2,Acp5,ACTA2,ACTN4,ACTR2,AIFM1,AK2,AKR1A1,AKR7A2,ALB,ALDH1L1,ALDH4A1,ALDH6A1,ALDH9A1,ALDOA,ANXA6,APOB,APOM,AQP9,ARPC1B,ARPC2,ARPC5,ARPC5L,ARSB,ASAH1,ATAD3A,Atp5e,ATP5F1A,ATP5F1B,ATP5F1C,ATP5F1D,ATP5MG,ATP5PB,ATP5PD,ATP5PF,ATP5PO,ATP5S,ATP6V0D1,BCKDHA,BCKDHB,C1QBP,CA3,CAD,CAND1,CAP1,CAPZA2,CAPZB,CD36,Cdc42,CDC42BPB,CF…	310 (49)	48					IGF1R,INSR
linsitinib	chemical drug		3	Inhibited	-3.067	4.86e-35	Akt,AKT1,BCL2L1,Calmodulin,CaMKII,CBL,CDK1,Creb,diacylglycerol,EGFR,EIF2S1,ERBB2,ERK,ERK1/2,ESR1,FOXO3,GAB1,GSK3B,IGF1R,IGF2,INSR,Insulin,Jnk,JUN,JUNB,linsitinib,MAP2K1,MAP2K2,Mapk,MAPK1,MAPK8,Mek,MTOR,MYC,NFKB1,NR3C1,P38 MAPK,PDX1,PI3K (complex),PRKAA1,RAF1,RB1,SHC1,SOCS3,SRC,STAT1,STAT3,TP53,YWHAZ	AASS,ABAT,ABCB10,ABCF1,ACAA2,ACADL,ACADM,ACADS,ACADVL,ACAT1,ACAT2,ACO2,ACOT13,ACP2,Acp5,ACTA2,ACTN4,ACTR2,AIFM1,AK2,AKR1A1,AKR7A2,ALB,ALDH1L1,ALDH4A1,ALDH6A1,ALDH9A1,ALDOA,ANXA6,APOB,APOM,AQP9,ARPC1B,ARPC2,ARPC5,ARPC5L,ARSB,ASAH1,ATAD3A,Atp5e,ATP5F1A,ATP5F1B,ATP5F1C,ATP5F1D,ATP5MG,ATP5PB,ATP5PD,ATP5PF,ATP5PO,ATP5S,ATP6V0D1,BCKDHA,BCKDHB,C1QBP,CA3,CAD,CAND1,CAP1,CAPZA2,CAPZB,CD36,Cdc42,CDC42BPB,CF…	310 (49)	48					IGF1R,INSR
PPARGC1A	transcription regulator		2	Activated	9.338	5.55e-35	Akt,AKT2,AMPK,ESR1,ESR2,ESRRA,Esrra,ESRRG,FOXO1,HNF4A,HNF4α dimer,IRS1,NCOA1,NR1H4,NR3C1,NR5A1,NR5A2,NRF1,PPARA,PPARD,PPARG,PPARGC1A,PRKCQ,RXRA,TFAM,TP53	AASS,ABAT,ACAA2,ACADL,ACADM,ACADS,ACADVL,ACAT1,ACAT2,ACP2,ACTN4,ACTR2,ALDH4A1,ALDH9A1,ALDOA,AMBP,ANXA4,ANXA6,AQP9,ARPC1B,ARPC5L,ASAH1,ATP1B1,Atp5e,ATP5F1A,ATP5F1B,ATP5F1C,Atp5k,ATP5PB,ATP5PD,ATP5PF,ATP5PO,ATP6V0D1,AUH,BCKDK,BDH1,BNIP3,CAND1,CAP1,CD36,CD82,Cdc42,CDC42BPB,CDH2,CEL,CELA1,CELA3B,CELSR3,CES1,Ces1b/Ces1c,Ces2c,CFL2,CIT,CLIC4,CLPP,CLU,COQ8A,COX4I1,COX5A,Cox5b,COX6A1,COX6B1,Cox6c,COX7A2,…	272 (26)	26	2,4-dinitrophenol,ADIPOR1,AICAR,bezafibrate,caffeine,CPT1C,CREBBP,CRTC2,CRTC3,FST,GCG,guanidinopropionic acid,GW7647,HCAR1,KCNJ11,KLF11,L-triiodothyronine,LEP,metformin,mono-(2-ethylhexyl)phthalate,NFE2L2,NOS2,NPPB,OGT,oleic acid,PIM2,pioglitazone,pirinixic acid,PML,PQQ cofactor,PRKAA1,rosiglitazone,SENP1,SIRT1,troglitazone,VEGFB	ABCC8,cholic acid,CIDEC,ELOVL5,FLCN,FNIP1,HAO1,HDAC1,HIPK2,KLF15,LCAT,miR-217-5p (and other miRNAs w/seed ACUGCAU),OMA1,PKM,PTEN,PTPN2,RB1,sirolimus,SURF1,TXNIP		ACOX1,cholesterol,CYP1A1,CYP7A1,diacylglycerol,G6PC,Ins1,INSIG1,INSIG2,NR5A2,NRF1,PCK1,PPARGC1B,progesterone,SESN2,SREBF1,ST8SIA1,STAR,T3-TR-RXR,TFAM,TP53	HK2
clofibric acid	chemical drug		3		1.692	5.76e-35	AKT1,AMPK,Ap1,APP,CAT,CCND1,clofibric acid,Creb,CSF2,CTNNB1,CYP3A4,EGFR,FOS,FOXO1,GSK3B,Hdac,HNF4A,HSF1,hydrogen peroxide,IKBKB,INSR,JAK2,Jnk,Mapk,MAPK1,MMP9,NFE2L2,NFkB (complex),NFKBIA,NR1H3,P38 MAPK,PGR,Pkc(s),PPARA,PPARG,PPARGC1A,progesterone,Rb,RB1,RELA,SMAD3,SMAD4,SRC,STAT1,STAT3,THRB	AASS,ACAA2,ACADL,ACADM,ACADS,ACADVL,ACAT1,ACAT2,ACOT13,Acp5,ACTA2,AHCYL1,AK2,AK3,AK4,AKR7A2,ALDH1B1,ALDH2,ALDH6A1,ALDH7A1,ALDOA,ANXA2,APOE,AQP8,AQP9,ARPC5,ARSB,ASGR2,ATAD3A,Atp5e,ATP5F1B,ATP5F1D,ATP5MG,ATP5PO,ATP5S,BAK1,BCKDHA,BCKDK,BDH1,C1QB,CAD,CAPZA2,CBR1,CCT8,CD1D,CD81,CELA1,CES1,Ces2c,CFB,CHCHD3,Chil3/Chil4,COA3,COMT,COQ5,COQ7,COX4I1,COX5A,COX6A1,COX6B1,COX7B,CPS1,CPT2,CS,CSAD,CTBS,CTNNA2,CT…	274 (46)	45				ACOX1,PPARA,PPARG,TP53
Proinsulin	group		3	Activated	3.839	7.69e-35	26s Proteasome,Akt,AKT1,AKT3,AMPK,Calmodulin,CCND1,CEBPA,CFL1,CREB1,CTNNB1,EDN1,ERK,ERK1/2,ERN1,ESR1,FOXA2,FOXO1,GAB1,GATA2,GCK,GNAI2,GNAQ,GSK3B,HMGA1,HNRNPK,HRAS,IGF1R,IGF2,ILK,INS,Ins1,INSR,Insulin,IRS1,Jnk,KRAS,LIPE,LRP1,MAP2K1,Mapk,MAPK1,MAPK14,Mek,MTOR,NFkB (complex),NFKBIA,NPY,OGT,P38 MAPK,PDX1,PI3K (complex),Pkc(s),PPARA,PRKAA1,PRKCD,PRKCZ,PRL,Proinsulin,PTK2B,RAF1,RB1,SHC1,SP1,SRC,SREBF1,…	AASS,ACAA2,ACADS,ACAT1,ACAT2,ACO2,ACOT13,ACP6,ACTB,ACTR2,ACTR3,AK2,AK4,AKR1A1,AKR7A2,ALAD,ALB,ALDH1B1,ALDH1L1,ALDH2,ALDH6A1,ALDH7A1,ALDOA,ANXA6,APOM,AQP8,AQP9,ARF6,ARPC2,ARPC3,ARPC5,ARPC5L,ARSB,ASAH1,ASGR2,ATP1A1,Atp5e,ATP5F1B,ATP5F1C,ATP5F1D,Atp5k,ATP5MG,ATP5PB,ATP5PD,ATP5PF,ATP5PO,ATP5S,ATP6V0C,ATP6V0D1,BCKDHA,BCKDK,BDH1,C1QB,CA14,CA3,CA5A,CAD,CAPZA2,CD1D,CD81,Cdc42,CDC42BPB,CELSR3,Ces1b/Ces1c,…	323 (71)	71	GCG,HNF1A,KLF11,PDX1	FST,insulin detemir,L-triiodothyronine,OGA,troglitazone		GCK,INSR
NDUFV1	enzyme	1.037	3		0.349	9.3e-35	ADRB2,Akt,AKT1,AKT3,BCL2,Calmodulin,CBL,Creb,CREB1,E2F1,EPAS1,ERK,ERK1/2,ESRRA,FOXO3,GSK3B,HIF1A,HMGA1,HSF1,INSR,Insulin,IRS1,Jnk,Mapk,Mek,MYC,NDUFV1,NFE2L2,NFKB1,Nr1h,NR1H4,P38 MAPK,PDX1,PIK3CG,PPARA,PPARG,PPARGC1A,RB1,SHC1,SIRT1,SOCS3,SREBF1,STK11,TP53,TP73,TRIM28,XBP1	AASS,ABAT,ABCB10,ABCF1,ACAA2,ACADL,ACADM,ACADS,ACADVL,ACAT2,ACO2,ACOT13,ACP2,Acp5,ACP6,ACTB,ACTN4,AK2,AK4,AKR1A1,ALAD,ALDH2,ALDH4A1,ALDH6A1,ALDH9A1,ALG2,AMBP,ANXA4,ANXA6,APOB,APOM,AQP8,ARPC1B,ARPC2,ATAD3A,ATP1B1,ATP5F1A,ATP5F1B,ATP5F1C,ATP5F1D,Atp5k,ATP5MG,ATP5PD,ATP5PF,ATP5PO,ATP5S,AUH,BCKDHA,BCKDHB,BCKDK,C1QB,C1QBP,CA3,CAD,CAND1,CAP1,CAPZB,CBR1,CCT8,CD1D,Cdc42,CDH2,CELA1,CELSR3,CES1,Ces1b/Ces1c…	296 (47)	46	HBA1/HBA2,Hbb-b1,mono-(2-ethylhexyl)phthalate,NUBPL,RB1,SPP1	INS,insulin detemir,KDM5A,MAP4K4,RICTOR		INSR,SIRT1
MXD1	transcription regulator		3	Activated	2.999	1.42e-34	Akt,AMPK,AR,ATF4,BAK1,BAX,BRCA1,CCND1,Cdk,CDKN1A,CDKN1B,CDKN2A,CTNNB1,E2F3,EP300,estrogen receptor,F2,FAS,GCK,GLI1,GSK3B,HDAC1,Jnk,MAPK14,MDM2,mir-22,MMP9,MXD1,MYC,NFKBIA,NOS3,NRF1,P38 MAPK,PAK1,PPARG,PRKAA,PTEN,Rb,RB1,RBL2,RELA,Rock,RUNX3,SP1,TERT,Tgf beta,THRB,TP73,TSC2,WT1	ABCB10,ABCF1,ACADL,ACADM,ACADS,ACADVL,Acp5,ACTB,ACTN4,ACTR3,AIFM1,AK2,ALB,ALDH1B1,ALDOA,ANXA2,ANXA4,AQP8,ARPC5,ASAH1,ASGR2,ATAD3A,ATP11C,ATP1B1,ATP5F1A,ATP5F1B,ATP5F1C,Atp5k,ATP5MG,ATP5PO,ATP6V0C,AUH,BAK1,BCKDHA,BCKDHB,BCKDK,BDH1,BNIP3,BSG,C1QBP,CA3,CA5A,CAD,CAPZA2,CAPZB,CD82,CES1,Ces2c,CHCHD3,CLIC4,CLPB,CLU,CMPK1,CNP,COA3,COBLL1,COMT,COQ5,COQ7,COX4I1,COX5A,Cox5b,COX6A1,COX6B1,Cox6c,COX7A2,COX7B,…	278 (50)	49	15-deoxy-delta-12,14 -PGJ 2,4-phenylbutyric acid,BTNL2,Smad2/3,SMARCA4,VitaminD3-VDR-RXR				ITGA1,MYC
S-nitroso-N-acetylpenicillamine	chemical reagent		2		1.576	1.66e-34	ERK1/2,GJA1,INSR,MAPK1,MAPK8,NFkB (complex),Pkg,RB1,RBL2,S-nitroso-N-acetylpenicillamine,SLC6A4,SRC,TP53	ABAT,ACADL,ACADM,ACADS,ACAT1,ACOT13,ACP2,ACTB,ACTN4,ALB,ALDH1B1,ALDH4A1,ALDH6A1,ALDH7A1,ALDH9A1,ANXA2,ANXA4,ANXA6,ARPC1B,ARSB,ASAH1,ATP1A1,ATP5F1B,ATP5F1C,ATP5F1D,Atp5k,ATP5MG,ATP5PD,ATP5PF,ATP5PO,ATP5S,BAK1,BCKDHA,BNIP3,CAND1,CAP1,CD36,CD82,Cdc42,CDH2,CELSR3,Ces1b/Ces1c,CFB,CHCHD3,CLIC4,CLPP,CLU,COA3,COQ5,COQ7,COQ8A,COX6A1,COX6B1,COX7A2,CP,CPOX,CPT2,Crip2,CS,CSTB,CTNNA2,CTNND1,CTSD,CTSF,CTSH,CTS…	213 (13)	13				NOS2,PTGS2,RB1,TP53,VEGFA	Cyclin A,INSR
chitosan	chemical - endogenous mammalian		3	Activated	2.223	1.66e-34	CAT,CEBPA,chitosan,CYP7A1,ERK1/2,HMGCR,HNF4A,JUN,Mapk,MMP9,MYC,NFkB (complex),NR1H3,NR3C1,P38 MAPK,PPARA,PPARG,RB1,RELA,SMAD4,TERT,THRB	ABCB10,ABCF1,ACAA2,ACADL,ACADM,ACADS,ACADVL,ACAT1,ACAT2,ACO2,Acp5,ACTB,ACTN4,AK2,ALB,ALDH1B1,ALDH2,ALDH7A1,ALDOA,ANXA2,ANXA4,APOE,AQP8,AQP9,ATAD3A,ATP1A1,ATP1B1,ATP5F1A,ATP5F1B,Atp5k,ATP5MG,ATP5PO,BAK1,BCKDHA,BCKDHB,BCKDK,BDH1,C1QB,C1QBP,CAD,CAPZB,CD36,CD82,CDH2,CELSR3,CES1,Ces2c,CFB,CHCHD3,CLIC4,CLU,CNP,COA3,COBLL1,COQ5,COQ7,COX4I1,COX6A1,COX6B1,COX7A2,CP,CPS1,CPT2,CREG1,CS,CSAD,CTNNA1,CTSZ,CTTN…	234 (22)	20				PPARA	cholesterol
ceritinib	chemical drug		3	Inhibited	-3.51	2.29e-34	Akt,AKT1,ALK,BCL2L1,Calmodulin,CaMKII,CBL,CDK1,ceritinib,Creb,diacylglycerol,EGFR,EIF2S1,ERBB2,ERK,ERK1/2,ESR1,FOXO3,GAB1,GSK3B,IGF1R,IGF2,INSR,Insulin,JAK3,Jnk,JUN,JUNB,MAP2K1,MAP2K2,Mapk,MAPK1,MAPK8,Mek,MTOR,MYC,NFkB (complex),NFKB1,NR3C1,P38 MAPK,PDX1,PI3K (complex),PRKAA1,RAF1,RB1,SHC1,SOCS3,SRC,STAT1,STAT3,TP53,YWHAZ	AASS,ABAT,ABCB10,ABCF1,ACAA2,ACADL,ACADM,ACADS,ACADVL,ACAT1,ACAT2,ACO2,ACOT13,ACP2,Acp5,ACTA2,ACTN4,ACTR2,AIFM1,AK2,AKR1A1,AKR7A2,ALB,ALDH1B1,ALDH1L1,ALDH4A1,ALDH6A1,ALDH7A1,ALDH9A1,ALDOA,ANXA6,APOB,APOM,AQP9,ARPC1B,ARPC2,ARPC5,ARPC5L,ARSB,ASAH1,ATAD3A,Atp5e,ATP5F1A,ATP5F1B,ATP5F1C,ATP5F1D,ATP5MG,ATP5PB,ATP5PD,ATP5PF,ATP5PO,ATP5S,ATP6V0D1,BCKDHA,BCKDHB,C1QBP,CA3,CAD,CAND1,CAP1,CAPZA2,CAPZB,CD36,C…	312 (52)	50					IGF1R,INSR
choline fenofibrate	chemical drug		3	Activated	3.002	2.82e-34	AKT1,APP,CaMKII,CAT,choline fenofibrate,Creb,CTNNB1,F2,F3,Focal adhesion kinase,GSK3B,Hdac,HNF4A,IL2,Mapk,MMP9,Nfat (family),NFE2L2,NFkB (complex),NFKBIA,nitric oxide,NR1H3,P38 MAPK,PGR,PI3K (complex),PPARA,PPARG,PPARGC1A,progesterone,RAC1,Rb,RB1,RELA,SMAD2,SMAD3,SMAD4,STAT1,STAT3,TERT,THRB,TP53	AASS,ABAT,ACAA2,ACADL,ACADM,ACADS,ACADVL,ACAT1,ACAT2,ACO2,ACP2,Acp5,ACTA2,ACTB,ACTN4,AHCYL1,AK2,AK3,AK4,AKR1A1,AKR7A2,ALDH1B1,ALDH2,ALDH4A1,ALDH7A1,ALDH9A1,ALDOA,ANXA2,ANXA4,ANXA6,APOE,AQP8,AQP9,ARPC1B,ARPC5,ASGR2,ATP1A1,ATP5F1B,ATP5F1C,Atp5k,ATP5MG,ATP5PD,ATP5PO,BCKDHA,BCKDK,BDH1,BSG,C1QB,CAD,CAND1,CAP1,CAPZA2,CBR1,CD1D,CD36,Cdc42,CDH2,CELA1,CELSR3,CES1,Ces2c,CFB,CHCHD3,Chil3/Chil4,CLPP,COA3,COM…	300 (41)	41				Acox,APOA2,cholesterol,NFKBIA,PPARA,PPARG	ADIPOR1,CAV1
9Z,11E-octadecadienoic acid	chemical - endogenous mammalian		3	Activated	6.672	4.07e-34	9Z,11E-octadecadienoic acid,AKT1,APP,ATF2,CaMKII,CCND1,Cdc42,CEBPB,CETP,CPT1A,Creb,CREB1,CTNNB1,DDIT3,EDN1,EIF4E,ERK,ESR1,FFAR1,FOS,FOXO1,GABPA,GSK3B,Hdac,HNF4A,IL2,MAP2K1,Mapk,MAPK1,MAPK7,MKNK1,MTOR,MYC,MYCN,NFE2L2,NFKB1,NFKBIA,NOS2,NPPB,NR1H3,P38 MAPK,PAK1,PGR,PPARA,PPARD,PPARG,PPARGC1A,PRKCA,progesterone,RAF1,RB1,RUNX2,RXRA,SHC1,SIRT1,SP1,SREBF1,SRF,STAT1,STAT6,sterol,STK11,THRB,TP53,TSC2	AASS,ABAT,ABCB10,ABCB7,ABCF1,ACAA2,ACADL,ACADM,ACADS,ACADVL,ACAT1,ACAT2,ACP2,ACP6,ACTA2,ACTN4,ACTR2,AHCYL1,AK3,AK4,AKR1A1,AKR7A2,ALDH1L1,ALDH2,ALDH4A1,ALDH9A1,ANXA2,ANXA6,APOB,AQP8,AQP9,ARF6,ARPC1B,ARPC2,ARPC5,ARPC5L,ARSB,ASGR2,ATAD3A,ATP1A1,Atp5e,ATP5F1B,ATP5F1C,Atp5k,ATP5MG,ATP5PB,ATP5PD,ATP5PF,ATP5PO,ATP6V0C,ATP6V0D1,AUH,BCKDHA,BCKDHB,BCKDK,BDH1,BSG,C1QBP,CAD,CAND1,CAP1,CAPZA2,CBR1,CD1D,CD36,C…	351 (65)	63				ACOX1,PPARA,PPARD	NFAT5,PTGS2,SREBF1
MNK1/2	group		3		0	7.24e-34	AMPK,arachidonic acid,ATF4,BAK1,BAX,BRCA1,CCND1,CDK4/6,CDKN1A,CDKN1B,CDKN2A,Cpla2,CTNNB1,EIF4E,ERK,ERK1/2,F2,FAS,GCK,GLI1,GSK3B,HNRNPDL,MAPK14,MDM2,Mek,mir-22,MKNK1,MKNK2,MMP3,MMP9,MNK1/2,MYC,NFKBIA,P38 MAPK,Pka,PLA2G10,PPARG,PRKAA,PTEN,Rb,RB1,RBL2,RELA,SP1,STAT3,Tgf beta,TP73,ZBTB17	ABCB10,ABCF1,ACAA2,ACADS,ACADVL,Acp5,ACTB,ACTN4,AIFM1,AK2,ALB,ALDH1B1,ALDOA,ANXA2,ANXA4,APOE,ARPC2,ARPC5,ASGR2,ATAD3A,ATP11C,ATP1A1,ATP1B1,ATP5F1A,ATP5F1B,ATP5F1C,Atp5k,ATP5PO,AUH,BAK1,BCKDHA,BCKDHB,BCKDK,BDH1,BNIP3,BSG,C1QBP,CA3,CA5A,CAD,CAPZA2,CD1D,CD82,Ces2c,CHCHD3,CIT,CLIC4,CLPB,CLU,CNP,COA3,COBLL1,COQ5,COQ7,COX4I1,COX5A,Cox5b,COX6A1,COX6B1,COX7A2,CP,CPOX,CPT2,CS,CTNNA1,CTNNB1,CTSB,CTSD,CTSH,…	280 (48)	45				MYC
pioglitazone	chemical drug		2	Activated	8.182	9.03e-34	Akt,AMPK,BAX,CDK5,CYP3A4,ERK1/2,HIF1A,INSR,Insulin,NFE2L2,NFkB (complex),NR3C1,P38 MAPK,PI3K (complex),pioglitazone,Pka,Pkc(s),PPARG,PTGS2,RB1,Rock,STAT3,TERT	ABCB10,ACAA2,ACADL,ACADS,ACADVL,ACAT1,ACO2,ACOT13,Acp5,ACTA2,AKR1A1,AKR7A2,ALB,ALDH1B1,ALDH6A1,ALDH7A1,APOE,APOM,AQP9,ASAH1,ATP1A1,ATP1B1,ATP5F1B,ATP5F1D,Atp5k,ATP5MG,ATP5PD,ATP5PF,ATP5PO,ATP5S,BCKDHA,BDH1,CA3,CBR1,CD36,CD82,CELA1,CELSR3,CES1,CFB,CHCHD3,CLPP,CLU,COA3,COQ5,COQ7,COX4I1,Cox5b,COX6A1,COX6B1,COX7A2,CPS1,CPT2,CREG1,CS,CTSH,CTSS,CTSV,CTTN,CYC1,CYCS,CYP27A1,CYP3A5,Cyp4a14,CYP4F2,CYP51A1,…	208 (23)	23				ABCA1,ACE2,AMPK,ATP2A2,CAV1,CYP7A1,FGF21,INS,Ins1,INSR,Insulin,NFE2L2,PDX1,PPARG,PPARGC1A,PPARGC1B	cholesterol,cholesterol ester,D-glucose,diacylglycerol,FN1,LEP,NOS2,palmitic acid,PTGS2,RB1,SREBF1,Ubiquitin
VitaminD3-VDR-RXR	complex		3		1.879	1.46e-33	beta-estradiol,calcitriol,CAT,CCND1,CTNNB1,CYP19A1,EGFR,ERBB3,ERK1/2,ETS1,F3,FOXO3,IL1,IL18,Mapk,MAPK1,MAPK7,MAPK8,MGP,NFkB (complex),NFKBIA,P38 MAPK,PI3K (complex),Pkc(s),RAF1,RARA,RB1,RELA,Rxr,RXRA,RXRG,SMAD3,SOD1,SPP1,SRC,SREBF1,STAT5a/b,SYK,tamoxifen,TGM2,TXN,VDR,VitaminD3-VDR-RXR	AASS,ACAA2,ACADL,ACADM,ACADSB,ACAT2,ACO2,Acp5,ACSM3,ADHFE1,AK2,ALB,ALDH1B1,ALDH4A1,ALDH7A1,AMBP,Anp32a,ANXA2,ANXA4,APOE,ARPC4,ARPC5L,ARSB,ATAD3A,ATP1A1,ATP5F1A,ATP5F1B,ATP5F1D,Atp5k,ATP5PB,BAK1,BCKDHA,BCKDK,BSG,CA3,CAD,CAPZA2,CD82,CELA1,CELSR3,CES1,CFB,CHCHD3,Chil3/Chil4,CLIC4,CLU,CLYBL,CNP,COA3,COMT,COQ5,COQ7,COQ9,COX4I1,COX5A,COX6A1,COX6B1,COX7A2,COX7A2L,CP,CPOX,CPT2,CSAD,CSTB,CTNNA1,CTNNA2,CTN…	290 (43)	42	NCOA3	YY1		FOXO1,HOXA10,MXD1,PPARD,SEMA3B,SPP1
TF	transporter	1.005	3	Activated	4.399	2.06e-33	AGT,Akt,AKT1,BCL2L1,CaMKII,Cdc42,CDK1,Creb,CREB1,CTNNB1,EGFR,EGR1,EIF2S1,ERBB2,ERK,ERK1/2,ESR1,FAS,FOS,FOXO1,FOXO3,GAB1,GJB1,GSK3B,HBEGF,HIF1A,HRAS,IGF1R,IGF2,Jnk,JUN,JUNB,JUP,KLF11,KRAS,MAP2K1,MAP2K2,Mapk,MAPK1,MAPK14,Mek,MTOR,MYC,NFkB (complex),NFKB1,NFKBIA,NOTCH1,NR3C1,PARP1,PGR,PI3K (complex),PIK3R1,PLCB1,PRKAA1,PRKCD,RAF1,RB1,SHC1,SMAD1,SOCS3,SP1,SRC,STAT5a/b,STAT6,TF,TP53	AASS,ABAT,ABCB10,ABCF1,ACAA2,ACADL,ACADM,ACADS,ACADVL,ACAT1,ACAT2,ACP2,ACTA2,ACTB,ACTN4,ACTR2,ACTR3,AHCYL1,AIFM1,AK2,AK3,AKR1A1,ALDH1B1,ALDH1L1,ALDH2,ALDH4A1,ALDH7A1,ALDH9A1,ALDOA,Anp32a,APOB,APOM,AQP9,ARF6,ARPC1B,ARPC2,ARPC3,ARPC5,ARPC5L,ARSB,ASAH1,ASAH2,ATAD3A,Atp5e,ATP5F1A,ATP5F1B,ATP5F1C,ATP5F1D,ATP5MG,ATP5PB,ATP5PD,ATP5PF,ATP5PO,ATP5S,ATP6V0D1,AUH,BCKDHA,BCKDHB,BCKDK,BDH1,C1QBP,CA3,CAD,CAND1…	339 (66)	66	HNF4A,Ins1,L-triiodothyronine,testosterone	4-methylnitrosoamino-1-(3-pyridinyl)-1-butanone,acetaminophen,actinomycin D,amiodarone,calcitriol,carbon tetrachloride,COMMD1,mibolerone,MYC,NR1I2,SOX2,tetracycline		IGF1R
calcitriol	chemical drug		2		1.397	2.26e-33	beta-estradiol,calcitriol,CAT,CCND1,EGFR,ERBB3,ERK1/2,ETS1,F3,IL1,Mapk,MAPK1,MAPK7,MAPK8,NFKBIA,P38 MAPK,PI3K (complex),Pkc(s),RAF1,RB1,RELA,RXRA,SOD1,SPP1,SRC,STAT5a/b,SYK,tamoxifen,TGM2,TXN,VDR	ACADM,ACADSB,ACADVL,ACAT2,ACO2,Acp5,ACSM3,ADHFE1,AK2,ALB,ALDH4A1,ALDOA,AMBP,Anp32a,ANXA2,ANXA4,APOE,ARPC4,ARSB,ATAD3A,ATP1A1,ATP5F1A,ATP5F1B,ATP5F1D,Atp5k,ATP5PB,BAK1,BCKDHA,BCKDK,BNIP3,BSG,CAD,CAPZA2,CD82,CELSR3,CES1,CFB,CHCHD3,CLIC4,CLU,CLYBL,CNP,COA3,COMT,COQ5,COQ7,COQ9,COX4I1,COX5A,COX6A1,COX6B1,COX7A2,COX7A2L,CP,CPOX,CPT2,CSAD,CSTB,CTNNA1,CTNNA2,CTNND1,CTSF,CTSH,CTSV,CTSZ,CTTN,CYCS,CYP27A1,C…	271 (31)	31	D-glucose	heparin		ALOX5,ATM,Collagen Alpha1,Cyclin A,CYP1A1,diacylglycerol,FCER2,FN1,HK2,Insulin,MAPK7,NFKBIA,phosphate,POU1F1,PRL,PTEN,RB1,SPP1,TP53,TXNIP,VEGFA	BIRC5,CCNA1,Collagen type I,CYP7A1,ETV5,IGF1R,INCENP,INS,Ins1,Ly6a (includes others),MYC,PINK1,PPARG,SKP2,SREBF1,SUV39H1,TF,TSPO
RAD21	transcription regulator		3		0.059	2.45e-33	AMPK,ATF4,BAK1,BAX,BRCA1,CCND1,CDK1,CDK4/6,CDKN1A,CDKN1B,CDKN2A,CHEK2,CTNNB1,E2F1,E2F3,ERK,F2,FAS,GCK,GLI1,GSK3B,Jnk,MAPK14,MDM2,MDM4,mir-22,MMP9,MYC,NFKBIA,P38 MAPK,PIAS3,PRKAA,PTEN,RAD21,Rb,RB1,RBL2,RELA,SP1,STAT3,Tgf beta,TP53,TP73,TRIM28,ZBTB17	ABAT,ABCB10,ABCF1,ACAA2,ACADL,ACADM,ACAT1,ACP2,Acp5,ACTB,ACTN4,AIFM1,AK2,ALAD,ALB,ALDH1B1,ALDH4A1,ALDH9A1,ALDOA,ANXA2,ANXA4,ANXA6,ARPC1B,ARPC2,ARPC5,ASAH1,ASGR2,ATAD3A,ATP11C,ATP1B1,ATP5F1A,ATP5F1B,AUH,BCKDHA,BCKDHB,BCKDK,BSG,C1QBP,CA3,CA5A,CAD,CAND1,CAP1,CAPZA2,CAPZB,CD1D,CD36,Cdc42,CES1,Ces1b/Ces1c,Ces2c,CHCHD3,CIT,CLIC4,CLPB,CLPP,CLU,CNP,COA3,COBLL1,COQ5,COQ7,COQ8A,COX4I1,COX5A,Cox5b,COX6A1,CO…	283 (45)	43		SMARCA4		CHEK2
SMARCA4	transcription regulator		3	Activated	7.818	4.58e-33	AHR,Ahr-aryl hydrocarbon-Arnt,APP,AR,BCL2L1,CCND1,CDK2,CDKN1B,CDKN2A,CDX2,Creb,CREB1,E2F1,E2F3,EGF,EGFR,EGR1,EIF2AK3,EIF4E,ELF4,ESR1,ESR2,FAS,FOXO1,GATA1,GLI1,HIF1A,HNF4A,HSF1,Hsp27,IGF1R,IL6,MAP2K1,MDM4,MTOR,MYC,NANOG,NFKB1,NOTCH1,Nr1h,NR4A2,PDX1,PPARG,PRKCD,PTEN,RAF1,Rb,RB1,RBL2,RPA1,SIRT1,SMAD3,SMARCA4,SNAI2,SOD2,SOX2,SREBF2,tamoxifen,TP53,TP73,TSC2,WT1,XRCC6	AASS,ABAT,ABCB6,ABCF1,ACAA2,ACADL,ACADVL,ACAT1,ACAT2,ACO2,ACP2,Acp5,ACTA2,ACTB,ACTN4,ACTR2,ACTR3,AGMAT,AIFM1,AK2,AKR1A1,AKR7A2,ALB,ALDH1L1,ALDH2,ALDH4A1,ALDH9A1,AMBP,ANXA2,ANXA4,ANXA6,AQP8,ARF6,ARPC1B,ARPC5,ARPC5L,ATP1A1,ATP1B1,Atp5e,ATP5F1A,ATP5F1C,ATP5F1D,Atp5k,ATP5MG,ATP5PB,ATP5PD,ATP5PF,ATP5S,ATP6V0C,ATP6V0D1,AUH,BAK1,BCKDHA,BDH1,BNIP3,BSG,C1QBP,CA14,CAND1,CAP1,CAPZB,CBR1,CCT8,CD82,Cdc42,CDC4…	373 (63)	60	ATM,CRTC2,ESRRA,mir-21	arsenic trioxide,FLT1,FN1,GH1,PTEN		ABCA1,Ahr-aryl hydrocarbon-Arnt,BIRC5,CYP1A1,GPR68,ICAM2,MXD1,MYC,NR2F2,PLPP3,PPARG,PTHLH,RB1,SEMA3B,SERPINB5,SOX2,SPP1	ACE2,CHEK2,Cyclin A,RAD21
goserelin	biologic drug		3		0.325	4.69e-33	Akt,AKT1,AMPK,BCL2L1,Calcineurin protein(s),CDK1,diacylglycerol,EGR1,EIF2S1,ERBB2,FOS,FOXO3,FSH,FST,GNAQ,GNRH1,GNRHR,goserelin,HRAS,IGF1R,IGF2,JAK2,Lh,LHCGR,MAP2K1,MAP2K2,MAPK8,MTOR,MYC,NFkB (complex),NFKB1,NR3C1,PGR,PIK3R1,PRKAA,PRKAA1,PRL,RAF1,RB1,STAT1,STAT5a/b,TP53,YWHAZ	ABAT,ABCB10,ABCF1,ACAA2,ACADL,ACADM,ACADS,ACADVL,ACAT1,ACAT2,ACP2,Acp5,ACTA2,ACTN4,ACTR3,AHCYL1,AIFM1,AK2,AK3,AK4,AKR1A1,ALB,ALDH1B1,ALDH1L1,ALDH4A1,ALDH7A1,ALDH9A1,ALDOA,ANXA6,ARF6,ARPC1B,ARPC4,ATP5F1A,ATP5F1B,ATP5F1C,ATP5F1D,ATP5MG,ATP5PB,ATP5PD,ATP5PF,ATP5PO,ATP5S,BCKDHA,BCKDHB,BCKDK,C1QBP,CAND1,CAP1,CAPZB,CD36,CD81,Cdc42,CHCHD3,CHDH,Chil3/Chil4,CLIC4,CLPP,CLU,CNP,COA3,COBLL1,COQ5,COQ7,COQ8A,C…	237 (43)	41					IGF1R,VEGFA
PTPN2	phosphatase		2	Inhibited	-7.532	6e-33	Akt,AKT1,CAV1,EGFR,EIF2AK3,EIF2S1,ERK,FOS,IKBKB,INSR,MAP3K1,NFkB (complex),NFKBIB,PDGFRB,PTPN2,RB1,STAT1,STAT3,Stat3-Stat3,STAT5A,STAT5a/b,STAT6	ACAA2,ACADL,ACADM,ACADS,ACADVL,ACO2,ACOT13,ACTB,ALDH1B1,ALDH2,ALDH6A1,ALDH7A1,ANXA4,ARPC2,ARPC5,ATAD3A,ATP1A1,ATP1B1,ATP5F1B,ATP5F1D,Atp5k,ATP5MG,ATP5PD,ATP5PF,ATP5PO,ATP5S,AUH,BAK1,BCKDHA,CAD,CAPZA2,CD1D,CDH2,CEL,CELSR3,Ces1b/Ces1c,CFB,CHCHD3,COA3,COQ5,COQ7,Cox5b,COX6A1,COX6B1,COX7A2,CP,CPA1,CPOX,CPT2,CS,CTSD,CTSF,CTSS,CTSV,CTSZ,CYC1,CYCS,CYP3A5,Cyp4a14,CYP51A1,DECR1,DLAT,DLST,DNAJC11,DPP4,DSG2,…	187 (22)	21		palmitic acid			CAV1,INSR,NOS2,PPARGC1A,RB1
wortmannin	chemical - kinase inhibitor		2	Inhibited	-2.726	9.75e-33	Akt,AKT1,AKT3,ALDH2,AR,BTK,CEBPA,CHUK,Creb,CREB1,CSF2RB,EGFR,EIF4E,ERK,ERK1/2,ESR1,FOXO1,FOXO3,GAB1,GSK3B,HIF1A,HRAS,IKBKB,INSR,ITGB1,ITK,JUN,KRAS,MAP2K1,Mapk,MAPK1,MAPK14,MMP1,MTOR,NFkB (complex),NFKBIA,NR3C1,PI3K (complex),PIK3CA,PIK3CG,PIK3R1,PRKCA,PRKCB,PRKCD,PRKCZ,PTEN,PTGS2,PTK2B,RAF1,RB1,RELA,RPTOR,SHC1,SREBF1,STAT3,SYK,TP53,TRIM28,TSC2,wortmannin	AASS,ABAT,ACAA2,ACADL,ACADM,ACADS,ACADVL,ACAT2,ACOT13,ACP2,Acp5,ACTA2,ACTB,ACTN4,ACTR2,ACTR3,AK2,AK4,AKR1A1,ALAD,ALDH1B1,ALDH1L1,ALDH4A1,ALDH6A1,ALDH7A1,ALDH9A1,ALDOA,ANXA2,ANXA4,APOB,APOM,AQP8,AQP9,ARF6,ARPC1B,ARPC2,ARPC3,ARPC5,ARPC5L,ARSB,ASAH1,ATAD3A,Atp5e,ATP5F1C,ATP5F1D,ATP5MG,ATP5PB,ATP5PD,ATP5PO,ATP5S,ATP6V0C,ATP6V0D1,BCKDHA,BCKDK,BDH1,CA3,CAD,CAND1,CAP1,CAPZB,CD1D,CD36,CD81,Cdc42,CDC42BPB…	323 (60)	60				FOXO1,G6PC,INS,Insulin,NOS2,RB1,TSC2	AKT3,ATM,BIRC5,CHEK2,CIDEC,E2F3,FN1,GCK,IGF1R,ITGB3,KRAS,LEP,mir-21,MTOR,MYC,NFE2L2,NFKBIA,NT5E,OGT,PIK3CB,PIK3R1,PPARD,PRL,PTGS2,SHC1,SREBF1,superoxide,TP53,TRIM28,VEGFA
GRB14	other		2	Inhibited	-7.921	1.21e-32	GRB14,INSR,NFE2L2,NR1H3	ACAA2,ACADL,ACADM,ACADS,ACADVL,ACO2,ACOT13,Acp5,ACTA2,AKR1A1,AKR7A2,ALDH6A1,ALDOA,APOE,ATP1A1,ATP5F1A,ATP5F1B,ATP5F1D,ATP5MG,ATP5PD,ATP5PF,ATP5PO,ATP5S,BNIP3,CBR1,CELA1,CLPP,COQ7,COX4I1,Cox5b,CPT2,CREG1,CS,CTSD,CYC1,CYCS,Cyp4a14,CYP51A1,DECR1,DSTN,ECHS1,ECI1,ENTPD5,EPB41,ERP29,ETFA,ETFB,ETFDH,FABP1,FH,FN1,FTH1,FTL,FXYD1,GAS2,GNA11,GNAI2,GOT2,GPX1,GSR,Gstm3,HADHA,HADHB,HAX1,HMBS,HSD17B10,HSP90AB1,…	102 (4)	3	Ins1,Insulin	HNF4A,metformin		D-glucose	INSR,NFE2L2
cumene hydroperoxide	chemical toxicant		3	Activated	9.928	1.81e-32	Akt,AKT1,AMPK,CAT,cumene hydroperoxide,CYP3A4,EGFR,ERBB2,ERBB3,ERK1/2,FGFR2,FOXO1,HSF1,hydrogen peroxide,IKBKB,INSR,JAK2,Jnk,Mapk,MAPK1,MAPK8,MMP2,MTORC1,Nfat (family),NFkB (complex),NFKBIA,P38 MAPK,Pkc(s),RAS,RB1,SRC,SRC (family),STAT3,TP53	ABAT,ACAA2,ACADL,ACADM,ACADS,ACADVL,ACAT1,ACAT2,ACO2,ACOT13,ACP2,Acp5,ACTB,ACTN4,AK2,ALDH1B1,ALDH4A1,ALDH6A1,ALDH7A1,ALDH9A1,ANXA4,ANXA6,AQP8,ARPC1B,ARSB,ASAH1,ATAD3A,ATP1A1,ATP1B1,Atp5e,ATP5F1C,ATP5F1D,Atp5k,ATP5MG,ATP5PD,ATP5PO,ATP5S,BAK1,BCKDHA,BCKDK,BNIP3,BSG,CAD,CAND1,CAP1,CAPZA2,CCT8,CD36,CD81,CD82,Cdc42,CELSR3,Ces1b/Ces1c,CFB,CHCHD3,CHDH,CLIC4,CLPP,COA3,COQ5,COQ7,COQ8A,Cox5b,COX6A1,COX6B1,…	263 (34)	33					progesterone
CCDC6	other		3		1.441	1.94e-32	Akt,AKT1,AKT3,AMPK,AR,CCDC6,Cdc42,CREB1,CTNNB1,EGFR,EIF4E,ERBB3,ERK1/2,estrogen receptor,FGF10,FOXO1,GSK3B,HIF1A,HRAS,IGF1R,ILK,ITK,Jnk,MAPK1,Mek,MTOR,NFkB (complex),NFKB1,P38 MAPK,phosphatidylinositol,PI3K (complex),PTEN,PTK2B,RB1,RELA,RPTOR,SHC1,SMAD3,SP1,SRC,STAT1,STAT3,STAT5A,STAT6,TP53,TSC2	ABAT,ACAA2,ACADL,ACADM,ACADS,ACADVL,ACAT1,ACO2,ACP2,Acp5,ACTN4,ACTR3,AK4,AKR1A1,ALDH1B1,ALDH2,ALDH4A1,ALDH7A1,ALDH9A1,ALDOA,ANXA4,ANXA6,AQP8,AQP9,ARF6,ARPC1B,ARSB,ASAH1,ATAD3A,ATP1A1,ATP1B1,Atp5e,ATP5F1C,ATP5F1D,Atp5k,ATP5MG,ATP5PB,ATP5PD,ATP5PO,ATP5S,ATP6V0C,AUH,BCKDHA,BNIP3,CA3,CAD,CAND1,CAP1,CAPZA2,CAPZB,CD81,Cdc42,CDH2,CEL,CELSR3,CES1,Ces1b/Ces1c,Ces2c,CHCHD3,Chil3/Chil4,CIT,CLIC4,CLPP,CNP,CO…	301 (46)	45	PKM			PTEN
NOX4	enzyme		2	Activated	2.52	2.56e-32	Akt,AKT1,BAK1,BAX,ERK,ERK1/2,INSR,Jnk,Mapk,MAPK1,MAPK3,NFE2L2,NOX4,P38 MAPK,RB1,SRC,STAT3	ACAA2,ACADL,ACADM,ACADS,ACADVL,ACOT13,Acp5,ACTB,AKR1A1,AKR7A2,ALDH6A1,ALDOA,ARPC2,ARSB,ASAH1,ATP1B1,ATP5F1B,ATP5F1D,Atp5k,ATP5MG,ATP5PD,ATP5PF,ATP5PO,ATP5S,BAK1,BCKDHA,BNIP3,CBR1,CD1D,CD82,CDH2,CELA1,CELSR3,Ces1b/Ces1c,CFB,CHCHD3,CLPP,COA3,COQ5,COX4I1,Cox5b,COX6A1,COX6B1,COX7A2,CPT2,CREG1,CS,CTNNA2,CTNND1,CTSB,CTSD,CTSH,CTSS,CTSV,CTTN,CYC1,CYCS,Cyp4a14,CYP51A1,DDT,DECR1,DLAT,DLST,DNAJC11,DPP4,DST…	182 (17)	17	CAPN3,D-glucose,MTOR,NFAT5,palmitic acid,PTGS2,TXNIP	15-deoxy-delta-12,14 -PGJ 2,AMPK,atorvastatin,diphenyleneiodonium,PPARG,PRKAA2,rosiglitazone,Z-LLL-CHO		FN1,INSR,NFE2L2,superoxide,VEGFA	RB1,TFAM,TP53
insulin detemir	biologic drug		2	Activated	6.337	4.12e-32	INSR,insulin detemir	ACAA2,ACADL,ACADM,ACADS,ACADVL,ACO2,ACOT13,ALDH6A1,ATP5F1A,ATP5F1B,ATP5F1D,ATP5MG,ATP5PD,ATP5PF,ATP5PO,ATP5S,CD36,COX4I1,Cox5b,CPT2,CS,CYC1,CYCS,CYP51A1,DECR1,ECHS1,ECI1,ETFA,ETFB,ETFDH,FDPS,FH,GOT2,HADHA,HADHB,HSD17B10,HSPD1,IDH3A,IDI1,MDH2,NDUFA1,NDUFA3,NDUFA4,NDUFA9,NDUFB4,NDUFV1,NDUFV2,OGDH,PDHA1,PDHB,SCARB1,SLC25A20,SUCLA2,TFAM,UQCRC1	55 (2)	2				INSR	Esrra,NDUFV1,Proinsulin,TFAM
RND3	enzyme		3	Activated	3.149	6.01e-32	Akt,AMPK,ATF4,BAX,BRCA1,CCND1,Cdc42,CDK4/6,CDKN1A,CDKN1B,CDKN2A,CHUK,CTNNB1,ERK,ERK1/2,F2,FAS,GCK,GLI1,GSK3B,HRAS,MAP3K1,MAPK1,MAPK14,MAPK8,MDM2,mir-22,MMP9,MRTFA,MYC,NFATC1,NFkB (complex),NFKB1,NFKBIA,P38 MAPK,PI3K (complex),PIAS3,PPARG,PRKAA,PRKCA,PRKCB,PTEN,RAF1,Rb,RB1,RBL2,RHOA,RND3,SP1,SRF,STAT3,STAT5a/b,Tgf beta,TP53,TP73,ZBTB17	ABAT,ABCB10,ABCF1,ACADM,ACADS,ACADVL,ACAT1,ACAT2,ACP2,Acp5,ACTA2,ACTB,ACTN4,AIFM1,AK2,ALB,ALDH1B1,ALDH4A1,ALDH7A1,ALDH9A1,ALDOA,ANXA2,ANXA4,ANXA6,APOM,ARF6,ARPC2,ARPC4,ARPC5,ARSB,ASGR2,ATAD3A,ATP11C,ATP1A1,ATP1B1,ATP5F1C,Atp5k,ATP5PF,ATP5PO,AUH,BCKDHA,BCKDHB,BCKDK,BDH1,BNIP3,BSG,C1QBP,CA3,CA5A,CAD,CAND1,CAP1,CAPZA2,CAPZB,CD36,CD81,CD82,Cdc42,CES1,Ces1b/Ces1c,Ces2c,CHCHD3,CIT,CLIC4,CLPB,CLPP,CLU,C…	294 (56)	55	methylprednisolone,PRKAA1,SMARCB1,TP53			PTEN,PTGS2	MYC
BARD1	transcription regulator		3	Activated	4.11	6.9e-32	AHR,Akt,APEX1,APP,AURKB,BARD1,BCL2,BCL2L1,BRCA1,Calcineurin protein(s),CASP3,CDKN2A,CEBPA,CREB1,CTNNB1,E2F1,EGF,EGFR,EGR1,EIF2AK3,EIF4E,ELF4,EP300,ERK1/2,ESR1,ESR2,FAS,FOXO3,GATA1,GLI1,H2AFX,HIF1A,HNF4A,IL18,IL6,IRF1,JUN,MAP2K1,MAP3K1,MAPK1,MAPK8,MDM4,MTOR,NANOG,NFKB1,NOTCH1,NPM1,Nr1h,NR3C1,PGR,PIK3R1,PKM,PPARA,PPARG,PRKAA,PRKN,PTEN,RB1,RELA,RUNX2,SMAD3,SMAD4,SOD2,SYK,tamoxifen,TP53,TP73,trabecte…	AASS,ABAT,ABCB10,ABCB6,ACAA2,ACADVL,ACAT1,ACAT2,ACO2,ACP2,Acp5,ACTA2,ACTN4,ACTR2,AHCYL1,AIFM1,AK3,AK4,AKR1A1,ALB,ALDH1L1,ALDH2,ALDH4A1,ALDH9A1,ALDOA,AMBP,ANXA2,ANXA4,ANXA6,APOB,APOE,AQP8,ARF6,ARPC1B,ARPC5,ARPC5L,ARSB,ASAH1,ATAD3A,ATP11C,ATP1A1,ATP1B1,ATP5F1C,Atp5k,ATP5PB,ATP6V0C,ATP6V0D1,AUH,BAK1,BCKDHA,BCKDHB,BCKDK,BDH1,BSG,C1QB,CAND1,CAP1,CAPZB,CBR1,CD82,Cdc42,CDC42BPB,CELSR3,Ces1b/Ces1c,CFL2,C…	351 (70)	69		CCNA1		TP53	Ubiquitin
UBE4B	enzyme		3	Inhibited	-4.789	7.02e-32	AKT1,APEX1,ATXN3,BCL2,BCL2L1,CCND1,CDKN1A,CDKN2A,CEBPA,CTNNB1,E2F1,EGR1,EIF2AK3,EIF4E,EP300,ERBB2,ERK,FAS,FASN,FOXO3,GLI1,GSK3B,Hif1,HIF1A,HNF4A,IGF1R,IL6,INHBA,Jnk,MAP2K1,MAP3K7,Mapk,MAPK1,MAPK9,MDM4,Mek,MTOR,NANOG,NFKB1,NOTCH1,NRG1,P38 MAPK,PGR,PPARA,PPARG,PRKAA,PRKN,RB1,RELA,SMAD3,SOD2,SP1,SPHK1,STAT3,SYK,TP53,TP63,TSC2,UBE4B,Ubiquitin	ABAT,ABCB10,ACAA2,ACADVL,ACAT1,ACAT2,ACO2,ACP2,Acp5,ACTA2,ACTN4,AHCYL1,AIFM1,AK3,AK4,AKR1A1,ALB,ALDH1L1,ALDH4A1,ALDH9A1,ALDOA,ANXA2,ANXA4,ANXA6,APOB,APOE,AQP9,ARPC1B,ARPC2,ARPC5,ARSB,ATP1A1,ATP5F1C,ATP5F1D,Atp5k,ATP5MG,ATP5PB,ATP5PD,ATP5PF,ATP5S,ATP6V0C,BAK1,BCKDHA,BCKDK,BDH1,C1QB,CA3,CAND1,CAP1,CAPZA2,CAPZB,CD1D,Cdc42,CDH2,CELSR3,Ces1b/Ces1c,CFB,CHCHD3,CHDH,Chil3/Chil4,CIT,CLIC4,CLPP,CLU,CNP,COA…	315 (60)	59	FLT1,FN1				TP53,Ubiquitin
flufenamic acid	chemical drug		3	Activated	3.671	7.28e-32	26s Proteasome,APP,AR,aspirin,ATF4,BRCA1,CaMKII,CAT,CREB1,EGFR,EIF2AK3,ERBB2,ESR1,F3,flufenamic acid,Hdac,HNF4A,Hsp27,IKBKB,IL2,ILK,Mapk,MAPK14,MAPK7,Mek,Nfat (family),NFE2L2,NOS2,Nr1h,NR1H3,NR4A1,P38 MAPK,PGR,PPARA,PPARD,PPARG,PPARGC1A,progesterone,RB1,SMAD3,SMAD4,SRC,SREBF2,STAT1,STAT3,STAT6,STK11,TERT,THRB,TP53,TRPV1	ABAT,ACAA2,ACADL,ACADM,ACADS,ACADVL,ACAT1,ACAT2,ACO2,ACP2,ACP6,ACTA2,ACTN4,ACTR2,ACTR3,AHCYL1,AK3,AKR1A1,AKR7A2,ALDH2,ALDH4A1,ALDH9A1,ALDOA,ANXA2,ANXA4,ANXA6,APOE,AQP8,AQP9,ARPC1B,ARPC5L,ASGR2,ATAD3A,ATP11C,ATP5F1B,ATP5F1C,Atp5k,ATP5MG,ATP5PD,ATP5PO,ATP6V0D1,AUH,BCKDHA,BCKDHB,BCKDK,BDH1,BSG,C1QB,CAND1,CAP1,CBR1,CD36,Cdc42,CDC42BPB,CDH2,CEL,CELA1,CELSR3,CES1,Ces2c,CFL2,CHCHD3,CHDH,CIT,CLIC4,CLPP,C…	304 (51)	49				PPARA,PPARG,PTGS2,superoxide
2,3,4-trihydroxybenzophenone	chemical reagent		3		-1.191	7.6e-32	2,3,4-trihydroxybenzophenone,Akt,AKT1,AKT3,BCL2,BCL2L1,CaMKII,CDK1,Creb,CREB1,diacylglycerol,EGFR,EIF2S1,ERBB2,ERK,ERK1/2,ESR1,FOXO1,GSK3B,HMGA1,IGF1R,IGF2,INSR,Insulin,IRS1,JAK2,Jnk,JUN,JUNB,MAP2K1,MAP2K2,Mapk,MAPK1,MAPK8,Mek,MTOR,MYC,NFkB (complex),NFKB1,NR3C1,P38 MAPK,PI3K (complex),PIK3CG,PRKAA1,PTK2B,RAF1,RB1,SHC1,SRC,STAT1,STAT3,TP53,YWHAZ	AASS,ABAT,ABCB10,ABCF1,ACADM,ACADS,ACAT1,ACAT2,ACOT13,ACP2,Acp5,ACTA2,ACTN4,ACTR2,AIFM1,AK2,AK4,AKR1A1,ALDH1B1,ALDH1L1,ALDH4A1,ALDH6A1,ALDH7A1,ALDH9A1,ALDOA,ANXA6,APOM,AQP9,ARPC1B,ARPC2,ARPC5,ARPC5L,ARSB,ASAH1,ATAD3A,Atp5e,ATP5F1A,ATP5F1B,ATP5F1C,ATP5F1D,ATP5MG,ATP5PB,ATP5PD,ATP5PF,ATP5PO,ATP5S,ATP6V0D1,BCKDHA,BCKDHB,C1QBP,CA3,CAD,CAND1,CAP1,CAPZA2,CAPZB,CD36,Cdc42,CDC42BPB,CFL2,CHCHD3,CHDH,Chil3…	311 (53)	52					IGF1R
1,1-bis(3'-indolyl)-1-(4-trifluoromethyl-phenyl)methane	chemical reagent		2	Activated	8.342	8.4e-32	1,1-bis(3'-indolyl)-1-(4-trifluoromethyl-phenyl)methane,PPARG,RB1	ACAA2,ACADM,ACADS,ACO2,ACTA2,ACTB,APOE,ATP1A1,ATP1B1,ATP5F1A,Atp5k,ATP5PO,BCKDHA,BDH1,CD36,CELSR3,CES1,CHCHD3,COA3,COQ5,COQ7,COX4I1,COX6A1,COX6B1,COX7A2,CPT2,CS,CTNNB1,Cyp4a14,DLAT,DLST,DNAJC11,EGFR,FABP1,FABP5,FASN,FDPS,FXYD1,GADD45GIP1,GAPDH,GPT2,GRPEL1,HADHA,HADHB,HMGCS2,HP,HRAS,INMT,INSR,IVD,LOC102724788/PRODH,MCAT,MRPL11,MRPL12,MRPL53,MRPL55,MRPL58,MRPS23,NDUFA10,NDUFA13,NDUFA2,NDUFA3,NDUFA4…	99 (3)	2				CAV1,PPARG,RB1
N-acetyl-L-cysteine	chemical drug		2	Inhibited	-8.826	8.71e-32	Akt,AKT1,AMPK,BAX,CAT,CTNNB1,CYP1A1,DDIT3,DICER1,EGFR,EIF2AK3,ERK,ERK1/2,FGFR2,HIF1A,HRAS,INSR,JAK2,Jnk,JUN,Mapk,MAPK1,MAPK14,MAPK8,MAPK9,MTOR,N-acetyl-L-cysteine,Nfat (family),NFE2L2,NFkB (complex),NFKB1,NFKBIA,P38 MAPK,PDX1,PI3K (complex),PP2A,PRKAA,PRKCA,PRKCB,PRKCD,PTK2B,PTPN6,RAF1,RB1,reactive oxygen species,RELA,SOD2,SRC,STAT1,STAT3,STAT5a/b,STAT6,SYK,TGM2,TP53	ABAT,ACAA2,ACADL,ACADM,ACADS,ACADVL,ACAT1,ACAT2,ACO2,ACOT13,ACP2,ACTA2,ACTB,ACTN4,AK2,AKR1A1,AKR7A2,ALB,ALDH1B1,ALDH2,ALDH4A1,ALDH6A1,ALDH7A1,ALDH9A1,ANXA4,ANXA6,APOM,AQP8,ARF6,ARPC1B,ARPC2,ARSB,ASAH1,ATAD3A,ATP1A1,Atp5e,ATP5F1C,ATP5F1D,Atp5k,ATP5MG,ATP5PB,ATP5PD,ATP5PO,ATP5S,AUH,BCKDHA,BCKDK,BSG,CA3,CAND1,CAP1,CBR1,CD1D,CD36,CD81,Cdc42,CEL,CELA1,CELSR3,CHCHD3,Chil3/Chil4,CLIC4,CLPP,CNP,COA3,COQ5…	285 (55)	55				ADIPOR1,D-glucose,FANCD2,GCK,HSPA5,INS,Insulin,NFKBIA,NOS2,PDX1,XAF1	AMPK,AQP1,ATM,BCL2A1,CAV1,CHEK2,Collagen Alpha1,CYBA,CYP1A1,IGF1R,INSR,IREB2,Irp,MAP3K5,MTOR,MUC5AC,MYC,NFE2L2,nitrate,NPPB,PLAUR,PSEN2,PTGS2,RB1,SMPD2,SPP1,superoxide,TP53,VEGFA
Cr3+	chemical reagent		2	Activated	7.147	1.08e-31	Cr3+,INSR,TNFRSF11B	ACAA2,ACADL,ACADM,ACADS,ACADVL,ACO2,ACOT13,ALDH6A1,ATP5F1A,ATP5F1B,ATP5F1D,ATP5MG,ATP5PD,ATP5PF,ATP5PO,ATP5S,CD36,COX4I1,Cox5b,CPT2,CS,CYC1,CYCS,CYP51A1,DECR1,ECHS1,ECI1,ETFA,ETFB,ETFDH,FDPS,FH,GOT2,HADHA,HADHB,HSD17B10,HSPD1,IDH3A,IDI1,ITGAV,MDH2,NDUFA1,NDUFA3,NDUFA4,NDUFA9,NDUFB4,NDUFV2,OGDH,PDHA1,PDHB,SCARB1,SLC25A20,SUCLA2,TFAM,UQCRC1	55 (3)	2				INSR
Max-Myc	complex		3	Inhibited	-2.605	1.48e-31	AKT1,AMPK,ATF4,BAK1,BAX,BRCA1,CDKN1A,CDKN1B,CDKN2A,CTNNB1,E2F1,EIF2AK3,ERK,estrogen receptor,F2,FAS,GCK,GLI1,GSK3B,HRAS,HSF1,Jnk,JUN,MAPK14,MAX,Max-Myc,MDM2,mir-22,MMP9,MYC,NFkB (complex),NFKBIA,NR3C1,P38 MAPK,PRKAA,PTEN,Rb,RB1,RBL2,RELA,SP1,Tgf beta,TP73,ZBTB17	ABCB10,ABCF1,ACAA2,ACADL,ACADM,ACADVL,Acp5,ACTB,ACTN4,AIFM1,AK2,ALB,ALDH7A1,ALDOA,ANXA4,ANXA6,APOM,ARF6,ARPC2,ARPC5,ASAH1,ASGR2,ATAD3A,ATP11C,ATP1A1,ATP1B1,ATP5F1A,ATP5F1C,Atp5k,ATP5PF,AUH,BCKDHA,BCKDHB,BCKDK,BSG,C1QBP,CA3,CA5A,CAD,CAPZA2,CAPZB,CCT8,CD1D,CD36,CD81,CD82,CES1,Ces1b/Ces1c,Ces2c,CFB,CHCHD3,CIT,CLIC4,CLPB,CLU,CNP,COA3,COBLL1,COQ5,COQ7,COX4I1,COX5A,COX6A1,COX6B1,COX7A2,Cox7c,CP,CPA1,CP…	260 (44)	43
long chain fatty acid	chemical - endogenous mammalian		3	Activated	2.586	1.48e-31	acyl-coenzyme A,CaMKII,CAT,CD36,CEBPA,Creb,CYP7A1,ERN1,FFAR1,FFAR4,HNF4A,Insulin,Jnk,JUN,LIPE,long chain fatty acid,MAPK8,NFkB (complex),NR1H3,NR3C1,Pka,PPARA,PPARG,PPARGC1A,PRKCD,PTK2B,RB1,RELA,SMAD4,SYK,TERT,THRB,TLR2,UCP1	AASS,ACAA2,ACADL,ACADM,ACADS,ACADVL,ACAT1,ACAT2,ACO2,ALB,ALDH1B1,ALDH2,ALDH7A1,ANXA2,APOB,APOE,AQP8,AQP9,ARPC5,ATP1A1,ATP1B1,Atp5k,ATP5MG,ATP5PD,BCKDHA,BCKDHB,BCKDK,C1QB,CA3,CAD,CD36,Cdc42,CDH2,CELSR3,CES1,Ces2c,CFB,CHCHD3,COA3,COMT,COQ5,COQ7,COX4I1,COX5A,Cox5b,COX6A1,COX6B1,COX7A2,COX7B,CP,CPS1,CPT2,CR1L,CREG1,CS,CSAD,CTNNA1,CTSZ,CTTN,CYCS,CYP27A1,Cyp4a14,CYP51A1,DBI,DBT,DLG1,DLST,DNAJC11,ECI1,E…	216 (34)	32				acyl-coenzyme A,cholesterol,PPARA
MYC	transcription regulator		2	Inhibited	-2.133	1.5e-31	AMPK,ATF4,BAK1,BAX,BRCA1,CCND1,CDK4/6,CDKN1A,CDKN1B,CDKN2A,CTNNB1,ERK,F2,FAS,GCK,GLI1,GSK3B,Jnk,MAPK14,MDM2,mir-22,MMP9,MYC,NFKBIA,P38 MAPK,PIAS3,Pka,PRKAA,PTEN,Rb,RB1,RBL2,RELA,SP1,STAT3,Tgf beta,TP73,ZBTB17	ABCB10,ABCF1,ACAA2,ACADM,ACADVL,Acp5,ACTB,ACTN4,AIFM1,AK2,ALB,ALDH1B1,ALDOA,ANXA4,APOE,ARPC2,ARPC5,ASAH1,ASGR2,ATAD3A,ATP11C,ATP1A1,ATP1B1,ATP5F1A,ATP5F1B,ATP5F1C,Atp5k,AUH,BAK1,BCKDHA,BCKDHB,BCKDK,BNIP3,BSG,C1QBP,CA3,CA5A,CAD,CAPZA2,CAPZB,CD1D,CD36,CD82,CES1,Ces2c,CHCHD3,CIT,CLIC4,CLPB,CLU,CNP,COA3,COBLL1,COQ5,COQ7,COX4I1,COX5A,COX6A1,COX6B1,COX7A2,CP,CPOX,CPT2,CS,CTNNA1,CTNNB1,CTSB,CTSD,CTSH,CT…	254 (38)	38	4-methylnitrosoamino-1-(3-pyridinyl)-1-butanone,48s,5-fluorouracil,ADI PEG20,APBB1,cadmium,carbon tetrachloride,CD 437,clofibrate,Collagen type I,CRTC2,di(2-ethylhexyl) phthalate,EIF4F,gemfibrozil,gentamicin,IGF1R,IKBKE,INSR,KLF5,MAPK7,methapyrilene,methylprednisolone,MKNK1,MNK1/2,MTOR,NOS2,NR5A2,PCGEM1,PIK3R1,PIM2,pirinixic acid,PRL,PTTG1,RBCK1,RPS25,sirolimus,SMARCA4,TRRAP,Z-LLL-CHO	15-deoxy-delta-12,14 -PGJ 2,ACS-1,actinomycin D,arsenic trioxide,atorvastatin,calcitriol,calphostin C,CREBBP,FOXO1,G0S2,genistein,HDAC1,HIST1H1C,HNF4A,HUWE1,L-triiodothyronine,LCAT,metformin,mibolerone,mir-21,MXD1,N-acetyl-L-cysteine,nitrofurantoin,PDX1,PPP2R5A,PRKN,progesterone,RND3,RPL23A,SGI 1776,SIRT7,SLC9A3R2,SMARCB1,SPP1,steroid,STX2,TRIM28,troglitazone,wortmannin,zerumbone		APEX1,arachidonic acid,CCNA1,CHEK2,Cyclin A,DSP,E2F3,G6PC,GCK,GFPT1,GH1,GLS,glycogen,GPI,HK2,IREB2,ITGA1,KRAS,Ly6a (includes others),MSH2,MTBP,MUC5AC,NDPK,NFE2L2,PFKFB1,PTGS2,RPL23,SOX2,SRSF2,TDG,TRAP1,Ubiquitin,VEGFA,WISP1	ABCA1,ADIPOR1,AQP1,BCL2A1,CAV1,CIDEC,INS,LIMS1,Mir122a,b,P110,TF,TSPO
ACOX1	enzyme		3		-1.043	1.83e-31	ACOX1,CAT,CEBPA,CYP7A1,ERK1/2,HNF4A,JUN,MMP9,NFkB (complex),NR1H3,NR3C1,P38 MAPK,PPARA,PPARG,RB1,RELA,SMAD4,TERT,THRB	ACAA2,ACADL,ACADM,ACADS,ACADVL,ACAT1,ACAT2,ACO2,Acp5,ACTB,ALB,ALDH1B1,ALDH2,ALDH7A1,ANXA2,APOE,AQP8,AQP9,ATP1A1,ATP1B1,ATP5F1A,ATP5F1B,Atp5k,ATP5MG,ATP5PO,BAK1,BCKDHA,BCKDK,BDH1,BNIP3,C1QB,CBR1,CD36,CD82,CDH2,CELSR3,CES1,Ces2c,CFB,CHCHD3,COA3,COQ5,COQ7,COX4I1,COX6A1,COX6B1,COX7A2,CP,CPOX,CPS1,CPT2,CREG1,CS,CSAD,CSTB,CTBS,CTNNA1,CTSD,CTSV,CTSZ,CTTN,CYCS,CYP27A1,Cyp4a14,CYP51A1,DBI,DLST,DNAJC11,DPP…	207 (19)	19	1-(carboxymethylthio)tetradecane,4-phenylbutyric acid,9Z,11E-octadecadienoic acid,ALOX5,arachidonic acid,bezafibrate,ciprofibrate,clofenapate,clofibrate,clofibric acid,D-glucose,di(2-ethylhexyl) phthalate,diacylglycerol,Esrra,ESRRA,fenofibrate,gemfibrozil,KLF15,LEP,meldonium,mono-(2-ethylhexyl)phthalate,PCGEM1,pirinixic acid,pitavastatin,PNPLA2,PPARD,PPARG,PPARGC1A,progesterone,TFAM,tomelukast,tr…	cholic acid,CIDEC,KLF5,L-triiodothyronine,methotrexate,miR-217-5p (and other miRNAs w/seed ACUGCAU),nitrofurantoin,NR1I2,PCK1,PLIN5,poloxamer,PTEN,SCP2		G6PC,GNMT	HDAC1,HSPA5,LONP1,NFE2L2,RBM3,SQSTM1,TP53
Calmodulin-G protein beta gamma-Grm7-Pick1	complex		3	Activated	2.6	1.85e-31	Akt,AKT1,BTK,Ca2+,CACNA1C,Calmodulin,Calmodulin-G protein beta gamma-Grm7-Pick1,CBS/CBSL,CDK5,CHUK,Creb,CYP19A1,EGFR,G protein beta gamma,GNB3,GSK3B,IGF1R,IKBKB,INSR,JUN,KCNJ11,KRAS,L-glutamic acid,MAPK1,MAPK14,MMP9,NFATC2,NFKB1,NOS2,P38 MAPK,PI3K (complex),POMC,PPP2CA,PRKAA1,RAF1,RB1,RELA,RHO,SHC1,SNCA,TP53	AASS,ABAT,ACADL,ACADM,ACADS,ACAT1,ACAT2,ACOT13,ACP2,ACTA2,ACTB,ACTN4,ACTR3,ALDH4A1,ALDH6A1,ALDH9A1,ANXA2,ANXA4,ANXA6,APOB,APOM,ARPC1B,ARPC3,ARPC5,ARSB,ATAD3A,ATP1B1,ATP5F1B,ATP5F1C,ATP5F1D,ATP5MG,ATP5PD,ATP5PF,ATP5PO,ATP5S,BCKDHA,BDH1,CAD,CAND1,CAP1,CAPZA2,Cdc42,CDH2,Ces1b/Ces1c,CHCHD3,CLIC4,CLPP,COA3,COMT,COQ5,COQ7,COQ8A,COX6A1,COX6B1,CPOX,CPT2,Crip2,CS,CSAD,CSTB,CTSC,CTSF,CTSH,CTSS,CTSZ,CYC1,DB…	225 (41)	39
BANP	other		3	Activated	4.884	1.85e-31	AHR,AKT1,APEX1,APP,AR,BANP,BARD1,BAX,CCND1,CDH1,CDK1,CDKN1A,CDKN1B,CDKN2A,CDX2,CEBPA,DNM1L,E2F1,EIF2AK3,EIF4E,EP300,ERBB4,ERK1/2,EZH2,FOS,FOXO1,FOXO3,GLI1,HIF1A,HMGA1,HNF4A,IGF1R,IL6,ING1,IREB2,MAP2K1,Mapk,MAPK8,MAPK9,MTOR,NANOG,NFKB1,NFKBIA,NOTCH1,NR3C1,PGR,PIK3R1,PPARG,RB1,RELA,RXRA,SMAD3,SOD2,SP1,TP53,TSC2	ABAT,ABCB10,ABCB6,ACAA2,ACADVL,ACAT1,ACO2,ACP2,Acp5,ACTB,ACTN4,ACTR3,AHCYL1,AK2,AK3,AK4,AKR1A1,ALB,ALDH1L1,ALDH2,ALDH4A1,ALDH9A1,ANXA2,ANXA4,ANXA6,APOB,APOE,AQP8,AQP9,ARPC1B,ASAH1,ATP11C,ATP1A1,ATP1B1,Atp5e,ATP5F1B,ATP5F1C,ATP5F1D,Atp5k,ATP5MG,ATP5PB,ATP5PD,ATP5PF,ATP5S,ATP6V0C,BAK1,BCKDHA,BCKDK,BDH1,CA5A,CAND1,CAP1,CAPZB,CBR1,CD82,Cdc42,CDH2,CELSR3,Ces1b/Ces1c,CHCHD3,Chil3/Chil4,CIT,CLIC4,CLPB,C…	310 (56)	55				TP53
INSR	kinase	1.093	1	Activated	7.076	2.27e-31	INSR	ACAA2,ACADL,ACADM,ACADS,ACADVL,ACO2,ACOT13,ALDH6A1,ATP5F1A,ATP5F1B,ATP5F1D,ATP5MG,ATP5PD,ATP5PF,ATP5PO,ATP5S,CD36,COX4I1,Cox5b,CPT2,CS,CYC1,CYCS,CYP51A1,DECR1,ECHS1,ECI1,ETFA,ETFB,ETFDH,FDPS,FH,GOT2,HADHA,HADHB,HSD17B10,HSPD1,IDH3A,IDI1,MDH2,NDUFA1,NDUFA3,NDUFA4,NDUFA9,NDUFB4,NDUFV2,OGDH,PDHA1,PDHB,SCARB1,SLC25A20,SUCLA2,TFAM,UQCRC1	54 (1)	1	15-deoxy-delta-12,14 -PGJ 2,AMPK,Cr3+,diacylglycerol,FA2H,FN1,insulin detemir,irbesartan,LRP1,methotrexate,NDUFV1,NOX4,NR1H4,OGT,pioglitazone,progesterone,Proinsulin,thymeleatoxin,troglitazone	acetaminophen,butylated hydroxyanisol,ceritinib,cerivastatin,FR180209,genistein,glucosamine,GRB14,KW-2450,linsitinib,metformin,N-acetyl-L-cysteine,palmitic acid,PPARG,PSEN2,PTPN2,S-nitroso-N-acetylpenicillamine,sirolimus,SRPK1,SURF1		Esrra,FDFT1,GCK,glycogen,MYC,NFE2L2,NRF1,PDX1,PLAGL1,PPARA,PPARGC1B,SCP2,SHC1,SIRT1,SLC29A1,TFAM,TIMP3	cholesterol,IGF1R
ERVW-1	other		2	Activated	7.802	2.45e-31	ERVW-1,RB1,TP53	ABAT,ACAA2,ACADVL,ACAT1,ACO2,ACP2,ACTA2,ACTB,ACTN4,ALB,ALDH4A1,ALDH9A1,ANXA2,ANXA4,ANXA6,APOE,ARPC1B,ATP1A1,ATP1B1,ATP5F1A,ATP5F1C,Atp5k,BAK1,BCKDHA,CAND1,CAP1,CD82,Cdc42,CELSR3,Ces1b/Ces1c,CHCHD3,CLIC4,CLPP,CLU,CNP,COA3,COQ5,COQ7,COQ8A,COX4I1,Cox5b,COX6A1,COX6B1,COX7A2,CP,CPOX,Crip2,CSTB,CTNNB1,CTSB,CTSD,CTSF,CTSH,DBI,DLAT,DLD,DLG1,DLST,DNAJC11,DPP4,DSTN,EGFR,ETFA,FASN,FDXR,FERMT2,FN1,FTH1,FXYD1…	161 (3)	3				HSPA5,LATS2,NOS2,RB1,TP53
Ctbp	group		3	Activated	5.397	2.83e-31	Akt,AKT1,APEX1,BAX,BCL2,BCL2L1,CCND1,CDH1,CDKN1A,CDKN2A,CEBPA,Ctbp,CTBP1,CTBP2,CTNNB1,E2F1,EIF2AK3,EIF4E,EP300,ERBB2,ERBB4,ERK,ETS1,FAS,FOXO3,GLI1,Hdac,Hif1,HIF1A,HNF4A,Hsp90,IGF1R,IL6,MAP2K1,MAPK8,MAPK9,MDM4,Mek,MTOR,NANOG,NFkB (complex),NFKB1,NOTCH1,NRIP1,P38 MAPK,PGR,PPARG,PRKAA,PTEN,RB1,SOD2,SP1,SPHK1,SRC,SREBF1,STAT3,TP53,TP73,TSC2	ABAT,ABCB10,ACAA2,ACADVL,ACAT1,ACO2,ACP2,Acp5,ACTA2,ACTB,ACTN4,AHCYL1,AIFM1,AK3,AK4,AKR1A1,ALB,ALDH1B1,ALDH1L1,ALDH2,ALDH4A1,ALDH7A1,ALDH9A1,ALDOA,ANXA2,ANXA4,ANXA6,APOB,APOE,AQP8,AQP9,ARPC1B,ARPC2,ARPC5,ATP1A1,ATP1B1,ATP5F1B,ATP5F1C,ATP5F1D,Atp5k,ATP5MG,ATP5PB,ATP5PD,ATP5PF,ATP5S,ATP6V0C,AUH,BAK1,BCKDHA,BDH1,CA3,CAND1,CAP1,CAPZA2,CAPZB,CD1D,CD82,Cdc42,CDH2,CELSR3,Ces1b/Ces1c,CFB,CHCHD3,CHDH,Chil…	323 (59)	58	SUMO-Ubc9 E2	HIPK2,Z-LLL-CHO		cholesterol,PLAUR,TP53	NRIP1
TP53RK	kinase		3	Activated	6.347	2.93e-31	AKT1,APEX1,BAX,BCL2,BCL2L1,CCND1,CDKN1A,CDKN2A,CEBPA,CTNNB1,CXCL12,E2F1,EIF2AK3,EIF4E,EP300,ERBB2,ERK,FAS,FOXO3,GLI1,HIF1A,HNF4A,Hsp90,IGF1R,IL6,MAP2K1,Mapk,MAPK1,MAPK8,MAPK9,MMP14,MTOR,NANOG,NFKB1,NOTCH1,NR3C1,P38 MAPK,PGR,PIK3R1,PPARG,PRKAA,RB1,SOD2,SP1,SRC,TGFB1,TP53,TP53RK,TP73,TSC2	ABAT,ABCB10,ABCF1,ACAA2,ACADVL,ACAT1,ACO2,ACP2,Acp5,ACTA2,ACTN4,AHCYL1,AIFM1,AK3,AK4,AKR1A1,ALB,ALDH1L1,ALDH2,ALDH4A1,ALDH9A1,ANXA2,ANXA4,ANXA6,APOB,APOE,AQP8,AQP9,ARPC1B,ARPC2,ARPC4,ARPC5,ARSB,ASGR2,ATP1A1,ATP1B1,ATP5F1B,ATP5F1C,ATP5F1D,Atp5k,ATP5MG,ATP5PB,ATP5PD,ATP5PF,ATP5S,ATP6V0C,AUH,BAK1,BCKDHA,BDH1,BSG,C1QB,CA3,CAND1,CAP1,CAPZA2,CAPZB,CD1D,CD82,Cdc42,CDH2,CELSR3,Ces1b/Ces1c,CFB,CFL1,CHCHD3…	317 (50)	49		mir-21		PSMB5,TP53
Smad2/3	group		3		-1.45	4.18e-31	Akt,AKT1,AR,BRCA1,CAT,CCL2,CEBPA,CTGF,CTNNB1,EGFR,FOXP1,HNF4A,IFNG,MTOR,NFkB (complex),NR1H3,NR3C1,P38 MAPK,PPARA,PPARG,PPARGC1A,RB1,RELA,SKIL,SMAD2,Smad2/3,SMAD3,SP1,STAT3,TERT,TGFB1,TGM2,THRB	ABCF1,ACAA2,ACADL,ACADM,ACADS,ACADVL,ACAT1,ACAT2,ACO2,ACTA2,ACTR3,AKR1A1,ALB,ALDH1B1,ALDH1L1,ALDH2,ALDH7A1,ANXA2,APOE,AQP8,AQP9,ARPC2,ATAD3A,ATP11C,ATP1B1,ATP5F1B,Atp5k,ATP5MG,ATP5PB,ATP5PD,BCKDHB,BCKDK,BSG,C1QB,CA3,CAP1,CAPZA2,CD1D,CD36,CD82,CDH2,CELSR3,CES1,Ces1b/Ces1c,CFL1,CHCHD3,Chil3/Chil4,CIT,CNP,COA3,COQ5,COQ7,COX4I1,Cox5b,COX6A1,COX6B1,COX7A2,COX7B,CP,CPS1,CPT2,CREG1,CS,CSAD,CTNNA1,CTNNB1…	274 (33)	32	carbon tetrachloride,LTBP1	PPM1A,VEGFA		MXD1	PPARA
HDAC1	transcription regulator		3	Inhibited	-7.925	4.18e-31	AGT,AHR,APEX1,APP,AR,BRCA1,Cdc42,CDKN1B,CEBPB,CSF2,E2F1,E2F3,EGFR,EIF2AK3,EIF4E,ESR1,FOS,FOXO1,GLI1,HDAC1,HNF4A,HRAS,IGF1R,IL1B,IL2,IRF4,KDM1A,KRAS,LEF1,MAP2K1,MTOR,MYC,NANOG,NFE2L2,NFkB (complex),NFKB1,NOS2,Nr1h,NR1I2,NR4A2,POU2F2,PPARA,PPARG,PPARGC1A,progesterone,PTEN,RAF1,Rb,RB1,RUNX2,Smad2/3-Smad4,SMAD7,SOD2,SREBF2,STAT,STAT4,TP53,TP73,TSC2	ABAT,ABCB10,ABCB6,ABCF1,ACAA2,ACADM,ACADS,ACADVL,ACAT1,ACO2,ACP2,ACP6,ACTN4,ACTR2,ACTR3,AKR7A2,ALB,ALDH1B1,ALDH1L1,ALDH4A1,ALDH7A1,ALDH9A1,Anp32a,ANXA2,ANXA4,ANXA6,AQP8,ARF6,ARPC1B,ARPC3,ARPC5L,ASGR2,ATAD3A,ATP11C,ATP1A1,ATP1B1,Atp5e,ATP5F1A,ATP5F1C,ATP5F1D,Atp5k,ATP5MG,ATP5PB,ATP5PD,ATP5PO,ATP5S,ATP6V0C,ATP6V0D1,BAK1,BCKDHA,BDH1,C1QB,C1QBP,CAD,CAND1,CAP1,CAPZA2,CD1D,CD36,CD81,CD82,Cdc42,CDC42BPB…	363 (59)	57	ciprofibrate,Z-LLL-CHO	2-ethylhexanoic acid,2-methyl-2-pentenoic acid,4-pentenoic acid,4-phenylbutyric acid,4SC-202,ACOX1,BIRC5,DDX25,GH1,ING1,mocetinostat,R 306465,SERPINB5,troglitazone,valpromide		NFKBIA,NOS2,SQSTM1	APEX1,Cyclin A,E2F3,MYC,PPARG,PPARGC1A,PTGS2,RB1,SIRT1,SPP1,STX1A,TP53
LCAT	enzyme		3	Inhibited	-8.342	4.34e-31	26s Proteasome,ALOX5,AR,ATF1,BAK1,CaMKII,CCND1,Creb,E2F1,EGFR,ERK1/2,FOS,FOXO1,GATA1,GNAQ,GSK3B,Hif1,HIF1A,HSF1,JAK2,Jnk,JUN,LCAT,Mapk,MAPK1,MAPK8,MTOR,Nfat (family),NFkB (complex),NFKB1,NFKBIA,NR0B2,NR3C1,P38 MAPK,platelet activating factor,PPARGC1A,PRKAA,PRKAA1,PRKAA2,PRKCA,RAF1,RB1,SIRT1,SP1,SPI1,SRC,SRC (family),SREBF1,Tcf 1/3/4,TCF3,TGFB1,TP53,TSC2,VEGFA	AASS,ABAT,ABCB10,ABCF1,ACAA2,ACADVL,ACAT1,ACAT2,ACO2,ACP2,ACTN4,ACTR3,AK2,AK4,AKR1A1,ALDH1B1,ALDH4A1,ALDH7A1,ALDH9A1,ALDOA,AMBP,ANXA2,ANXA6,APOE,APOM,AQP9,ARPC1B,ARSB,ASAH1,ASGR2,ATAD3A,ATP1A1,Atp5e,ATP5F1C,Atp5k,ATP5PB,ATP5PD,ATP5PF,ATP5PO,ATP6V0C,BAK1,BCKDK,BSG,C1QB,CAND1,CAPZA2,CCT8,Cdc42,CDH2,CEL,CELSR3,CES1,CFL1,CHCHD3,CIT,CLPP,CLU,CNP,COA3,COMT,COQ5,COQ7,COQ8A,COX5A,Cox5b,COX6A1,COX6B1,COX7…	298 (54)	54	AICAR,CBS/CBSL,CETP,cholic acid,GnRH analog,metformin,nevirapine,NR1H4	5,5'-dithiobis(2-nitrobenzoic acid),acetaminophen,APOA2,diazepam,fenofibrate,HNF1A,methapyrilene,nitrofurantoin		cholesterol,D-glucose,HDL-cholesterol,HSPA5,Ins1,PPARG	MYC,PPARGC1A,superoxide
BCL2A1	other		3	Activated	3.835	4.75e-31	AKT1,AMPK,APEX1,ATF1,BAK1,BAX,BCL2,BCL2A1,BID,BRCA1,Calcineurin protein(s),carbon monoxide,CASP14,CASP3,CASP7,CASP9,caspase,CAT,CBS/CBSL,Creb,CYP2E1,EIF2AK3,EIF2S1,ERK1/2,FLT1,HMOX1,IL18,Jnk,KSR1,MAP3K1,MAPK1,MAPK14,MAPK8,MMP9,NOS2,PPARG,PRKCD,PRKN,PTEN,RB1,RELA,SP1,STAT3	AASS,ABCB10,ACAA2,ACADM,ACADS,ACO2,Acp5,ACTA2,ACTB,ACTN4,ACTR2,APOB,ARPC5,ARSB,ASAH1,ATP11C,ATP1B1,ATP5F1B,Atp5k,ATP5PO,BCKDHA,BCKDHB,BDH1,BSG,CA3,Cdc42,CELSR3,CES1,Ces1b/Ces1c,Ces2c,CHCHD3,CLIC4,COA3,COMT,COQ5,COQ7,COX5A,Cox5b,COX6A1,COX6B1,COX7A2,CP,CPA1,CPT2,CS,CSAD,CTNNA2,CTSB,CTSC,CTSD,CTSF,CTSH,CTSS,CTSV,CYC1,CYCS,Cyp4a14,CYP4F2,CYP51A1,DDT,DLAT,DLD,DLST,DMD,DNAJC11,DPP4,DUSP3,ERP29,FABP1,F…	191 (43)	38	actinomycin D,arsenic trioxide,FOXO1,GnRH analog,MAPK7,NOS2,resiquimod,Stat5b dimer,TP53,VEGFA	arachidonic acid,BTRC,MYC,N-acetyl-L-cysteine,sirolimus,zerumbone		Ly6a (includes others)	BID
mono-(2-ethylhexyl)phthalate	chemical toxicant		2	Activated	4.767	4.88e-31	ACOX1,MAPK1,MAPK3,MMP2,mono-(2-ethylhexyl)phthalate,PPARA,PPARG,SOD1	ACAA2,ACADL,ACADM,ACADS,ACADSB,ACADVL,ACAT1,ACAT2,ACO2,ACTA2,ALDH2,ANXA2,APOE,AQP8,AQP9,ARSB,ATP1B1,ATP5F1B,ATP5F1D,ATP5PB,ATP5PO,BCKDK,BDH1,C1QB,CBR1,CD36,CES1,CFB,COX4I1,COX6A1,COX7A2,CPOX,CPS1,CPT2,CS,CSAD,CSTB,CTBS,CTNNA2,CTSB,CTSV,CYC1,CYCS,CYP27A1,CYP51A1,DBI,DDT,DLAT,DPP4,ECHS1,ECI1,EGFR,ENDOG,ERP29,ETHE1,FABP1,FABP5,FASN,FDPS,FH,FTCD,GAPDH,Gk,GNG5,GPD2,GPX3,HADH,HADHA,HADHB,HMGCS2,HP,HSPA…	138 (8)	8				ACO1,ACOX1,CYP1A1,DDIT4,Esrra,GCK,GFPT1,GPI,HIPK2,HK2,LRP1,NDUFV1,PCK1,PPARA,PPARD,PPARG,PPARGC1A,PPARGC1B,superoxide	testosterone,TSPO
prostaglandin A2	chemical - endogenous non-mammalian		2	Activated	6.886	6.47e-31	CTTN,ERK,Jnk,NFkB (complex),P38 MAPK,PPARA,PPARD,PPARG,prostaglandin A2,RAC1,RB1	ACAA2,ACADL,ACADM,ACADS,ACADVL,ACAT1,ACAT2,ACO2,ACTB,ALDH1B1,ALDH2,ALDH7A1,ALDH9A1,ANXA2,APOB,AQP8,AQP9,ARPC2,ASAH1,ATP1A1,ATP1B1,ATP5F1A,ATP5F1B,Atp5k,ATP5PO,BCKDHA,BCKDK,BDH1,BNIP3,CD1D,CD36,CD82,CDH2,CELSR3,CES1,CFB,CHCHD3,CLU,COA3,COQ5,COQ7,COX4I1,COX6A1,COX6B1,COX7A2,CPS1,CPT2,CS,CTTN,CYCS,CYP27A1,CYP3A5,Cyp4a14,CYP51A1,DBI,DLAT,DLST,DNAJC11,ECI1,EGFR,ENDOG,ENPP1,ETHE1,FABP1,FASN,FDPS,FDXR,F…	156 (11)	11				PPARA,PPARD,PPARG,RB1,TP53,Ubiquitin
Acox	group		3		-0.98	7.67e-31	Acox,ACOX1,CAT,CEBPA,CYP7A1,ERK1/2,HNF4A,JUN,MMP9,NFkB (complex),NR1H3,NR3C1,P38 MAPK,PPARA,PPARG,RB1,RELA,SMAD4,TERT,THRB	ACAA2,ACADL,ACADM,ACADS,ACADVL,ACAT1,ACAT2,ACO2,Acp5,ACTB,ALB,ALDH1B1,ALDH2,ALDH7A1,ANXA2,APOE,AQP8,AQP9,ATP1A1,ATP1B1,ATP5F1A,ATP5F1B,Atp5k,ATP5MG,ATP5PO,BAK1,BCKDHA,BCKDK,BDH1,BNIP3,C1QB,CBR1,CD36,CD82,CDH2,CELSR3,CES1,Ces2c,CFB,CHCHD3,COA3,COQ5,COQ7,COX4I1,COX6A1,COX6B1,COX7A2,CP,CPOX,CPS1,CPT2,CREG1,CS,CSAD,CSTB,CTBS,CTNNA1,CTSD,CTSV,CTSZ,CTTN,CYCS,CYP27A1,Cyp4a14,CYP51A1,DBI,DLST,DNAJC11,DPP…	204 (20)	19	1-(carboxymethylthio)tetradecane,acetaminophen,arachidonic acid,bezafibrate,choline fenofibrate,ciprofibrate,clofibrate,di(2-ethylhexyl) phthalate,fenofibrate,gemcabene,KRP-297,oleic acid,pirinixic acid,PPAR ligand-PPAR-Retinoic acid-RXRα,PPARG,rosiglitazone,troglitazone	NRIP1
NR2F2	ligand-dependent nuclear receptor		3	Activated	4.486	8.01e-31	Akt,APEX1,BAX,BCL2,BCL2L1,CCND1,CDKN1A,CDKN2A,CEBPA,CTNNB1,E2F1,EIF2AK3,EIF4E,EP300,ERBB2,ERK,ERK1/2,ETS2,FAS,FOXO3,GLI1,Hif1,HIF1A,HNF4A,Hsp90,IGF1R,IL6,MAP2K1,Mapk,MAPK8,MAPK9,MDM4,Mek,MTOR,NANOG,NFKB1,NOTCH1,NR2F2,P38 MAPK,PGR,PIK3R1,POU5F1,PPARG,PRKAA,RB1,SNAI2,SOD2,SP1,SPHK1,SREBF1,STAT3,TP53,TP73,TSC2	ABAT,ABCB10,ACAA2,ACADVL,ACAT1,ACO2,ACP2,Acp5,ACTA2,ACTN4,AHCYL1,AIFM1,AK3,AK4,AKR1A1,ALDH1L1,ALDH2,ALDH4A1,ALDH9A1,ALDOA,ANXA2,ANXA4,ANXA6,APOB,APOE,AQP8,AQP9,ARPC1B,ARPC2,ARPC5,ASAH1,ATP1A1,ATP1B1,ATP5F1B,ATP5F1C,ATP5F1D,Atp5k,ATP5MG,ATP5PB,ATP5PD,ATP5PF,ATP5S,ATP6V0C,AUH,BCKDHA,BDH1,BNIP3,BSG,CA3,CAND1,CAP1,CAPZA2,CAPZB,CD1D,CD82,Cdc42,CDH2,CELSR3,Ces1b/Ces1c,CHCHD3,CHDH,Chil3/Chil4,CIT,CLIC4,…	318 (54)	54	SMARCA4,troglitazone	PPARG,VEGFA		progesterone,TP53	PCK1,PPARA
LTK	kinase		3	Inhibited	-4.905	8.18e-31	Akt,AKT1,AR,BCL2,BTK,CBL,CDC42,Cdc42,CDH1,EGFR,ERBB2,ERK,estrogen receptor,FLT1,GSK3B,IGF1R,JUN,LTK,MAP3K1,MAPK14,MAPK8,MTOR,MYC,Nfat (family),NFkB (complex),NOTCH1,P38 MAPK,PAK1,PI3K (complex),PPARG,PRKAA,PRKCA,PRKCZ,Rac,RAF1,RB1,RET,RUNX2,SRC,SRF,STAT1,STAT5a/b,SYK,TGFB1,TP53	ABAT,ABCB10,ACAA2,ACADL,ACADS,ACADVL,ACAT1,ACAT2,ACO2,ACP2,ACTR2,ACTR3,AK2,AKR1A1,ALDH1B1,ALDH2,ALDH4A1,ALDH7A1,ALDH9A1,ALDOA,ANXA4,ANXA6,APOM,AQP8,AQP9,ARPC1B,ASGR2,ATP1A1,ATP5F1A,ATP5F1B,ATP5F1C,ATP5F1D,Atp5k,ATP5MG,ATP5PB,ATP5PD,ATP5PF,ATP5PO,ATP5S,AUH,BCKDHB,BSG,C1QB,C1QBP,CAND1,CAPZA2,CAPZB,CD1D,Cdc42,CELSR3,CES1,Ces1b/Ces1c,Ces2c,CFL1,CHCHD3,CHDH,Chil3/Chil4,CIT,CLPP,CNP,COA3,COBLL1,COQ5,CO…	266 (45)	43				CBL,Cdc42
TRIM29	transcription regulator		3	Inhibited	-5.632	1.11e-30	Akt,AKT1,APEX1,BAX,BCL2,BCL2L1,BRCA1,CCND1,CDKN1A,CDKN2A,CEBPA,CTNNB1,E2F1,EIF2AK3,EIF4E,EP300,ERBB2,ERK,ERK1/2,FAS,FOXO3,GLI1,H2AFX,Hif1,HIF1A,HNF4A,Hsp90,IGF1R,IL6,JUN,MAP2K1,Mapk,MAPK8,MAPK9,MDM4,Mek,MTOR,NANOG,NFKB1,NOTCH1,NR3C1,P38 MAPK,PGR,PIK3R1,PPARG,PRKAA,RB1,SOD2,SP1,SPHK1,STAT3,TP53,TP53BP1,TP73,trabectedin,TRIM29,TSC2	ABAT,ABCB10,ACAA2,ACADVL,ACAT1,ACO2,ACP2,Acp5,ACTA2,ACTN4,AHCYL1,AIFM1,AK3,AK4,AKR1A1,ALB,ALDH1L1,ALDH2,ALDH4A1,ALDH9A1,ALDOA,ANXA2,ANXA4,ANXA6,APOB,APOE,AQP8,AQP9,ARPC1B,ARPC2,ARPC5,ASAH1,ATP11C,ATP1A1,ATP1B1,ATP5F1B,ATP5F1C,ATP5F1D,Atp5k,ATP5MG,ATP5PB,ATP5PD,ATP5PF,ATP5S,ATP6V0C,AUH,BAK1,BCKDHA,BCKDHB,BDH1,CA3,CAND1,CAP1,CAPZA2,CAPZB,CD1D,CD82,Cdc42,CELSR3,Ces1b/Ces1c,CHCHD3,CHDH,Chil3/Chil4,CI…	309 (57)	54	methylprednisolone				TP53
clofenapate	chemical drug		3		0.134	1.19e-30	ACOX1,CAT,CEBPA,clofenapate,CYP7A1,ERK1/2,HNF4A,IKBKB,JUN,Nfat (family),NR1H3,NR3C1,Pkc(s),PPARA,PPARG,RB1,reactive oxygen species,RELA,SMAD4,Sod,SOD1,SOD2,THRB,TP53	ABAT,ACAA2,ACADS,ACAT1,ACAT2,ACP2,ACTB,ACTN4,ALDH2,ALDH4A1,ALDH9A1,ANXA2,ANXA4,ANXA6,APOE,AQP8,AQP9,ARPC1B,ATP1B1,ATP5F1A,ATP5F1B,ATP5F1C,ATP5MG,ATP5PO,BAK1,BCKDHA,BCKDK,BDH1,C1QB,CAND1,CAP1,CBR1,Cdc42,CES1,Ces1b/Ces1c,Ces2c,CHCHD3,CLIC4,CLPP,COA3,COQ5,COQ7,COQ8A,COX4I1,Cox5b,COX6A1,COX6B1,CPOX,CPS1,CPT2,CREG1,Crip2,CS,CSAD,CSTB,CTBS,CTNNA1,CTSH,CTSV,CTTN,CYCS,CYP27A1,CYP51A1,DBI,DLD,DLG1,DLST,DM…	224 (24)	22				ACOX1,PPARA
cobalt	chemical toxicant		3	Activated	6.037	1.38e-30	AKT1,AMPK,APEX1,ARNT,BAX,BCL2,BCL2L1,CAT,CCND1,CDKN2A,CEBPA,cobalt,Creb,DNM1L,E2F1,EIF2AK3,EIF4E,EP300,ERBB2,ERK,FAS,FOXO3,GLI1,Hif1,HIF1A,HNF4A,IGF1R,IL6,Ldh (complex),MAP2K1,Mapk,MAPK1,MAPK8,MAPK9,Mek,MTOR,NANOG,NFKB1,NOTCH1,NR3C1,P38 MAPK,PDE3A,PGR,PPARG,PRKAA,PTEN,RAF1,RB1,SP1,SPHK1,STAT3,TP53,TP73,TSC2,Vegf,VEGFA,VHL	AASS,ABAT,ABCB10,ACAA2,ACADVL,ACAT1,ACAT2,ACO2,ACP2,Acp5,ACTA2,ACTN4,AHCYL1,AIFM1,AK3,AKR1A1,ALB,ALDH1L1,ALDH4A1,ALDH7A1,ALDH9A1,ALDOA,ANXA2,ANXA4,ANXA6,APOB,AQP8,AQP9,ARPC1B,ARPC2,ARSB,ATP1A1,ATP5F1B,ATP5F1C,ATP5F1D,Atp5k,ATP5MG,ATP5PB,ATP5PD,ATP5PF,ATP5S,ATP6V0C,AUH,BAK1,BCKDHA,BDH1,BNIP3,CAND1,CAP1,CAPZA2,CAPZB,CD1D,CD36,CD82,Cdc42,CELSR3,Ces1b/Ces1c,CFB,CHCHD3,CHDH,Chil3/Chil4,CLIC4,CLPP,CLU,…	320 (57)	55				IREB2,PDE3A,PFKFB1,TP53
22(S)-hydroxycholesterol	chemical - endogenous mammalian		3	Activated	4.101	1.43e-30	22(S)-hydroxycholesterol,Akt,AKT1,Alp,CBL,CEBPB,Creb,ERK1/2,GSK3B,Hif1,HIF1A,HIVEP3,LIPE,NOTCH1,NR1H3,NR5A2,PPARA,PPARG,PRKAA,PRL,PTK2,RB1,RUNX2,SREBF1,sterol	AASS,ACADL,ACADVL,ACAT1,ACAT2,ACO2,ACTA2,ACTR3,ALB,ALDH2,ALDOA,ALG2,APOE,AQP8,AQP9,ARPC5,ASAH1,ATP1A1,ATP1B1,ATP5F1B,Atp5k,ATP5PD,ATP5PF,ATP5PO,BAK1,BCKDHA,BCKDK,BDH1,BNIP3,C1QB,CD1D,CD82,CDH2,CEL,CELA1,CELA3B,CELSR3,CES1,Ces1b/Ces1c,CHCHD3,Chil3/Chil4,CLU,COA3,COMT,COQ5,COQ7,COX6A1,COX6B1,COX7A2,CP,CPA1,CPS1,CSAD,CTSA,CTSC,CTSD,CTSH,CTSS,CTSV,CYCS,CYP27A1,CYP4F2,CYP51A1,DBI,DLD,DLST,DNAJC11,ECHS…	200 (25)	23				ABCA1	SREBF1
PRKAG1	kinase		3	Inhibited	-2.7	2.55e-30	AKT1,AMPK,BRAF,CDKN1A,Creb,E2F1,EPAS1,ERK,ESR1,ESRRA,FOXO1,FOXO3,HSF1,Jnk,MAP2K1,MAP2K2,MAP3K1,Mapk,MAPK1,MAPK14,Mek,MTOR,MTORC1,MYC,NFE2L2,NFkB (complex),NFKB1,Nr1h,NR1H4,PI3K (complex),PPARA,PPARG,PPARGC1A,PRKAG1,RB1,SIRT1,SREBF1,STK11,TP53,TP73,TRIM28,XBP1,XRCC6	ABAT,ABCB10,ABCF1,ACADL,ACADM,ACAT2,ACP2,Acp5,ACP6,ACTB,ACTN4,ACTR2,AK2,AKR1A1,AKR7A2,ALAD,ALDH1B1,ALDH1L1,ALDH2,ALDH4A1,ALDH7A1,ALDH9A1,ALG2,AMBP,ANXA2,ANXA4,ANXA6,APOM,AQP8,ARPC1B,ARPC2,ARPC5,ARPC5L,ARSB,ATAD3A,Atp5e,ATP5F1B,ATP5F1C,Atp5k,ATP5PB,ATP5PD,ATP6V0D1,AUH,BCKDHA,BCKDHB,BCKDK,BNIP3,C1QB,C1QBP,CAD,CAND1,CAP1,CAPZB,CBR1,CCT8,CD1D,CD36,Cdc42,CDC42BPB,CDH2,CELA1,CELSR3,CES1,Ces1b/Ces1c,CFB…	303 (43)	42	Insulin	eflornithine		SIRT1
EID1	transcription regulator		3	Inhibited	-10.979	2.59e-30	AR,ATF2,BTK,CREBBP,CRTC2,EID1,EP300,ESR1,ESR2,estrogen receptor,FOXA2,FOXM1,FOXO1,GATA1,HIF1A,HNF4A,JUN,KLF1,KLF13,MAP3K1,MDM2,MYOD1,NCOA1,NEUROG1,NFE2L2,NFkB (complex),NR3C1,NR3C2,PARP1,PDX1,PLAGL2,PPARA,PPARG,RB1,RBL2,RELA,SP1,SP3,SRF,STAT1,STAT3,TFAP2A,TP53,XBP1	AASS,ABAT,ABCB10,ACAA2,ACADL,ACADM,ACADS,ACADVL,ACAT1,ACAT2,ACO2,ACP2,Acp5,ACTN4,ACTR2,ACTR3,AKR1A1,AKR7A2,ALDH1B1,ALDH4A1,ALDH7A1,ALDH9A1,ALG2,ANXA4,ANXA6,APOB,AQP9,ARPC1B,ARPC5L,ASAH1,ATP1A1,ATP1B1,Atp5e,ATP5F1A,ATP5F1B,ATP5F1C,Atp5k,ATP5PD,ATP5PO,ATP6V0D1,BAK1,BCKDHA,BCKDK,BDH1,BNIP3,BSG,C1QB,CAD,CAND1,CAP1,CBR1,CD36,Cdc42,CDC42BPB,CELA1,CELSR3,Ces1b/Ces1c,Ces2c,CFB,CFL2,CHCHD3,Chil3/Chil4,CIT…	309 (44)	43		ING1			CREBBP
BCAS2	other		3	Inhibited	-5.128	3.36e-30	Akt,AKT1,APEX1,BAX,BCAS2,BCL2,BCL2L1,CCND1,CDKN2A,CEBPA,CHEK1,CTNNB1,E2F1,E2F3,EGFR,EIF2AK3,EIF4E,EP300,ERBB2,ERK,ERK1/2,FAS,FOXO3,GLI1,Hif1,HIF1A,HNF4A,IGF1R,IL6,ING1,JUN,MAP2K1,Mapk,MAPK8,MAPK9,Mek,MTOR,NANOG,NFKB1,NOTCH1,NR3C1,PGR,PIK3R1,PPARG,PRKAA,RB1,RELA,SOD2,SP1,SRC,STAT3,TP53,TP73,TSC2	ABAT,ABCB10,ACAA2,ACADVL,ACAT1,ACO2,ACP2,Acp5,ACTA2,ACTN4,AHCYL1,AIFM1,AK3,AK4,AKR1A1,ALB,ALDH1L1,ALDH2,ALDH4A1,ALDH9A1,ALDOA,ANXA2,ANXA4,ANXA6,APOB,APOE,AQP8,AQP9,ARPC1B,ARPC2,ARPC5,ASAH1,ATAD3A,ATP1A1,ATP1B1,ATP5F1B,ATP5F1C,ATP5F1D,Atp5k,ATP5MG,ATP5PB,ATP5PD,ATP5PF,ATP5S,ATP6V0C,AUH,BAK1,BCKDHA,BDH1,CA3,CAND1,CAP1,CAPZA2,CAPZB,CD1D,CD82,Cdc42,CELSR3,Ces1b/Ces1c,CHCHD3,CHDH,Chil3/Chil4,CLIC4,CLP…	308 (54)	52					TP53
PTEN	phosphatase		2		1.762	3.63e-30	Akt,AKT1,AKT3,AMPK,AR,Cdc42,CREB1,CTNNB1,EGFR,EIF4E,ERBB3,ERK1/2,estrogen receptor,FGF10,FOXO1,GSK3B,HIF1A,HRAS,IGF1R,ILK,ITK,Jnk,MAPK1,Mek,MTOR,NFkB (complex),NFKB1,P38 MAPK,phosphatidylinositol,PI3K (complex),PTEN,PTK2B,RB1,RELA,RPTOR,SHC1,SMAD3,SP1,SRC,STAT1,STAT3,STAT5A,STAT6,TP53,TSC2	ABAT,ACAA2,ACADL,ACADM,ACADS,ACADVL,ACAT1,ACO2,ACP2,Acp5,ACTN4,ACTR3,AK4,AKR1A1,ALDH1B1,ALDH2,ALDH4A1,ALDH7A1,ALDH9A1,ALDOA,ANXA4,ANXA6,AQP8,AQP9,ARF6,ARPC1B,ARSB,ASAH1,ATAD3A,ATP1B1,Atp5e,ATP5F1C,ATP5F1D,Atp5k,ATP5MG,ATP5PB,ATP5PD,ATP5PO,ATP5S,ATP6V0C,AUH,BCKDHA,CA3,CAD,CAND1,CAP1,CAPZA2,CAPZB,CD81,Cdc42,CEL,CELSR3,CES1,Ces1b/Ces1c,Ces2c,CHCHD3,Chil3/Chil4,CIT,CLIC4,CLPP,CNP,COA3,COQ5,COQ7,COQ8A…	290 (45)	45	AICAR,arsenic trioxide,calcitriol,CCDC6,genistein,LEP,MAGI2,MLIP,NFKBIA,NOP53,NOX3,oleic acid,OTUD3,palmitic acid,PLAGL1,PLK3,PPARD,RICTOR,RND3,troglitazone,USP7,Z-LLL-CHO	Collagen type I,GH1,HSPA5,Insulin,LETM1,miR-26a-5p (and other miRNAs w/seed UCAAGUA),P110,PML,PREX2,rosiglitazone,RPL5,S100A4,SEMA3B		DEGS1,G0S2,HAVCR1,KLF5,LIMS1,NOS2,NR5A2,PAPOLA,PPP2R5A	ACOX1,AKT3,ALOX5AP,AMPK,ARF4,BIRC5,Cdc42,Cyclin A,Esrra,FDFT1,FGF21,FLT1,H2AFY,Hbb-b1,IGF1R,ILK,LMX1B,MAP3K5,MCRS1,NCOA3,PPARGC1A,PRKAA2,PRL,SHC1,SKP2,SMARCA4,SPP1,SREBF1,superoxide,TSC2,VEGFA,VEGFB
GADD45GIP1	other	1.162	2		1.386	5.69e-30	GADD45GIP1,NFE2L2,RB1	ACO2,Acp5,ACTB,AKR1A1,AKR7A2,ALDOA,ATP1B1,ATP5F1A,Atp5k,BCKDHA,BNIP3,CBR1,CD36,CELA1,CELSR3,CHCHD3,CLPP,COA3,COQ5,COX6A1,COX6B1,COX7A2,CREG1,CS,CTSD,Cyp4a14,DLAT,DLST,DNAJC11,DSTN,ENTPD5,EPB41,ERP29,FABP1,FN1,FTH1,FTL,GAS2,GNA11,GNAI2,GPT2,GPX3,GRPEL1,GSR,Gstm3,GSTP1,HAX1,HMBS,HRAS,HSP90AB1,HSPA9,INMT,MCAT,MRPL11,MRPL12,MRPL53,MRPL55,MRPL58,MRPS23,NCKAP1,NDUFA10,NDUFA13,NDUFA2,NDUFA3,NDUFA4,NDUFA…	102 (3)	2		FN1,KDM5A			NFE2L2
Mir122a,b	group		3	Activated	2.282	6.06e-30	AHR,BAX,BCL2,BID,Calcineurin protein(s),CASP3,CAT,CCND1,CDKN1A,CDKN2A,CEBPA,Creb,CTNNB1,diacylglycerol,E2F1,EGFR,EIF2AK2,EIF2AK3,EIF4E,EP300,ERBB2,ERK1/2,ESR1,GLI1,GSK3B,HIF1A,HNF4A,IGF1R,IGF2,IL18,IL6,MAP2K1,MAP2K2,MAP3K1,MAPK1,MAPK9,MDM4,Mek,mir-122,Mir122a,b,MTOR,MYC,NANOG,NFkB (complex),NFKBIA,NOTCH1,NR3C1,PARP1,PGR,PIK3R1,PPARG,PRKAA,PRKAA1,PRKCD,PRKN,PTEN,RAF1,RB1,RELA,RXRA,SHC1,SMAD3,SOD2,…	AASS,ABAT,ABCB6,ABCF1,ACAA2,ACADM,ACADS,ACADVL,ACAT1,ACAT2,ACO2,ACP2,Acp5,ACTN4,ACTR2,AHCYL1,AK2,AK3,AK4,AKR1A1,ALB,ALDH1B1,ALDH1L1,ALDH2,ALDH4A1,ALDH9A1,ALDOA,ANXA2,ANXA4,ANXA6,APOB,APOE,AQP8,AQP9,ARPC1B,ARPC5L,ARSB,ATAD3A,ATP1A1,ATP5F1A,ATP5F1B,ATP5F1C,ATP5F1D,Atp5k,ATP5MG,ATP5PB,ATP5PD,ATP5PF,ATP5PO,ATP5S,ATP6V0C,ATP6V0D1,AUH,BAK1,BCKDHA,BCKDHB,BCKDK,BDH1,BSG,C1QBP,CAND1,CAP1,CAPZA2,CAPZB,CBR1…	355 (70)	69		MYC		cholesterol,TP53	IGF1R
spermine nitric oxide complex	chemical toxicant		2		-0.566	6.68e-30	RB1,spermine nitric oxide complex,TP53	ABAT,ACAA2,ACADVL,ACAT1,ACP2,ACTA2,ACTB,ACTN4,ALB,ALDH4A1,ALDH9A1,ANXA2,ANXA4,ANXA6,APOE,ARPC1B,ASAH2,ATP1B1,ATP5F1A,ATP5F1C,BAK1,BCKDHA,CAND1,CAP1,CD82,Cdc42,Ces1b/Ces1c,CHCHD3,CLIC4,CLPP,CLU,COA3,COQ5,COQ7,COQ8A,COX4I1,Cox5b,COX6A1,COX6B1,CP,CPOX,Crip2,CSTB,CTNNB1,CTSB,CTSD,CTSF,CTSH,DBI,DLAT,DLD,DLG1,DLST,DNAJC11,DPP4,DSTN,EGFR,ETFA,FASN,FDXR,FERMT2,FTH1,FXYD1,GADD45GIP1,GAPDH,GATM,GLB1,GPT2,G…	153 (3)	3				TP53	ACO1,RB1
NBR1	other		3	Inhibited	-5.017	6.91e-30	AKT1,APEX1,BAX,BCL2,BCL2L1,CCND1,CDKN1A,CDKN2A,CEBPA,CTNNB1,E2F1,EIF2AK3,EIF4E,EP300,ERBB2,ERK,ERK1/2,FAS,FGF10,FOXO1,FOXO3,GATA3,GLI1,Hif1,HIF1A,HNF4A,IFNG,IGF1R,IL10,IL6,JUN,MAP2K1,MAPK8,MAPK9,MDM4,Mek,MTOR,NANOG,NBR1,NFATC1,NFKB1,NOTCH1,NR3C1,P38 MAPK,PAK1,PGR,PIK3R1,PPARG,PRKAA,RB1,RORA,RUNX3,SOD2,SP1,SPHK1,STAT3,STAT4,TP53,TP73,TSC2	ABAT,ABCB10,ACAA2,ACADVL,ACAT1,ACO2,ACP2,Acp5,ACP6,ACTA2,ACTN4,AHCYL1,AIFM1,AK3,AK4,AKR1A1,ALB,ALDH1L1,ALDH2,ALDH4A1,ALDH9A1,ALDOA,ANXA2,ANXA4,ANXA6,APOB,APOE,AQP8,AQP9,ARPC1B,ARPC2,ARPC5,ASAH1,ATP1A1,ATP1B1,Atp5e,ATP5F1C,ATP5F1D,Atp5k,ATP5MG,ATP5PB,ATP5PD,ATP5S,ATP6V0C,AUH,BAK1,BCKDHA,BDH1,BSG,C1QB,CA3,CAND1,CAP1,CAPZA2,CAPZB,CD1D,CD82,Cdc42,CDH2,CELSR3,Ces1b/Ces1c,CFB,CHCHD3,CHDH,Chil3/Chil4,CI…	329 (60)	59	1,2-dithiol-3-thione,NFE2L2	NFKBIA			TP53
8(S)-hydroxyeicosatetraenoic acid	chemical - endogenous mammalian		3	Activated	3.494	8.16e-30	8(S)-hydroxyeicosatetraenoic acid,Akt,AKT1,AMPK,CAT,Cdc42,CEBPA,CTNNB1,CYP7A1,FOXO1,GSK3B,HNF4A,JUN,MMP9,NR1H3,NR3C1,P38 MAPK,PAK1,PPARA,PPARD,PPARG,PRKCA,RAF1,RB1,RELA,SIRT1,SMAD4,STAT3,TERT,THRB	ACAA2,ACADL,ACADM,ACADS,ACADVL,ACAT1,ACAT2,ACO2,Acp5,ACTA2,ACTB,ALB,ALDH2,ALDH9A1,ANXA2,ANXA4,APOB,AQP8,AQP9,ATP1A1,ATP1B1,Atp5e,ATP5F1A,ATP5F1B,Atp5k,ATP5MG,ATP5PF,ATP5PO,BCKDHA,BCKDK,BDH1,BNIP3,CA3,CD36,CD82,CELSR3,CES1,Ces1b/Ces1c,Ces2c,CHCHD3,CLU,COA3,COQ5,COQ7,COX4I1,COX6A1,COX6B1,COX7A2,CP,CPS1,CPT2,CREG1,CS,CTNNA1,CTNND1,CTSA,CTSF,CTSS,CYCS,CYP27A1,Cyp4a14,CYP4F2,CYP51A1,DBI,DLST,DNAJC11,D…	213 (30)	29				PPARA,PPARD
mir-210	microRNA		3		1.549	9.57e-30	26s Proteasome,Akt,AKT1,AR,BAX,E2f,ERK,FOXO1,GSK3B,HIF1A,HSF1,Jnk,mir-210,Mitochondrial complex 1,MTOR,NDUFAB1,NR3C1,PPARGC1A,PRKAA,PRKAA1,PRKAA2,RAF1,Rb,RB1,RBL2,RUNX2,SIRT1,SREBF1,TP53,TSC2	ABAT,ACAA2,ACADVL,ACAT1,ACAT2,ACP2,ACTB,ACTN4,ACTR3,AKR1A1,ALB,ALDH4A1,ALDH5A1,ALDH9A1,ALDOA,ANXA2,ANXA6,APOE,AQP8,AQP9,ARPC1B,ARPC2,ASAH1,ATP11C,ATP1B1,Atp5e,ATP5F1B,ATP5F1C,ATP5PB,ATP5PD,ATP5PF,ATP5PO,ATP6V0C,BAK1,BCKDHA,BDH1,CAND1,CAP1,CCT8,CD82,Cdc42,CDH2,Ces1b/Ces1c,CHCHD3,CIT,CLIC4,CLPP,CNP,COA3,COQ5,COQ7,COQ8A,COX5A,Cox5b,COX6A1,COX6B1,COX7B,CP,CPOX,CPS1,CREG1,Crip2,CSAD,CSTB,CTSA,CTSF,CTS…	240 (30)	29	arsenic trioxide,trinitrobenzenesulfonic acid	5-fluorouracil,Insulin,sirolimus,TP53			E2F3,EPHA3,FCER2,FOXN3,GIT2,H2AFY,P4HB
SYVN1	transporter		3	Inhibited	-6.065	1.12e-29	26s Proteasome,Akt,AKT1,APEX1,BAX,BCL2,BCL2L1,BDNF,Calcineurin protein(s),CCND1,CDKN1A,CDKN2A,CEBPA,CTNNB1,E2F1,EIF2AK3,EIF4E,ERBB2,ERK,ERN1,FAS,FOXO3,GAPDH,GLI1,GSK3B,HFE,HIF1A,HMGCR,HNF4A,Hsp90,HTT,IGF1R,IL6,Irp,Jnk,JUN,MAP2K1,MAPK9,MDM4,Mek,MTOR,MYC,NFkB (complex),NFKB1,NOTCH1,Nr1h,NR3C1,P38 MAPK,PGR,PPARG,RB1,RNASEL,SOD2,SP1,SPHK1,STAT3,SYVN1,TFRC,TP53,TP73,TRA,TRAF2,TSC2,XBP1	ABAT,ABCB10,ABCF1,ACAA2,ACADVL,ACAT1,ACO2,ACP2,Acp5,ACTA2,ACTN4,AHCYL1,AIFM1,AK2,AK3,AK4,AKR1A1,ALB,ALDH1B1,ALDH1L1,ALDH2,ALDH4A1,ALDH7A1,ALDH9A1,ALG2,ANXA2,ANXA4,ANXA6,APOB,APOE,AQP8,AQP9,ARPC1B,ARPC2,ARPC5,ATAD3A,ATP1A1,ATP5F1B,ATP5F1C,ATP5F1D,Atp5k,ATP5MG,ATP5PB,ATP5PD,ATP5PF,ATP5S,ATP6V0C,AUH,BAK1,BCKDHA,BCKDHB,BDH1,C1QBP,CA3,CAD,CAND1,CAP1,CAPZA2,CD1D,CD82,Cdc42,CELSR3,Ces1b/Ces1c,CFB,CHCHD3…	335 (64)	62				ACSL3,IGF1R,ITGA6,PLPP3,PNPLA2,RPN2	NFE2L2,TP53
SVIL	other		3	Inhibited	-3.732	1.23e-29	Akt,APEX1,ATF2,BCL2,BCL2L1,CCND1,Cdc42,CDKN1A,CDKN2A,CEBPA,E2F1,EGFR,EIF2AK3,EIF4E,EP300,ERBB2,ERK1/2,ESR1,FAS,FOXO3,GLI1,Hif1,HIF1A,HNF4A,HRAS,Hsp90,IGF1R,IL6,Jnk,JUN,MAP2K1,MAP3K1,MAP3K3,Mapk,MAPK1,MAPK8,MAPK9,MDM4,Mek,MTOR,NANOG,NFkB (complex),NFKB1,NOTCH1,NR3C1,NR3C2,PAK1,PGR,PIK3R1,PPARG,PRKAA,PRKCA,RAC1,RB1,RELA,Rock,SOD2,SP1,SRF,STAT1,STAT3,SVIL,TP53,TP73,TSC2	AASS,ABAT,ABCB10,ACAA2,ACADVL,ACAT1,ACO2,ACP2,Acp5,ACTN4,ACTR2,AHCYL1,AIFM1,AK3,AK4,AKR1A1,ALB,ALDH1B1,ALDH1L1,ALDH2,ALDH4A1,ALDH7A1,ALDH9A1,ALDOA,ANXA2,ANXA4,ANXA6,APOB,APOE,AQP8,AQP9,ARF6,ARPC1B,ARPC5,ARPC5L,ARSB,ASAH1,ATAD3A,ATP1A1,ATP5F1C,ATP5F1D,Atp5k,ATP5MG,ATP5PB,ATP5PD,ATP5S,ATP6V0C,ATP6V0D1,AUH,BAK1,BDH1,CAND1,CAP1,CAPZA2,CAPZB,CD81,CD82,Cdc42,CDC42BPB,CDH2,CELSR3,Ces1b/Ces1c,CFL2,CHCHD3…	332 (65)	64	D-glucose,USP7	metribolone			TP53
TRIM24	transcription regulator		3	Inhibited	-3.538	1.29e-29	Akt,AKT3,ALDH2,androgen,APEX1,AR,BCL2L1,BRCA1,CDKN1B,CDKN2A,CEBPA,CHUK,Creb,CREB1,DAP3,E2F1,EGFR,EIF2AK3,EIF4E,ERBB2,ESR2,EZH2,FAS,FOXO1,GLI1,HIF1A,HNF4A,Hsp27,IGF1R,IL6,MAP2K1,MAP3K8,MDM4,Mek,MTOR,NANOG,NFE2L2,NFKBIA,NOS2,NOTCH1,Nr1h,NR1H4,NR1I3,NRF1,PDX1,PGR,PIK3R1,POU5F1,PPARA,PPARG,PPARGC1A,PRKAA1,PTEN,Rb,RB1,RELA,Retinoic acid-RAR-RXR,RUNX2,RXRA,SRC,SREBF1,STAT1,STK11,TP53,tretinoin,TRIM24,V…	ABAT,ABCB10,ACAA2,ACADM,ACADVL,ACAT1,ACAT2,ACO2,ACP2,ACP6,ACTN4,ACTR3,AHCYL1,AIFM1,AK2,AK3,AK4,AKR1A1,AKR7A2,ALB,ALDH1L1,ALDH4A1,ALDH9A1,ALDOA,AMBP,ANXA2,ANXA4,ANXA6,Ap2b1,APOE,AQP8,AQP9,ARPC1B,ATAD3A,ATP11C,ATP1A1,ATP5F1A,ATP5F1C,ATP5F1D,Atp5k,ATP5MG,ATP5PB,ATP5S,BAK1,BCKDHA,BCKDHB,BCKDK,BDH1,C1QB,CA5A,CAND1,CAP1,CAPZA2,CAPZB,CBR1,CD36,CD82,Cdc42,CDH2,CELA1,CELSR3,Ces1b/Ces1c,Ces2a,CHCHD3,CHDH,C…	348 (67)	66		HNF4A			Ly6a (includes others),PTHLH,SPP1,TP53
HOXA10	transcription regulator		3	Inhibited	-10.579	1.52e-29	AR,ATF2,CREBBP,EP300,ESR1,ESR2,estrogen receptor,FOXM1,FOXO1,GATA1,HNF4A,HOXA10,JUN,KLF1,KLF13,MYOD1,NCOA1,NEUROG1,NFE2L2,NFkB (complex),NR3C1,NR3C2,PPARA,PPARG,RB1,RBL2,RELA,SP1,SP3,STAT1,STAT3,TFAP2A,TP53	AASS,ABAT,ABCB10,ACAA2,ACADS,ACADVL,ACAT1,ACAT2,ACO2,ACP2,Acp5,ACTB,ACTN4,ACTR2,ACTR3,AKR1A1,AKR7A2,ALDH1B1,ALDH4A1,ALDH7A1,ALDH9A1,ANXA4,ANXA6,APOB,APOE,AQP9,ARPC1B,ARPC5L,ASAH1,ATP1A1,ATP1B1,Atp5e,ATP5F1A,ATP5F1B,ATP5F1C,Atp5k,ATP5PF,ATP5PO,ATP6V0D1,BAK1,BCKDHA,BCKDK,BDH1,BNIP3,BSG,C1QB,CA3,CAD,CAND1,CAP1,CBR1,Cdc42,CDC42BPB,CELA1,CELSR3,Ces1b/Ces1c,Ces2c,CFB,CFL2,CHCHD3,Chil3/Chil4,CIT,CLIC4,C…	296 (33)	33	progesterone,VitaminD3-VDR-RXR	genistein		ALDH1A1,FN1,FST,ITGB3,MAX,NRF1,PPP1R13L,TP53,YWHAG	ALOX5AP,AQP1,CREBBP,FLT1,P4HB,PIK3R1
NPB	other		3	Activated	2.992	1.57e-29	Akt,AR,ASAH1,CHUK,CYP19A1,CYP1A1,CYP1B1,dexamethasone,ERK,ERK1/2,ESR1,ESR2,FASN,FGFR1,FOXO3,IGF1R,KDR,MAPK1,MAPK8,mifepristone,MTOR,NFkB (complex),NFKB1,NPB,NR1I2,NR3C1,NR3C2,OSM,P38 MAPK,PGR,PI3K (complex),Pkc(s),PPARG,progesterone,RB1,SRC,STAT3,STAT4,tamoxifen,TAT,testosterone,XBP1	ACAA2,ACADVL,ACO2,Acp5,ACP6,ACTB,ACTR2,ADHFE1,AHCYL1,AK4,AKR1A1,ALB,ALDH1B1,ALDH1L1,ALDH4A1,ALDH7A1,ALDOA,ALG2,AMBP,ANXA2,Ap2b1,APOE,AQP8,AQP9,ARF6,ARPC2,ARPC5L,ARSB,ASAH1,ASGR2,ATP5F1A,ATP5F1B,ATP5F1D,Atp5k,ATP5MG,ATP5PB,ATP5PD,ATP5PF,ATP5S,ATP6V0D1,AUH,BAK1,BBOX1,BCKDK,BDH1,C1QB,CA3,CASK,CBR1,CD1D,CD36,CD82,CDC42BPB,CDH2,CELSR3,Ces2a,Ces2c,CFL2,CHCHD3,Chil3/Chil4,CIT,CLIC4,CLPP,CLPX,CLU,CNP,COA…	302 (42)	41
RPL23A	other		2		0.487	1.71e-29	RB1,RPL23A,TP53	ABAT,ACAA2,ACADVL,ACAT1,ACP2,ACTA2,ACTB,ACTN4,ALB,ALDH4A1,ALDH9A1,ANXA2,ANXA4,ANXA6,APOE,ARPC1B,ATP1B1,ATP5F1A,ATP5F1C,BAK1,BCKDHA,CAND1,CAP1,CD82,Cdc42,Ces1b/Ces1c,CHCHD3,CLIC4,CLPP,CLU,COA3,COQ5,COQ7,COQ8A,COX4I1,Cox5b,COX6A1,COX6B1,CP,CPOX,Crip2,CSTB,CTNNB1,CTSB,CTSD,CTSF,CTSH,DBI,DLAT,DLD,DLG1,DLST,DNAJC11,DPP4,DSTN,EGFR,ETFA,FASN,FDXR,FERMT2,FTH1,FXYD1,GADD45GIP1,GAPDH,GATM,GLB1,GPT2,GPX1,GP…	152 (3)	2				RB1	MYC,TP53
CHCHD4	enzyme		3	Inhibited	-4.608	1.75e-29	Akt,AKT1,AMPK,APEX1,BCL2,BCL2L1,CCND1,CDKN1A,CDKN2A,CEBPA,CHCHD4,CTNNB1,cytochrome-c oxidase,E2F1,EIF2AK3,EIF4E,ERBB2,ERK,ERK1/2,FAS,FOXO3,GLI1,HIF1A,HNF4A,Hsp90,IGF1R,IL6,JUN,MAP2K1,Mapk,MAPK8,MAPK9,Mek,MTOR,NANOG,NFKB1,NOTCH1,NR3C1,P38 MAPK,PGR,PRKAA,PTEN,Rb,RB1,SOD2,SP1,SPHK1,STAT3,SURF1,TP53,TP73,TSC2,VEGFA,VHL	ABAT,ABCB10,ACAA2,ACADVL,ACAT1,ACO2,ACP2,Acp5,ACTN4,AHCYL1,AIFM1,AK3,AK4,AKR1A1,ALB,ALDH1L1,ALDH2,ALDH4A1,ALDH9A1,ALDOA,ANXA2,ANXA4,ANXA6,APOB,APOE,AQP8,AQP9,ARPC1B,ARPC2,ARPC5,ASAH1,ATP1A1,ATP1B1,ATP5F1B,ATP5F1C,ATP5F1D,Atp5k,ATP5MG,ATP5PB,ATP5PD,ATP5PF,ATP5S,ATP6V0C,AUH,BAK1,BCKDHA,BNIP3,CAND1,CAP1,CAPZA2,CAPZB,CD1D,CD36,CD82,Cdc42,CELSR3,Ces1b/Ces1c,CHCHD3,CHDH,Chil3/Chil4,CIT,CLIC4,CLPP,CLU,C…	309 (54)	53	AIFM1				TP53
fluvastatin	chemical drug		2	Activated	5.622	1.85e-29	Akt,AKT1,CYP3A4,ERK1/2,fluvastatin,MAPK8,MAPK9,NFkB (complex),NR1I3,P38 MAPK,PPARA,PPARG,RAC1,RB1	ACAA2,ACADL,ACADM,ACADS,ACADVL,ACAT1,ACAT2,ACO2,ACTB,ALDH1B1,ALDH2,ALDH7A1,ANXA2,APOE,AQP8,AQP9,ASAH1,ATP1A1,ATP1B1,ATP5F1A,ATP5F1B,Atp5k,ATP5PO,BAK1,BCKDHA,BCKDK,BDH1,BNIP3,C1QB,CD81,CD82,CDH2,CELSR3,CES1,Ces1b/Ces1c,Ces2a,Ces2c,CFB,CHCHD3,CLU,COA3,COQ5,COQ7,COX4I1,COX6A1,COX6B1,COX7A2,CPS1,CPT2,CS,CSAD,CTNNB1,CTSB,CTSD,CTSV,CYCS,CYP3A5,Cyp4a14,CYP51A1,DBI,DLAT,DLST,DMD,DNAJC11,ECI1,ENDOG,ENPP1,…	164 (14)	14				15-deoxy-delta-12,14 -PGJ 2,HDL-cholesterol,LRP1,PPARA,PPARG,PTGS2,RB1	cholesterol,CYBA,NOS2,superoxide,VEGFA
MRN	complex		3	Activated	3.679	1.87e-29	Akt,AMPK,ATF2,ATM,BID,BRCA1,Creb,CREB1,E2f,E2F1,ELF4,ERK,ERK1/2,GSK3B,HIPK2,HSF1,Hsp27,IGF1R,IKBKB,IKBKG,IRF3,MAPK1,MDM2,MDM4,MRE11,MRN,MTOR,NBN,NFAT5,NFkB (complex),NFKBIA,P38 MAPK,PI3K (complex),RAD50,RASSF1,RB1,RELA,RPA1,SMARCA4,SOD2,SP1,STAT1,STK11,TP53,TRIM28,TSC2,TXN,UPF1,ZEB1	AASS,ABAT,ABCB10,ACAA2,ACADL,ACADM,ACADS,ACADVL,ACAT1,ACP2,Acp5,ACP6,ACTB,ACTN4,AGMAT,AK2,AK4,AKR1A1,ALAD,ALDH1B1,ALDH2,ALDH4A1,ALDH7A1,ALDH9A1,ANXA4,ANXA6,APOE,ARPC1B,ARPC2,ARPC5,ARSB,ASAH1,ATP11C,ATP5F1B,ATP5F1C,ATP5F1D,ATP5MG,ATP5PB,ATP5PD,ATP5PF,ATP5PO,ATP5S,ATP6V0C,BCKDHB,BCKDK,CA14,CAD,CAND1,CAP1,CAPZA2,CCT8,CD1D,Cdc42,CES1,Ces1b/Ces1c,Ces2c,CFB,CHCHD3,Chil3/Chil4,CLIC4,CLPP,CLPX,CLU,CNP,CO…	266 (49)	44				ATM
SLCO1B3	transporter	1.064	3	Inhibited	-5.831	1.98e-29	Akt,AKT1,APEX1,BAX,BCL2,BCL2L1,CCND1,CDKN1A,CDKN2A,CEBPA,CTNNB1,E2F1,EIF2AK3,EIF4E,EP300,ERBB2,ERK,ERK1/2,FAS,FOXO3,GLI1,Hif1,HIF1A,HNF4A,Hsp90,IGF1R,IL6,JUN,MAP2K1,Mapk,MAPK8,MAPK9,MDM4,Mek,MTOR,NANOG,NFKB1,NOTCH1,NR3C1,P38 MAPK,PGR,PIK3R1,PPARG,PRKAA,RB1,SLCO1B3,SOD2,SP1,SPHK1,STAT3,TP53,TP73,TSC2	ABAT,ABCB10,ACAA2,ACADVL,ACAT1,ACO2,ACP2,Acp5,ACTA2,ACTN4,AHCYL1,AIFM1,AK3,AK4,AKR1A1,ALB,ALDH1L1,ALDH2,ALDH4A1,ALDH9A1,ALDOA,ANXA2,ANXA4,ANXA6,APOB,APOE,AQP8,AQP9,ARPC1B,ARPC2,ARPC5,ASAH1,ATP1A1,ATP1B1,ATP5F1B,ATP5F1C,ATP5F1D,Atp5k,ATP5MG,ATP5PB,ATP5PD,ATP5PF,ATP5S,ATP6V0C,AUH,BAK1,BCKDHA,BDH1,CA3,CAND1,CAP1,CAPZA2,CAPZB,CD1D,CD82,Cdc42,CELSR3,Ces1b/Ces1c,CHCHD3,CHDH,Chil3/Chil4,CIT,CLIC4,CLPP,C…	306 (53)	53	1,4-bis[2-(3,5-dichloropyridyloxy)]benzene,atorvastatin,FXR ligand-FXR-Retinoic acid-RXRα,HNF1A,NFE2L2,NR1H4,NR1I2,pregnenolone carbonitrile,RAR ligand-RARα-Retinoic acid-RXRα,ursodeoxycholic acid	carbon tetrachloride,cholic acid,cyclosporin,dicarbethoxydihydrocollidine,GH1,trinitrobenzenesulfonic acid		methotrexate	cholesterol,TP53
EHD4	enzyme		3	Activated	2.384	1.98e-29	AHR,AKT1,Creb,EHD4,ETS1,Focal adhesion kinase,FOS,JUN,L-tyrosine,Mapk,MAPK1,MAPK7,MYC,NFE2L2,NFkB (complex),NFKB1,p70 S6k,PI3K (complex),PPARG,RB1,RELA	AASS,ABCB10,ABCB6,ABCF1,ACAA2,ACADM,ACADS,ACO2,Acp5,ACTN4,AK2,AKR1A1,AKR7A2,ALDH1B1,ALDH2,ALDH7A1,ALDOA,APOM,ARPC5,ARSB,ATAD3A,ATP1B1,ATP5F1A,Atp5k,ATP5PO,BAK1,BCKDHA,BCKDHB,BDH1,BNIP3,C1QBP,CAD,CAPZB,CBR1,CD36,CD82,Cdc42,CDH2,CELA1,CELSR3,CES1,Ces1b/Ces1c,CHCHD3,CLIC4,CLPP,CNP,COA3,COBLL1,COMT,COQ5,COX7A2,CREG1,CS,CTNNA1,CTNNA2,CTTN,CYCS,CYP3A5,Cyp4a14,CYP51A1,DBI,DDT,DLST,DNAJC11,DSTN,ECSIT,EGF…	228 (21)	19				MAPK7
CHEK2	kinase		2		0.155	2.05e-29	BRCA1,CDK1,CHEK2,E2F1,E2F3,FOXM1,MDM2,MDM4,RB1,TP53,TRIM28	ABAT,ACAA2,ACADL,ACADVL,ACAT1,ACP2,ACTA2,ACTB,ACTN4,ALAD,ALB,ALDH4A1,ALDH9A1,ANXA2,ANXA4,ANXA6,APOE,ARPC1B,ATP11C,ATP1B1,ATP5F1A,ATP5F1C,BCKDHA,BCKDHB,BNIP3,CAND1,CAP1,CD82,Cdc42,CDH2,Ces1b/Ces1c,CHCHD3,CLIC4,CLPP,COA3,COQ5,COQ7,COQ8A,COX4I1,COX5A,Cox5b,COX6A1,COX6B1,Cox7c,CP,CPOX,Crip2,CSTB,CTNND1,CTSF,CTSH,DBI,DLAT,DLD,DLG1,DLST,DNAJC11,DPP4,DSTN,DUSP3,ECHDC2,EGFR,ETFA,FDXR,FECH,FERMT2,FHIT,FTH…	166 (11)	10	AICAR,arsenic trioxide,ATM,fludarabine,genistein,HIPK2,IGF1R,manganese,MCRS1,MSH2,MYC,PKM,PLK3,RAD21,SRPK1,Ubiquitin	caffeine,GMNN,N-acetyl-L-cysteine,NFAT5,SMARCA4,TOPBP1,wortmannin,Z-LLL-CHO		BIRC5,MDC1,TRIM28	E2F3,RB1
2-methyl-2-pentenoic acid	chemical reagent		3	Activated	8.616	2.11e-29	2-methyl-2-pentenoic acid,AR,CDKN2A,CTNNB1,E2F3,EGFR,ESR1,HDAC1,HDAC2,HDAC7,KDM1A,LEF1,MITF,NFkB (complex),PPARG,RB1,SMAD7,TP53	AASS,ABAT,ACAA2,ACADM,ACADS,ACADVL,ACAT1,ACO2,ACP2,Acp5,ACTN4,ACTR2,ACTR3,ALB,ALDH1B1,ALDH4A1,ALDH7A1,ALDH9A1,ANXA2,ANXA4,ANXA6,AQP8,ARPC1B,ARPC5L,ASAH1,ATAD3A,ATP1A1,ATP1B1,ATP5F1A,ATP5F1C,Atp5k,ATP5PO,ATP6V0D1,BAK1,BCKDHA,BDH1,CA14,CA3,CAD,CAND1,CAP1,CAPZA2,CD1D,CD36,CD82,Cdc42,CDC42BPB,CDH2,CELSR3,CES1,Ces1b/Ces1c,CFB,CFL2,CHCHD3,CIT,CLIC4,CLPP,CLU,COA3,COQ5,COQ7,COQ8A,COX4I1,Cox5b,COX6A1,COX6…	264 (18)	17					HDAC1
4-pentenoic acid	chemical reagent		3	Activated	8.616	2.11e-29	4-pentenoic acid,AR,CDKN2A,CTNNB1,E2F3,EGFR,ESR1,HDAC1,HDAC2,HDAC7,KDM1A,LEF1,MITF,NFkB (complex),PPARG,RB1,SMAD7,TP53	AASS,ABAT,ACAA2,ACADM,ACADS,ACADVL,ACAT1,ACO2,ACP2,Acp5,ACTN4,ACTR2,ACTR3,ALB,ALDH1B1,ALDH4A1,ALDH7A1,ALDH9A1,ANXA2,ANXA4,ANXA6,AQP8,ARPC1B,ARPC5L,ASAH1,ATAD3A,ATP1A1,ATP1B1,ATP5F1A,ATP5F1C,Atp5k,ATP5PO,ATP6V0D1,BAK1,BCKDHA,BDH1,CA14,CA3,CAD,CAND1,CAP1,CAPZA2,CD1D,CD36,CD82,Cdc42,CDC42BPB,CDH2,CELSR3,CES1,Ces1b/Ces1c,CFB,CFL2,CHCHD3,CIT,CLIC4,CLPP,CLU,COA3,COQ5,COQ7,COQ8A,COX4I1,Cox5b,COX6A1,COX6…	264 (18)	17					HDAC1
valpromide	chemical drug		3	Activated	8.616	2.11e-29	AR,CDKN2A,CTNNB1,E2F3,EGFR,ESR1,HDAC1,HDAC2,HDAC7,KDM1A,LEF1,MITF,NFkB (complex),PPARG,RB1,SMAD7,TP53,valpromide	AASS,ABAT,ACAA2,ACADM,ACADS,ACADVL,ACAT1,ACO2,ACP2,Acp5,ACTN4,ACTR2,ACTR3,ALB,ALDH1B1,ALDH4A1,ALDH7A1,ALDH9A1,ANXA2,ANXA4,ANXA6,AQP8,ARPC1B,ARPC5L,ASAH1,ATAD3A,ATP1A1,ATP1B1,ATP5F1A,ATP5F1C,Atp5k,ATP5PO,ATP6V0D1,BAK1,BCKDHA,BDH1,CA14,CA3,CAD,CAND1,CAP1,CAPZA2,CD1D,CD36,CD82,Cdc42,CDC42BPB,CDH2,CELSR3,CES1,Ces1b/Ces1c,CFB,CFL2,CHCHD3,CIT,CLIC4,CLPP,CLU,COA3,COQ5,COQ7,COQ8A,COX4I1,Cox5b,COX6A1,COX6…	264 (18)	17					HDAC1
2-ethylhexanoic acid	chemical toxicant		3	Activated	8.616	2.23e-29	2-ethylhexanoic acid,AR,CDKN2A,CTNNB1,E2F3,EGFR,ESR1,HDAC1,HDAC2,HDAC7,KDM1A,LEF1,MITF,NFkB (complex),PPARG,RB1,SMAD7,TP53	AASS,ABAT,ACAA2,ACADM,ACADS,ACADVL,ACAT1,ACO2,ACP2,Acp5,ACTN4,ACTR2,ACTR3,ALB,ALDH1B1,ALDH4A1,ALDH7A1,ALDH9A1,ANXA2,ANXA4,ANXA6,AQP8,ARPC1B,ARPC5L,ASAH1,ATAD3A,ATP1A1,ATP1B1,ATP5F1A,ATP5F1C,Atp5k,ATP5PO,ATP6V0D1,BAK1,BCKDHA,BDH1,CA14,CA3,CAD,CAND1,CAP1,CAPZA2,CD1D,CD36,CD82,Cdc42,CDC42BPB,CDH2,CELSR3,CES1,Ces1b/Ces1c,CFB,CFL2,CHCHD3,CIT,CLIC4,CLPP,CLU,COA3,COQ5,COQ7,COQ8A,COX4I1,Cox5b,COX6A1,COX6…	264 (18)	17				PPARA	HDAC1
SSRP1	transcription regulator		3	Activated	5.982	2.27e-29	Akt,AKT1,APEX1,BAX,BCL2,BCL2L1,CCND1,CDKN1A,CDKN2A,CEBPA,CTNNB1,E2F1,EIF2AK3,EIF4E,EP300,ERBB2,ERK,ERK1/2,FAS,FOS,FOXO3,GLI1,Hif1,HIF1A,HNF4A,Hsp90,IGF1R,IL6,MAP2K1,Mapk,MAPK8,MAPK9,MDM4,Mek,MTOR,NANOG,NFKB1,NOTCH1,NR3C1,P38 MAPK,PGR,PIK3R1,PPARG,PRKAA,RB1,RUNX2,SMAD3,SP1,SPHK1,SRF,SSRP1,STAT3,TP53,TP73,TSC2	ABAT,ABCB10,ACAA2,ACADVL,ACAT1,ACO2,ACP2,Acp5,ACTA2,ACTB,ACTN4,AHCYL1,AIFM1,AK3,AK4,AKR1A1,ALB,ALDH1L1,ALDH2,ALDH4A1,ALDH9A1,ALDOA,ANXA2,ANXA4,ANXA6,APOB,APOE,AQP8,AQP9,ARPC1B,ARPC2,ARPC5,ASAH1,ATP1A1,ATP1B1,ATP5F1B,ATP5F1C,ATP5F1D,Atp5k,ATP5MG,ATP5PB,ATP5PD,ATP5PF,ATP5S,ATP6V0C,AUH,BAK1,BCKDHA,BDH1,CA3,CAND1,CAP1,CAPZA2,CAPZB,CD1D,CD82,Cdc42,CELSR3,Ces1b/Ces1c,CHCHD3,CHDH,Chil3/Chil4,CIT,CLIC4,C…	314 (55)	54				TP53
TFAP4	transcription regulator		3	Activated	6.174	2.27e-29	Akt,APEX1,BAX,BCL2,BCL2L1,CASP9,CCND1,CDKN1A,CDKN2A,CEBPA,CTNNB1,E2F1,EIF2AK3,EIF4E,EP300,ERBB2,ERK,ERK1/2,FAS,FOXO3,GLI1,Hif1,HIF1A,HNF4A,Hsp90,IGF1R,IL6,JUN,MAP2K1,Mapk,MAPK8,MAPK9,MDM4,Mek,MTOR,NANOG,NFkB (complex),NFKB1,NOTCH1,NR3C1,P38 MAPK,PGR,PIK3R1,PPARG,PRKAA,RB1,SOD2,SP1,SPHK1,STAT3,TFAP4,TP53,TP73,TSC2	ABAT,ABCB10,ACAA2,ACADVL,ACAT1,ACO2,ACP2,Acp5,ACTA2,ACTN4,AHCYL1,AIFM1,AK3,AK4,AKR1A1,ALB,ALDH1B1,ALDH1L1,ALDH2,ALDH4A1,ALDH7A1,ALDH9A1,ALDOA,ANXA2,ANXA4,ANXA6,APOB,APOE,AQP8,AQP9,ARPC1B,ARPC2,ARPC5,ASAH1,ATP1A1,ATP1B1,ATP5F1B,ATP5F1C,ATP5F1D,Atp5k,ATP5MG,ATP5PB,ATP5PD,ATP5PF,ATP5S,ATP6V0C,AUH,BAK1,BCKDHA,BDH1,CA3,CAND1,CAP1,CAPZA2,CAPZB,CD1D,CD82,Cdc42,CDH2,CELSR3,Ces1b/Ces1c,CFB,CHCHD3,CHDH,Chi…	306 (54)	53				FN1,TP53
TAF1	transcription regulator		3	Activated	6.489	2.32e-29	AKT1,APEX1,AR,BAX,BCL2,BCL2L1,BRCA1,CCND1,CDKN2A,CEBPA,Creb,CREB1,CTNNB1,E2F1,EGFR,EIF2AK3,EIF4E,ERK,ERK1/2,ESR1,FAS,FOXO3,GLI1,HIF1A,HNF4A,Hsp27,IGF1R,IL6,MAP2K1,Mapk,MAPK1,MAPK8,MAPK9,MDM4,MTOR,NANOG,NCOA4,NFkB (complex),NFKB1,NOTCH1,Nr1h,NR3C1,NR4A1,P38 MAPK,PGR,PIK3R1,PPARG,PRKAA,Rb,RB1,RELA,SHC1,SMAD3,SOD2,SP1,SRC,SREBF2,SUB1,TAF1,THRA,TP53,TP73,TSC2	ABAT,ABCB10,ACAA2,ACADVL,ACAT1,ACO2,ACP2,Acp5,ACTA2,ACTN4,ACTR2,ACTR3,AHCYL1,AIFM1,AK3,AKR1A1,ALB,ALDH1B1,ALDH1L1,ALDH2,ALDH4A1,ALDH7A1,ALDH9A1,ALDOA,ANXA2,ANXA4,ANXA6,APOB,APOE,AQP8,AQP9,ARPC1B,ARPC2,ARPC5,ARPC5L,ARSB,ATAD3A,ATP11C,ATP1A1,ATP5F1B,ATP5F1C,ATP5F1D,Atp5k,ATP5MG,ATP5PB,ATP5PD,ATP5PF,ATP5S,ATP6V0C,ATP6V0D1,AUH,BAK1,BCKDHA,BCKDHB,BDH1,CA3,CAND1,CAP1,CAPZB,CD1D,CD82,Cdc42,CDC42BPB,CDH2…	342 (63)	61		RB1		TP53
PHF1	transcription regulator		3	Activated	5.783	2.44e-29	Akt,AKT1,APEX1,BAX,BCL2,BCL2L1,BRCA1,CCND1,CDKN1A,CDKN2A,CEBPA,CTNNB1,E2F1,EED,EIF2AK3,EIF4E,EP300,ERBB2,ERK,ERK1/2,EZH2,FAS,FOXO3,GLI1,HIF1A,HNF4A,Hsp90,IGF1R,IL6,JUN,MAP2K1,Mapk,MAPK8,MAPK9,MDM4,Mek,MTOR,NANOG,NFKB1,NOTCH1,NR3C1,P38 MAPK,PGR,PHF1,PIK3R1,PPARG,PRKAA,RB1,SOD2,SP1,TP53,TP73,TSC2	ABAT,ABCB10,ACAA2,ACADVL,ACAT1,ACO2,ACP2,Acp5,ACTA2,ACTN4,AHCYL1,AIFM1,AK3,AK4,AKR1A1,ALB,ALDH1L1,ALDH2,ALDH4A1,ALDH9A1,ANXA2,ANXA4,APOB,APOE,AQP8,AQP9,ARPC1B,ARPC2,ARPC5,ASAH1,ATP11C,ATP1A1,ATP1B1,ATP5F1B,ATP5F1C,ATP5F1D,Atp5k,ATP5MG,ATP5PB,ATP5PD,ATP5PF,ATP5S,ATP6V0C,AUH,BAK1,BCKDHA,BCKDHB,BDH1,CA3,CA5A,CAND1,CAP1,CAPZA2,CAPZB,CD1D,CD82,Cdc42,CELSR3,Ces1b/Ces1c,CHCHD3,CHDH,Chil3/Chil4,CIT,CLIC4…	305 (53)	51				TP53
RING1	transcription regulator		3	Inhibited	-5.339	2.57e-29	Akt,AKT1,APEX1,BAX,BCL2,BCL2L1,CCND1,CDKN1A,CDKN2A,CEBPA,CTNNB1,E2F1,EIF2AK3,EIF4E,EP300,ERBB2,ERK,ERK1/2,FAS,FOS,FOXO3,GLI1,Hif1,HIF1A,HNF4A,Hsp90,IGF1R,IL6,JUN,MAP2K1,Mapk,MAPK8,MAPK9,MDM4,Mek,MTOR,NANOG,NFKB1,NOTCH1,NR3C1,P38 MAPK,PGR,PIK3R1,PPARG,PRKAA,RB1,RBPJ,RING1,SOD2,SP1,SPHK1,STAT3,TP53,TP73,TSC2	ABAT,ABCB10,ACAA2,ACADVL,ACAT1,ACO2,ACP2,Acp5,ACTA2,ACTN4,AHCYL1,AIFM1,AK3,AK4,AKR1A1,ALB,ALDH1L1,ALDH2,ALDH4A1,ALDH9A1,ALDOA,ANXA2,ANXA4,ANXA6,APOB,APOE,AQP8,AQP9,ARPC1B,ARPC2,ASAH1,ATP1A1,ATP1B1,ATP5F1B,ATP5F1C,ATP5F1D,Atp5k,ATP5MG,ATP5PB,ATP5PD,ATP5PF,ATP5S,ATP6V0C,AUH,BAK1,BCKDHA,BDH1,CA3,CAND1,CAP1,CAPZA2,CAPZB,CD1D,CD82,Cdc42,CELSR3,Ces1b/Ces1c,CHCHD3,CHDH,Chil3/Chil4,CIT,CLIC4,CLPP,CLU,CNP…	310 (55)	53	KRAS				TP53
E2F3	transcription regulator		2	Inhibited	-7.606	2.57e-29	E2F3,IGF2,Jnk,RB1,RBL1,TP53	ABAT,ACAA2,ACADVL,ACAT1,ACO2,ACP2,ACTB,ACTN4,ALB,ALDH4A1,ALDH9A1,ANXA2,ANXA4,ANXA6,APOE,ARPC1B,ASAH1,ATP1A1,ATP1B1,ATP5F1A,ATP5F1C,Atp5k,BAK1,BCKDHA,CAND1,CAP1,CD36,CD82,Cdc42,CDH2,CELSR3,Ces1b/Ces1c,CHCHD3,CLIC4,CLPP,CLU,COA3,COQ5,COQ7,COQ8A,COX4I1,Cox5b,COX6A1,COX6B1,COX7A2,CP,CPOX,Crip2,CSTB,CTNNB1,CTNND1,CTSB,CTSD,CTSF,CTSH,DBI,DLAT,DLD,DLG1,DLST,DNAJC11,DPP4,DSTN,ECHDC2,EGFR,ETFA,FASN,FDXR,F…	166 (6)	6	KLF5,MYC,progesterone,VEGFA	CHEK2,HDAC1,mir-210,Mir200,TRIM28,wortmannin		BIRC5,FBXO5,FST,HIST1H1C,KRAS,miR-26a-5p (and other miRNAs w/seed UCAAGUA),PTTG1,TIMP3,TOPBP1	CTNND1,RB1,TP53
MCRS1	other		2	Activated	7.901	3.18e-29	MCRS1,RB1,TP53	ABAT,ACAA2,ACADVL,ACAT1,ACO2,ACP2,ACTA2,ACTB,ACTN4,ALB,ALDH4A1,ALDH9A1,ANXA2,ANXA4,ANXA6,APOE,ARPC1B,ATP1A1,ATP1B1,ATP5F1A,ATP5F1C,Atp5k,BAK1,BCKDHA,CAND1,CAP1,CD82,Cdc42,CELSR3,Ces1b/Ces1c,CHCHD3,CLIC4,CLPP,COA3,COQ5,COQ7,COQ8A,COX4I1,Cox5b,COX6A1,COX6B1,COX7A2,CP,CPOX,Crip2,CSTB,CTNNB1,CTSB,CTSD,CTSF,CTSH,DBI,DLAT,DLD,DLG1,DLST,DNAJC11,DPP4,DSTN,EGFR,ETFA,FASN,FDXR,FERMT2,FTH1,FXYD1,GADD45GIP1,…	157 (3)	2		PTEN		ATM,CHEK2,RB1,TP53
Cyclin A	group		2	Activated	2.661	3.65e-29	APC,CEBPB,CTNNB1,Cyclin A,E2F1,E2F3,ELF4,estrogen receptor,MCM7,MYBL2,PGR,RB1,RBP1,SKP2,SP1,TP53	ABAT,ACAA2,ACADL,ACADVL,ACAT1,ACP2,ACTB,ACTN4,AHCYL1,AK3,AK4,ALB,ALDH4A1,ALDH9A1,ANXA2,ANXA4,ANXA6,APOB,APOE,ARPC1B,ATP5F1A,ATP5F1B,ATP5F1C,BCKDHA,BNIP3,CA3,CAD,CAND1,CAP1,CD1D,CD36,CD82,Cdc42,CDH2,CES1,Ces1b/Ces1c,Ces2c,CHCHD3,CLIC4,CLPP,CLU,COA3,COQ5,COQ7,COQ8A,COX4I1,COX5A,Cox5b,COX6A1,COX6B1,Cox7c,CP,CPOX,CPT2,Crip2,CSTB,CTBS,CTNNB1,CTNND1,CTSB,CTSC,CTSD,CTSF,CTSH,CYC1,CYP51A1,DBI,DLAT,DLD,DL…	204 (16)	15	1,4-bis[2-(3,5-dichloropyridyloxy)]benzene,3,4,5,3',4'-pentachlorobiphenyl,calcitriol,E2f-Tfdp1,EDN3,EPCAM,FBXO5,genistein,Ins1,Insulin,KLF5,KRAS,MAPK7,MYC,PPARD,PTTG1,testosterone,TSC2,VEGFA,WWTR1	15-deoxy-delta-12,14 -PGJ 2,2-amino-1-methyl-6-phenylimidazo-4-5-b-pyridine,AICAR,AMPK,arsenic trioxide,CD 437,E4F1,fludarabine,FN1,HDAC1,KDM5A,progesterone,PTEN,S-nitroso-N-acetylpenicillamine,sirolimus,SMARCA4,SMARCB1,tetraethylammonium,TXNIP,ZNF346
S100A2	other		3	Activated	5.783	4.06e-29	Akt,AKT1,APEX1,BAX,BCL2,BCL2L1,CCND1,CDKN1A,CDKN2A,CEBPA,CTNNB1,E2F1,EIF2AK3,EIF4E,EP300,ERBB2,ERK,ERK1/2,FAS,FOXO3,GLI1,Hif1,HIF1A,HNF4A,Hsp90,IGF1R,IL6,JUN,MAP2K1,Mapk,MAPK8,MAPK9,MDM4,Mek,MTOR,NANOG,NFKB1,NOTCH1,NR3C1,P38 MAPK,PGR,PIK3R1,PPARG,PRKAA,RB1,S100A2,SOD2,SP1,SPHK1,STAT3,TP53,TP73,TSC2	ABAT,ABCB10,ACAA2,ACADVL,ACAT1,ACO2,ACP2,Acp5,ACTA2,ACTN4,AHCYL1,AIFM1,AK3,AK4,AKR1A1,ALB,ALDH1L1,ALDH2,ALDH4A1,ALDH9A1,ALDOA,ANXA2,ANXA4,ANXA6,APOB,APOE,AQP8,AQP9,ARPC1B,ARPC2,ARPC5,ASAH1,ATP1A1,ATP1B1,ATP5F1B,ATP5F1C,ATP5F1D,Atp5k,ATP5MG,ATP5PB,ATP5PD,ATP5PF,ATP5S,ATP6V0C,AUH,BAK1,BCKDHA,BDH1,BNIP3,CA3,CAND1,CAP1,CAPZA2,CAPZB,CD1D,CD82,Cdc42,CELSR3,Ces1b/Ces1c,CHCHD3,CHDH,Chil3/Chil4,CIT,CLIC4,…	305 (53)	53		OGA
T3-TR-RXR	complex		3	Inhibited	-2.663	4.1e-29	Akt,AKT1,AMPK,CCND1,CFTR,CREB1,CTNNB1,CYP19A1,ERK,ERK1/2,FGFR1,JAK2,Jnk,L-triiodothyronine,MAP3K7,MTOR,NFkB (complex),NFKBIA,PI3K (complex),PPARA,RARA,RB1,Rxr,RXRA,SLC16A2,SMAD3,SREBF1,STAT3,T3-TR-RXR,THRA,THRB,thyroid hormone,thyroid hormone receptor	AASS,ACADS,ACADVL,ACAT1,ACAT2,ACTB,AK2,AK4,AKR1A1,ALB,ALDH1B1,ALDH2,ALDH7A1,ALDOA,ANXA2,APOB,APOM,AQP8,AQP9,ARPC2,ARPC5L,ARSA,ATP1A1,ATP1B1,ATP5F1A,ATP5F1B,Atp5k,ATP5MG,ATP5PB,BAK1,BCKDHA,BCKDK,C1QB,CA3,CAD,CAPZA2,CBR1,CD1D,CD36,CD82,CELSR3,Ces1b/Ces1c,CFB,CHCHD3,Chil3/Chil4,CLU,CNP,COA3,COQ5,COQ7,COX4I1,COX5A,COX6A1,COX6B1,Cox6c,COX7A2,CP,CPS1,CPT2,CS,CSAD,CTNNA1,CTNNA2,CTNNB1,CTSD,CTSF,CTSH,CTS…	237 (33)	32	NCOA3,NCOA6,PPARGC1A			CYP7A1,G6PC,GH1,PCK1	SREBF1,TRH
myxothiazol	chemical toxicant		3	Activated	5.669	4.25e-29	Akt,AKT1,APEX1,BAX,BCL2,BCL2L1,CCND1,CDKN1A,CDKN2A,CEBPA,CTNNB1,E2F1,EIF2AK3,EIF4E,EP300,ERBB2,ERK,ERK1/2,FAS,FOXO3,GLI1,Hif1,HIF1A,HNF4A,Hsp90,IGF1R,IL6,JUN,MAP2K1,Mapk,MAPK8,MAPK9,MDM4,Mek,MTOR,myxothiazol,NANOG,NFKB1,NOTCH1,NR3C1,P38 MAPK,PGR,PIK3R1,PPARG,PRKAA,RB1,SOD2,SP1,SPHK1,STAT3,TP53,TP73,TSC2	ABAT,ABCB10,ACAA2,ACADVL,ACAT1,ACO2,ACP2,Acp5,ACTA2,ACTN4,AHCYL1,AIFM1,AK3,AK4,AKR1A1,ALB,ALDH1L1,ALDH2,ALDH4A1,ALDH9A1,ALDOA,ANXA2,ANXA4,ANXA6,APOB,APOE,AQP8,AQP9,ARPC1B,ARPC2,ARPC5,ASAH1,ATP1A1,ATP1B1,ATP5F1B,ATP5F1C,ATP5F1D,Atp5k,ATP5MG,ATP5PB,ATP5PD,ATP5PF,ATP5S,ATP6V0C,AUH,BAK1,BCKDHA,BDH1,CA3,CAND1,CAP1,CAPZA2,CAPZB,CD1D,CD82,Cdc42,CELSR3,Ces1b/Ces1c,CHCHD3,CHDH,Chil3/Chil4,CIT,CLIC4,CLPP,C…	305 (53)	53				testosterone,TP53	STAR,superoxide,TXNIP
ING1	transcription regulator		3	Activated	5.888	4.56e-29	Akt,AKT1,APEX1,BAX,BCL2,BCL2L1,BID,Calcineurin protein(s),CASP3,CAT,CCND1,CDKN1A,CDKN2A,CEBPA,CTNNB1,E2F1,EIF2AK2,EIF2AK3,EIF4E,EP300,ERBB2,ERK,ERK1/2,FAS,FOXO3,GLI1,HIF1A,HNF4A,Hsp90,IGF1R,IL18,IL6,ING1,JUN,MAP2K1,MAP3K1,Mapk,MAPK8,MAPK9,MDM4,Mek,MTOR,NANOG,NFKB1,NOTCH1,NR3C1,P38 MAPK,PCNA,PGR,PIK3R1,PPARG,PRKAA,PRKCD,PRKN,PTEN,RB1,SOD2,SP1,TP53,TP73,TSC2	ABAT,ABCB10,ACAA2,ACADVL,ACAT1,ACO2,ACP2,Acp5,ACTA2,ACTN4,AHCYL1,AIFM1,AK3,AK4,AKR1A1,ALB,ALDH1L1,ALDH2,ALDH4A1,ALDH9A1,ALDOA,ANXA2,ANXA4,ANXA6,APOB,APOE,AQP8,AQP9,ARPC1B,ARPC2,ARPC5,ASAH1,ATP1A1,ATP1B1,ATP5F1B,ATP5F1C,ATP5F1D,Atp5k,ATP5MG,ATP5PB,ATP5PD,ATP5PF,ATP5S,ATP6V0C,AUH,BAK1,BCKDHA,BDH1,BSG,CAND1,CAP1,CAPZA2,CAPZB,CD1D,CD82,Cdc42,CELSR3,Ces1b/Ces1c,CHCHD3,CHDH,Chil3/Chil4,CIT,CLIC4,CLPP,C…	312 (61)	59				TP53	EID1,HDAC1,SPP1
AG 1433	chemical - kinase inhibitor		3	Inhibited	-5.047	4.78e-29	AG 1433,AKT1,APEX1,BAX,BCL2,BCL2L1,CCND1,CDKN1A,CDKN2A,CEBPA,CRK,CTNNB1,E2F1,EIF2AK3,EIF4E,EP300,ERBB2,ERK,ERK1/2,FAS,FOXO3,GLI1,Hif1,HIF1A,HNF4A,Hsp90,IGF1R,IL6,JUN,MAP2K1,Mapk,MAPK1,MAPK9,MDM4,Mek,MTOR,NANOG,NFKB1,NOTCH1,NR3C1,P38 MAPK,PGR,PIK3R1,PPARG,PRKAA,RB1,SOD2,SP1,SPHK1,STAT3,TP53,TP73,TSC2	ABAT,ABCB10,ACAA2,ACADVL,ACAT1,ACO2,ACP2,Acp5,ACTA2,ACTN4,AHCYL1,AIFM1,AK3,AK4,AKR1A1,ALB,ALDH1L1,ALDH2,ALDH4A1,ALDH9A1,ALDOA,ANXA2,ANXA4,ANXA6,APOB,APOE,AQP8,AQP9,ARPC1B,ARPC2,ARPC5,ARSB,ATP1A1,ATP5F1B,ATP5F1C,ATP5F1D,Atp5k,ATP5MG,ATP5PB,ATP5PD,ATP5PF,ATP5S,ATP6V0C,AUH,BAK1,BCKDHA,BDH1,CA3,CAND1,CAP1,CAPZA2,CAPZB,CD1D,CD82,Cdc42,CELSR3,Ces1b/Ces1c,CFB,CHCHD3,CHDH,Chil3/Chil4,CIT,CLIC4,CLPP,CLU,C…	304 (53)	52					CRK,TP53
Stat5b dimer	complex		3	Inhibited	-2.286	4.81e-29	AKT1,CAT,CEBPA,CYP7A1,EGFR,ERK1/2,FOXA2,HNF4A,JUN,MMP9,NR1H3,NR3C1,P38 MAPK,PI3K (complex),PPARA,PPARG,RB1,SMAD4,STAT1,STAT5B,Stat5b dimer,TERT,THRB	ACAA2,ACADL,ACADM,ACADS,ACADVL,ACAT1,ACAT2,ACO2,Acp5,ALDH2,ANXA2,APOE,AQP8,AQP9,ATAD3A,ATP1A1,ATP1B1,ATP5F1A,ATP5F1B,Atp5k,ATP5MG,ATP5PO,BAK1,BCKDHA,BCKDK,BDH1,BNIP3,C1QB,CAD,CAPZA2,CD36,CD82,CELSR3,CES1,Ces1b/Ces1c,Ces2c,CHCHD3,Chil3/Chil4,CLU,COA3,COQ5,COQ7,COX4I1,COX6A1,COX6B1,COX7A2,CP,CPS1,CPT2,CREG1,CS,CSAD,CTNNA1,CTSD,CTSS,CTSV,CTSZ,CYCS,CYP27A1,CYP3A5,Cyp4a14,CYP51A1,DBI,DLST,DNAJC11,DSG2…	196 (23)	22				BCL2A1
APH1B	peptidase		3	Inhibited	-5.888	5.23e-29	Akt,AKT1,APEX1,APH1B,BAX,BCL2,BCL2L1,BID,Calcineurin protein(s),CASP3,CAT,CCND1,CDKN1A,CDKN2A,CEBPA,CTNNB1,E2F1,EIF2AK2,EIF2AK3,EIF4E,EP300,ERBB2,ERK,ERK1/2,FAS,FOXO3,GLI1,HIF1A,HNF4A,Hsp90,IGF1R,IL18,IL6,JUN,MAP2K1,MAP3K1,Mapk,MAPK8,MAPK9,MDM4,Mek,MTOR,NANOG,NFKB1,NOTCH1,NR3C1,P38 MAPK,PARP,PARP1,PGR,PIK3R1,PPARG,PRKAA,PRKCD,PRKN,PTEN,RB1,SOD2,SP1,SPHK1,STAT3,TP53,TP73,TSC2	ABAT,ABCB10,ACAA2,ACADVL,ACAT1,ACO2,ACP2,Acp5,ACTA2,ACTN4,AHCYL1,AIFM1,AK3,AK4,AKR1A1,ALB,ALDH1L1,ALDH2,ALDH4A1,ALDH9A1,ALDOA,ANXA2,ANXA4,ANXA6,APOB,APOE,AQP8,AQP9,ARPC1B,ARPC2,ARPC5,ASAH1,ATP1A1,ATP1B1,ATP5F1B,ATP5F1C,ATP5F1D,Atp5k,ATP5MG,ATP5PB,ATP5PD,ATP5PF,ATP5S,ATP6V0C,AUH,BAK1,BCKDHA,BDH1,BSG,CAND1,CAP1,CAPZA2,CAPZB,CD1D,CD82,Cdc42,CELSR3,Ces1b/Ces1c,CHCHD3,CHDH,Chil3/Chil4,CIT,CLIC4,CLPP,C…	312 (64)	61		PPARG,SOX2			TP53
SOX2	transcription regulator		3	Activated	5.661	5.23e-29	Akt,AKT1,APEX1,BAX,BCL2,BCL2L1,CCND1,CDKN1A,CDKN2A,CEBPA,CTNNB1,E2F1,EIF2AK3,EIF4E,EP300,ERBB2,ERK,ERK1/2,FAS,FOXO3,GLI1,Hif1,HIF1A,HNF4A,Hsp90,IGF1R,IL6,MAP2K1,Mapk,MAPK8,MAPK9,MDM4,Mek,MTOR,NANOG,NFKB1,NOTCH1,NR3C1,P38 MAPK,PGR,PIK3R1,PPARG,PRKAA,RB1,SOD2,SOX2,SP1,SPHK1,STAT3,TP53,TP73,TSC2	ABAT,ABCB10,ACAA2,ACADVL,ACAT1,ACO2,ACP2,Acp5,ACTA2,ACTN4,AHCYL1,AIFM1,AK3,AK4,AKR1A1,ALB,ALDH1L1,ALDH2,ALDH4A1,ALDH9A1,ALDOA,ANXA2,ANXA4,ANXA6,APOB,APOE,AQP8,AQP9,ARPC1B,ARPC2,ARPC5,ASAH1,ATP1A1,ATP1B1,ATP5F1B,ATP5F1C,ATP5F1D,Atp5k,ATP5MG,ATP5PB,ATP5PD,ATP5PF,ATP5S,ATP6V0C,AUH,BAK1,BCKDHA,BDH1,CA3,CAND1,CAP1,CAPZA2,CAPZB,CD1D,CD82,Cdc42,CELSR3,Ces1b/Ces1c,CHCHD3,CHDH,Chil3/Chil4,CIT,CLIC4,CLPP,C…	312 (52)	52	CAV1,FN1,FOXO1,GMNN,MYC,PTTG1,SMARCA4,ST8SIA1,TRIM28	butylated hydroxyanisol,H2AFY,KLF5,mir-21,Mir200		ALDH1A1,BIRC5,EPCAM,ETV4,ETV5,NR5A2,PIK3R1,PPARA	APH1B,DSP,FLT1,FST,PPARG,TF,TIMP3,VEGFA,WISP1
SRSF2	transcription regulator		3	Inhibited	-5.669	5.35e-29	Akt,AKT1,APEX1,BAX,BCL2,BCL2L1,CCND1,CDKN1A,CDKN2A,CEBPA,CTNNB1,E2F1,EIF2AK3,EIF4E,EP300,ERBB2,ERK,ERK1/2,FAS,FOXO3,GLI1,Hif1,HIF1A,HNF4A,Hsp90,IGF1R,IL6,JUN,MAP2K1,Mapk,MAPK8,MAPK9,MDM4,Mek,MTOR,NANOG,NFKB1,NOTCH1,NR3C1,P38 MAPK,PGR,PIK3R1,PPARG,PRKAA,RB1,SOD2,SP1,SPHK1,SRSF2,STAT3,TP53,TP73,TSC2	ABAT,ABCB10,ACAA2,ACADVL,ACAT1,ACO2,ACP2,Acp5,ACTA2,ACTN4,AHCYL1,AIFM1,AK3,AK4,AKR1A1,ALB,ALDH1L1,ALDH2,ALDH4A1,ALDH9A1,ALDOA,ANXA2,ANXA4,ANXA6,APOB,APOE,AQP8,AQP9,ARPC1B,ARPC2,ARPC5,ASAH1,ATP1A1,ATP1B1,ATP5F1B,ATP5F1C,ATP5F1D,Atp5k,ATP5MG,ATP5PB,ATP5PD,ATP5PF,ATP5S,ATP6V0C,AUH,BAK1,BCKDHA,BDH1,CA3,CAND1,CAP1,CAPZA2,CAPZB,CD1D,CD82,Cdc42,CELSR3,CES1,Ces1b/Ces1c,CHCHD3,CHDH,Chil3/Chil4,CIT,CLIC4,C…	305 (53)	53	caffeine,MYC,SRPK1	5-fluorouracil			TP53
STK17A	kinase		3	Activated	5.669	5.86e-29	Akt,AKT1,APEX1,BAX,BCL2,BCL2L1,CCND1,CDKN1A,CDKN2A,CEBPA,CTNNB1,E2F1,EIF2AK3,EIF4E,EP300,ERBB2,ERK,ERK1/2,FAS,FOXO3,GLI1,Hif1,HIF1A,HNF4A,Hsp90,IGF1R,IL6,JUN,MAP2K1,Mapk,MAPK8,MAPK9,MDM4,Mek,MTOR,NANOG,NFKB1,NOTCH1,NR3C1,P38 MAPK,PGR,PIK3R1,PPARG,PRKAA,RB1,SOD2,SP1,SPHK1,STAT3,STK17A,TP53,TP73,TSC2	ABAT,ABCB10,ACAA2,ACADVL,ACAT1,ACO2,ACP2,Acp5,ACTA2,ACTN4,AHCYL1,AIFM1,AK3,AK4,AKR1A1,ALB,ALDH1L1,ALDH2,ALDH4A1,ALDH9A1,ALDOA,ANXA2,ANXA4,ANXA6,APOB,APOE,AQP8,AQP9,ARPC1B,ARPC2,ARPC5,ASAH1,ATP1A1,ATP1B1,ATP5F1B,ATP5F1C,ATP5F1D,Atp5k,ATP5MG,ATP5PB,ATP5PD,ATP5PF,ATP5S,ATP6V0C,AUH,BAK1,BCKDHA,BDH1,CA3,CAND1,CAP1,CAPZA2,CAPZB,CD1D,CD82,Cdc42,CELSR3,Ces1b/Ces1c,CHCHD3,CHDH,Chil3/Chil4,CIT,CLIC4,CLPP,C…	305 (53)	53
IFITM1	transmembrane receptor		3	Activated	5.783	6.13e-29	Akt,AKT1,APEX1,BAX,BCL2,BCL2L1,CCND1,CDKN1A,CDKN2A,CEBPA,CTNNB1,E2F1,EIF2AK3,EIF4E,EP300,ERBB2,ERK,ERK1/2,FAS,FOXO3,GLI1,Hif1,HIF1A,HNF4A,Hsp90,IFITM1,IGF1R,IL6,JUN,MAP2K1,Mapk,MAPK8,MAPK9,MDM4,Mek,MTOR,NANOG,NFKB1,NOTCH1,NR3C1,P38 MAPK,PGR,PIK3R1,PPARG,PRKAA,RB1,SOD2,SP1,SPHK1,STAT3,TP53,TP73,TSC2	ABAT,ABCB10,ACAA2,ACADVL,ACAT1,ACO2,ACP2,Acp5,ACTA2,ACTN4,AHCYL1,AIFM1,AK3,AK4,AKR1A1,ALB,ALDH1L1,ALDH2,ALDH4A1,ALDH9A1,ALDOA,ANXA2,ANXA4,ANXA6,APOB,APOE,AQP8,AQP9,ARPC1B,ARPC2,ARPC5,ASAH1,ATP1A1,ATP1B1,ATP5F1B,ATP5F1C,ATP5F1D,Atp5k,ATP5MG,ATP5PB,ATP5PD,ATP5PF,ATP5S,ATP6V0C,AUH,BAK1,BCKDHA,BDH1,CA3,CAND1,CAP1,CAPZA2,CAPZB,CD1D,CD82,Cdc42,CELSR3,Ces1b/Ces1c,CHCHD3,CHDH,Chil3/Chil4,CIT,CLIC4,CLPP,C…	305 (53)	53	PML,PRL,SMARCB1	KRAS		TP53
TERC	other		3	Inhibited	-5.378	6.16e-29	Akt,AKT1,APEX1,BAX,BCL2,BCL2L1,CCND1,CDKN1A,CDKN2A,CEBPA,E2F1,EIF2AK3,EIF4E,EP300,ERBB2,ERK,ERK1/2,FAS,FOXO3,GLI1,Hif1,HIF1A,HNF4A,Hsp90,IGF1R,IL6,JUN,MAP2K1,Mapk,MAPK8,MAPK9,MDM4,Mek,MTOR,NANOG,NFKB1,NOTCH1,NR3C1,P38 MAPK,PGR,PIK3R1,PPARG,PRKAA,RB1,SOD2,SP1,SPHK1,STAT3,TERC,TERT,TP53,TP73,TSC2	ABAT,ABCB10,ACAA2,ACADVL,ACAT1,ACO2,ACP2,Acp5,ACTA2,ACTN4,AHCYL1,AIFM1,AK3,AK4,AKR1A1,ALB,ALDH1L1,ALDH2,ALDH4A1,ALDH9A1,ALDOA,ANXA2,ANXA4,ANXA6,APOB,APOE,AQP8,AQP9,ARPC1B,ARPC2,ARPC5,ASAH1,ATP1A1,ATP1B1,ATP5F1B,ATP5F1C,ATP5F1D,Atp5k,ATP5MG,ATP5PB,ATP5PD,ATP5PF,ATP5S,ATP6V0C,AUH,BAK1,BCKDHA,BDH1,CAND1,CAP1,CAPZA2,CAPZB,CD1D,CD82,Cdc42,CELSR3,Ces1b/Ces1c,CHCHD3,CHDH,Chil3/Chil4,CIT,CLIC4,CLPP,CLU,C…	299 (53)	53	LEP				TP53
TADA3	transcription regulator		3	Activated	6.631	6.25e-29	Akt,AKT1,APEX1,BAX,BCL2,BCL2L1,CCND1,CDKN1A,CDKN2A,CEBPA,CTNNB1,E2F1,EIF2AK3,EIF4E,EP300,ERBB2,ERK,ERK1/2,FAS,FOXO3,GLI1,Hif1,HIF1A,HNF4A,Hsp90,IGF1R,IL6,JUN,KAT2A,MAP2K1,Mapk,MAPK8,MAPK9,MDM4,Mek,MTOR,NANOG,NFKB1,NOTCH1,NR3C1,P38 MAPK,PGR,PPARG,PPARGC1A,PRKAA,RB1,SOD2,SP1,SPHK1,STAT3,TADA3,TP53,TP73,TSC2	ABAT,ABCB10,ACAA2,ACADVL,ACAT1,ACO2,ACP2,Acp5,ACTA2,ACTN4,AHCYL1,AIFM1,AK3,AK4,AKR1A1,ALB,ALDH1L1,ALDH2,ALDH4A1,ALDH9A1,ALDOA,ANXA2,ANXA4,ANXA6,APOB,APOE,AQP8,AQP9,ARPC1B,ARPC2,ARPC5,ASAH1,ATP1A1,ATP1B1,ATP5F1B,ATP5F1C,ATP5F1D,Atp5k,ATP5MG,ATP5PB,ATP5PD,ATP5PF,ATP5S,ATP6V0C,AUH,BAK1,BCKDHA,BNIP3,CA3,CAND1,CAP1,CAPZA2,CAPZB,CD1D,CD82,Cdc42,CELSR3,Ces1b/Ces1c,CHCHD3,CHDH,Chil3/Chil4,CIT,CLIC4,CLPP,…	306 (54)	54	arsenic trioxide			TP53
FLCN	other		2	Inhibited	-6.835	6.44e-29	Esrra,FLCN,MTORC1,PPARGC1A,PRKAA,TFE3	ACADL,ACADM,ACADVL,ACAT1,ALDOA,ATP5F1A,ATP5F1B,ATP5PB,ATP5PD,ATP5PF,ATP5PO,BDH1,BNIP3,CD36,COX4I1,COX5A,Cox5b,COX7A2L,COX7B,Cox7c,CPT2,CS,CYC1,CYCS,CYP3A5,DLAT,EGFR,ENDOG,ESRRB,FABP1,FDPS,Gk,GOT2,GPX1,HMGCL,HMGCS2,HYOU1,IDH3A,KYAT3,LIPA,MDH2,MT-CO2,NDUFA2,NDUFA5,NDUFB4,NDUFB5,NDUFS1,NDUFS3,NDUFV2,PACSIN2,PDHA1,PDK1,PDK2,PGM1,PRDX3,RBP4,SCARB1,SCO2,SDHA,SDHB,SIRT3,SIRT5,SLC25A20,SLC39A14,SOD1,SOD2…	72 (6)	6	PRKAA1				Esrra,PPARGC1A,TFAM
UBR5	enzyme		3	Inhibited	-5.506	6.9e-29	Akt,AKT1,APEX1,BAX,BCL2,BCL2L1,CCND1,CDKN1A,CDKN2A,CEBPA,CTNNB1,E2F1,EIF2AK3,EIF4E,EP300,ERBB2,ERK,ERK1/2,FAS,FOXO3,GLI1,Hif1,HIF1A,HNF4A,Hsp90,IGF1R,IL6,JUN,MAP2K1,Mapk,MAPK8,MAPK9,MDM4,Mek,MTOR,NANOG,NFKB1,NOTCH1,NR3C1,P38 MAPK,PCK1,PGR,PIK3R1,PPARG,PRKAA,RB1,SOD2,SP1,SPHK1,STAT3,TOPBP1,TP53,TP73,TSC2,UBR5	ABAT,ABCB10,ACAA2,ACADL,ACADM,ACAT1,ACO2,ACP2,Acp5,ACTA2,ACTN4,AHCYL1,AIFM1,AK3,AK4,AKR1A1,ALB,ALDH1L1,ALDH2,ALDH4A1,ALDH9A1,ALDOA,ANXA2,ANXA4,ANXA6,APOB,APOE,AQP8,AQP9,ARPC1B,ARPC2,ARPC5,ASAH1,ATP1A1,ATP1B1,ATP5F1B,ATP5F1C,ATP5F1D,Atp5k,ATP5MG,ATP5PB,ATP5PD,ATP5PF,ATP5S,ATP6V0C,AUH,BAK1,BCKDHA,BDH1,CA3,CAND1,CAP1,CAPZA2,CAPZB,CD1D,CD82,Cdc42,CELSR3,Ces1b/Ces1c,CHCHD3,CHDH,Chil3/Chil4,CIT,CLIC4,C…	304 (55)	53		FN1			PCK1,TOPBP1,TP53
LATS2	kinase		3	Activated	5.65	7.03e-29	APP,AR,BARD1,BAX,BID,BMP4,CASP3,CASP9,CAT,CDK1,CDKN1A,CDKN1B,CDKN2A,CEBPA,CREB1,CTNNB1,Cyclin B,DNM1L,DYRK1A,E2F1,EGR1,EIF2AK3,EIF4E,EP300,ERBB2,ESR1,EZH2,FOXO1,FOXO3,GLI1,HIF1A,HNF4A,Hsp90,IGF1R,IL18,IL6,ING1,LATS2,MAP2K1,MAP3K1,Mapk,MAPK8,Mek,MTOR,MYC,NANOG,NFE2L2,NFkB (complex),NFKB1,NOTCH1,NR3C1,NR5A2,PGR,PIK3R1,PPARG,PRKCD,PRKN,PTEN,RB1,SIRT1,SNAI1,SP1,SRC,SREBF2,TAZ,TP53,TSC2,WWC1	AASS,ABAT,ABCF1,ACADVL,ACAT1,ACO2,ACP2,ACTA2,ACTN4,ACTR2,ACTR3,AHCYL1,AK2,AK3,AKR7A2,ALB,ALDH1B1,ALDH1L1,ALDH2,ALDH4A1,ALDH7A1,ALDH9A1,ANXA2,ANXA4,ANXA6,APOB,APOE,AQP8,AQP9,ARPC1B,ARPC5L,ATAD3A,ATP11C,ATP1A1,Atp5e,ATP5F1B,ATP5F1C,ATP5F1D,Atp5k,ATP5MG,ATP5PB,ATP5PD,ATP5PF,ATP5S,ATP6V0C,ATP6V0D1,BCKDHA,BCKDHB,BDH1,BSG,C1QBP,CA5A,CAND1,CAP1,CAPZA2,CAPZB,CBR1,CD82,Cdc42,CDC42BPB,CEL,CELA3B,CELSR3,Ces…	352 (68)	61	ERVW-1,WWTR1
CAV1	transmembrane receptor		2		0.863	7.77e-29	ADAM17,Akt,AMPK,AR,BCL2,CAV1,Cdc42,Creb,EGR1,ERK,FOXO3,GSK3B,HMGA1,HMOX1,IGF1R,Jnk,KDR,MAPK1,MDM2,Mek,MMP9,MYD88,NFkB (complex),NFKBIA,NOS2,P38 MAPK,PI3K (complex),PRKCA,PTGS2,RB1,RELA,SMAD3,SMPD2,SRC,STAT5A,TP53	AASS,ABAT,ACAA2,ACADM,ACADS,ACADVL,ACAT1,ACP2,Acp5,ACTB,ACTN4,ACTR3,AK2,AK3,ALB,ALDH1B1,ALDH4A1,ALDH7A1,ALDH9A1,ANXA2,ANXA4,ANXA6,APOE,APOM,AQP8,ARPC1B,ARPC2,ARPC5,ARSB,ATP1B1,ATP5F1B,ATP5F1C,ATP5F1D,ATP5MG,ATP5PD,ATP5PF,ATP5PO,ATP5S,BCKDHA,BCKDK,CAND1,CAP1,CAPZA2,CD1D,CD36,Cdc42,Ces1b/Ces1c,CHCHD3,Chil3/Chil4,CIT,CLIC4,CLPP,COA3,COMT,COQ5,COQ7,COQ8A,COX6A1,COX6B1,CP,CPOX,CPT2,Crip2,CS,CSTB,CTNNA…	227 (36)	36	1,1-bis(3'-indolyl)-1-(4-trifluoromethyl-phenyl)methane,D-glucose,FN1,ILK,ITGA1,metformin,pioglitazone,PPARG,progesterone,rosiglitazone,testosterone,troglitazone	actinomycin D,AICAR,atorvastatin,choline fenofibrate,CRK,GPI,green tea polyphenol,KLF11,MYC,N-acetyl-L-cysteine,OGA,PRKAA1,PRKAA2,PRL,PTPN2,VEGFA		Collagen Alpha1,HK2,RB1,SHC1,SOX2	Cdc42,NFKBIA,NOS2,PTGS2,SMPD2
R 306465	chemical drug		3	Activated	7.297	7.78e-29	AR,E2F3,EGFR,ESRRA,HDAC1,HDAC8,KDM1A,LEF1,NFkB (complex),PPARG,R 306465,RB1,SMAD7,TP53	ABAT,ACAA2,ACADS,ACAT1,ACO2,ACP2,ACTN4,ACTR3,ALB,ALDH1B1,ALDH4A1,ALDH7A1,ALDH9A1,ANXA2,ANXA4,ANXA6,AQP8,ARPC1B,ASAH1,ATAD3A,ATP1A1,ATP1B1,ATP5F1A,ATP5F1B,ATP5F1C,Atp5k,ATP5PO,BAK1,BCKDHA,BDH1,CAD,CAND1,CAP1,CAPZA2,CD1D,CD82,Cdc42,CELSR3,CES1,Ces1b/Ces1c,CFB,CHCHD3,CIT,CLIC4,CLPP,CLU,COA3,COQ5,COQ7,COQ8A,COX4I1,Cox5b,COX6A1,COX6B1,COX7A2,CP,CPOX,CPT2,Crip2,CS,CSAD,CSTB,CTNND1,CTSB,CTSD,CTSF,CTSH,C…	215 (14)	12					HDAC1
TP53	transcription regulator		2	Activated	5.735	8.68e-29	Akt,AKT1,APEX1,BAX,BCL2,BCL2L1,CCND1,CDKN1A,CDKN2A,CEBPA,CTNNB1,E2F1,EIF2AK3,EIF4E,EP300,ERBB2,ERK,ERK1/2,FAS,FOXO3,GLI1,Hif1,HIF1A,HNF4A,Hsp90,IGF1R,IL6,JUN,MAP2K1,Mapk,MAPK8,MAPK9,MDM4,Mek,MTOR,NANOG,NFKB1,NOTCH1,NR3C1,P38 MAPK,PGR,PIK3R1,PPARG,PRKAA,RB1,SOD2,SP1,SPHK1,STAT3,TP53,TP73,TSC2	ABAT,ABCB10,ACAA2,ACADVL,ACAT1,ACO2,ACP2,Acp5,ACTA2,ACTN4,AHCYL1,AIFM1,AK3,AK4,AKR1A1,ALB,ALDH1L1,ALDH2,ALDH4A1,ALDH9A1,ALDOA,ANXA2,ANXA4,ANXA6,APOB,APOE,AQP8,AQP9,ARPC1B,ARPC2,ARPC5,ASAH1,ATP1A1,ATP1B1,ATP5F1B,ATP5F1C,ATP5F1D,Atp5k,ATP5MG,ATP5PB,ATP5PD,ATP5PF,ATP5S,ATP6V0C,AUH,BAK1,BCKDHA,BDH1,CA3,CAND1,CAP1,CAPZA2,CAPZB,CD1D,CD82,Cdc42,CELSR3,Ces1b/Ces1c,CHCHD3,CHDH,Chil3/Chil4,CIT,CLIC4,CLPP,C…	304 (52)	52	1,10-phenanthroline,15-deoxy-delta-12,14 -PGJ 2,5-fluorouracil,actinomycin D,AICAR,anacardic acid,arachidonic acid,arsenic trioxide,BANP,BARD1,berberine,BTRC,cadmium,calcitriol,capsaicin,CCNA1,CD 437,chrysotile asbestos,clofibric acid,cobalt,cobalt chloride,colcemid,CREBBP,Ctbp,Cu2+,dichloroacetic acid,ERVW-1,fenofibrate,fludarabine,FOXO1,galactose,genistein,gentamicin,Ginkgo biloba,glucosamine,G…	4-methylnitrosoamino-1-(3-pyridinyl)-1-butanone,ACOX1,ADIPOR1,AG 1433,APH1A,APH1B,APR-246,arsenic,AZD5438,BCAS2,BUB3,caffeine,calphostin C,CDC14A,CDC14B,CHCHD4,CUL7,E2F3,EPCAM,GAL,GMNN,HDAC1,heparin,HUWE1,INS,ITGA6,MAPK7,MDC1,metribolone,morin,N-acetyl-L-cysteine,NBR1,NFAT5,NFE2L2,NOC2L,NOP53,NOX4,NRF1,ouabain,PDE3A,RING1,Rp-8-pCPT-cGMPS-triethylamine,RPL23A,SIAH2,sirolimus,SIRT7,SKP2,SLCO1B3,SRS…		2-oxoglutaric acid,ACO1,BCL2A1,BID,Cdc42,CYP1A1,GPI,H2AFY,LTBP1,Ly6a (includes others),miR-26a-5p (and other miRNAs w/seed UCAAGUA),OMA1,P4HB,PDCD6IP,PSMA1,RBM3,RND3,RPN2,RRAD,SERPINB5,SESN1,SESN2,SHC1,STARD4,TFAM,TSC2,TSPO	ACSL3,AKT3,CAP1,DUT,G0S2,G6PC,HK2,HNF4A,ILK,IREB2,mir-210,NOS2,PCK1,PIK3R1,PLAUR,TDG,TIMP3,TRAP1,WNT5B
capsaicin	chemical drug		2	Activated	7.031	9.29e-29	Akt,AMPK,ATM,capsaicin,CAT,CYP3A4,EGFR,ERK1/2,HSF1,Jnk,JUN,MAPK1,MAPK3,MAPK7,MAPK8,NFkB (complex),OPRM1,P38 MAPK,PPARG,RB1,STAT1,TP53	ABAT,ACAA2,ACADM,ACADS,ACADVL,ACAT1,ACO2,ACP2,ACTB,ACTN4,ALB,ALDH1B1,ALDH4A1,ALDH7A1,ALDH9A1,ANXA2,ANXA4,ANXA6,APOM,ARPC1B,ARSB,ATAD3A,ATP1A1,ATP5F1C,Atp5k,ATP5PO,BCKDHA,BDH1,BNIP3,CAD,CAND1,CAP1,CAPZA2,CCT8,CD36,CD82,Cdc42,CDH2,CELSR3,CES1,Ces1b/Ces1c,CFB,CHCHD3,Chil3/Chil4,CLIC4,CLPP,CLU,COA3,COQ5,COQ7,COQ8A,Cox5b,COX6A1,COX6B1,COX7A2,CP,CPOX,CPT2,Crip2,CS,CSTB,CTNNA2,CTSD,CTSF,CTSH,CTSS,CTSV,C…	223 (22)	22				AMPK,ATM,Insulin,MAP3K5,MAPK7,PPARG,PTGS2,RB1,superoxide,TP53	LEP,NOS2,PPARA,PPARD
trichloroacetic acid	chemical drug		3		0.354	9.73e-29	ACOX1,CAT,CEBPA,CYP7A1,ERK1/2,HNF4A,JUN,MMP9,NFkB (complex),NR1H3,NR3C1,P38 MAPK,PPARA,PPARG,RB1,RELA,SMAD4,TERT,THRB,trichloroacetic acid	ACAA2,ACADS,ACAT1,ACAT2,ACO2,Acp5,ACTB,ALB,ALDH1B1,ALDH2,ALDH7A1,ANXA2,APOE,AQP8,AQP9,ATP1A1,ATP1B1,ATP5F1A,ATP5F1B,Atp5k,ATP5MG,ATP5PO,BAK1,BCKDHA,BCKDK,BDH1,BNIP3,C1QB,CBR1,CD82,CDH2,CELSR3,CES1,Ces2c,CFB,CHCHD3,COA3,COQ5,COQ7,COX4I1,COX6A1,COX6B1,COX7A2,CP,CPOX,CPS1,CPT2,CREG1,CS,CSAD,CSTB,CTBS,CTNNA1,CTSD,CTSV,CTSZ,CTTN,CYCS,CYP27A1,CYP51A1,DBI,DLST,DNAJC11,DPP4,ECI1,EGFR,ENDOG,ENPP1,ETFDH,ET…	199 (20)	19				ACOX1,PPARA
diazepam	chemical drug		3	Inhibited	-4.185	1.14e-28	AKT1,APEX1,AR,ATF2,BRCA1,Calcineurin protein(s),CASP3,CD247,CD3E,CD4,Creb,diazepam,dopamine,EGFR,EIF2AK2,ERBB2,ERK,ERK1/2,ESR1,GCK,IGF1,IGF1R,IL18,IRF1,JAK2,JUN,LCAT,MAP2K1,MAP3K1,MAPK1,MAPK7,MAPK8,MAPK9,NFkB (complex),NFKBIA,PAK1,PARP1,PI3K (complex),PRKAA,PRKCA,PRKCD,PRKN,PRL,PTEN,RAF1,RB1,RELA,SHC1,SP1,STAT1,STAT3,STAT5B,TP53,TSPO,ZAP70	AASS,ABAT,ABCB10,ACAA2,ACADS,ACADVL,ACAT1,ACAT2,ACP2,ACTB,ACTN4,ACTR2,ACTR3,AK2,ALB,ALDH1B1,ALDH1L1,ALDH4A1,ALDH7A1,ALDH9A1,ANXA2,ANXA4,ANXA6,APOE,APOM,AQP8,ARPC1B,ARPC2,ARPC5,ARPC5L,ARSB,ASGR2,ATAD3A,ATP11C,ATP5F1B,ATP5F1D,ATP5MG,ATP5PD,ATP5PF,ATP5PO,ATP5S,ATP6V0D1,BCKDHB,BCKDK,BSG,CA3,CA5A,CAND1,CAP1,CAPZA2,CD1D,CD82,CDC42BPB,CES1,Ces2c,CFL2,CHCHD3,CHDH,Chil3/Chil4,CIT,CLIC4,CLPP,CNP,COA3,COMT,…	296 (55)	52					LCAT,PRL,TSPO
selenomethylselenocysteine	chemical - endogenous mammalian		3	Activated	3.86	1.2e-28	Akt,AMPK,ATF2,ATM,BID,BRCA1,Creb,CREB1,E2f,E2F1,ELF4,ERK,ERK1/2,FANCD2,HIPK2,Hsp27,IGF1R,IKBKB,IKBKG,MAPK1,MDM2,MDM4,NFAT5,NFkB (complex),NFKBIA,P38 MAPK,RASSF1,RB1,RELA,selenomethylselenocysteine,SMARCA4,SOD2,SP1,STAT1,STK11,TP53,TRIM28,TSC2,TXN,UPF1,ZEB1	AASS,ABAT,ABCB10,ACAA2,ACADL,ACADM,ACADS,ACADVL,ACAT1,ACP2,Acp5,ACP6,ACTB,ACTN4,AGMAT,AK2,AK4,ALAD,ALDH1B1,ALDH2,ALDH4A1,ALDH7A1,ALDH9A1,ANXA4,ANXA6,APOE,ARPC1B,ARPC2,ARPC5,ARSB,ASAH1,ATP11C,ATP1A1,ATP5F1B,ATP5F1C,ATP5F1D,ATP5MG,ATP5PD,ATP5PF,ATP5PO,ATP5S,ATP6V0C,BCKDHB,BCKDK,CA14,CAD,CAND1,CAP1,CAPZA2,CD1D,CD82,Cdc42,CES1,Ces1b/Ces1c,Ces2c,CFB,CHCHD3,Chil3/Chil4,CLIC4,CLPP,CLPX,CLU,COA3,COMT,COQ…	258 (41)	41				ATM	PLAUR,TIMP3
CDK1-Cyclin B	complex		3	Inhibited	-3.556	1.3e-28	AKT1,APP,BARD1,BAX,BCL2L1,CCND1,CDC25A,CDK1,CDK1-Cyclin B,CDK4/6,CDKN1B,CDX2,CEBPA,CEBPB,Creb,Cyclin B,DNM1L,E2f,E2F1,EGFR,EGR1,ERK,ERK1/2,EZH2,FOS,FOXM1,FOXO1,FOXO3,HMGA1,ING1,IREB2,JUN,JUNB,MAP2K1,MDM2,MDM4,NOS3,NR4A1,NR4A2,NR4A3,P38 MAPK,PPARG,PTEN,RAF1,RB1,RBP1,SRC,TP53,TP73	AASS,ABAT,ABCB10,ACADL,ACADM,ACADS,ACADVL,ACAT1,ACAT2,ACO2,ACP2,ACTB,ACTN4,AIFM1,ALDH1L1,ALDH4A1,ALDH9A1,ANXA2,ANXA4,ANXA6,APOB,APOM,ARPC1B,ARPC2,ARPC5,ASAH1,ATAD3A,ATP11C,ATP1A1,ATP1B1,Atp5e,ATP5F1A,ATP5F1B,ATP5F1C,Atp5k,ATP5PF,ATP5PO,AUH,BCKDHA,BDH1,CA3,CA5A,CAD,CAND1,CAP1,CAPZA2,CD1D,Cdc42,CELSR3,CES1,CHCHD3,CLIC4,CLPB,CLPP,COA3,COMT,COQ5,COQ7,COQ8A,COX4I1,COX6A1,COX6B1,COX7A2,Cox7c,CPOX,CPS1,…	257 (49)	45					RB1
TDG	enzyme		3	Activated	11.155	1.61e-28	AR,ATF2,Cbp/p300,CREBBP,CTNNB1,ESR1,FOXM1,FOXO1,GATA1,HNF4A,JUN,KLF1,KLF13,MYOD1,NCOA1,NCOA3,NEUROG1,NFE2L2,NFkB (complex),NR3C1,NR3C2,PPARA,PPARG,RB1,RBL2,RELA,SMAD3,SP1,SP3,STAT1,STAT3,TDG,TFAP2A,TP53	AASS,ABAT,ABCB10,ACAA2,ACADS,ACADVL,ACAT1,ACAT2,ACO2,ACP2,Acp5,ACTN4,ACTR2,ACTR3,AKR1A1,AKR7A2,ALDH1B1,ALDH4A1,ALDH7A1,ALDH9A1,ANXA4,ANXA6,APOB,AQP9,ARPC1B,ARPC5L,ASAH1,ATP1A1,ATP1B1,Atp5e,ATP5F1A,ATP5F1B,ATP5F1C,Atp5k,ATP5PF,ATP5PO,ATP6V0D1,BAK1,BCKDHA,BCKDK,BDH1,BNIP3,BSG,C1QB,CA3,CAND1,CAP1,CBR1,Cdc42,CDC42BPB,CELA1,CELSR3,Ces1b/Ces1c,Ces2c,CFB,CFL2,CHCHD3,Chil3/Chil4,CIT,CLIC4,CLPP,CLU,COA3,C…	281 (34)	32	bezafibrate,MYC,PPARA	SUMO-Ubc9 E2,TP53		CREBBP
PRL	cytokine		2	Activated	4.967	1.61e-28	Akt,AKT1,AR,ATF2,BRCA1,CD3E,Creb,dopamine,EGFR,ERBB2,ERK,ERK1/2,ESR1,GCK,IGF1,IGF1R,IRF1,JAK2,MAP2K1,MAPK1,MAPK7,MAPK8,MAPK9,NFkB (complex),NFKBIA,PAK1,PI3K (complex),PRKCA,PRL,RB1,RELA,SHC1,SP1,STAT1,STAT3,STAT5a/b,STAT5B,TP53,ZAP70	AASS,ABAT,ACAA2,ACADS,ACADVL,ACAT1,ACP2,ACTB,ACTN4,ACTR2,ACTR3,AK2,ALB,ALDH1B1,ALDH1L1,ALDH4A1,ALDH7A1,ALDH9A1,ANXA2,ANXA4,ANXA6,APOM,AQP8,ARPC1B,ARPC2,ARPC5,ARPC5L,ARSB,ASAH1,ASGR2,ATAD3A,ATP11C,ATP5F1B,ATP5F1D,ATP5MG,ATP5PD,ATP5PF,ATP5PO,ATP5S,ATP6V0D1,BCKDHB,BCKDK,CA5A,CAD,CAND1,CAP1,CAPZA2,CD1D,CD82,Cdc42,CDC42BPB,CES1,Ces2c,CFL2,CHCHD3,CHDH,Chil3/Chil4,CIT,CLIC4,CLPP,CLU,CNP,COA3,COMT,COQ5,C…	286 (39)	39	calcitriol,CREBBP,FOXO1,GABPB1,GAL,L-triiodothyronine,LEP,NRIP1,PER3,pirinixic acid,POU1F1,PPARA,prostaglandin D2,steroid,testosterone propionate,TRH	actinomycin D,calphostin C,diazepam,EDN3,PTEN,wortmannin		arachidonic acid,ATP2A2,CBL,cholesterol,FN1,GCK,IFITM1,IGF1R,ITGA1,MAPK7,MYC,SCP2,SHC1,SPP1,STAR,testosterone,XAF1,YWHAG	CAV1,P4HB,RB1
mono-(2-ethylhexyl)phthalate	chemical toxicant		1	Activated	6.714	1.62e-28	mono-(2-ethylhexyl)phthalate	ACADL,ACADM,ACADSB,ACADVL,ACAT2,ACO2,ATP5F1B,ATP5F1D,ATP5PB,CD36,COX4I1,COX6A1,COX7A2,CPT2,CS,CYC1,ECHS1,FASN,FH,GAPDH,Gk,HADH,HADHA,IDH3A,IDH3G,MDH2,MUT,NDUFA10,NDUFA2,NDUFB5,NDUFS1,NDUFS2,NDUFS7,NDUFV1,NDUFV2,OGDH,PC,PDHB,PDK1,PGK1,SDHA,SDHB,SDHD,SOD1,SUCLG1,SUCLG2,UQCRC1,UQCRFS1,UQCRHL	49 (1)	1				ACO1,ACOX1,CYP1A1,DDIT4,Esrra,GCK,GFPT1,GPI,HIPK2,HK2,LRP1,NDUFV1,PCK1,PPARA,PPARD,PPARG,PPARGC1A,PPARGC1B,superoxide	testosterone,TSPO
PPAR ligand-PPAR-Retinoic acid-RXRα	complex		3	Activated	4.584	1.75e-28	26s Proteasome,Akt,AKT1,AR,ATF1,ATF2,BAX,CCND1,Cdc42,CDK5,CEBPA,CEBPB,Creb,CREB1,CTNNB1,CYP7A1,ERBB2,ERK,FOS,FOXO3,GCK,HNF4A,IRF1,MAPK1,MTOR,MYC,NR1H3,NR1I3,NR4A2,PGR,PHB2,PI3K (complex),PPAR ligand-PPAR-Retinoic acid-RXRα,PPARA,PPARD,PPARG,PRKCA,PRKCD,PTEN,RAF1,RARA,RB1,RBL2,RET,RXRA,SKP2,SRC (family),STAT1,TERT,Tgf beta,TGFB1,THRB,TP53,tretinoin,UCP1	AASS,ABAT,ABCB10,ABCF1,ACAA2,ACADL,ACADM,ACADS,ACADVL,ACAT1,ACAT2,ACO2,ACP2,ACTN4,ACTR3,AHCYL1,AK2,AK3,AK4,AKR1A1,ALDH2,ALDH4A1,ALDH9A1,ALDOA,ANXA2,ANXA6,Ap2b1,APOE,AQP8,AQP9,ARPC1B,ARPC2,ARPC5L,ARSB,ASGR2,ATAD3A,ATP1A1,ATP5F1B,Atp5k,ATP5MG,ATP5PB,ATP5PO,AUH,BCKDHA,BCKDHB,BCKDK,BDH1,BNIP3,BSG,C1QB,C1QBP,CA5A,CAD,CAND1,CAPZA2,CAPZB,CBR1,CD1D,CD36,CD82,Cdc42,CELSR3,CES1,Ces2a,CFL1,CHCHD3,CHDH,Chil3…	352 (55)	55				Acox
miR-217-5p (and other miRNAs w/seed ACUGCAU)	mature microRNA		3		1.833	1.95e-28	Akt,AMPK,Creb,E2F1,EPAS1,ERK,ERK1/2,ESRRA,FOXO1,HIF1A,HSF1,JUN,LPIN1,miR-217-5p (and other miRNAs w/seed ACUGCAU),MYC,NFE2L2,NFkB (complex),NFKB1,Nr1h,NR1H4,P38 MAPK,PI3K (complex),Pkc(s),PPARA,PPARGC1A,PRKCA,PRKCE,RB1,RELA,SIRT1,STAT3,STK11,TP53,TP73,TRIM28,XBP1,XRCC6	AASS,ABAT,ABCB10,ABCF1,ACADL,ACADM,ACAT2,ACP2,Acp5,ACP6,ACTB,ACTN4,AK2,AKR1A1,AKR7A2,ALAD,ALDH1B1,ALDH2,ALDH4A1,ALDH7A1,ALDH9A1,ALG2,AMBP,ANXA2,ANXA4,ANXA6,APOE,APOM,AQP8,ARPC1B,ARPC2,ARPC5,ATAD3A,ATP1B1,Atp5e,ATP5F1B,ATP5F1C,Atp5k,ATP5PD,ATP5PF,AUH,BCKDHA,BCKDHB,BCKDK,C1QB,C1QBP,CAD,CAND1,CAP1,CAPZB,CBR1,CCT8,CD1D,CD36,Cdc42,CDH2,CELA1,CELSR3,Ces1b/Ces1c,CFB,CHCHD3,CLIC4,CNP,COA3,COBLL1,COMT,COQ…	268 (37)	37					ACOX1,PPARA,PPARGC1A,SIRT1
SIRT1	transcription regulator		2	Inhibited	-2.639	1.98e-28	Akt,AMPK,Creb,E2F1,EPAS1,ERK,ERK1/2,ESRRA,FOXO1,HIF1A,HSF1,Jnk,MAPK14,MTORC1,MYC,NFE2L2,NFkB (complex),NFKB1,Nr1h,NR1H4,PI3K (complex),PPARA,PPARG,PPARGC1A,RB1,RELA,SIRT1,SREBF1,STAT3,STK11,TP53,TP73,TRIM28,XBP1,XRCC6	AASS,ABAT,ABCB10,ABCF1,ACADL,ACADM,ACAT2,ACP2,Acp5,ACP6,ACTB,ACTN4,AK2,AKR1A1,AKR7A2,ALAD,ALDH1B1,ALDH2,ALDH4A1,ALDH7A1,ALDH9A1,ALG2,AMBP,ANXA2,ANXA4,ANXA6,APOM,AQP8,ARPC1B,ARPC2,ARPC5,ATAD3A,ATP1B1,Atp5e,ATP5F1B,ATP5F1C,Atp5k,ATP5PD,ATP5PF,AUH,BCKDHA,BCKDHB,BCKDK,C1QB,C1QBP,CAD,CAND1,CAP1,CAPZB,CBR1,CCT8,CD1D,CD36,Cdc42,CDH2,CELA1,CELSR3,CES1,Ces1b/Ces1c,CFB,CHCHD3,Chil3/Chil4,CLIC4,CNP,COA3,COB…	278 (35)	35	APEX1,GH1,INSR,Insulin,metformin,NDUFV1,pitavastatin,PPARD,PRKAA2,PRKAG1,sirolimus,SUMO-Ubc9 E2,USP22	arsenic trioxide,HDAC1,Ins1,miR-217-5p (and other miRNAs w/seed ACUGCAU),MTOR,palmitic acid,SENP1		ABCA1,ATM,BTRC,CYP1A1,Esrra,ESRRA,FGF21,FN1,GCK,LEP,NFE2L2,NR1H4,NRF1,PML,PPARA,PPARGC1A,SIRT3,SUV39H1,TRIM28	BIRC5,cholesterol,CRTC2,PCK1,PPARG,RB1,SREBF1,superoxide
HK2	kinase		3		-0.453	2.19e-28	26s Proteasome,AHR,Akt,AKT1,AMPK,APEX1,BCL2,c-Src,CASP3,CBL,Cdc42,CEBPA,CFL1,CREB1,CTNNB1,D-glucose,DICER1,E2F1,EGFR,EIF4E,ERK,ERK1/2,FGF2,FOS,FOXO1,GCK,GSK3B,HIF1A,HK2,IGF2R,IL18,IPMK,Jnk,JUN,LIPE,MAP2K1,MAP3K1,Mapk,MAPK1,MMP9,MTOR,Nfat (family),NFATC1,NFkB (complex),NFKB1,NFKBIA,NR0B2,OGA,OGT,P38 MAPK,PAK1,PDX1,PIK3CG,Pkc(s),PPARD,PPARG,PRKAA,PRKAA1,PRKAA2,PRKCB,PRKCZ,PRKN,PTEN,RAF1,Rb,RB1,RELA…	ABAT,ABCB10,ABCB6,ACAA2,ACADL,ACADM,ACADS,ACADVL,ACAT1,ACAT2,ACO2,ACP2,Acp5,ACP6,ACTA2,ACTB,ACTN4,AIFM1,AK2,AK4,AKR1A1,AKR7A2,ALDH1B1,ALDH1L1,ALDH2,ALDH4A1,ALDH7A1,ALDH9A1,ALDOA,ANXA6,APOB,APOM,AQP9,ARPC1B,ARPC2,ARPC4,ARPC5,ARSB,ASAH1,ASGR2,ATAD3A,ATP1B1,ATP5F1A,ATP5F1C,Atp5k,ATP5PB,ATP5PD,ATP5PO,ATP6V0C,BCKDK,BDH1,BSG,CA5A,CAND1,CAP1,CAPZA2,CAPZB,CBR1,CD1D,CD36,CEL,Ces1b/Ces1c,CHCHD3,CLIC4,CLPP,…	312 (78)	77	AICAR,ASXL2,calcitriol,CAV1,ESRRA,Ins1,KDM8,MAX,metribolone,mono-(2-ethylhexyl)phthalate,MYC,NCOA3,NFKBIA,PCGEM1,phosphate	arsenic trioxide,ASXL1,COMMD1,largazole,oleic acid,palmitic acid,PPARGC1A,PPARGC1B,sirolimus,torin1,TP53,TSC2		glycogen
K252b	chemical - kinase inhibitor		3	Inhibited	-4.333	3.27e-28	ABCA1,AGT,AMPK,APP,BCL2,BCL2L1,BDNF,Calmodulin,CaMKII,CCND1,CD36,Cdc42,CDK1,CFTR,Creb,CREB1,CTNNB1,CYP19A1,CYP2E1,CYTH2,EGFR,EIF2S1,EIF4E,ESR1,FAS,FOS,FOXO1,GAB1,GJB1,GPSM1,GSK3B,HBEGF,HIF1A,HRAS,IGF1R,ILK,INPP5D,IRAK1,ITGB1,JUP,K252b,KLF11,KRAS,MAP2K1,MAP2K2,MAP3K1,MAPK1,MAPK14,MAPK7,MTOR,MYC,Neurotrophin,NFE2L2,NFKB1,NOTCH1,Nr1h,NR3C1,Pdgfr,PEBP1,PGR,Pkc(s),PLCG1,PPARA,PRKAA1,PRKCD,PRKN,PSEN1,P…	AASS,ABAT,ABCB10,ABCF1,ACAA2,ACAD9,ACADL,ACADM,ACADS,ACADVL,ACAT1,ACAT2,ACP2,ACTA2,ACTB,ACTN4,ACTR2,ACTR3,AGA,AHCYL1,AIFM1,AK3,AKR1A1,AKR7A2,ALDH1L1,ALDH4A1,ALDH9A1,ALDOA,Anp32a,APOB,AQP8,AQP9,ARF6,ARPC1B,ARPC3,ARPC5,ARPC5L,ARSB,ASAH2,ATAD3A,Atp5e,ATP5F1A,ATP5F1B,ATP5F1C,ATP5F1D,ATP5MG,ATP5PB,ATP5PD,ATP5PF,ATP5PO,ATP5S,ATP6V0C,ATP6V0D1,AUH,BAK1,BCKDHB,BDH1,C1QB,C1QBP,CA3,CAD,CAND1,CAP1,CAPZA2,CBR…	324 (82)	78				SHC1	IGF1R
AIP	transcription regulator		3	Inhibited	-3.068	3.48e-28	AHR,AIP,Akt,ARNT,CAT,CEBPA,CYP3A4,CYP7A1,EGFR,ERK,ERK1/2,ESR1,H2AFX,HNF4A,IL22,Jnk,JUN,MITF,NFkB (complex),NFKBIA,NR1H3,NR3C1,PI3K (complex),PPARA,PPARG,RAF1,RB1,SMAD2,SMAD4,tanespimycin,TERT,THRB	AASS,ABCB6,ACAA2,ACADL,ACADM,ACADS,ACADVL,ACAT1,ACAT2,ACO2,ACTA2,ACTB,ACTR2,AK2,ALB,ALDH1B1,ALDH7A1,ALDOA,ANXA2,APOE,AQP8,AQP9,ARPC2,ARPC5L,ATAD3A,ATP1A1,ATP5F1B,Atp5k,ATP5MG,ATP5PO,ATP6V0D1,BCKDHA,BCKDK,BDH1,C1QB,CA14,CAD,CAPZA2,CBR1,CD1D,CD36,Cdc42,CDC42BPB,CDH2,CELSR3,CES1,Ces2c,CFB,CFL2,CHCHD3,CIT,CLU,COA3,COQ5,COQ7,COX4I1,COX6A1,COX6B1,COX7A2,CP,CPS1,CPT2,CREG1,CS,CSAD,CTNNB1,CTSC,CTSD,CTSF,…	255 (32)	31				BIRC5,PLAGL1
PAPOLA	enzyme		2	Activated	7	5.41e-28	PAPOLA,RB1	ACO2,ACTB,ATP1A1,ATP1B1,ATP5F1A,Atp5k,BCKDHA,CELSR3,CHCHD3,COA3,COQ5,COQ7,COX4I1,COX6A1,COX6B1,COX7A2,DLAT,DLST,DNAJC11,FN1,FXYD1,GADD45GIP1,GPT2,GRPEL1,HRAS,INMT,MCAT,MRPL11,MRPL12,MRPL53,MRPL55,MRPL58,MRPS23,MT-CO2,MT-CO3,NDUFA10,NDUFA13,NDUFA2,NDUFA3,NDUFA4,NDUFA5,NDUFA6,NDUFA9,NDUFB10,NDUFB8,NDUFS2,NDUFS4,NDUFS7,NDUFV1,NIT1,OPA1,PARK7,PMPCB,SDHB,SDHD,SOD2,TIMM22,TIMM50,TOMM22,Tpm1,UQCRC1,UQCR…	64 (2)	2	PTEN			RB1
fludarabine	chemical drug		2	Activated	7.831	5.83e-28	ERK,fludarabine,Jnk,MAP2K1/2,RB1,STAT1,TP53	ABAT,ACAA2,ACADVL,ACAT1,ACO2,ACP2,ACTA2,ACTB,ACTN4,ALB,ALDH4A1,ALDH9A1,ANXA2,ANXA4,ANXA6,APOE,ARPC1B,ARPC2,ASAH1,ATP1A1,ATP1B1,ATP5F1A,ATP5F1C,Atp5k,BAK1,BCKDHA,CAND1,CAP1,CD1D,CD82,Cdc42,CDH2,CELSR3,Ces1b/Ces1c,CHCHD3,Chil3/Chil4,CLIC4,CLPP,COA3,COQ5,COQ7,COQ8A,COX4I1,Cox5b,COX6A1,COX6B1,COX7A2,CP,CPOX,Crip2,CSTB,CTSB,CTSD,CTSF,CTSH,CTSS,CTTN,DBI,DLAT,DLD,DLG1,DLST,DNAJC11,DPP4,DSTN,EGFR,ETFA,FA…	173 (7)	6	4-phenylbutyric acid			ATM,CHEK2,RB1,TP53	Cyclin A
MAPK7	kinase		2	Activated	2.734	7.96e-28	AKT1,Creb,ETS1,FOS,Ikb,JUN,Mapk,MAPK7,MYC,NFE2L2,NFkB (complex),NFKB1,PPARG,RB1,RELA	AASS,ABCB10,ABCF1,ACAA2,ACADM,ACADS,ACO2,Acp5,ACTN4,AK2,AKR1A1,AKR7A2,ALB,ALDH1B1,ALDH7A1,ALDOA,APOM,ARPC5,ATAD3A,ATP1B1,ATP5F1A,Atp5k,ATP5PO,BAK1,BCKDHA,BCKDHB,BDH1,BNIP3,C1QBP,CAD,CAPZB,CBR1,CD36,CD82,CDH2,CELA1,CELSR3,CES1,Ces1b/Ces1c,CFB,CHCHD3,CLIC4,CLPP,CNP,COA3,COBLL1,COMT,COQ5,COX7A2,CREG1,CS,CTNNA1,CTTN,CYCS,CYP3A5,Cyp4a14,CYP51A1,DBI,DLST,DNAJC11,DSTN,ECSIT,EGFR,ENPP1,ENTPD5,EPB41,ERP29…	214 (15)	15	calcitriol,capsaicin,EHD4,FOXO1,PRL	genistein		BCL2A1,Cyclin A,MYC,NFE2L2,PPARG,PTGS2	RB1,TP53,VEGFA
4SC-202	chemical drug		3	Activated	7.132	9.35e-28	4SC-202,Akt,AR,AURKB,CDKN2A,E2F3,EGFR,HDAC1,HDAC2,HDAC3,KDM1A,LEF1,MAPK8,MTOR,NCOR1,NFkB (complex),PPARG,RB1,RUNX2,SMAD7,TGFB1,THRB,TLR9,TP53	ABAT,ABCF1,ACAA2,ACADL,ACADS,ACADVL,ACAT1,ACO2,ACP2,Acp5,ACTN4,ACTR3,AKR1A1,ALDH1B1,ALDH2,ALDH4A1,ALDH7A1,ALDH9A1,ANXA4,ANXA6,AQP8,AQP9,ARPC1B,ARPC2,ASGR2,ATAD3A,ATP1A1,ATP1B1,ATP5F1A,ATP5F1C,Atp5k,ATP5MG,ATP5PB,ATP5PO,BAK1,BCKDHA,BDH1,BNIP3,BSG,C1QB,CAD,CAND1,CAP1,CAPZA2,CD1D,CD82,Cdc42,CDH2,CELSR3,CES1,Ces1b/Ces1c,Ces2c,CFL1,CHCHD3,CIT,CLPP,CLU,CNP,COA3,COQ5,COQ7,COQ8A,COX5A,Cox5b,COX6A1,COX6B1…	251 (24)	23					HDAC1
KLHL20	enzyme		3	Inhibited	-4.429	9.44e-28	ABL1,Akt,AMPK,AR,Cdc42,CHUK,DAPK1,ELF4,ERK,ERK1/2,HRAS,IRF3,Jnk,KLHL20,MAP3K1,MAPK1,MAPK14,MAPK8,MRTFA,NFATC1,NFkB (complex),NFKB1,NR3C1,NR3C2,PGR,PI3K (complex),PIN1,PML,PPARG,PRKCA,PRKCB,PTEN,RAF1,Rar,RARA,RB1,RELA,RHOA,Rock,Rxr,SPI1,SRF,STAT3,STAT5a/b,Tgf beta,TP53,TP73	AASS,ABAT,ACADL,ACADM,ACADS,ACADVL,ACAT1,ACAT2,ACP2,Acp5,ACSM1,ACTA2,ACTN4,ACTR3,AHCYL1,AK3,AK4,AKR1A1,AKR7A2,ALB,ALDH1B1,ALDH4A1,ALDH7A1,ALDH9A1,ANXA2,ANXA4,ANXA6,APOE,APOM,AQP8,ARF6,ARPC2,ARPC4,ARPC5L,ARSB,ASAH1,ASGR2,ATP1A1,ATP1B1,ATP5F1B,ATP5F1C,Atp5k,ATP5PF,ATP5PO,AUH,BCKDHA,BDH1,CA3,CAND1,CAP1,CD36,CD81,CD82,Cdc42,CES1,Ces1b/Ces1c,CFL1,CHCHD3,CIT,CLIC4,CLPP,COA3,COMT,COQ5,COQ7,COQ8A,COX5A,C…	257 (47)	45					PML
5-fluorouracil	chemical drug		2	Activated	4.956	9.44e-28	5-fluorouracil,Akt,CDKN1A,CHUK,DDIT3,DYRK1B,HES1,Hsp27,IL10,JUN,MAPK14,MAPK8,NFkB (complex),NFKBIA,P38 MAPK,RB1,SRC (family),STAT3,TP53	ABAT,ACAA2,ACADVL,ACAT1,ACO2,ACP2,Acp5,ACTB,ACTN4,AK2,ALB,ALDH1B1,ALDH4A1,ALDH7A1,ALDH9A1,ALDOA,ANXA2,ANXA4,ANXA6,APOM,ARPC1B,ATP1A1,ATP1B1,ATP5F1A,ATP5F1B,ATP5F1C,Atp5k,ATP5PB,ATP5PO,BAK1,BCKDHA,BCKDK,BNIP3,CAND1,CAP1,CAPZA2,CD82,Cdc42,CELSR3,Ces1b/Ces1c,CFB,CHCHD3,CIT,CLIC4,CLPP,CLU,COA3,COQ5,COQ7,COQ8A,COX4I1,Cox5b,COX6A1,COX6B1,COX7A2,CP,CPOX,CR1L,Crip2,CSTB,CTNNA1,CTSF,CTSH,CTSS,CTTN,CYCS,CY…	217 (19)	19				KRAS,mir-21,MYC,NFKBIA,PTGS2,RB1,RPL23,TP53	BIRC5,CCNA1,mir-210,PSMB5,RPL11,RPL5,SQSTM1,SRSF2
mocetinostat	chemical drug		3	Activated	6.985	1.07e-27	Akt,AR,AURKB,E2F3,EGFR,HDAC1,HDAC3,KDM1A,LEF1,MAPK8,mocetinostat,MTOR,NCOR1,NFkB (complex),PPARG,RB1,RUNX2,SMAD7,TGFB1,THRB,TLR9,TP53	ABAT,ABCF1,ACAA2,ACADL,ACADS,ACADVL,ACAT1,ACO2,ACP2,Acp5,ACTN4,ACTR3,AKR1A1,ALDH1B1,ALDH2,ALDH4A1,ALDH7A1,ALDH9A1,ANXA4,ANXA6,AQP8,AQP9,ARPC1B,ARPC2,ASGR2,ATAD3A,ATP1A1,ATP1B1,ATP5F1A,ATP5F1C,Atp5k,ATP5MG,ATP5PB,ATP5PO,BAK1,BCKDHA,BDH1,BNIP3,BSG,C1QB,CAD,CAND1,CAP1,CAPZA2,CD1D,CD82,Cdc42,CDH2,CELSR3,CES1,Ces1b/Ces1c,Ces2c,CFL1,CHCHD3,CIT,CLPP,CLU,CNP,COA3,COQ5,COQ7,COQ8A,COX5A,Cox5b,COX6A1,COX6B1…	248 (22)	21					HDAC1
AVEN	other		3	Activated	3.125	1.08e-27	AIFM1,Akt,AMPK,ATF2,ATM,AVEN,BCL2L1,BRCA1,CDKN1B,Creb,CREB1,E2f,E2F1,ELF4,ERK,ERK1/2,FANCD2,HIPK2,Hsp27,IGF1R,IKBKB,IKBKG,Mapk,MAPK1,MAPK8,MDM2,MDM4,MMP9,NFAT5,NFkB (complex),NFKBIA,PTK2B,RASSF1,Rb,RB1,RELA,SMARCA4,SOD2,SP1,STAT1,STK11,TP53,TRIM28,TSC2,TXN,UPF1,ZEB1	AASS,ABAT,ABCB10,ACAA2,ACADL,ACADM,ACADS,ACADVL,ACAT1,ACP2,ACP6,ACTB,ACTN4,AGMAT,AIFM1,AK2,AK4,ALAD,ALDH1B1,ALDH2,ALDH4A1,ALDH7A1,ALDH9A1,ANXA4,ANXA6,APOE,ARPC1B,ARPC2,ARPC5,ARSB,ATP11C,ATP5F1B,ATP5F1C,ATP5F1D,ATP5MG,ATP5PD,ATP5PF,ATP5PO,ATP5S,ATP6V0C,BCKDHB,BCKDK,CA14,CAD,CAND1,CAP1,CAPZA2,CD1D,Cdc42,CES1,Ces1b/Ces1c,Ces2c,CFB,CHCHD3,Chil3/Chil4,CLIC4,CLPB,CLPP,CLPX,CLU,COA3,COMT,COQ5,COQ7,COX5A…	256 (47)	46	OGA			ATM
Jun-ATF2	complex		3	Inhibited	-6.018	1.11e-27	Akt,AR,ATF2,E2F1,FOS,GATA1,Hif1,HIF1A,JUN,Jun-ATF2,MAPK9,NR0B2,NR5A1,Pkc(s),PPARα-RXRα,RB1,SP1,SPI1,Tcf 1/3/4,TCF3,TGFB1,TP53	ABAT,ABCB10,ABCF1,ACAA2,ACADL,ACADM,ACADVL,ACAT1,ACO2,ACP2,ACTB,ACTN4,ACTR3,ALDH2,ALDH4A1,ALDH9A1,ALDOA,AMBP,ANXA2,ANXA6,APOE,APOM,AQP9,ARPC1B,ARPC2,ARPC5,ASGR2,ATP1A1,ATP1B1,ATP5F1A,ATP5F1B,ATP5F1C,Atp5k,ATP5PF,BAK1,BCKDHA,BDH1,BSG,C1QB,CAD,CAND1,CD1D,Cdc42,CEL,CELSR3,CES1,Ces1b/Ces1c,CFB,CFL1,CHCHD3,CIT,CLIC4,CLPP,CLU,COA3,COQ5,COQ7,COQ8A,COX4I1,COX5A,Cox5b,COX6A1,COX6B1,COX7A2,Cox7c,CP,CPOX,CR…	244 (22)	21
IGF1R	transmembrane receptor		2	Activated	2.318	1.27e-27	Akt,AKT1,BCL2L1,CaMKII,CDK1,Creb,diacylglycerol,EGFR,EIF2S1,ERBB2,ERK,ERK1/2,ESR1,FOXO3,GSK3B,IGF1R,IGF2,JAK2,Jnk,JUN,JUNB,MAP2K1,MAP2K2,Mapk,MAPK1,MAPK8,Mek,MTOR,MYC,NFKB1,NR3C1,P38 MAPK,PI3K (complex),PIK3R1,PRKAA1,RAF1,RB1,SHC1,SRC,STAT1,STAT3,STAT5a/b,TP53,YWHAZ	AASS,ABAT,ABCB10,ABCF1,ACAA2,ACADL,ACADM,ACADS,ACADVL,ACAT1,ACAT2,ACP2,Acp5,ACTA2,ACTN4,ACTR2,AIFM1,AK2,AKR1A1,ALB,ALDH1L1,ALDH4A1,ALDH9A1,ALDOA,ANXA6,APOM,ARPC1B,ARPC2,ARPC5,ARPC5L,ARSB,ASAH1,ATAD3A,ATP5F1A,ATP5F1B,ATP5F1C,ATP5F1D,ATP5MG,ATP5PB,ATP5PD,ATP5PF,ATP5PO,ATP5S,ATP6V0D1,BCKDHA,BCKDHB,C1QBP,CAD,CAND1,CAP1,CAPZA2,CAPZB,CD36,Cdc42,CDC42BPB,CFB,CFL2,CHCHD3,CHDH,Chil3/Chil4,CIT,CLIC4,CLPP,C…	283 (44)	44	48s,acetaminophen,CA074-methyl ester,ciprofloxacin,dichlorovinylcysteine,FN1,GCG,HNF1A,INS,Ins1,Insulin,ITGA6,KRAS,metribolone,NCOA3,palmitic acid,PDX1,PRL,SYVN1,testosterone,TF	2,3,4-trihydroxybenzophenone,actinomycin D,AICAR,calcitriol,calphostin C,CBL,ceritinib,cerivastatin,diphenyleneiodonium,FR180209,genistein,GH1,glucosamine,goserelin,HNF4A,INSR,K252b,KW-2450,L-triiodothyronine,linsitinib,metformin,Mir122a,b,mitoxantrone,MTM1,N-acetyl-L-cysteine,PTEN,wortmannin		CHEK2,diacylglycerol,GCK,MTOR,MYC,PIK3R1,PKM,SCP2,SHC1,SREBF1,STAR	Collagen type III,RB1
D-glucose	chemical - endogenous mammalian		2		-0.34	1.33e-27	26s Proteasome,AHR,Akt,AKT1,AMPK,c-Src,CBL,Cdc42,CEBPA,CFL1,CREB1,CTNNB1,D-glucose,E2F1,EGFR,EIF4E,ERK,ERK1/2,ERN1,FGF2,FOS,FOXO1,GCK,GSK3B,HIF1A,IGF2R,IPMK,Jnk,JUN,LIPE,MAP2K1,Mapk,MAPK1,MMP9,MTOR,Nfat (family),NFATC1,NFkB (complex),NFKB1,NFKBIA,NR0B2,OGA,OGT,P38 MAPK,PAK1,PDX1,PIK3CG,Pkc(s),PPARD,PPARG,PRKAA,PRKAA1,PRKAA2,PRKCB,PRKCD,PRKCZ,PTEN,RAF1,Rb,RB1,RELA,RUNX2,SHC1,SIRT1,SP1,STAT1,STK11,…	ABAT,ABCB6,ACAA2,ACADL,ACADM,ACADS,ACADVL,ACAT1,ACAT2,ACO2,ACP2,Acp5,ACP6,ACTA2,ACTB,ACTN4,AIFM1,AK2,AK4,AKR1A1,AKR7A2,ALDH1B1,ALDH1L1,ALDH2,ALDH4A1,ALDH7A1,ALDH9A1,ALDOA,ANXA6,APOB,APOM,AQP9,ARPC1B,ARPC2,ARPC4,ARPC5,ARSB,ASAH1,ASGR2,ATAD3A,ATP1B1,ATP5F1A,ATP5F1C,Atp5k,ATP5PB,ATP5PD,ATP5PO,ATP6V0C,BCKDK,BDH1,CA5A,CAD,CAND1,CAP1,CAPZA2,CAPZB,CBR1,CD1D,CD36,CEL,Ces1b/Ces1c,CHCHD3,CLIC4,CLPP,CLU,COA…	312 (72)	72	ABHD5,acephate,ALDH1A1,APOA2,brimonidine,CIDEC,CREBBP,CRTC2,GNMT,GPR68,GRB14,LCAT,N-acetyl-L-cysteine,NFE2L1,NRIP1,octanoic acid,PCK1,PIK3R2,PKD1,PNPLA2,PPARGC1B,sirolimus,Srebp	2,4-dinitrophenol,4-phenylbutyric acid,amiodarone,berberine,bezafibrate,caffeine,carbon tetrachloride,cholic acid,ciprofibrate,CLCN5,CPT1C,cyclosporin,Cyp2j9,ELOVL5,fenofibrate,GAL,GCKR,genistein,GH1,HNF1A,indeglitazar,isohumulone,ITGB3,manganese chloride,metformin,phentolamine,pioglitazone,pirinixic acid,PRLHR,PTTG1,rosiglitazone,testosterone,thiazolidinedione,troglitazone,USP7,venlafaxine		2-oxoglutaric acid,ABCA1,ACOX1,calcitriol,CAP1,CAV1,Cdc42,cholesterol,cholesterol ester,Collagen type I,CYBA,CYP7A1,DDIT4,diacylglycerol,FN1,GPI,ILK,IPMK,MTOR,NFKBIA,NOX4,palmitic acid,PIK3CB,PINK1,PKM,PLAUR,PTGS2,SERPINB5,SHC1,SLC25A4,STXBP1,superoxide,SVIL,VEGFA	ARF4,BIRC5,CBL,CETP,FST,GFPT1,GLS,HNF4A,LRP1,MAP3K5,NFE2L2,non-esterified fatty acid,PLK3,PRKAA2,RB1,SIRT3,SIRT7,SLC29A1,TSC2
SUN2	other		3	Activated	3.765	1.82e-27	Akt,AMPK,ATF2,ATM,BID,BRCA1,Creb,CREB1,E2f,E2F1,ELF4,ERK,ERK1/2,FANCD2,H2AFX,HIPK2,Hsp27,IGF1R,IKBKB,IKBKG,MAPK1,MDM2,MDM4,NFAT5,NFkB (complex),NFKBIA,P38 MAPK,RASSF1,RB1,RELA,SMARCA4,SOD2,SP1,STAT1,STK11,SUN2,TP53,trabectedin,TRIM28,TSC2,TXN,UPF1,ZEB1	AASS,ABAT,ABCB10,ACAA2,ACADL,ACADM,ACADS,ACADVL,ACAT1,ACP2,Acp5,ACP6,ACTB,ACTN4,AGMAT,AK2,AK4,ALAD,ALDH1B1,ALDH2,ALDH4A1,ALDH7A1,ALDH9A1,ANXA4,ANXA6,APOE,ARPC1B,ARPC2,ARPC5,ARSB,ASAH1,ATP11C,ATP5F1B,ATP5F1C,ATP5F1D,ATP5MG,ATP5PD,ATP5PF,ATP5PO,ATP5S,ATP6V0C,BCKDHB,BCKDK,CA14,CAD,CAND1,CAP1,CAPZA2,CD1D,CD82,Cdc42,CES1,Ces1b/Ces1c,Ces2c,CFB,CHCHD3,Chil3/Chil4,CLIC4,CLPP,CLPX,COA3,COMT,COQ5,COQ7,COX5…	254 (43)	41				ATM
SUN1	other		3	Activated	3.765	1.91e-27	Akt,AMPK,ATF2,ATM,BID,BRCA1,Creb,CREB1,E2f,E2F1,ELF4,ERK,ERK1/2,FANCD2,H2AFX,HIPK2,Hsp27,IGF1R,IKBKB,IKBKG,MAPK1,MDM2,MDM4,NFAT5,NFkB (complex),NFKBIA,P38 MAPK,RASSF1,RB1,RELA,SMARCA4,SOD2,SP1,STAT1,STK11,SUN1,TP53,trabectedin,TRIM28,TSC2,TXN,UPF1,ZEB1	AASS,ABAT,ABCB10,ACAA2,ACADL,ACADM,ACADS,ACADVL,ACAT1,ACP2,Acp5,ACP6,ACTB,ACTN4,AGMAT,AK2,AK4,ALAD,ALDH1B1,ALDH2,ALDH4A1,ALDH7A1,ALDH9A1,ANXA4,ANXA6,APOE,ARPC1B,ARPC2,ARPC5,ARSB,ASAH1,ATP11C,ATP5F1B,ATP5F1C,ATP5F1D,ATP5MG,ATP5PD,ATP5PF,ATP5PO,ATP5S,ATP6V0C,BCKDHB,BCKDK,CA14,CAD,CAND1,CAP1,CAPZA2,CD1D,CD82,Cdc42,CES1,Ces1b/Ces1c,Ces2c,CFB,CHCHD3,Chil3/Chil4,CLIC4,CLPP,CLPX,COA3,COMT,COQ5,COQ7,COX5…	254 (43)	41				ATM
HDAC1	transcription regulator		2	Inhibited	-8.971	1.95e-27	AR,E2F3,EGFR,HDAC1,KDM1A,LEF1,NFkB (complex),PPARG,RB1,SMAD7,TP53	ABAT,ACAA2,ACADM,ACADS,ACADVL,ACAT1,ACO2,ACP2,ACTN4,ACTR3,ALB,ALDH1B1,ALDH4A1,ALDH7A1,ALDH9A1,ANXA2,ANXA4,ANXA6,AQP8,ARPC1B,ATAD3A,ATP1A1,ATP1B1,ATP5F1A,ATP5F1C,Atp5k,ATP5PO,BAK1,BCKDHA,BDH1,CAD,CAND1,CAP1,CAPZA2,CD1D,CD36,CD82,Cdc42,CDH2,CELSR3,CES1,Ces1b/Ces1c,CFB,CHCHD3,CIT,CLIC4,CLPP,CLU,COA3,COQ5,COQ7,COQ8A,COX4I1,Cox5b,COX6A1,COX6B1,COX7A2,CP,CPOX,CPT2,Crip2,CS,CSTB,CTNND1,CTSB,CTSD,CTSF,CT…	210 (11)	11	ciprofibrate,Z-LLL-CHO	2-ethylhexanoic acid,2-methyl-2-pentenoic acid,4-pentenoic acid,4-phenylbutyric acid,4SC-202,ACOX1,BIRC5,DDX25,GH1,ING1,mocetinostat,R 306465,SERPINB5,troglitazone,valpromide		NFKBIA,NOS2,SQSTM1	APEX1,Cyclin A,E2F3,MYC,PPARG,PPARGC1A,PTGS2,RB1,SIRT1,SPP1,STX1A,TP53
DEGS1	enzyme		2	Inhibited	-6.929	1.96e-27	DEGS1,RB1	ACO2,ACTB,ATP1A1,ATP1B1,ATP5F1A,Atp5k,BCKDHA,CELSR3,CHCHD3,COA3,COQ5,COQ7,COX4I1,COX6A1,COX6B1,COX7A2,DLAT,DLST,DNAJC11,EGFR,FN1,FXYD1,GADD45GIP1,GPT2,GRPEL1,HRAS,INMT,MCAT,MRPL11,MRPL12,MRPL53,MRPL55,MRPL58,MRPS23,NDUFA10,NDUFA13,NDUFA2,NDUFA3,NDUFA4,NDUFA5,NDUFA6,NDUFA9,NDUFB10,NDUFB8,NDUFS2,NDUFS4,NDUFS7,NDUFV1,NIT1,OPA1,PARK7,PMPCB,SDHB,SDHD,SOD2,TIMM22,TIMM50,TOMM22,Tpm1,UQCRC1,UQCRFS1,UQCRQ…	63 (2)	2	palmitic acid,PTEN	oleic acid			RB1
PRI-724	chemical drug		3	Inhibited	-11.514	2e-27	AR,ATF2,CCND1,CREBBP,CTNNB1,EP300,ERK,ESR1,ESR2,ESRRA,EZH2,FOXM1,FOXO1,FOXO4,GATA1,HNF4A,IFITM1,KLF1,KLF13,Mek,MYC,MYOD1,NANOG,NCOA1,NEUROG1,NFE2L2,NFkB (complex),NR3C1,NR3C2,P38 MAPK,PPARA,PPARG,PRI-724,PTGS2,RAF1,RB1,RBL2,RELA,SMAD3,SP1,SP3,STAT1,STAT3,TCF7L2,TFAP2A,TP53	AASS,ABAT,ABCB10,ABCF1,ACAA2,ACADS,ACADVL,ACAT1,ACAT2,ACO2,ACP2,Acp5,ACTA2,ACTN4,ACTR2,ACTR3,AK2,AKR1A1,AKR7A2,ALDH1B1,ALDH4A1,ALDH7A1,ALDH9A1,APOB,AQP9,ARPC1B,ARPC2,ARPC5L,ASAH1,ATAD3A,ATP1A1,ATP1B1,Atp5e,ATP5F1A,ATP5F1B,ATP5F1C,Atp5k,ATP5PF,ATP5PO,ATP6V0D1,BCKDHA,BCKDHB,BCKDK,BDH1,BNIP3,C1QB,C1QBP,CA3,CA5A,CAD,CAND1,CAPZB,CBR1,Cdc42,CDC42BPB,CDH2,CELA1,CELSR3,Ces1b/Ces1c,Ces2c,CFB,CFL2,CHCHD3,C…	317 (46)	45					CREBBP
ATM	kinase		2	Activated	4.016	2.01e-27	Akt,AMPK,ATF2,ATM,BID,BRCA1,Creb,CREB1,E2f,E2F1,ELF4,ERK,ERK1/2,FANCD2,HIPK2,Hsp27,IGF1R,IKBKB,IKBKG,MAPK1,MDM2,MDM4,NFAT5,NFkB (complex),NFKBIA,P38 MAPK,RASSF1,RB1,RELA,SMARCA4,SOD2,SP1,STAT1,STK11,TP53,TRIM28,TSC2,TXN,UPF1,ZEB1	AASS,ABAT,ABCB10,ACAA2,ACADL,ACADM,ACADS,ACADVL,ACAT1,ACP2,Acp5,ACP6,ACTB,ACTN4,AGMAT,AK2,AK4,ALAD,ALDH1B1,ALDH2,ALDH4A1,ALDH7A1,ALDH9A1,ANXA4,ANXA6,APOE,ARPC1B,ARPC2,ARPC5,ARSB,ASAH1,ATP11C,ATP5F1B,ATP5F1C,ATP5F1D,ATP5MG,ATP5PD,ATP5PF,ATP5PO,ATP5S,ATP6V0C,BCKDHB,BCKDK,CA14,CAD,CAND1,CAP1,CAPZA2,CD1D,CD82,Cdc42,CES1,Ces1b/Ces1c,Ces2c,CFB,CHCHD3,Chil3/Chil4,CLIC4,CLPP,CLPX,CLU,COA3,COMT,COQ5,COQ7,…	254 (40)	40	atorvastatin,AVEN,calcitriol,capsaicin,clofibrate,Cu2+,CYBA,fludarabine,Ins1,MCRS1,metformin,MRN,NUAK1,PIM2,RNF8,selenomethylselenocysteine,SIRT1,SQSTM1,SUN1,SUN2	caffeine,KRAS,morin,N-acetyl-L-cysteine,phosphate,PTTG1,SPP1,wortmannin,Z-LLL-CHO		AMPK,BID,CHEK2,FANCD2,FN1,HERC2,LEP,MDC1,NFAT5,NFKBIA,PLK3,SMARCA4,TOPBP1,TRIM28,TSC2	RB1
CREBBP	transcription regulator		2	Activated	10.681	2.08e-27	AR,ATF2,CREBBP,EP300,ESR1,ESR2,estrogen receptor,FOXM1,FOXO1,GATA1,HNF4A,JUN,KLF1,KLF13,MYOD1,NCOA1,NEUROG1,NFE2L2,NFkB (complex),NR3C1,NR3C2,PPARA,PPARG,RB1,RBL2,RELA,SP1,SP3,STAT1,STAT3,TFAP2A,TP53	AASS,ABAT,ABCB10,ACAA2,ACADS,ACADVL,ACAT1,ACAT2,ACO2,ACP2,Acp5,ACTN4,ACTR2,ACTR3,AKR1A1,AKR7A2,ALDH1B1,ALDH4A1,ALDH7A1,ALDH9A1,ANXA4,ANXA6,APOB,AQP9,ARPC1B,ARPC5L,ASAH1,ATP1A1,ATP1B1,Atp5e,ATP5F1A,ATP5F1B,ATP5F1C,Atp5k,ATP5PF,ATP5PO,ATP6V0D1,BAK1,BCKDHA,BCKDK,BDH1,BNIP3,BSG,C1QB,CAD,CAND1,CAP1,CBR1,Cdc42,CDC42BPB,CELA1,CELSR3,Ces1b/Ces1c,Ces2c,CFB,CFL2,CHCHD3,Chil3/Chil4,CIT,CLIC4,CLPP,CLU,COA3,C…	284 (32)	32	HNF1A,metribolone,TDG,TRH,VEGFA	EID1,HOXA10,mir-21,PKD1,PRI-724		BIRC5,D-glucose,FOXO1,G6PC,GH1,MIA,NFE2L2,NOS2,PCK1,POU1F1,PPARA,PPARG,PPARGC1A,PRL,PTGS2,RB1,RBCK1,TP53	MYC
ciprofibrate	chemical drug		2		1.309	2.16e-27	ACOX1,CAT,ciprofibrate,CYP27A1,CYP7A1,PPARA	ACAA2,ACADL,ACADM,ACADS,ACAT1,ACAT2,ALDH2,ANXA2,APOB,APOE,AQP8,AQP9,ATP5F1B,BAK1,BCKDK,BSG,C1QB,CBR1,CD36,COX4I1,CPOX,CPS1,CPT2,CS,CSAD,CSTB,CTBS,CTSV,CYCS,CYP27A1,CYP3A5,Cyp4a14,CYP51A1,DBI,DPP4,ECI1,EGFR,ENDOG,ETHE1,FABP1,FDPS,FN1,FTCD,Gk,GPD2,GSTP1,HADH,HADHA,HADHB,HMGCS2,HSPA4,HSPA5,IDI1,KYAT3,LGALS3BP,LONP1,MT-CO2,NPC1,NPC2,OAT,Orm1 (includes others),OTC,PBLD,PC,PDZK1,PLSCR1,RBP4,RETSAT,SARD…	84 (6)	6				Acox,ACOX1,cholesterol,HDAC1,NFKBIA,PPARA,PPARG,RBM3,SQSTM1	CYP7A1,D-glucose,G6PC,GNMT,Ins1
APC-CDC20	complex		3	Activated	7.32	2.24e-27	APC (complex),APC-CDC20,AURKB,BCL2L1,CDC20,CDK1,CDKN1A,FGF2,GMNN,HSF2,PTTG1,RASSF1,RB1,SKP2,TP53	ACAA2,ACADVL,ACAT1,ACO2,ACP2,ACTB,ACTN4,AIFM1,ALB,ALDH4A1,ALDH9A1,ANXA2,ANXA4,ANXA6,ARPC1B,ATP1A1,ATP1B1,ATP5F1A,ATP5F1C,Atp5k,BAK1,BCKDHA,CAND1,CAP1,CAPZA2,CCT8,CD82,Cdc42,CDH2,CELSR3,Ces1b/Ces1c,CHCHD3,CIT,CLIC4,CLPP,CNP,COA3,COBLL1,COQ5,COQ7,COQ8A,COX4I1,Cox5b,COX6A1,COX6B1,COX7A2,CP,CPOX,CREG1,Crip2,CSTB,CTSD,CTSF,CTSH,CYCS,DBI,DLAT,DLD,DLG1,DLST,DNAJC11,DPP4,DSTN,ECSIT,ETFA,FABP1,FARP1,FASN,…	172 (15)	12		FBXO5			PTTG1
carvacrol	chemical - endogenous non-mammalian		3	Activated	5.411	2.67e-27	AKT1,APP,ATF2,CaMKII,carvacrol,CBX7,CDKN1B,CEBPB,Creb,CREB1,CTNNB1,EGFR,ERK,ESR1,ETS2,FOS,GAB1,GSK3B,Hdac,HIF1A,HNF4A,HSF1,IKBKB,IL2,KLF11,KLF4,MAP2K1,Mapk,MAPK1,MKNK1,NCOA1,NFE2L2,NFKBIA,NR1H3,P38 MAPK,PGR,Pkc(s),POU5F1,PPARA,PPARG,PPARGC1A,progesterone,RAF1,RARA,RB1,RELA,RPTOR,RUNX1,RXRA,SHC1,SMAD3,SMAD4,Sod,SOD1,SOD2,SP1,SREBF1,SREBF2,STAT1,STAT3,SYK,TERT,THRB,TP53	AASS,ABAT,ACAA2,ACADL,ACADM,ACADS,ACADVL,ACAT1,ACAT2,ACO2,ACP2,ACTA2,ACTN4,ACTR2,AHCYL1,AK2,AK3,AK4,AKR1A1,AKR7A2,ALDH1L1,ALDH2,ALDH4A1,ALDH9A1,ALDOA,ANXA2,ANXA4,ANXA6,APOE,AQP8,AQP9,ARPC1B,ARPC2,ARPC5,ARPC5L,ARSB,ASGR2,ATAD3A,ATP1B1,ATP5F1B,ATP5F1C,Atp5k,ATP5MG,ATP5PD,ATP5PF,ATP5PO,ATP6V0D1,BCKDHA,BCKDK,BDH1,C1QB,CAND1,CAP1,CBR1,CCT8,CD1D,CD36,CDC42BPB,CELA1,CELSR3,CES1,CFB,CFL2,CHCHD3,Chil3/Chi…	328 (64)	62				PPARA,PPARG	PTGS2
WWTR1	transcription regulator		3	Activated	8.182	2.79e-27	Akt,Alp,CBL,CDKN1A,CEBPB,Creb,GLIS3,Hif1,HIF1A,HIVEP3,LATS,LATS2,NOTCH1,PRKAA,PRL,PTK2,RB1,RUNX2,SNAI1,SREBF2,TP53,WWTR1	AASS,ABAT,ACADVL,ACAT1,ACO2,ACP2,ACTA2,ACTN4,ACTR3,ALB,ALDH4A1,ALDH9A1,ALDOA,ALG2,ANXA2,ANXA4,ANXA6,APOB,AQP9,ARPC1B,ARPC5,ATP1A1,ATP1B1,ATP5F1C,Atp5k,ATP5PD,ATP5PF,BCKDHA,BNIP3,CAND1,CAP1,CD1D,CD36,CD82,Cdc42,CDH2,CELSR3,Ces1b/Ces1c,CHCHD3,CIT,CLIC4,CLPP,CLU,COA3,COMT,COQ5,COQ7,COQ8A,Cox5b,COX6A1,COX6B1,COX7A2,CP,CPOX,Crip2,CSTB,CTSA,CTSC,CTSD,CTSF,CTSH,CTSS,CTSV,CYP4F2,CYP51A1,DLAT,DLG1,DLST,DN…	208 (22)	19	ILK,OGA	rosiglitazone		Cyclin A,FN1,LATS2,SPP1
EPCAM	other		2	Inhibited	-6.677	2.96e-27	EPCAM,RB1	ACO2,ACTB,ATP1A1,ATP1B1,ATP5F1A,Atp5k,BCKDHA,CELSR3,CHCHD3,COA3,COQ5,COQ7,COX4I1,COX6A1,COX6B1,COX7A2,DLAT,DLST,DNAJC11,FABP5,FN1,FXYD1,GADD45GIP1,GPT2,GRPEL1,HRAS,INMT,MCAT,MRPL11,MRPL12,MRPL53,MRPL55,MRPL58,MRPS23,NDUFA10,NDUFA13,NDUFA2,NDUFA3,NDUFA4,NDUFA5,NDUFA6,NDUFA9,NDUFB10,NDUFB8,NDUFS2,NDUFS4,NDUFS7,NDUFV1,NIT1,OPA1,PARK7,PMPCB,SDHB,SDHD,SOD2,TIMM22,TIMM50,TOMM22,Tpm1,UQCRC1,UQCRFS1,UQCR…	63 (2)	2	BTNL2,SOX2	HNF4A		Cyclin A	RB1,TP53
AICAR	chemical - endogenous mammalian		2	Activated	5.987	3.07e-27	AICAR,Akt,AKT1,AMPK,CAV1,CFTR,CTNNB1,EGFR,ERK,ERK1/2,FASN,GSK3B,Jnk,LIPE,MAP3K7,MAPK1,MAPK14,MTOR,P38 MAPK,PPARGC1A,PRKAA1,PRKAA2,Rb,RB1,SNCA,SREBF1,STAT3,TP53	ABAT,ACADVL,ACAT1,ACO2,ACP2,ACTA2,ACTN4,AKR1A1,ALB,ALDH4A1,ALDH9A1,ALDOA,ANXA2,ANXA4,ANXA6,APOE,ARPC1B,ARPC2,ARSB,ASAH1,ATAD3A,ATP1A1,ATP5F1B,ATP5F1C,Atp5k,ATP5PB,ATP5PD,ATP5PO,BCKDHA,BDH1,CA3,CAD,CAND1,CAP1,CAPZA2,CD1D,Cdc42,CELSR3,CFB,CHCHD3,Chil3/Chil4,CLIC4,CLPP,CNP,COA3,COQ5,COQ7,COQ8A,COX4I1,COX5A,Cox5b,COX6A1,COX6B1,COX7A2,COX7B,CP,CPOX,Crip2,CSAD,CSTB,CTNNA2,CTNNB1,CTSF,CTSH,CTSV,CTTN,CYC…	226 (28)	28				ABCA1,AMPK,CHEK2,HK2,LCAT,PNPLA2,PPARA,PPARD,PPARG,PPARGC1A,PRKAA1,PRKAA2,PTEN,RB1,SESN2,TP53,TSC2	CAV1,CCNA1,Cyclin A,FN1,FOXO1,G6PC,IGF1R,INS,MTOR,SREBF1,STAR
DET1	other		3	Activated	6.274	3.36e-27	Akt,AR,DET1,E2F1,ETV5,FOS,GATA1,Hif1,HIF1A,Jnk,JUN,MAPK9,NR0B2,NR5A1,P38 MAPK,Pkc(s),PPARα-RXRα,RB1,SP1,SPI1,Tcf 1/3/4,TCF3,TGFB1,TP53	ABAT,ABCB10,ABCF1,ACAA2,ACADL,ACADM,ACADVL,ACAT1,ACO2,ACP2,ACTN4,ACTR3,ALDH2,ALDH4A1,ALDH9A1,ALDOA,AMBP,ANXA2,ANXA6,APOE,APOM,AQP9,ARPC1B,ARPC2,ARPC5,ASAH1,ASGR2,ATP1A1,ATP1B1,ATP5F1A,ATP5F1B,ATP5F1C,Atp5k,ATP5PF,BAK1,BDH1,BSG,C1QB,CAD,CAND1,CD1D,CD82,Cdc42,CDH2,CEL,CELSR3,CES1,Ces1b/Ces1c,CFB,CFL1,CHCHD3,CIT,CLIC4,CLPP,CLU,COA3,COQ5,COQ7,COQ8A,COX4I1,COX5A,Cox5b,COX6A1,COX6B1,COX7A2,Cox7c,CP,CPO…	249 (24)	23	PPARD				ETV5
PJA1	enzyme		3		0.585	3.44e-27	Akt,AKT1,AR,BRCA1,CCL2,CTGF,CTNNB1,EGFR,ERK1/2,HNF4A,IRF7,MTOR,NFkB (complex),P38 MAPK,PJA1,PPARGC1A,RB1,SKIL,SMAD3,SOX9,SPTAN1,STAT3,Tgf beta,TGFB1,TGM2,VDR	ABCF1,ACADVL,ACO2,ACTA2,ACTR3,AKR1A1,ALB,ALDH1B1,ALDH7A1,ANXA2,APOB,APOM,ARPC2,ASAH1,ATAD3A,ATP11C,ATP1A1,ATP1B1,ATP5F1B,Atp5k,ATP5PB,ATP5PD,ATP5PO,BAK1,BCKDHB,BSG,C1QB,CA3,CAP1,CAPZA2,CD82,CDH2,CELSR3,Ces1b/Ces1c,CFB,CFL1,CHCHD3,CIT,CLIC4,CNP,COA3,COQ5,COQ7,Cox5b,COX6A1,COX6B1,COX7A2,COX7B,CP,CPT2,CTNNB1,CTSB,CTSF,CTSH,CTSO,CTSS,CTSV,CTSZ,CTTN,CYCS,CYP27A1,CYP51A1,DLAT,DLST,DMD,DNAJC11,DPP4,DSG2…	237 (26)	25
SEMA4D	transmembrane receptor		3	Activated	3.118	3.6e-27	AHR,AKT1,Alp,AR,BTK,CD72,Cdc42,CHUK,Creb,CSF2RB,CTNNB1,EGFR,ERBB2,ESR1,FOXO1,GAB1,HBEGF,HIF1A,HRAS,ILK,JUN,JUP,L-tyrosine,LCP2,MAP2K1,MAP2K2,MAP3K1,MAP3K8,Mapk,MAPK1,MAPK14,MED1,MET,MMP9,MRTFA,MST1R,MXD1,MYD88,NFATC1,NFKB1,NFKBIA,NOTCH1,P38 MAPK,PIK3R1,PLXNB1,PPARG,PRKCA,PRKCB,PRL,RB1,RELA,RHOA,Rock,SEMA4D,SH3BP2,SHC1,SP1,SRC,SRF,STAT3,STAT5a/b,SYK,SYK/ZAP,tamoxifen,TERT,Tgf beta,TP53,TSC2,ZAP70	AASS,ABAT,ABCB6,ACAA2,ACADM,ACADS,ACADVL,ACAT1,ACP2,Acp5,ACP6,ACTA2,ACTB,ACTN4,ACTR2,AK2,AK3,ALDH1L1,ALDH2,ALDH4A1,ALDH9A1,ALDOA,AMBP,ANXA2,ANXA4,ANXA6,APOB,APOM,AQP8,ARF6,ARPC4,ARPC5,ARPC5L,ARSB,ASGR2,ATAD3A,Atp5e,ATP5F1C,ATP5PD,ATP5PO,ATP6V0C,ATP6V0D1,BCKDHA,BCKDK,BDH1,BNIP3,CA3,CAND1,CAP1,CAPZA2,CBR1,CD81,CDC42BPB,CDH2,Ces1b/Ces1c,Ces2c,CFL2,CHCHD3,CHDH,Chil3/Chil4,CIT,CLIC4,CLPP,CLU,COA3,COBL…	289 (69)	63	ciprofloxacin				RRAS
RRAD	enzyme		2	Inhibited	-6.401	5e-27	CaMKII,NME1,RB1,RRAD	ACO2,ACTB,ATP1A1,ATP1B1,ATP5F1A,Atp5k,BCKDHA,CELSR3,CHCHD3,COA3,COQ5,COQ7,COX4I1,COX6A1,COX6B1,COX7A2,CTSD,DLAT,DLG1,DLST,DNAJC11,FN1,FXYD1,GADD45GIP1,GPT2,GRPEL1,HRAS,INMT,INSR,MCAT,MRPL11,MRPL12,MRPL53,MRPL55,MRPL58,MRPS23,NDUFA10,NDUFA13,NDUFA2,NDUFA3,NDUFA4,NDUFA5,NDUFA6,NDUFA9,NDUFB10,NDUFB8,NDUFS2,NDUFS4,NDUFS7,NDUFV1,NIT1,OPA1,PARK7,PMPCB,RAC1,SDHB,SDHD,SOD2,TIMM22,TIMM50,TOMM22,Tpm1,UQCRC…	66 (4)	3	TP53				RB1
torin1	chemical reagent		1	Inhibited	-6.164	5.45e-27	torin1	ALDH1B1,ALDH9A1,ALDOA,ATP5F1B,ATP5MG,ATP5PB,ATP5PD,ATP5PF,ATP6V0C,ATP6V0D1,COX4I1,COX5A,COX6B1,COX7A2,COX7B,CYC1,DLAT,FASN,GAPDH,NDUFA1,NDUFA2,NDUFA3,NDUFA6,NDUFA8,NDUFA9,NDUFB10,NDUFB3,NDUFB7,NDUFB8,NDUFC2,NDUFS2,NDUFS7,PDHA1,PDHB,PGK1,SDHB,UQCR10,UQCRFS1	38 (1)	1					GPI,HK2,MTOR,NDUFAB1,PKM,PTGS2
3,3',5-triiodothyroacetic acid	chemical - endogenous mammalian		3	Inhibited	-4.358	5.72e-27	3,3',5-triiodothyroacetic acid,AR,CREB1,DIO3,E2F1,HNF1A,L-triiodothyronine,levothyroxine,MAP3K7,MAPK1,MTOR,P38 MAPK,PI3K (complex),PPARA,Rb,RB1,RELA,RXRA,STAT3,STAT5A,STAT5a/b,THRA,THRB,thyroid hormone	ACAA2,ACADL,ACADS,ACADVL,ACAT1,ACAT2,ACO2,ACTB,ACTR3,AK4,AKR1A1,ALB,ALDH2,AMBP,ANXA4,APOM,AQP9,ARSA,ARSB,ATP1A1,ATP5F1B,Atp5k,ATP5MG,ATP5PB,BCKDHA,BCKDK,C1QB,C8G,CAD,CBR1,CD82,CELSR3,CFB,CHCHD3,Chil3/Chil4,CIT,CLU,CNP,COA3,COQ5,COQ7,COX6A1,COX6B1,Cox6c,COX7A2,Cox7c,CPS1,CPT2,CSAD,CTNNA2,CTNNB1,CTSB,CTSH,CTSO,CTTN,CYC1,CYCS,CYP27A1,CYP3A5,Cyp4a14,CYP51A1,DBI,DBT,DDT,DLAT,DLST,DMD,DNAJC11,ECI1,EGFR…	209 (24)	23					TRH
ARF4	enzyme		3	Inhibited	-4.229	7.03e-27	ABCA1,AKT1,AR,ARF4,Cdc42,Creb,E2F1,EGFR,ERK,ERK1/2,FOS,GATA1,Hif1,HIF1A,JUN,Mapk,MAPK8,MAPK9,NR0B2,NR5A1,Pkc(s),PLA2G6,PLD2,PP2A,PPARα-RXRα,RB1,SP1,SPI1,SRC,Tcf 1/3/4,TCF3,TGFB1,TP53	AASS,ABAT,ABCB10,ABCF1,ACAA2,ACADL,ACADM,ACADVL,ACAT1,ACO2,ACP2,ACTN4,ACTR3,ALDH2,ALDH4A1,ALDH9A1,ALDOA,AMBP,ANXA2,ANXA6,APOB,APOE,APOM,AQP9,ARPC1B,ARPC5,ASGR2,ATAD3A,ATP1B1,ATP5F1B,ATP5F1C,Atp5k,ATP5PF,BAK1,BDH1,BSG,C1QB,CAD,CAND1,CAPZA2,Cdc42,CEL,CELSR3,CES1,Ces1b/Ces1c,CFB,CFL1,CHCHD3,CIT,CLIC4,CLPP,COA3,COMT,COQ5,COQ7,COQ8A,COX5A,Cox5b,COX6A1,COX6B1,COX7A2,Cox7c,CP,CPOX,CREG1,Crip2,CSTB,CTNND…	251 (33)	31	mibolerone,SREBF1,troglitazone	D-glucose,miR-1-3p (and other miRNAs w/seed GGAAUGU),mir-21,PTEN
PTTG1	transcription regulator		2	Inhibited	-7.496	7.72e-27	FGF2,PTTG1,RB1,TP53	ABAT,ACAA2,ACADVL,ACAT1,ACO2,ACP2,ACTA2,ACTB,ACTN4,ALB,ALDH4A1,ALDH9A1,ANXA2,ANXA4,ANXA6,APOE,ARPC1B,ATP1A1,ATP1B1,ATP5F1A,ATP5F1C,Atp5k,BAK1,BCKDHA,CAND1,CAP1,CAPZA2,CD82,Cdc42,CDH2,CELSR3,Ces1b/Ces1c,CHCHD3,CLIC4,CLPP,CLU,CNP,COA3,COQ5,COQ7,COQ8A,COX4I1,Cox5b,COX6A1,COX6B1,COX7A2,CP,CPOX,Crip2,CSTB,CTNNB1,CTSB,CTSD,CTSF,CTSH,DBI,DLAT,DLD,DLG1,DLST,DNAJC11,DPP4,DSTN,ETFA,FASN,FDX1,FDXR,FERMT2,FN…	164 (4)	4	BIRC5,E2F3	APC-CDC20,L-triiodothyronine,Ubiquitin		Cyclin A,Ins1,MYC,SOX2,testosterone,VEGFA	ATM,D-glucose,RB1
BIRC5	other		2	Inhibited	-2.648	8.98e-27	AURKB,BAX,BCL2,BIRC5,EP300,HDAC1,MYC,RAC1,RB1,SP1,TP53,VEGFA,XIAP	ABAT,ABCB10,ABCF1,ACAA2,ACADL,ACADM,ACADVL,ACAT1,ACO2,ACP2,AK2,AK4,ALDH2,ALDH4A1,ALDH9A1,ALDOA,ANXA2,ANXA4,ANXA6,APOE,ARPC1B,ATAD3A,ATP1A1,ATP1B1,ATP5F1A,ATP5F1B,ATP5F1C,Atp5k,ATP5PO,BCKDHA,BCKDHB,BNIP3,C1QBP,CAND1,CAP1,CAPZB,CD36,CD82,Cdc42,CDH2,CELSR3,CES1,Ces1b/Ces1c,Ces2c,CHCHD3,CLPP,CLU,CNP,COA3,COBLL1,COMT,COQ5,COQ7,COQ8A,COX4I1,Cox5b,COX7A2,CP,CPOX,Crip2,CSTB,CTNNA1,CTNNB1,CTSF,CTSH,CYC1,C…	206 (13)	12	actinomycin D,AIP,CHEK2,CREBBP,CUL7,E2F3,FLT1,FN1,FOXO1,Insulin,ITGA6,KLF5,KRAS,LEP,MTOR,NOS2,OGT,PPARD,PRKAA1,RBX1,SMARCA4,SOX2,Z-LLL-CHO	12-(3-adamantan-1-yl-ureido) dodecanoic acid,15-deoxy-delta-12,14 -PGJ 2,5-fluorouracil,anacardic acid,berberine,calcitriol,calphostin C,D-glucose,genistein,mir-634,morin,omeprazole,PF-3084014,PML,PPARG,PTEN,sirolimus,SIRT1,troglitazone,TSC2,wortmannin,XAF1,zerumbone		PTTG1	HDAC1,RB1
MUC5AC	peptidase		3		-0.172	1.07e-26	Akt,AKT1,AKT3,BAX,BCL2,BRCA1,CCND1,CDKN1B,CEBPB,CHUK,Creb,CTNNB1,CYP19A1,DAP3,EGFR,EP300,ERK,ESR1,ESR2,estrogen receptor,EZH2,FLT1,FOXO1,FOXO4,GSK3B,HIF1A,Ikb,JUN,KLF11,MAP3K3,MAP3K8,Mapk,MAPK1,MDM2,MTOR,MUC5AC,NFAT5,NFATC2,NFE2L2,NFkB (complex),NFKB1,NFKBIA,NR4A1,NRF1,P38 MAPK,PDX1,POU5F1,PPARGC1A,PRKAA1,PTEN,PTGS2,PTK2B,RB1,RELA,RUNX2,SKP2,SMAD3,SP1,SRC,SREBF1,SREBF2,STAT1,Stat3-Stat3,STK11,TOP…	AASS,ABAT,ACADL,ACADM,ACP2,ACP6,ACTA2,ACTN4,ACTR2,AK2,AKR1A1,AKR7A2,ALDH1B1,ALDH4A1,ALDH7A1,ALDH9A1,ALDOA,ANXA4,APOB,APOM,AQP9,ARPC1B,ARPC2,ARPC5,ARPC5L,ARSB,ATAD3A,ATP11C,ATP5F1A,ATP5F1C,Atp5k,ATP5PB,ATP5PD,ATP5PO,ATP6V0C,ATP6V0D1,AUH,BAK1,BCKDHA,BCKDHB,BCKDK,BDH1,CA3,CA5A,CAND1,CAP1,CAPZA2,CBR1,CD36,Cdc42,CDC42BPB,CELA1,Ces1b/Ces1c,Ces2c,CFB,CFL2,CHCHD3,CLIC4,CLPB,CNP,COA3,COQ5,COQ8A,COX4I1,COX…	305 (68)	67	LEP,MYC,NOS2	calphostin C,diphenyleneiodonium,L-triiodothyronine,N-acetyl-L-cysteine,PPARG,TIMP3		FLT1
RB1	transcription regulator		1	Activated	6.858	1.07e-26	RB1	ACO2,ACTB,ATP1A1,ATP1B1,ATP5F1A,Atp5k,BCKDHA,CELSR3,CHCHD3,COA3,COQ5,COQ7,COX4I1,COX6A1,COX6B1,COX7A2,DLAT,DLST,DNAJC11,FN1,FXYD1,GADD45GIP1,GPT2,GRPEL1,HRAS,INMT,MCAT,MRPL11,MRPL12,MRPL53,MRPL55,MRPL58,MRPS23,NDUFA10,NDUFA13,NDUFA2,NDUFA3,NDUFA4,NDUFA5,NDUFA6,NDUFA9,NDUFB10,NDUFB8,NDUFS2,NDUFS4,NDUFS7,NDUFV1,NIT1,OPA1,PARK7,PMPCB,SDHB,SDHD,SOD2,TIMM22,TIMM50,TOMM22,Tpm1,UQCRC1,UQCRFS1,UQCRQ,VDAC1	62 (1)	1	1,1-bis(3'-indolyl)-1-(4-trifluoromethyl-phenyl)methane,15-deoxy-delta-12,14 -PGJ 2,2-amino-1-methyl-6-phenylimidazo-4-5-b-pyridine,5-fluorouracil,AICAR,arsenic trioxide,calcitriol,capsaicin,CAV1,CREBBP,eflornithine,ERVW-1,fludarabine,fluvastatin,HIPK2,MCRS1,metribolone,PAPOLA,PML,PPARA,prostaglandin A2,rosiglitazone,RPL23A,S-nitroso-N-acetylpenicillamine,sirolimus,SMARCA4,SPP1,troglitazone,wortm…	AMPK,ATM,BIRC5,CDK1-Cyclin B,CHEK2,D-glucose,DEGS1,dinoprost,E2F3,EPCAM,HDAC1,IGF1R,ILK,INS,Ins1,Insulin,L-triiodothyronine,MAPK7,miR-26a-5p (and other miRNAs w/seed UCAAGUA),N-acetyl-L-cysteine,NOX4,pioglitazone,PRL,PTPN2,PTTG1,RRAD,SIRT1,SKP2,spermine nitric oxide complex,testosterone		Ahr-aryl hydrocarbon-Arnt,NDUFV1,PSEN2,VEGFA	CCNA1,Esrra,FLT1,FN1,GMNN,MTOR,NRF1,OGT,PPARG,PPARGC1A,PPARGC1B,TAF1,TOPBP1,YY1
nitrolinoleate	chemical - endogenous mammalian		3	Activated	3.089	6.62e-26	Akt,AKT1,APP,CaMKII,CEBPA,Creb,CTNNB1,GSK3B,GSTA1,Hdac,IL2,Jnk,Mapk,MMP9,Nfat (family),NFE2L2,NFkB (complex),NFKBIA,nitrolinoleate,P38 MAPK,PGR,PPARA,PPARG,PPARGC1A,progesterone,Rb,RELA,SMAD3,STAT1,STAT3,STAT5a/b,TP53	AASS,ABAT,ACAA2,ACADL,ACADM,ACADS,ACADVL,ACAT1,ACAT2,ACO2,ACP2,Acp5,ACTA2,ACTB,ACTN4,AHCYL1,AK2,AK3,AK4,AKR1A1,AKR7A2,ALDH1B1,ALDH2,ALDH4A1,ALDH7A1,ALDH9A1,ALDOA,ANXA4,ANXA6,APOB,APOE,AQP8,AQP9,ARPC1B,ARPC5,ASAH1,ASGR2,ATP1A1,ATP1B1,ATP5F1B,ATP5F1C,Atp5k,ATP5PD,ATP5PO,BDH1,BSG,C1QB,CAND1,CAP1,CAPZA2,CBR1,CD1D,CD36,Cdc42,CELA1,CELSR3,CES1,CFB,Chil3/Chil4,CLIC4,CLPP,COMT,COQ7,COQ8A,COX5A,Cox5b,COX7…	262 (32)	30				PPARG
(S)-mevalonic acid	chemical - endogenous mammalian		3	Inhibited	-3.064	1.46e-25	(S)-mevalonic acid,Akt,AKT1,APP,CaMKII,CEBPA,CETP,Creb,CTNNB1,ERK1/2,GSK3B,Hdac,HMGCR,IL2,LIPE,Mapk,MMP9,MYC,Nfat (family),NFE2L2,NFkB (complex),NFKBIA,NR1H2,NR1H3,P38 MAPK,PGR,PI3K (complex),PPARA,PPARG,PPARGC1A,progesterone,RAC1,Rb,RELA,SMAD2,SMAD3,SREBF1,STAT1,STAT3,STAT5a/b,sterol,TP53	AASS,ABAT,ABCB10,ABCF1,ACAA2,ACADL,ACADM,ACADS,ACADVL,ACAT1,ACAT2,ACO2,ACP2,Acp5,ACTA2,ACTB,ACTN4,AHCYL1,AK3,AK4,AKR1A1,AKR7A2,ALDH1B1,ALDH2,ALDH4A1,ALDH7A1,ALDH9A1,ANXA6,AQP8,AQP9,ARPC1B,ARPC5,ASAH1,ASGR2,ATAD3A,ATP1A1,ATP1B1,ATP5F1B,ATP5F1C,Atp5k,ATP5PD,ATP5PO,BCKDHB,BDH1,BSG,C1QB,C1QBP,CAD,CAND1,CAP1,CAPZA2,CAPZB,CBR1,CD1D,CD36,Cdc42,CDH2,CELA1,CELSR3,CES1,CFB,Chil3/Chil4,CLIC4,CLPP,CNP,COBLL1…	277 (42)	40				NOS2	PPARG
ATP2A2	transporter		3	Inhibited	-4.109	1.87e-25	Akt,AKT1,APP,ATF4,ATP2A2,CaMKII,CEBPA,Creb,CTNNB1,EIF2A,ERN1,Hdac,IL2,Jnk,JUN,Mapk,MMP9,Nfat (family),NFE2L2,NFKBIA,PGR,PPARA,PPARG,PPARGC1A,progesterone,Rb,RELA,RNASEL,SMAD3,STAT1,STAT3,STAT5a/b,TP53,TRAF2,XBP1	AASS,ABAT,ACAA2,ACADL,ACADM,ACADS,ACADVL,ACAT1,ACAT2,ACO2,ACP2,Acp5,ACTA2,ACTB,ACTN4,AHCYL1,AK2,AK3,AK4,AKR1A1,AKR7A2,ALDH2,ALDH4A1,ALDH9A1,ALDOA,ALG2,ANXA6,APOB,APOE,APOM,AQP8,AQP9,ARPC1B,ARPC5,ASAH1,ASGR2,ATP1A1,ATP1B1,ATP5F1B,ATP5F1C,Atp5k,ATP5PD,ATP5PO,BDH1,BSG,C1QB,CAD,CAND1,CAP1,CAPZA2,CBR1,CD1D,CD36,Cdc42,CELA1,CELSR3,CES1,Chil3/Chil4,CLIC4,CLPP,COMT,COQ7,COQ8A,COX5A,Cox5b,COX7A2,COX7B,CPO…	258 (35)	34	azetidyl-2-carboxylic acid,ESRRA,L-triiodothyronine,methylprednisolone,PDX1,pioglitazone,PRL,VEGFB	cholesterol,glucosamine,MTOR,NOS2,Pde3,PSEN2,ursodeoxycholic acid		Collagen type I
MED24	transcription regulator		3	Activated	3.454	2.55e-25	AKT1,APP,AR,CaMKII,CEBPA,Creb,CTNNB1,CYP19A1,E2F1,FOXO3,GSK3B,Hdac,HNF1A,IL18,IL2,MAPK1,MED24,MGP,MTOR,Nfat (family),NFE2L2,NFkB (complex),NFKBIA,P38 MAPK,PGR,PPARA,PPARG,PPARGC1A,progesterone,Rb,RELA,SPP1,STAT1,STAT3,STAT5a/b,THRB,TP53,VDR,vitamin D	AASS,ABAT,ACAA2,ACADL,ACADM,ACADS,ACADVL,ACAT1,ACAT2,ACO2,ACP2,ACTA2,ACTB,ACTN4,ACTR3,AHCYL1,AK2,AK3,AK4,AKR1A1,AKR7A2,ALDH1B1,ALDH2,ALDH4A1,ALDH7A1,ALDH9A1,ALDOA,AMBP,ANXA6,APOE,AQP9,ARPC1B,ARPC5,ARSB,ASGR2,ATP1A1,ATP5F1B,ATP5F1C,Atp5k,ATP5MG,ATP5PB,ATP5PD,ATP5PO,BDH1,BSG,C1QB,C8G,CAND1,CAP1,CAPZA2,CBR1,CD1D,CD36,Cdc42,CELA1,CELSR3,CES1,Chil3/Chil4,CIT,CLIC4,CLPP,CNP,COMT,COQ7,COQ8A,COX5A,Cox5b,…	282 (39)	37		GnRH analog		PPARG
ASXL1	transcription regulator		3	Inhibited	-3.2	1.47e-24	Akt,AKT1,APP,ASXL1,CaMKII,CEBPA,Creb,CTNNB1,GSK3B,Hdac,IL2,JUN,Mapk,MMP9,Nfat (family),NFE2L2,NFkB (complex),NFKBIA,P38 MAPK,PGR,PI3K (complex),PPARA,PPARG,PPARGC1A,progesterone,RAC1,Rb,RELA,SMAD2,SMAD3,STAT1,STAT3,STAT5a/b,TP53	AASS,ABAT,ACAA2,ACADL,ACADM,ACADS,ACADVL,ACAT1,ACAT2,ACO2,ACP2,Acp5,ACTA2,ACTB,ACTN4,AHCYL1,AK2,AK3,AK4,AKR1A1,AKR7A2,ALDH1B1,ALDH2,ALDH4A1,ALDH7A1,ALDH9A1,ALDOA,ANXA4,ANXA6,APOB,APOE,APOM,AQP8,AQP9,ARPC1B,ARPC5,ASGR2,ATP1A1,ATP1B1,ATP5F1B,ATP5F1C,Atp5k,ATP5PD,ATP5PO,BDH1,BSG,C1QB,CAND1,CAP1,CAPZA2,CBR1,CD1D,CD36,Cdc42,CDH2,CELA1,CELSR3,CES1,CFB,Chil3/Chil4,CLIC4,CLPP,COMT,COQ7,COQ8A,COX5A,Cox5b,…	264 (34)	34	SRPK1				G0S2,HK2,KLF15,PPARG,PPARGC1B,VEGFA
GFPT1	enzyme		3	Activated	6.406	1.86e-24	26s Proteasome,Akt,AMPK,ERK,ERK1/2,FASN,FLCN,FOXO1,GFPT1,GPAM,GSK3B,HIF1A,HRAS,HSF1,IRS1,MAPK1,MTOR,NFE2L2,NFkB (complex),NFKB1,NFKBIA,NR3C1,P38 MAPK,PDX1,PI3K (complex),PNPLA2,PP2A,PPARGC1A,PPP2CA,PRKAA,PRKAA1,RAF1,Rb,RELA,SREBF1,STAT3,TP53,TSC2	ABAT,ACAA2,ACADVL,ACAT1,ACAT2,ACO2,ACP2,Acp5,ACTA2,ACTB,ACTN4,AK2,AKR7A2,ALB,ALDH1B1,ALDH4A1,ALDH7A1,ALDH9A1,ANXA2,ANXA6,AQP9,ARF6,ARPC1B,ARPC2,ARSB,ATP1A1,ATP1B1,Atp5e,ATP5F1A,ATP5F1C,Atp5k,ATP5PB,ATP5PD,ATP5PF,ATP5PO,ATP6V0C,BCKDK,BDH1,CAND1,CAP1,CAPZA2,CBR1,CCT8,CD81,Cdc42,CELA1,CELSR3,CFB,CLIC4,CLPP,CLU,CNP,COQ7,COQ8A,COX4I1,COX5A,COX7A2,COX7B,CPOX,CPS1,CPT2,CREG1,Crip2,CSAD,CSTB,CTNNA1,CTNNA…	234 (38)	38	metribolone,mono-(2-ethylhexyl)phthalate,MYC	calphostin C,D-glucose,genistein		LEP,PRKAA1	GCK,Insulin,PDX1,PPARG
PER3	other		3	Inhibited	-3.021	2.03e-24	Akt,AKT1,APP,CaMKII,CEBPA,Creb,CTNNB1,GSK3B,Hdac,IL2,JUN,Mapk,MMP9,Nfat (family),NFE2L2,NFkB (complex),NFKBIA,P38 MAPK,PER3,PGR,PI3K (complex),PPARA,PPARG,PPARGC1A,progesterone,RAC1,Rb,RELA,SMAD2,SMAD3,STAT1,STAT3,STAT5a/b,TP53	AASS,ABAT,ACAA2,ACADL,ACADM,ACADS,ACADVL,ACAT1,ACAT2,ACO2,ACP2,Acp5,ACTA2,ACTB,ACTN4,AHCYL1,AK2,AK3,AK4,AKR1A1,AKR7A2,ALDH1B1,ALDH2,ALDH4A1,ALDH7A1,ALDH9A1,ALDOA,ANXA4,ANXA6,APOB,APOE,APOM,AQP8,AQP9,ARPC1B,ARPC5,ASGR2,ATP1A1,ATP1B1,ATP5F1B,ATP5F1C,Atp5k,ATP5PD,ATP5PO,BDH1,BSG,C1QB,CAND1,CAP1,CAPZA2,CBR1,CD1D,CD36,Cdc42,CDH2,CELA1,CELSR3,CES1,CFB,Chil3/Chil4,CLIC4,CLPP,COMT,COQ7,COQ8A,COX5A,Cox5b,…	263 (34)	34	PPARD	mir-21		PRL	PPARG
gliquidone	chemical drug		3	Activated	3.021	2.13e-24	ABCC8,Akt,AKT1,APP,CaMKII,CEBPA,Creb,CTNNB1,gliquidone,GSK3B,Hdac,IL2,JUN,Mapk,MMP9,Nfat (family),NFE2L2,NFkB (complex),NFKBIA,P38 MAPK,PGR,PI3K (complex),PPARA,PPARG,PPARGC1A,progesterone,RAC1,Rb,RELA,SMAD2,SMAD3,STAT1,STAT3,STAT5a/b,TP53	AASS,ABAT,ACAA2,ACADL,ACADM,ACADS,ACADVL,ACAT1,ACAT2,ACO2,ACP2,Acp5,ACTA2,ACTB,ACTN4,AHCYL1,AK2,AK3,AK4,AKR1A1,AKR7A2,ALDH1B1,ALDH2,ALDH4A1,ALDH7A1,ALDH9A1,ALDOA,ANXA4,ANXA6,APOB,APOE,APOM,AQP8,AQP9,ARPC1B,ARPC5,ASGR2,ATP1A1,ATP1B1,ATP5F1B,ATP5F1C,Atp5k,ATP5PD,ATP5PO,BDH1,BSG,C1QB,CAND1,CAP1,CAPZA2,CBR1,CD1D,CD36,Cdc42,CDH2,CELA1,CELSR3,CES1,CFB,Chil3/Chil4,CLIC4,CLPP,COMT,COQ7,COQ8A,COX5A,Cox5b,…	263 (35)	34				PPARG	ABCC8
SREBF1	transcription regulator		3		1.997	2.89e-24	acetylcholine,Akt,AKT1,APP,CaMKII,CEBPA,Creb,CTNNB1,GSK3B,Hdac,HNF4A,HNF4α dimer,IL2,Mapk,MMP9,Nfat (family),NFE2L2,NFkB (complex),NFKBIA,NR5A2,P38 MAPK,PGR,PI3K (complex),PPARA,PPARG,PPARGC1A,progesterone,RAC1,Rb,RELA,SMAD2,SMAD3,SREBF1,STAT1,STAT3,TP53	AASS,ABAT,ACAA2,ACADM,ACADS,ACAT2,ACO2,ACP2,Acp5,ACTA2,ACTB,ACTN4,AHCYL1,AK2,AK3,AK4,AKR1A1,AKR7A2,ALDH1B1,ALDH2,ALDH4A1,ALDH7A1,ALDH9A1,ALDOA,ANXA4,ANXA6,APOE,APOM,AQP8,AQP9,ARPC1B,ARPC5,ASAH1,ASGR2,ATP1A1,ATP1B1,ATP5F1B,ATP5F1C,Atp5k,ATP5PD,ATP5PO,BDH1,BSG,C1QB,CAND1,CAP1,CAPZA2,CBR1,CD1D,CD36,Cdc42,CDH2,CEL,CELA1,CELA3B,CELSR3,CES1,Ces2c,CFB,Chil3/Chil4,CLIC4,CLPP,COMT,COQ7,COQ8A,COX5A,Cox5b,C…	273 (36)	35	48s,ACSL3,CIDEC,di(2-ethylhexyl) phthalate,FGF21,galactose,GW7647,HNF4A,HSPA5,IGF1R,metribolone,MTOR,NCOA3,NCOA6,Nisch,orotic acid,palmitic acid,PNPLA2,PPARD,PPARGC1A,PRKAA2,progesterone,RGCC,RICTOR,rosiglitazone,SCAP,ST8SIA1	1,2-dithiol-3-thione,1,4-bis[2-(3,5-dichloropyridyloxy)]benzene,15-deoxy-delta-12,14 -PGJ 2,22(S)-hydroxycholesterol,9Z,11E-octadecadienoic acid,AICAR,AMPK,arachidonic acid,arsenic trioxide,betaine,caffeine,calcitriol,CETP,cholic acid,clofibrate,ELOVL5,GCG,GH1,INSIG2,MAP4K4,metformin,NFE2L2,NR1I2,octanoic acid,pioglitazone,pirinixic acid,PML,PPARA,PTEN,SIK1/SIK1B,sirolimus,SIRT1,T3-TR-RXR,ursodeo…		APOA2,ARF4,FN1,MAT1A,NOS2,SMPD1,STAR,STARD4,VEGFA	G6PC,miR-1-3p (and other miRNAs w/seed GGAAUGU),PCK1,PDX1
ASXL2	other		3	Activated	3.543	3.2e-24	Akt,AKT1,APP,ASXL2,CaMKII,CEBPA,Creb,CTNNB1,GSK3B,Hdac,IL2,LDLR,Mapk,MMP9,Nfat (family),NFE2L2,NFkB (complex),NFKBIA,Nr1h,NR1H2,NR1H3,NR1H4,P38 MAPK,PGR,PI3K (complex),PPARA,PPARG,PPARGC1A,progesterone,RAC1,Rb,RELA,SMAD2,SMAD3,SREBF1,STAT1,STAT3,TP53	AASS,ABAT,ACAA2,ACADL,ACADM,ACADS,ACADVL,ACAT1,ACAT2,ACO2,ACP2,Acp5,ACTA2,ACTB,ACTN4,AHCYL1,AK2,AK3,AK4,AKR1A1,AKR7A2,ALDH1B1,ALDH2,ALDH4A1,ALDH7A1,ALDH9A1,ALDOA,AMBP,ANXA4,ANXA6,APOB,APOE,AQP8,AQP9,ARPC1B,ARPC5,ASGR2,ATP1A1,ATP1B1,ATP5F1B,ATP5F1C,Atp5k,ATP5PD,ATP5PO,BDH1,BSG,C1QB,CAND1,CAP1,CAPZA2,CBR1,CD1D,CD36,Cdc42,CDH2,CELA1,CELSR3,CES1,CFB,CLIC4,CLPP,COMT,COQ7,COQ8A,COX5A,Cox5b,COX7A2,COX7B…	268 (38)	38				G0S2,HK2,KLF15,PPARG,PPARGC1B,VEGFA
PPARGC1B	transcription regulator		3	Activated	5.322	3.99e-24	AHR,Akt,AKT1,Alp,APBB1,APP,BRCA1,CBL,Creb,CREB1,EGF,EGFR,ERK,ERK1/2,ESR1,ESR2,ESRRA,ESRRG,FOXO1,FOXO3,GATA1,HNF1A,HNF4A,HSD17B4,IGF1R,Mapk,MAPK1,NCOA3,NFkB (complex),Nr1h,P38 MAPK,Pkc(s),PPARGC1A,PPARGC1B,PRKCD,PRL,RELA,RUNX2,SHC1,SP1,SRC,tamoxifen,TERT	AASS,ABCB10,ABCB6,ACADL,ACADM,ACADS,ACADVL,ACAT1,ACTR2,ACTR3,AK4,ALB,ALDH1B1,ALDH2,ALDH7A1,ANXA2,ANXA4,APOB,APOE,APOM,AQP8,AQP9,ARF6,ARPC2,ARPC5,ARPC5L,ARSB,ASAH1,ATAD3A,ATP11C,ATP1A1,ATP1B1,Atp5e,ATP5F1B,ATP5F1D,ATP5MG,ATP5PO,ATP5S,ATP6V0D1,BCKDHB,BDH1,C8G,CAD,CAPZA2,CBR1,CD1D,CD36,Cdc42,CDC42BPB,CDH2,Ces1b/Ces1c,Ces2c,CFL2,Chil3/Chil4,CIT,COMT,COX4I1,COX5A,Cox5b,COX7B,CP,CREG1,CS,CSAD,CTRB2,CTS…	286 (43)	42	2,4-dinitrophenol,ASXL2,FOXO1,FST,guanidinopropionic acid,INSR,Insulin,metformin,mono-(2-ethylhexyl)phthalate,MTOR,OMA1,pioglitazone,PNPLA2,PPARD,PPARG,PPARGC1A,rosiglitazone	ASXL1,CIDEC,GCG,NR1H4,PLIN5,RB1		ABCA1,cholesterol,D-glucose,FDFT1,G6PC,GCK,HNF4A,PCK1,VEGFA	HK2
PPARG	ligand-dependent nuclear receptor		2	Activated	2.965	4.02e-24	Akt,AKT1,APP,CaMKII,CEBPA,Creb,CTNNB1,GSK3B,Hdac,IL2,JUN,Mapk,MMP9,Nfat (family),NFE2L2,NFkB (complex),NFKBIA,P38 MAPK,PGR,PI3K (complex),PPARA,PPARG,PPARGC1A,progesterone,RAC1,Rb,RELA,SMAD2,SMAD3,STAT1,STAT3,STAT5a/b,TP53	AASS,ABAT,ACAA2,ACADL,ACADM,ACADS,ACADVL,ACAT1,ACAT2,ACO2,ACP2,Acp5,ACTA2,ACTB,ACTN4,AHCYL1,AK2,AK3,AK4,AKR1A1,AKR7A2,ALDH1B1,ALDH2,ALDH4A1,ALDH7A1,ALDH9A1,ALDOA,ANXA4,ANXA6,APOB,APOE,APOM,AQP8,AQP9,ARPC1B,ARPC5,ASGR2,ATP1A1,ATP1B1,ATP5F1B,ATP5F1C,Atp5k,ATP5PD,ATP5PO,BDH1,BSG,C1QB,CAND1,CAP1,CAPZA2,CBR1,CD1D,CD36,Cdc42,CDH2,CELA1,CELSR3,CES1,CFB,Chil3/Chil4,CLIC4,CLPP,COMT,COQ7,COQ8A,COX5A,Cox5b,…	262 (33)	33	1,1-bis(3'-indolyl)-1-(4-trifluoromethyl-phenyl)methane,1-(carboxymethylthio)tetradecane,12-(3-adamantan-1-yl-ureido) dodecanoic acid,13-hydroxyoctadecadienoic acid,15-deoxy-delta-12,14 -PGJ 2,9-hydroxyoctadecadienoic acid,ABHD5,ACSL3,AICAR,ALDH1A1,aleglitazar,ALOX5,ASXL2,atorvastatin,bardoxolone,bezafibrate,caffeine,capsaicin,carvacrol,cerivastatin,choline fenofibrate,ciprofibrate,clofibric acid…	(S)-mevalonic acid,actinomycin D,AEBP1,arsenic trioxide,ASXL1,berberine,calcitriol,calphostin C,carbon tetrachloride,CETP,DSP,DUT,FOXO1,gemfibrozil,genistein,GFPT1,HDAC1,MAP4K4,NR1D2,octanoic acid,PER3,PTHLH,RB1,saccharin,sirolimus,SIRT1,SOX2,testosterone,TXNIP		Acox,ACOX1,CAV1,FN1,GCK,HCAR1,INSIG2,PCK1,PDX1,PLIN5,PPARGC1B,VEGFA	APH1A,APH1B,BIRC5,cholesterol,Collagen Alpha1,Collagen type I,CYBA,INSR,MUC5AC,NFKBIA,NOX4,NPPB,NR2F2
PPARGC1A	transcription regulator		1	Activated	6.934	7.59e-24	PPARGC1A	ACADL,ACADM,ACADVL,ACAT1,ATP5F1A,ATP5F1B,ATP5PD,ATP5PO,BDH1,BNIP3,CD36,COX4I1,COX5A,Cox5b,COX7B,CS,CYCS,CYP3A5,DLAT,EGFR,ENDOG,FASN,GOT2,GPX1,HMGCL,HMGCS2,IDH3A,KYAT3,LIPA,MDH2,MT-CO2,NDUFB5,NDUFS1,NDUFV2,PACSIN2,PDHA1,PDK2,PRDX3,RBP4,SCARB1,SCO2,SDHA,SIRT3,SIRT5,SLC25A20,SLC39A14,SOD1,SOD2,TFAM,TIMM22,TXNRD2,UQCRFS1	52 (1)	1	2,4-dinitrophenol,ADIPOR1,AICAR,bezafibrate,caffeine,CPT1C,CREBBP,CRTC2,CRTC3,FST,GCG,guanidinopropionic acid,GW7647,HCAR1,KCNJ11,KLF11,L-triiodothyronine,LEP,metformin,mono-(2-ethylhexyl)phthalate,NFE2L2,NOS2,NPPB,OGT,oleic acid,PIM2,pioglitazone,pirinixic acid,PML,PQQ cofactor,PRKAA1,rosiglitazone,SENP1,SIRT1,troglitazone,VEGFB	ABCC8,cholic acid,CIDEC,ELOVL5,FLCN,FNIP1,HAO1,HDAC1,HIPK2,KLF15,LCAT,miR-217-5p (and other miRNAs w/seed ACUGCAU),OMA1,PKM,PTEN,PTPN2,RB1,sirolimus,SURF1,TXNIP		ACOX1,cholesterol,CYP1A1,CYP7A1,diacylglycerol,G6PC,Ins1,INSIG1,INSIG2,NR5A2,NRF1,PCK1,PPARGC1B,progesterone,SESN2,SREBF1,ST8SIA1,STAR,T3-TR-RXR,TFAM,TP53	HK2
ACOX1	enzyme		2	Inhibited	-2.692	2.94e-23	ACOX1,PPARA	ACAA2,ACADL,ACADM,ACADS,ACADVL,ACAT1,ACAT2,ALDH2,ANXA2,APOE,AQP8,AQP9,ATP5F1B,BCKDK,C1QB,CBR1,CD36,COX4I1,CPOX,CPS1,CPT2,CS,CSAD,CSTB,CTBS,CTSV,CYCS,CYP27A1,Cyp4a14,CYP51A1,DBI,DPP4,ECI1,EGFR,ENDOG,ETHE1,FABP1,FASN,FTCD,Gk,GPD2,GSTP1,HADH,HADHA,HADHB,HMGCS2,HSPA5,IDI1,KYAT3,LGALS3BP,LONP1,MT-CO2,OAT,Orm1 (includes others),OTC,PBLD,PC,PLSCR1,RBP4,RETSAT,SARDH,SCARB1,SELENBP1,SERPINA1,SIRT5,SLC16A1…	73 (2)	2	1-(carboxymethylthio)tetradecane,4-phenylbutyric acid,9Z,11E-octadecadienoic acid,ALOX5,arachidonic acid,bezafibrate,ciprofibrate,clofenapate,clofibrate,clofibric acid,D-glucose,di(2-ethylhexyl) phthalate,diacylglycerol,Esrra,ESRRA,fenofibrate,gemfibrozil,KLF15,LEP,meldonium,mono-(2-ethylhexyl)phthalate,PCGEM1,pirinixic acid,pitavastatin,PNPLA2,PPARD,PPARG,PPARGC1A,progesterone,TFAM,tomelukast,tr…	cholic acid,CIDEC,KLF5,L-triiodothyronine,methotrexate,miR-217-5p (and other miRNAs w/seed ACUGCAU),nitrofurantoin,NR1I2,PCK1,PLIN5,poloxamer,PTEN,SCP2		G6PC,GNMT	HDAC1,HSPA5,LONP1,NFE2L2,RBM3,SQSTM1,TP53
atorvastatin	chemical drug		2		-1.115	4.4e-23	AMPK,atorvastatin,CAT,ERK,ERK1/2,F3,FOS,FOXO1,Jnk,Mapk,MAPK1,MAPK9,MDM2,MYC,NFkB (complex),NOS2,NR1H3,NR1I3,PI3K (complex),PPARA,PPARG,RAS,Ras homolog,RELA,Rock	ABCB10,ABCF1,ACAA2,ACADL,ACADM,ACADS,ACADVL,ACAT1,ACAT2,ACO2,ACTB,ACTN4,AK2,ALB,ALDH1B1,ALDH2,ALDH7A1,ALDOA,ANXA2,APOB,APOE,AQP8,AQP9,ARPC2,ARPC5,ARSB,ATAD3A,ATP1B1,Atp5e,ATP5PF,ATP5PO,BCKDHB,BCKDK,BDH1,BNIP3,C1QB,C1QBP,CAD,CAPZB,CD1D,CD36,CES1,Ces2a,Ces2c,Chil3/Chil4,CLIC4,CNP,COBLL1,COX6A1,COX6B1,CP,CPS1,CPT2,CS,CSAD,CTNNA1,CTNNA2,CTSC,CYCS,CYP27A1,CYP3A5,Cyp4a14,CYP4F2,CYP51A1,DDT,DLAT,DMD,ECI…	206 (25)	25				15-deoxy-delta-12,14 -PGJ 2,ABCA1,AMPK,ATM,CYP7A1,FDFT1,FLT1,Insulin,NOS2,PPARA,PPARG,PTGS2,SLCO1B3,VEGFA	ACE2,CAV1,cholesterol,CYBA,FOXO1,HBA1/HBA2,LEP,MYC,NOX4,SPP1,sterol,superoxide
TRAF2-TRAF5	complex		3	Activated	2.892	2.93e-22	ADCY5,Akt,BCL2,CDK1,CHUK,CREB1,ERK,FOXO1,HNF4A,HRAS,IKBKB,IRF3,IRF7,JUN,MAP2K1,MAP2K2,MAP3K,MAP3K1,MAP3K14,MAP3K3,MAP3K8,MAP4K4,Mapk,MAPK1,MAPK14,MAPK8,MAPK9,Mek,MYOD1,NFE2L2,NFkB (complex),NFKB1,NFKBIA,NFKBIB,PDCD6,PI3K (complex),Pkc(s),RAF1,REL,RELA,SPI1,SRC,SREBF1,STAT1,TICAM1,TRAF2,TRAF2-TRAF5,TRAF5,TXN	ACAA2,ACAD9,ACADM,ACADS,ACADVL,ACAT1,ACAT2,ACO2,ACTB,AGA,AK2,AK3,AK4,AKR1A1,AKR7A2,ALB,ALDH1B1,ALDH1L1,ALDH2,ALDH4A1,ALDH7A1,ANXA4,ANXA6,APOB,APOM,AQP8,ARF6,ARPC2,ARSB,ATP1A1,ATP1B1,Atp5e,ATP5F1A,AUH,BCKDHB,BCKDK,BDH1,CAPZA2,CBR1,CCNY,CD81,CELA1,Ces2c,Chil3/Chil4,CLIC4,CLPP,CMPK1,COBLL1,COQ3,COQ5,COQ7,COX4I1,CREG1,CS,CSAD,CTNNA1,CTNNA2,CTNNB1,CTNND1,CTSF,CTSH,CTSZ,CYC1,CYP27A1,Cyp4a14,CYP4F2,DBI,…	221 (49)	46
PDCD6IP	other		3	Activated	4.978	3e-22	Akt,AR,BTK,CBL,CD247,EGFR,ERBB2,ERK1/2,FLT1,IGF1R,IL6ST,LCK,Mapk,MAPK1,MAPK14,MAPK8,MTOR,NOTCH1,PDCD6IP,PDGFRB,PRKAA,RET,RUNX2,SRC,STAT1,STAT3,STAT5a/b,SYK,TGFB1,TP53,ZAP70	ABAT,ABCF1,ACAA2,ACADL,ACADS,ACADVL,ACAT1,ACO2,ACP2,Acp5,ACTA2,ACTB,ACTN4,ACTR2,ACTR3,AKR1A1,ALB,ALDH2,ALDH4A1,ALDH9A1,ANXA4,ANXA6,AQP8,AQP9,ARPC1B,ARSB,ASAH1,ASGR2,ATAD3A,ATP1A1,ATP1B1,ATP5F1B,ATP5F1C,ATP5F1D,Atp5k,ATP5MG,ATP5PB,ATP5PD,ATP5PF,ATP5PO,ATP5S,AUH,BDH1,BSG,C1QB,CAD,CAND1,CAPZA2,CD82,Cdc42,CELSR3,Ces2c,CFL1,CHDH,Chil3/Chil4,CIT,CLIC4,CLPP,CNP,COQ8A,COX5A,Cox5b,COX7A2,CP,CPOX,CPS1,CPT2…	227 (31)	30	TP53	OGA
MAP4K4	kinase		1	Inhibited	-6	4.79e-22	MAP4K4	ACAA2,ACADS,ACADVL,ACO2,ALDH4A1,AUH,BCKDHB,COQ3,COQ5,CYC1,DHODH,DLAT,DLD,DLST,FASN,GCDH,GRHPR,H6PD,HADH,HADHA,HADHB,HMGCL,IVD,KYAT3,NDUFA11,NDUFA3,NDUFA5,NDUFB7,NDUFS1,NDUFS4,NDUFV1,OGDH,PGM1,SUCLG1,UQCRC1,UQCRFS1	36 (1)	1					MTOR,NDUFAB1,NDUFV1,PPARG,SCP2,SREBF1
zileuton	chemical drug		3	Inhibited	-7.104	1.45e-21	2-amino-1-methyl-6-phenylimidazo-4-5-b-pyridine,9,10-dimethyl-1,2-benzanthracene,acetaminophen,AKT1,ALOX5,APH1A,AR,benzene,benzo(a)pyrene,carbon tetrachloride,CAT,cyclophosphamide,CYP1A2,CYP2B6,CYP2C8,CYP2C9,CYP2D6,CYP2E1,CYP3A5,EIF2AK3,ERK,ERK1/2,ethanol,FOXO1,HES1,losartan potassium,MAPK8,MDM2,MMP9,MPO,MTTP,MYC,NFkB (complex),NOTCH1,P38 MAPK,paclitaxel,PLG,PPARG,PSEN1,PSEN2,Secretase gamma,tamo…	ABAT,ABCB6,ABCF1,ACAA2,ACADL,ACADS,ACADVL,ACAT1,ACO2,ACP2,Acp5,ACTN4,ACTR3,AK2,AK4,ALB,ALDH1B1,ALDH2,ALDH4A1,ALDH7A1,ALDH9A1,ALDOA,ALG2,AMBP,ANXA2,ANXA6,APOB,ARPC1B,ARPC2,ASAH1,ASGR2,ATAD3A,Atp5e,ATP5F1B,ATP5F1C,Atp5k,ATP5PD,ATP5PF,ATP5PO,BCKDHA,BCKDHB,BNIP3,BSG,C1QBP,CA3,CAD,CAND1,CAPZB,CBR1,CCT8,CD1D,CD36,CD82,Cdc42,CDH2,CELSR3,Ces2c,CFB,CFL1,Chil3/Chil4,CIT,CLIC4,CLPP,CNP,COBLL1,COMT,COQ8A,COX…	253 (47)	40				PTGS2	ALOX5
triflusal	chemical drug		3		1.807	1.76e-21	ATF1,BAX,Creb,EGFR,ERK,ERK1/2,FOS,FOXO1,FOXO3,GATA3,GSK3B,IKBKB,IRS1,ITGB2,Jnk,MAP3K8,MAPK1,MAPK8,Mek,MTOR,MYC,NFkB (complex),NFKB1,NFKBIA,NOS2,PDE10A,PTGS2,RELA,STAT4,STAT5a/b,TP53,triflusal	AASS,ABAT,ABCB10,ABCF1,ACAA2,ACADL,ACADM,ACADVL,ACAT1,ACO2,ACP2,ACP6,ACTB,AK2,AKR1A1,ALDH1B1,ALDH4A1,ALDH7A1,ALDH9A1,ALDOA,ANXA2,ANXA4,ANXA6,APOE,ARPC1B,ARPC2,ARPC5,ARSB,ASAH1,ATAD3A,ATP1A1,ATP1B1,Atp5e,ATP5F1A,ATP5F1B,ATP5F1C,Atp5k,ATP5PB,ATP5PF,BCKDHB,BCKDK,BNIP3,BSG,C1QBP,CAD,CAND1,CAP1,CAPZA2,CAPZB,CD1D,CD82,Cdc42,CELSR3,Ces1b/Ces1c,CFB,Chil3/Chil4,CLPP,CNP,COBLL1,COMT,COQ8A,COX4I1,Cox5b,COX6…	240 (32)	30				NOS2	PTGS2
cilengitide	biologic drug		3	Inhibited	-6.197	2.6e-21	AHR,Akt,CBL,CDK1,cilengitide,COL18A1,CTNNB1,EGFR,ERK,ERK1/2,GSK3B,IGF1R,ITGAV,ITGB3,ITGB5,Jnk,KDR,LCP2,MAP2K1,MAPK1,MAPK3,MTOR,NFkB (complex),P38 MAPK,Pkc(s),RAC1,REL,SHC1,SMAD3,SRC,SYK,Tgf beta,TGFB1,TP53	ABAT,ABCB6,ABCF1,ACAA2,ACAD9,ACADL,ACADS,ACADVL,ACAT1,ACO2,ACP2,Acp5,ACTB,ACTN4,AGA,AKR1A1,ALDH1B1,ALDH1L1,ALDH4A1,ALDH7A1,ALDH9A1,ANXA2,ANXA4,ANXA6,AQP8,AQP9,ARPC1B,ARPC2,ARSB,ASAH1,ASGR2,ATAD3A,ATP1A1,ATP1B1,ATP5F1B,ATP5F1C,ATP5F1D,Atp5k,ATP5MG,ATP5PB,ATP5PD,ATP5PF,ATP5PO,ATP5S,BDH1,BSG,C1QB,CA3,CAD,CAND1,CAPZA2,CBR1,CCNY,CD1D,CD36,Cdc42,CELSR3,Ces1b/Ces1c,Ces2c,CFL1,CLIC4,CLPP,CLU,CMPK1,CNP,CO…	235 (34)	32					ITGB3
NCOA6	transcription regulator		3	Activated	5.608	3.9e-21	AHR,AKT1,APP,BRCA1,CREB1,CTNNB1,CYP19A1,EGF,EGFR,ERK,ERK1/2,ESR1,ESR2,GATA1,HIF1A,HSD17B4,IGF1R,L-triiodothyronine,Mapk,MAPK1,NCOA3,NCOA6,NFkB (complex),NFKBIA,Nr1h,NR4A1,P38 MAPK,Pkc(s),POMC,PRKCD,RELA,RUNX2,Rxr,RXRA,SHC1,SP1,SRC,T3-TR-RXR,tamoxifen,TP53	AASS,ABAT,ABCB10,ABCB6,ACAA2,ACADM,ACADS,ACADVL,ACAT1,ACO2,ACP2,ACTA2,ACTB,ACTN4,ACTR2,AK2,AK4,ALDH1B1,ALDH2,ALDH4A1,ALDH7A1,ALDH9A1,ALDOA,AMBP,ANXA2,ANXA4,ANXA6,APOB,APOE,APOM,AQP9,ARF6,ARPC1B,ARPC2,ARPC5L,ARSA,ARSB,ASAH1,ATAD3A,ATP11C,ATP1A1,ATP1B1,ATP5F1B,ATP5F1C,ATP5F1D,Atp5k,ATP5MG,ATP5PD,ATP5PO,ATP5S,ATP6V0D1,BCKDHB,BCKDK,CA3,CAD,CAND1,CAP1,CBR1,CD1D,CD36,Cdc42,CDC42BPB,CELSR3,Ces2c,CFL2,Ch…	287 (40)	40		GnRH analog		CYP7A1,SREBF1,T3-TR-RXR	HSPA5
5,5'-dithiobis(2-nitrobenzoic acid)	chemical reagent		3	Inhibited	-6.538	5.89e-21	5,5'-dithiobis(2-nitrobenzoic acid),AHR,Akt,BAX,CBL,CDK1,CTNNB1,CXCL12,EGFR,ERK,GSK3B,IGF1R,ITGA2B,ITGB3,KDR,LCP2,MMP1,MTOR,NFkB (complex),P38 MAPK,Pkc(s),PTK2B,RAC1,REL,SHC1,SRC,SYK,Tgf beta,TP53	ABAT,ABCB6,ACAA2,ACAD9,ACADL,ACADS,ACADVL,ACAT1,ACO2,ACP2,Acp5,ACTB,ACTN4,AGA,AKR1A1,ALDH1B1,ALDH2,ALDH4A1,ALDH7A1,ALDH9A1,ANXA2,ANXA4,ANXA6,APOE,ARPC1B,ARPC2,ARPC4,ASGR2,ATAD3A,ATP1A1,ATP5F1B,ATP5F1C,ATP5F1D,Atp5k,ATP5MG,ATP5PB,ATP5PD,ATP5PF,ATP5PO,ATP5S,BNIP3,CA3,CAD,CAND1,CAP1,CAPZA2,CBR1,CCNY,CD1D,CD36,Cdc42,CELSR3,Ces1b/Ces1c,CFB,Chil3/Chil4,CLIC4,CLPP,CLU,CMPK1,CNP,COQ8A,Cox5b,COX7A2,CP,CPO…	198 (29)	27					ITGB3,LCAT
HBA1/HBA2	transporter		1	Activated	4.796	2.15e-20	HBA1/HBA2	ATP5F1C,ATP5PO,Cox6c,CYC1,NDUFA11,NDUFA13,NDUFA3,NDUFA4,NDUFA5,NDUFA6,NDUFA9,NDUFB11,NDUFB4,NDUFB7,NDUFB8,NDUFS3,NDUFS4,NDUFS7,NDUFV1,NDUFV2,SDHA,SURF1,UQCRC1	23 (1)	1	HIPK2,L-triiodothyronine,MTOR	anakinra,atorvastatin,troglitazone		NDUFV1,SURF1	superoxide
EPHA3	kinase		3	Inhibited	-3.974	2.47e-20	Akt,AKT1,AR,BTK,CBL,CD247,Cdc42,CHUK,EFNA2,EGFR,EPHA3,ERBB2,FLT1,HRAS,IGF1R,IL6ST,JAK2,MAP3K1,Mapk,MAPK14,MAPK8,Metalloprotease,MMP3,MRTFA,MTOR,NFkB (complex),NFKB1,NOTCH1,PPARG,PRKAA,PRKCA,RAF1,RELA,RET,RHOA,RUNX2,SRC,SRF,STAT5a/b,SYK,TGFB1,TP53,ZAP70	ABAT,ABCF1,ACAA2,ACADL,ACADS,ACADVL,ACAT1,ACAT2,ACO2,ACP2,ACTA2,ACTB,ACTN4,ACTR2,ACTR3,AKR1A1,ALB,ALDH1B1,ALDH2,ALDH4A1,ALDH7A1,ALDH9A1,ANXA4,ANXA6,APOM,AQP8,AQP9,ARF6,ARPC4,ATAD3A,ATP1A1,ATP5F1C,ATP5F1D,Atp5k,ATP5MG,ATP5PB,ATP5PD,ATP5PO,ATP5S,AUH,BSG,C1QB,CAD,CAND1,CAPZA2,CD81,CD82,Cdc42,CELSR3,CES1,Ces1b/Ces1c,Ces2c,CFL1,CHDH,CIT,CLIC4,CLPP,CNP,COMT,COQ8A,COX5A,Cox5b,COX7A2,CPOX,CPS1,CPT2,Crip2…	228 (43)	41	SRPK1	genistein,mir-210,PRKAA1		CBL
ARG2	enzyme		3	Inhibited	-3.578	3.03e-20	26s Proteasome,ARG2,BAX,BCL2,Ca2+,EGFR,ERK,F3,FOXO1,GSK3B,HIF1A,IRS1,LIPE,MAPK1,MAPK8,mitomycin C,MMP9,MTOR,MYC,NFKB1,Nos,NOS1,NOS2,P2RY2,Pkc(s),PLC,PRKCA,PRKCD,PRKCE,STAT4	ABCB10,ABCF1,ACADL,ACADM,Acp5,ACP6,ACTB,ACTN4,AK2,AKR1A1,ALB,ALDOA,ANXA4,APOM,AQP9,ARPC2,ARSB,ATAD3A,ATP1B1,Atp5e,ATP5F1A,ATP5F1B,ATP5PB,BAK1,BCKDHB,BNIP3,BSG,C1QBP,CAD,CAPZA2,CAPZB,CD1D,CD82,Cdc42,Chil3/Chil4,CLIC4,CNP,COBLL1,COX4I1,COX6A1,COX6B1,CP,CPT2,CS,CTNNA1,CTNNA2,CTSA,CTSC,CTSF,CTSH,CTSS,CYCS,CYP27A1,DBI,DDT,DLAT,DMD,DSG2,ECSIT,ERP29,ETFA,FABP1,FAM162A,FARP1,FASN,FDPS,FDX1,FERMT2,GBA,GCS…	180 (30)	27	Insulin,testosterone	VEGFA			NOS2
bepridil	chemical drug		3	Inhibited	-5.55	4.19e-20	ADRA2A,ADRA2B,ADRA2C,AHR,Akt,BAX,bepridil,CACNA1C,CACNA1D,CACNA1H,CBL,CDK1,Creb,CTNNB1,EGFR,ERK,ERK1/2,GSK3B,IGF1R,ITGA3,ITGB3,Jnk,LCP2,Mapk,MAPK1,MAPK9,MTOR,NFkB (complex),Pkc(s),PLAU,PRKCA,PTK2B,RASGRF1,REL,SHC1,SRC,SYK,Tgf beta,TP53	AASS,ABAT,ABCB6,ACAA2,ACAD9,ACADL,ACADS,ACADVL,ACAT1,ACO2,ACP2,Acp5,ACTB,ACTN4,AGA,AKR1A1,ALDH1B1,ALDH2,ALDH4A1,ALDH7A1,ALDH9A1,ANXA2,ANXA4,ANXA6,APOE,APOM,ARPC1B,ARPC2,ARPC5,ARSB,ASAH1,ASGR2,ATAD3A,ATP1A1,ATP1B1,ATP5F1B,ATP5F1C,ATP5F1D,Atp5k,ATP5MG,ATP5PB,ATP5PD,ATP5PF,ATP5PO,ATP5S,CA3,CAD,CAND1,CAP1,CAPZA2,CBR1,CCNY,CD1D,CD36,Cdc42,CELSR3,Ces1b/Ces1c,Chil3/Chil4,CLIC4,CLPP,CLU,CMPK1,CNP,COMT,CO…	213 (39)	33					ITGB3
mannosylated lipoarabinomannan	chemical - endogenous non-mammalian		3	Inhibited	-5.5	6.99e-20	Akt,AMPK,BCL2,CBL,CD247,CD28,CD3,CD3E,CD79A,CD79B,CDK1,CHUK,CREB1,CTLA4,CXCL12,EGFR,ERK,ERK1/2,ESR1,HNRNPK,HRAS,IKBKB,IL15,ITGB1,ITK,JAK3,Jnk,LAT,LCK,LCP2,mannosylated lipoarabinomannan,Mapk,MAPK14,MAPK8,MAPK9,MTOR,NFkB (complex),NFKBIA,PIK3R1,PRKCD,PTGS2,REL,SHC1,STAT3,TCR,TLR2,TLR2/TLR4,TLR4,TP53,ZAP70	AASS,ABAT,ACAA2,ACAD9,ACADL,ACADM,ACADVL,ACAT1,ACO2,ACP2,Acp5,ACTB,ACTN4,ACTR2,ACTR3,AGA,AHCYL1,AK2,AK4,AKR1A1,ALB,ALDH1B1,ALDH4A1,ALDH7A1,ALDH9A1,ALDOA,ANXA2,ANXA4,ARF6,ARPC1B,ARPC2,ARPC4,ARPC5L,ASAH1,ATAD3A,ATP1A1,ATP5F1A,ATP5F1C,Atp5k,ATP5PB,ATP5PD,ATP5PF,ATP6V0D1,BAK1,BCKDK,BNIP3,BSG,CAD,CAND1,CAP1,CAPZA2,CCNY,CD1D,CD82,Cdc42,CDC42BPB,CELSR3,Ces1b/Ces1c,CFL2,Chil3/Chil4,CIT,CLIC4,CLPP,CLU,CMP…	256 (50)	47				NOS2	NFKBIA
steroid	chemical - endogenous mammalian		2		0.559	7.82e-20	CYP19A1,FOS,HSF1,JUN,MYC,NR1I2,PGR,PP2A,PPARA,steroid	ABCB10,ABCF1,ACAA2,ACADS,ACAT1,ACAT2,ACTB,ACTN4,AHCYL1,AK2,AK3,AK4,ALB,ALDH2,ALDOA,ANXA2,APOE,APOM,AQP8,AQP9,ARPC5,ATAD3A,ATP1B1,ATP5F1B,BAK1,BCKDHB,BCKDK,C1QB,C1QBP,CAD,CAPZB,CCT8,CD36,CES1,Ces2a,Ces2c,CLIC4,CLU,CNP,COBLL1,COX4I1,COX6A1,COX6B1,CPOX,CPS1,CPT2,CS,CSAD,CTBS,CTNNA1,CTSD,CYCS,CYP27A1,CYP3A5,Cyp4a14,CYP51A1,ECI1,ECSIT,EGFR,ENDOG,ENTPD5,ETHE1,FABP5,FARP1,FARS2,FTCD,FTH1,GAK,GAPDH,GCSH,…	157 (10)	10	TSPO	LEP		NR1I2,PPARA,PRL	MYC
PINK1	kinase		3	Inhibited	-2.204	7.98e-20	26s Proteasome,AIFM1,AKT1,AMPK,APEX1,AR,ATF2,BAX,BCL2,BCL2L1,CASP3,CAT,CDK1,CDK5,CDKN1A,CDKN1B,CREB1,CTNNB1,CXCR4,DICER1,EGFR,EIF2AK3,EIF4E,EIF4EBP1,EP300,GATA3,GCK,GSK3B,HIF1A,IKBKG,IL18,IRF3,MAP3K1,MAPK1,MFN2,MMP9,NOS2,OMA1,PARP1,PINK1,PPARG,PRKCD,PRKN,PTEN,PTK2B,RAF1,Rar,Rb,SEPT5,SNCA,TERT,TFEB,TP53,TRAF2,TRAP1,VEGFA,VHL	ABAT,ABCB10,ACADL,ACADS,ACADVL,ACAT1,ACAT2,ACP2,Acp5,ACTN4,ACTR3,AIFM1,AK3,ALB,ALDH2,ALDH4A1,ALDH9A1,ALDOA,ANXA2,ANXA6,APOE,AQP8,AQP9,ARPC1B,ARSA,ATAD3A,ATP1A1,ATP1B1,ATP5F1D,Atp5k,ATP5PF,ATP6V0C,BCKDHA,BDH1,BNIP3,BSG,C1QBP,CA5A,CAND1,CAP1,CAPZA2,CAPZB,CD36,Cdc42,CES1,CHCHD3,Chil3/Chil4,CLIC4,CLPB,CLPP,COMT,COQ8A,COX5A,Cox5b,COX6B1,COX7A2,CP,CPA1,CPOX,Crip2,CSTB,CTNNB1,CTSB,CTSC,CTSD,CTSH,CTSO,CT…	238 (57)	54	D-glucose	calcitriol		PRKN,TRAP1,VEGFA	superoxide
cyclooxygenase	group		3		0.477	8.58e-20	Akt,Cdc42,Creb,cyclooxygenase,CYP19A1,ERBB2,ERK,GNA12,GNAQ,IGF1R,LIN28B,Mapk,MAPK1,MDM2,MMP9,NFkB (complex),PI3K (complex),Pkc(s),PPARA,PPARG,PRKAA,PTEN,PTGS1,PTGS2,PTK2,STK11,TBXA2R,TP53	AASS,ABAT,ACADL,ACADM,ACADS,ACAT2,ACP2,Acp5,ACP6,ACTB,ACTN4,ALB,ALDH1B1,ALDH2,ALDH4A1,ALDH7A1,ALDH9A1,ANXA2,ANXA4,ANXA6,APOE,AQP8,AQP9,ARPC1B,ARPC2,ARPC5,ARSB,ATP1A1,ATP1B1,ATP5F1B,ATP5F1C,ATP5F1D,Atp5k,ATP5MG,ATP5PD,ATP5PF,ATP5PO,ATP5S,BAK1,BCKDK,BDH1,BNIP3,C1QB,CA3,CAND1,CAP1,CAPZA2,CD1D,CD82,Cdc42,CES1,CFB,CFL2,CHDH,Chil3/Chil4,CLIC4,CLPP,CLU,COMT,COQ8A,COX5A,COX7A2,CP,CPOX,CPT2,Crip2,CSAD,CST…	215 (28)	26	15-deoxy-delta-12,14 -PGJ 2	acetaminophen,beta-naphthoflavone,ethoxyquin,Z-LLL-CHO
trichloroacetic acid	chemical drug		2		1.612	8.89e-20	ACOX1,PPARA,trichloroacetic acid	ACAA2,ACADS,ACAT1,ACAT2,ALDH2,ANXA2,APOE,AQP8,AQP9,ATP5F1B,BCKDK,C1QB,CBR1,COX4I1,CPOX,CPS1,CPT2,CS,CSAD,CSTB,CTBS,CTSV,CYCS,CYP27A1,CYP51A1,DBI,DPP4,ECI1,EGFR,ENDOG,ETHE1,FABP1,FTCD,Gk,GPD2,HADH,HADHA,HADHB,HMGCS2,HSPA5,IDI1,KYAT3,LGALS3BP,LONP1,MT-CO2,OAT,Orm1 (includes others),OTC,PBLD,PC,PLSCR1,RBP4,RETSAT,SARDH,SCARB1,SERPINA1,SIRT5,SLC16A1,SLC25A20,SLCO2B1,SORD,TAGLN2,TPP1,UQCRC1,VNN1	65 (3)	2				ACOX1,PPARA
MEF2D-NFAT2-p300	complex		3	Activated	10.586	9.48e-20	Akt,AR,ATF2,BTK,CRTC2,EP300,ESR1,estrogen receptor,FN1,FOXA2,FOXO1,HIF1A,HNF4A,JUN,JUNB,KLF1,KLF13,MAP3K1,MDM2,MEF2D,MEF2D-NFAT2-p300,MYOD1,NFATC1,NFE2L2,NFkB (complex),PAK1,PARP1,PDX1,PLAGL2,PPARG,SP1,SP3,SRF,STAT3,T3-TR-RXR,TFAP2A,TP53,XBP1,ZEB1	AASS,ABAT,ACAA2,ACADL,ACADM,ACADS,ACADVL,ACAT1,ACO2,ACP2,Acp5,ACTN4,ACTR2,ACTR3,AKR1A1,AKR7A2,ALDH1B1,ALDH2,ALDH4A1,ALDH7A1,ALDH9A1,ALG2,ANXA4,ANXA6,APOB,AQP8,AQP9,ARPC1B,ARPC5L,ASAH1,ATP1A1,ATP1B1,Atp5e,ATP5F1A,ATP5F1B,ATP5F1C,Atp5k,ATP5PD,ATP5PO,ATP6V0D1,BAK1,BCKDHA,BDH1,BNIP3,BSG,CAD,CAND1,CAP1,CBR1,CD36,CD82,Cdc42,CDC42BPB,CELA1,CELSR3,CES1,Ces1b/Ces1c,Ces2c,CFB,CFL2,CIT,CLIC4,CLPP,COMT,COQ7,…	264 (39)	38
bezafibrate	chemical drug		2	Activated	3.713	1.08e-19	ACOX1,bezafibrate,PPARA,PPARD,PPARG	ACAA2,ACADL,ACADM,ACADS,ACADVL,ACAT1,ACAT2,ACTA2,ALDH2,ALDH9A1,ANXA2,APOB,APOE,AQP8,AQP9,ATP5F1B,ATP5PO,BCKDK,BDH1,BNIP3,CBR1,CD36,CES1,COX4I1,CPOX,CPS1,CPT2,CS,CSTB,CTBS,CTNNB1,CTSV,CYCS,CYP27A1,Cyp4a14,CYP51A1,DBI,DLAT,DPP4,ECI1,EGFR,ENDOG,ETHE1,FABP1,FABP5,FDPS,FN1,FTCD,GAPDH,Gk,GOT2,GPD2,HADH,HADHA,HADHB,HMGCS2,HP,HSPA5,IDI1,INSR,IVD,KYAT3,LGALS3BP,LOC102724788/PRODH,LONP1,MT-CO2,NPC1,NPC2,OA…	94 (5)	5				Acox,ACOX1,APEX1,FGF21,HAO1,HSPA5,INSIG1,PPARA,PPARD,PPARG,PPARGC1A,TDG	CYP7A1,D-glucose,Insulin,LEP,NOS2,TSPO
prostaglandin D2	chemical - endogenous mammalian		2	Activated	6.833	1.12e-19	ADCY,MAPK1,NFE2L2,NFkB (complex),Pld,PPARA,PPARD,PPARG,prostaglandin D2	ACAA2,ACADL,ACADM,ACADS,ACADVL,ACAT1,ACAT2,Acp5,ACTA2,AKR1A1,AKR7A2,ALDH1B1,ALDH2,ALDH7A1,ALDH9A1,ALDOA,ANXA2,APOB,AQP8,AQP9,ARSB,ATP1A1,ATP1B1,ATP5F1B,ATP5PO,BCKDK,BDH1,BNIP3,CBR1,CD36,CDH2,CELA1,CES1,CFB,CLPP,COQ7,COX4I1,CPS1,CPT2,CREG1,CS,CTNNA2,CTSB,CTSD,CYCS,CYP27A1,CYP3A5,Cyp4a14,CYP51A1,DBI,DDT,DLAT,DSTN,ECI1,EGFR,ENDOG,ENPP1,ENTPD5,EPB41,ERP29,ETHE1,FABP5,FASN,FDPS,FN1,FTCD,FTH1,FTL,FXYD1…	144 (9)	8	carrageenan,nicotinic acid,palmitic acid	PLA2R1		NFE2L2,PPARA,PPARD,PPARG,PRL
FCER2	transmembrane receptor		3	Activated	4.468	1.17e-19	26s Proteasome,AHR,AR,ATF1,ATF2,BAX,CCND1,CDKN1B,CEBPA,CHUK,Creb,CSF2,CTNNB1,EGFR,ERK,FCER2,FOS,FOXA2,FOXO1,FOXO3,GATA3,GSK3B,HIF1A,HNF4A,HTT,IL1B,IL6,IRF3,IRF4,IRF5,IRF7,MAP3K8,MAPK1,Mek,mitomycin C,MTOR,MYC,NFkB (complex),NFKB1,NFKBIA,NFKBIB,Nos,NOS2,NOTCH1,NR1I2,POU2F2,PPARG,PRKCD,REL,RELA,RXRA,SP1,STAT1,Stat3-Stat3,STAT5a/b,TP53,TP73	AASS,ABAT,ABCB10,ABCB6,ABCF1,ACAD9,ACADS,ACADVL,ACO2,ACP2,Acp5,ACTA2,ACTN4,ACTR3,AGA,AK2,ALDH1B1,ALDH2,ALDH4A1,ALDH7A1,ALDH9A1,ANXA2,ANXA6,APOE,AQP9,ARPC1B,ARPC2,ARPC5,ARSB,ASAH2,ATAD3A,ATP1B1,Atp5e,ATP5F1B,ATP5F1C,Atp5k,ATP5PB,ATP5PO,AUH,BCKDHA,BCKDHB,BCKDK,BDH1,C1QBP,CA3,CAD,CAND1,CAP1,CAPZA2,CAPZB,CBR1,CCNY,CD1D,CELSR3,Ces1b/Ces1c,Ces2a,CFB,Chil3/Chil4,CIT,CLIC4,CLPB,CLPP,CLU,CMPK1,CNP,COMT,CO…	297 (57)	55	calcitriol	mir-210,resiquimod		NFKBIA,NOS2
DNAJC3	other		3	Inhibited	-7.757	1.27e-19	AKT1,AMPK,Calcineurin protein(s),CDK1,CFTR,CHUK,DDIT3,DNAJC3,EIF2AK2,EIF2AK3,EIF2S1,ERK,ERN1,estrogen receptor,FOXO1,FOXO3,GSK3B,HSPA8,IFNAR1,Ikb,IKBKB,IRF1,Jnk,MAPK14,MCF2,NFE2L2,NFkB (complex),NFKBIA,P38 MAPK,STAT1,STAT3,STK11,TP53,TSC2	ABAT,ACAA2,ACADVL,ACAT1,ACO2,ACP2,ACP6,ACTN4,AK2,AKR1A1,AKR7A2,ALB,ALDH1B1,ALDH4A1,ALDH7A1,ALDH9A1,ALDOA,ANXA4,ANXA6,APOE,ARPC1B,ARPC2,ASAH1,ATP1A1,Atp5e,ATP5F1B,ATP5F1C,Atp5k,ATP5PF,ATP6V0C,BCKDK,BNIP3,CAD,CAND1,CAP1,CAPZA2,CBR1,CD1D,CD82,Cdc42,CELA1,CELSR3,CFB,Chil3/Chil4,CLIC4,CLPP,CLU,COQ7,COQ8A,Cox5b,COX7A2,CPA1,CPOX,Crip2,CS,CSTB,CTNNA1,CTSF,CTSH,CTSS,CTSV,CTSZ,Cyp2d26,Cyp4a14,CYP4F2,CYP51A…	216 (34)	33	1,2-dithiol-3-thione,chrysotile asbestos,ciprofloxacin,NFE2L2,PIK3R1				Ins1
strontium ranelate	chemical drug		3	Activated	10.711	1.27e-19	Akt,Alp,AR,AXIN1,CBL,CCND1,Creb,CTNNB1,ERK,ESRRA,EZH2,FOXO1,FOXO4,HDAC1,IFITM1,JUN,Mek,MYC,NANOG,NFATC1,NFkB (complex),P38 MAPK,PAK1,PRL,PTGS2,RAF1,RBL1,RBL2,SMAD3,SNAI2,strontium ranelate,TCF7L2,TP53,VDR	AASS,ABAT,ABCB10,ABCF1,ACAA2,ACADL,ACADM,ACADVL,ACAT1,ACAT2,ACO2,ACP2,Acp5,ACTA2,ACTN4,ACTR3,AK2,ALDH1B1,ALDH4A1,ALDH7A1,ALDH9A1,ALDOA,ANXA2,APOM,AQP8,AQP9,ARPC1B,ARPC2,ARPC5,ASAH1,ATAD3A,ATP1A1,Atp5e,ATP5F1A,ATP5F1B,ATP5F1C,Atp5k,ATP5PD,ATP5PF,BCKDHB,BNIP3,BSG,C1QBP,CA3,CA5A,CAD,CAND1,CAPZB,CD82,Cdc42,CDH2,CELSR3,Ces1b/Ces1c,CFB,CIT,CLIC4,CLPP,COBLL1,COMT,COQ8A,COX4I1,Cox5b,COX6A1,COX6B1,COX7A2,…	246 (34)	32
zerumbone	chemical - endogenous non-mammalian		3		1.471	1.5e-19	AHR,AKT1,AMPK,APEX1,AR,ATF2,Calcineurin protein(s),CASP3,CASP9,CAT,CCND1,CSF2,CTNNB1,DDIT3,EIF2AK3,EIF2S1,ERN1,FOS,FOXO1,FOXO3,GATA4,GNRH,GSK3B,HIF1A,HNF4A,HTT,IKK (complex),IL1B,IL6,IRF3,IRF4,MAP3K1,Mapk,MAPK1,mir-21,MTOR,NFE2L2,NFkB (complex),NFKB1,NFKBIA,NOS2,NOTCH2,NR1I2,P38 MAPK,POU2F2,PPARG,PRKN,PTEN,PXR ligand-PXR-Retinoic acid-RXRα,REL,RELA,RXRA,SP1,SRC,STAT3,Stat3-Stat3,STAT4,STK11,TP53,…	ABAT,ABCB10,ABCB6,ACAD9,ACADS,ACADVL,ACP2,ACTB,ACTN4,ACTR3,AGA,AK2,AKR7A2,ALDH1B1,ALDH2,ALDH4A1,ALDH7A1,ALDH9A1,ANXA2,ANXA6,APOE,AQP8,AQP9,ARF6,ARPC1B,ARPC5,ARSB,ASAH2,ATP1B1,Atp5e,ATP5F1C,Atp5k,ATP5PB,ATP5PF,ATP5PO,ATP6V0C,BCKDHA,BCKDK,BDH1,BNIP3,CA3,CAND1,CAP1,CAPZA2,CBR1,CCNY,CCT8,CD82,CDH2,CELA1,CELSR3,Ces2a,CFB,CIT,CLIC4,CLPB,CLU,CMPK1,CNP,COQ7,COQ8A,COX5A,Cox5b,COX7A2,CP,CPA1,CPT2,Crip2,CST…	289 (62)	58				TP53	BCL2A1,BIRC5,MYC,NFKBIA,PTGS2
TXNIP	other		2		1	1.64e-19	Ap1,CASP1,MAPK8,MTOR,NFkB (complex),PPARA,PPARG,TP53,TXN,TXNIP	ABAT,ACADL,ACADS,ACAT2,ACO2,ACP2,ACTA2,ACTN4,AKR1A1,ALB,ALDH1B1,ALDH2,ALDH4A1,ALDH7A1,ALDH9A1,ANXA2,ANXA4,ANXA6,AQP8,AQP9,ARPC1B,ATP1A1,ATP5F1B,ATP5F1C,Atp5k,ATP5PB,ATP5PO,BAK1,BCKDK,BDH1,BNIP3,C1QB,CAND1,CAP1,CD36,CD82,Cdc42,CDH2,CELSR3,CES1,Ces1b/Ces1c,CFB,CLIC4,CLPP,CLU,CNP,COQ8A,COX4I1,Cox5b,COX7A2,CP,CPOX,CPS1,CPT2,Crip2,CS,CSAD,CSTB,CTSB,CTSD,CTSF,CTSH,CYCS,CYP27A1,CYP3A5,Cyp4a14,CYP51A1,DL…	169 (10)	10	calcitriol,fenofibrate,glucosamine,MKNK1,PIK3R1	FOXO1,MAX,metribolone,myxothiazol,NR1H4,oleic acid,palmitic acid		DDIT4,MAP3K5,NOX4,PTGS2,TP53,VEGFA	cholesterol,Cyclin A,FGF21,G0S2,PPARA,PPARG,PPARGC1A,STARD4
arachidonic acid	chemical - endogenous mammalian		2	Activated	4.355	1.96e-19	Akt,AKT1,AKT2,ALOX5,arachidonic acid,AREG,ATF2,Calmodulin,ERBB4,ERK,ERK1/2,Focal adhesion kinase,FOS,FST,G6PC,HSF1,INHBA,Jnk,Mapk,MAPK1,MAPK14,MAPK3,NFE2L2,P38 MAPK,PI3K (complex),PPARA,PPARG,PRKCA,PRKCZ,PTGS2,SREBF1,SYK,TP53	ABAT,ACAA2,ACADL,ACADM,ACADS,ACADVL,ACAT1,ACAT2,ACO2,ACP2,ACTB,ACTN4,AKR1A1,AKR7A2,ALB,ALDH2,ALDH4A1,ALDH9A1,ANXA6,APOM,AQP8,AQP9,ARPC1B,ARPC2,ARSB,ASAH1,ATP1A1,ATP1B1,ATP5F1B,ATP5F1C,Atp5k,ATP5PO,BAK1,BCKDHA,BCKDK,BDH1,BNIP3,BSG,C1QB,CAND1,CAP1,CBR1,CCT8,CD1D,CD36,CD82,Cdc42,CELA1,CELSR3,CES1,Ces1b/Ces1c,CFB,Chil3/Chil4,CLIC4,CLPP,CLU,COQ7,COQ8A,Cox5b,COX6A1,COX7A2,CP,CPOX,CPT2,CREG1,Crip2,CS,CS…	216 (33)	33	10-shogaol,ELOVL5,linoleic acid,MYC,PRL,TRH	sirolimus		Acox,ACOX1,ALOX5,Collagen type I,FST,NFE2L2,PNPLA2,PPARA,PTGS2,SMPD1,STAR,superoxide,TP53	ABCA1,BCL2A1,G6PC,INSIG2,NFKBIA,palmitic acid,SREBF1,testosterone
P4HB	enzyme		3	Activated	7.018	2.49e-19	AHR,Akt,BAX,CBL,CDK1,CTNNB1,EGFR,ERK,ERK1/2,F3,GSK3B,IGF1R,ITGA2B,ITGB3,Jnk,KDR,LCP2,MTOR,NFkB (complex),P4HB,Pdi,Pkc(s),PTK2B,RAC1,REL,SHC1,SRC,SYK,Tgf beta,TP53	ABAT,ABCB6,ACAA2,ACAD9,ACADL,ACADS,ACADVL,ACAT1,ACO2,ACP2,Acp5,ACTB,ACTN4,AGA,AKR1A1,ALDH1B1,ALDH2,ALDH4A1,ALDH7A1,ALDH9A1,ANXA2,ANXA4,ANXA6,APOE,ARPC1B,ARPC2,ASAH1,ASGR2,ATAD3A,ATP1A1,ATP5F1B,ATP5F1C,ATP5F1D,Atp5k,ATP5MG,ATP5PB,ATP5PD,ATP5PF,ATP5PO,ATP5S,BNIP3,CA3,CAD,CAND1,CAP1,CAPZA2,CBR1,CCNY,CD1D,CD36,Cdc42,CELSR3,Ces1b/Ces1c,CFB,CLIC4,CLPP,CLU,CMPK1,CNP,COQ8A,Cox5b,COX7A2,CP,CPOX,CPT2,Crip2…	199 (30)	28	arsenic trioxide,carbon tetrachloride,CETP,mibolerone,TP53	HOXA10,HSPA5,mir-210,PRKAA2,PRL		ITGB3
benomyl	chemical toxicant		3		1.717	2.61e-19	AHR,AKT1,ALDH2,AMPK,APBB1,APP,benomyl,BMPR2,BRCA1,CDKN1B,Creb,CTNNB1,CYP19A1,EGF,EGFR,ERK,ERK1/2,ESR1,ESR2,FOXO1,GATA1,HSD17B4,IGF1R,MAPK1,MAPK14,NFkB (complex),Nr1h,P38 MAPK,PI3K (complex),Pkc(s),PRKAA1,PRKAA2,PRKCD,PRKG1,RELA,RUNX2,SHC1,SMAD3,SP1,SRC,STAT3,STAT6,tamoxifen,TERT,Tgf beta,TP53,VASP	AASS,ABAT,ABCB10,ABCB6,ACAA2,ACADL,ACADM,ACADS,ACADVL,ACAT1,ACO2,ACP2,Acp5,ACTA2,ACTB,ACTN4,ACTR2,ALDH1B1,ALDH2,ALDH4A1,ALDH7A1,ALDH9A1,AMBP,ANXA2,ANXA4,ANXA6,APOE,AQP9,ARF6,ARPC1B,ARPC2,ARPC5,ARPC5L,ARSB,ASGR2,ATAD3A,ATP11C,ATP1B1,Atp5e,ATP5F1B,ATP5F1C,ATP5F1D,Atp5k,ATP5MG,ATP5PD,ATP5PF,ATP5PO,ATP5S,ATP6V0D1,AUH,BCKDHB,CA3,CAD,CAND1,CAP1,CAPZA2,CBR1,CD1D,CDC42BPB,CEL,CELSR3,Ces1b/Ces1c,Ces2c,CFL…	266 (47)	45
ITGB3	transmembrane receptor		2	Activated	6.965	2.81e-19	AHR,Akt,BAX,CBL,CDK1,CTNNB1,EGFR,ERK,ERK1/2,GSK3B,IGF1R,ITGB3,Jnk,KDR,LCP2,MTOR,NFkB (complex),Pkc(s),PTK2B,RAC1,REL,SHC1,SRC,SYK,Tgf beta,TP53	ABAT,ABCB6,ACAA2,ACAD9,ACADL,ACADS,ACADVL,ACAT1,ACO2,ACP2,Acp5,ACTB,ACTN4,AGA,AKR1A1,ALDH1B1,ALDH2,ALDH4A1,ALDH7A1,ALDH9A1,ANXA2,ANXA4,ANXA6,APOE,ARPC1B,ARPC2,ASAH1,ASGR2,ATAD3A,ATP1A1,ATP5F1B,ATP5F1C,ATP5F1D,Atp5k,ATP5MG,ATP5PB,ATP5PD,ATP5PF,ATP5PO,ATP5S,BNIP3,CA3,CAD,CAND1,CAP1,CAPZA2,CBR1,CCNY,CD1D,CD36,Cdc42,CELSR3,Ces1b/Ces1c,CFB,CLIC4,CLPP,CLU,CMPK1,CNP,COQ8A,Cox5b,COX7A2,CP,CPOX,CPT2,Crip2…	198 (26)	26	ALOX5,CCR1,CTNNAL1,CV 3988,EDN3,eflornithine,FN1,HOXA10,L-triiodothyronine,linolenic acid,manganese chloride,MIA,P4HB,PRKAA2,SPP1,VEGFA	5,5'-dithiobis(2-nitrobenzoic acid),bepridil,calphostin C,cilengitide,Collagen type III,Collagen type V,irbesartan,wortmannin		CBL,cholesterol,LIMS1,SHC1,TP53	D-glucose,MTOR
NCX-4040	chemical drug		3		1.951	3.47e-19	2-amino-1-methyl-6-phenylimidazo-4-5-b-pyridine,20s proteasome,acetaminophen,Akt,AKT1,APEX1,BAX,BCL2,benzo(a)pyrene,BID,CASP3,CASP9,CAT,CHUK,CYP,CYP1A1,CYP1A2,CYP1B1,DICER1,ERK,IKBKB,IL18,isoflurane,Jnk,MAP3K1,MAPK8,MAPK9,methimazole,MTOR,NCX-4040,NFkB (complex),NFKBIA,PRKCD,PRKN,PSMB5,PTEN,PTGS2,REL,SMPD2,TCF7L2,TP53	ABAT,ABCB10,ABCB6,ACAD9,ACADL,ACADM,ACADVL,ACAT1,ACP2,Acp5,ACTB,ACTN4,AGA,AK2,AK4,AKR1A1,ALDH1B1,ALDH4A1,ALDH7A1,ALDH9A1,ALG2,ANXA2,ANXA4,ANXA6,AQP9,ARPC1B,ARPC2,ASAH1,ATP1A1,ATP5F1A,ATP5F1C,Atp5k,ATP5PB,BCKDHA,BCKDK,BNIP3,BSG,CA3,CAD,CAND1,CAP1,CAPZA2,CCNY,CCT8,CD1D,CD82,Cdc42,CES1,Ces1b/Ces1c,CFB,Chil3/Chil4,CLIC4,CLPP,CLU,CMPK1,CNP,COMT,COQ8A,COX4I1,COX5A,COX7A2,CP,CPOX,CPS1,Crip2,CSTB,CTNNB1,…	221 (41)	37				NFKBIA,superoxide	CYP1A1,NOS2
CYP1A1	enzyme		3	Activated	6.887	3.69e-19	2-acetylaminofluorene,2-amino-1-methyl-6-phenylimidazo-4-5-b-pyridine,9,10-dimethyl-1,2-benzanthracene,AHR,aristolochic acid I,ASAH1,benzo(a)pyrene,benzo(a)pyrene 7,8-dihydrodiol,CAT,CHUK,CYP1A1,CYP1B1,dacarbazine,ERK,ERK1/2,HRAS,Jnk,JUN,Mapk,MAPK8,MMP9,NR1I2,P38 MAPK,PAK1,polycyclic aromatic hydrocarbons,STAT1,STAT5a/b,TP53	ABAT,ABCB6,ACAA2,ACADVL,ACAT1,ACO2,ACP2,Acp5,ACTN4,ALDH2,ALDH4A1,ALDH9A1,ALG2,ANXA2,ANXA4,APOM,ARF6,ARPC1B,ARPC2,ASAH1,ATP1A1,ATP5F1B,ATP5F1C,Atp5k,ATP5PF,BAK1,BNIP3,CAND1,CAP1,CBR1,CCT8,CD1D,CD81,CD82,Cdc42,CELSR3,CES1,Ces1b/Ces1c,Ces2a,Ces2c,Chil3/Chil4,CLIC4,CLPP,COMT,COQ8A,Cox5b,COX7A2,CP,CPOX,Crip2,CSTB,CTNND1,CTSF,CTSH,CTSS,CTSV,CTSZ,CYCS,CYP27A1,DBI,DLD,DLG1,DSTN,EGFR,ENTPD5,EPB41L5,ERP29,…	167 (28)	25	3,4,5,3',4'-pentachlorobiphenyl,ABCB6,Ahr-Arnt,Ahr-aryl hydrocarbon-Arnt,amiodarone,beta-naphthoflavone,calcitriol,coal tar,GNMT,HNF4A,mono-(2-ethylhexyl)phthalate,NO 1886,omeprazole,pirinixic acid,PPARGC1A,rosiglitazone,SIRT1,SMARCA4,TP53,Z-LLL-CHO	1,1,2,2-tetrachloroethane,acephate,actinomycin D,arsenic trioxide,clofibrate,cobalt chloride,colcemid,Cu2+,di(2-ethylhexyl) phthalate,genistein,gentamicin,harmine,Ins1,Insulin,isosorbide dinitrate,N-acetyl-L-cysteine,NCX-4040,ursodeoxycholic acid		2-amino-1-methyl-6-phenylimidazo-4-5-b-pyridine,Cyp1a,RBBP4
anisindione	chemical drug		3	Inhibited	-6.265	3.75e-19	ALOX5,anisindione,EIF2AK3,ERK,GGCX,MGP,MTTP,MYC,P38 MAPK,PPARG,TGFB1,TP53	ABAT,ABCB10,ABCF1,ACAA2,ACADM,ACADS,ACADVL,ACAT1,ACO2,ACP2,Acp5,ACTB,ACTN4,AK2,ALB,ALDH2,ALDH4A1,ALDH9A1,ALDOA,ANXA2,ANXA6,APOB,AQP8,AQP9,ARPC1B,ARPC2,ASGR2,ATAD3A,ATP1A1,ATP5F1C,Atp5k,ATP5PO,BAK1,BCKDHB,BNIP3,BSG,C1QB,C1QBP,CAD,CAND1,CAPZB,CD1D,CD36,CD82,Cdc42,CDH2,CELA1,CELSR3,CES1,Ces1b/Ces1c,Ces2c,CFB,CFL1,CLIC4,CLPP,CNP,COBLL1,COQ8A,COX5A,Cox5b,COX6A1,COX6B1,COX7A2,CP,CPA1,CPOX,Crip2,CS,CSTB…	211 (12)	10					ALOX5
LTBP1	other		3	Inhibited	-6.741	4.18e-19	AKT1,AMPK,ATF2,BAK1,BAX,BCL2,BCL2L1,BTK,CCND1,Cdc42,CDK1,CEBPB,Creb,CREB1,DDIT3,DUSP1,EDN1,EIF4E,ERK,ESR1,estrogen receptor,FOS,FOXO1,FOXO3,GSK3B,ITK,LTBP1,MAP2K1,MAPK1,MAPK7,MKNK1,MTOR,MYC,MYCN,NFE2L2,NFkB (complex),NFKB1,NLK,NOS2,NPPB,NR4A2,P38 MAPK,PI3K (complex),PPARA,PPARG,RELA,RUNX2,RXRA,SHC1,SIRT1,Smad2/3,SP1,SRF,STAT6,STK11,TNFRSF1A,TP53,TRAF2,TSC2	AASS,ABAT,ABCB10,ABCB7,ABCF1,ACADL,ACAT1,ACP2,ACP6,ACTN4,ACTR2,AIFM1,AK2,AK4,AKR1A1,AKR7A2,ALDH1B1,ALDH1L1,ALDH2,ALDH4A1,ALDH7A1,ALDH9A1,ALDOA,ANXA6,APOB,AQP8,AQP9,ARF6,ARPC1B,ARPC2,ARPC5,ARPC5L,ARSB,ATAD3A,ATP1A1,Atp5e,ATP5F1B,ATP5F1C,Atp5k,ATP5PB,ATP5PF,ATP5PO,ATP6V0C,ATP6V0D1,AUH,BCKDHA,BCKDHB,BCKDK,BDH1,C1QB,C1QBP,CAD,CAND1,CAP1,CBR1,CD1D,Cdc42,CDC42BPB,CEL,CELA1,CELSR3,Ces2c,CFL2,Chil3/Chil4…	291 (59)	56	NR1I2,TP53	PKD1		Smad2/3	PIM2
CD80/CD86	group		3	Activated	3.845	4.28e-19	Akt,AKT1,CBL,CD247,CD28,CD3,CD80,CD80/CD86,CD86,CDC42,CDK1,CHUK,Creb,CREB1,CTLA4,ERK,ERK1/2,FOXO1,GATA3,GSK3B,IFNG,IKBKB,IL4,ITK,JAK2,Jnk,JUN,LCK,LCP2,MAP3K1,MAPK1,MAPK14,MAPK8,MAPK9,MTOR,Nfat (family),NFATC2,NFkB (complex),NFKB1,NFKBIA,P38 MAPK,PAK1,PI3K (complex),PRMT1,PTEN,RAF1,REL,RELA,SP1,STAT1,STAT3,STAT4,STAT6,TCR,ZAP70	AASS,ACAA2,ACAD9,ACADL,ACADM,ACAT2,ACO2,ACP6,ACTB,ACTR3,AGA,AHCYL1,AK2,AK4,AKR1A1,ALB,ALDH1B1,ALDH1L1,ALDH2,ALDH7A1,ANXA2,ANXA4,ANXA6,APOM,AQP9,ARPC2,ARPC5,ASAH1,Atp5e,ATP5F1A,ATP5F1B,ATP5F1C,ATP5MD,ATP5PB,ATP5PD,ATP5PF,AUH,BCKDK,BSG,C1QB,CA3,CAND1,CAPZA2,CCNY,CD1D,Cdc42,CEL,CELSR3,CES1,Ces1b/Ces1c,Ces2c,CLIC4,CLU,CMPK1,CNP,COBLL1,COMT,COX5A,CP,CPOX,CS,CTNNA1,CTNNA2,CTNND1,CTSF,CTSH,CTSS,CYC1,CYC…	260 (55)	52
phosphatidylethanolamine	chemical - endogenous mammalian		3	Inhibited	-6.319	5.07e-19	ALOX5,CYP27A1,CYP7A1,EIF2AK3,ERK,MTTP,MYC,P38 MAPK,phosphatidylethanolamine,PPARG,STAT3,TGFB1,TP53	ABAT,ABCB10,ABCF1,ACAA2,ACADM,ACADS,ACADVL,ACAT1,ACO2,ACP2,Acp5,ACTB,ACTN4,AK2,ALB,ALDH2,ALDH4A1,ALDH9A1,ALDOA,ANXA2,ANXA6,APOB,APOE,AQP8,AQP9,ARPC1B,ARPC2,ASGR2,ATAD3A,ATP1A1,ATP5F1C,Atp5k,ATP5PO,BAK1,BCKDHB,BNIP3,BSG,C1QB,C1QBP,CAD,CAND1,CAPZB,CD1D,CD36,CD82,Cdc42,CELSR3,CES1,Ces1b/Ces1c,Ces2c,CFB,CFL1,CLIC4,CLPP,CNP,COBLL1,COQ8A,COX5A,Cox5b,COX6A1,COX6B1,COX7A2,CP,CPA1,CPOX,Crip2,CS,CSTB,CTNNA…	212 (13)	12	amiodarone,clofibrate,oleic acid,SMPD1				ALOX5
clofenapate	chemical drug		2		1.612	5.19e-19	ACOX1,clofenapate,PPARA	ACAA2,ACADS,ACAT1,ACAT2,ALDH2,ANXA2,APOE,AQP8,AQP9,ATP5F1B,BCKDK,C1QB,CBR1,COX4I1,CPOX,CPS1,CPT2,CS,CSAD,CSTB,CTBS,CTSV,CYCS,CYP27A1,CYP51A1,DBI,DPP4,ECI1,EGFR,ENDOG,ETHE1,FABP1,FTCD,Gk,GPD2,HADH,HADHA,HADHB,HMGCS2,HSPA5,IDI1,KYAT3,LGALS3BP,LONP1,MT-CO2,OAT,Orm1 (includes others),OTC,PBLD,PC,PLSCR1,RBP4,RETSAT,SARDH,SCARB1,SERPINA1,SIRT5,SLC16A1,SLC25A20,SLCO2B1,SORD,TAGLN2,TPP1,UQCRC1,VNN1	65 (3)	2				ACOX1,PPARA
Ubiquitin	group		2	Inhibited	-5.642	5.66e-19	Akt,CCND1,EGR1,ERBB2,MAP3K7,PPARA,PRKN,PTTG1,SMAD2,SMAD3,SMAD4,SYK,TP53,Ubiquitin	ABAT,ACAA2,ACADL,ACADM,ACADS,ACADVL,ACAT1,ACAT2,ACO2,ACP2,ACTB,ACTN4,ALB,ALDH2,ALDH4A1,ALDH9A1,ANXA4,ANXA6,AQP8,AQP9,ARPC1B,ATP1A1,ATP5F1A,ATP5F1B,ATP5F1C,Atp5k,BAK1,BCKDK,BNIP3,C1QB,CAND1,CAP1,CAPZA2,CD82,Cdc42,CDH2,CELSR3,Ces1b/Ces1c,CFB,CHDH,CLIC4,CLPP,COQ8A,COX4I1,COX7A2,CP,CPOX,CPT2,Crip2,CS,CSAD,CSTB,CTSB,CTSF,CTSH,CYCS,CYP27A1,Cyp4a14,CYP51A1,DBI,DLD,DLG1,DPP4,DSTN,ECI1,ENDOG,ENPEP,ETFA,ET…	172 (14)	14	MYC,prostaglandin A2	BARD1,pioglitazone,UBE4B,Z-LLL-CHO		CHEK2,PRKN	HSPA5,PPARA,PTTG1,TP53
farglitazar	chemical drug		2	Activated	3.623	6.88e-19	farglitazar,PPARA,PPARG	ACAA2,ACADL,ACADM,ACADS,ACADVL,ACAT1,ACAT2,ACTA2,ALDH2,ANXA2,APOE,AQP8,AQP9,ATP1A1,ATP5F1B,ATP5PO,BCKDK,BDH1,C1QB,CD36,CES1,COX4I1,CPS1,CPT2,CS,CSAD,CTNNB1,CYCS,CYP27A1,Cyp4a14,CYP51A1,DBI,DLAT,ECI1,EGFR,ENDOG,ETHE1,FABP1,FABP5,FASN,FDPS,FN1,FTCD,GAPDH,Gk,GPD2,GSTP1,HADH,HADHA,HADHB,HMGCS2,HP,IDI1,INSR,IVD,KYAT3,LOC102724788/PRODH,MT-CO2,PBLD,PC,PF4,RBP4,RETSAT,SARDH,SCARB1,SELENBP1,SERPINA1,SIRT…	78 (3)	3				PPARA,PPARG
CAP1	other	1.313	3	Inhibited	-2.482	6.91e-19	Akt,AR,BTK,CAP1,CBL,CCND1,CD247,Cdc42,CREB1,CXCL8,EGFR,EPHA2,ERBB2,ERK1/2,FLT1,GSK3B,IGF1R,IL6,Jnk,MAP2K1,Mapk,MAPK1,MAPK14,MTOR,MYD88,NEDD9,NFkB (complex),NOTCH1,P38 MAPK,PIK3R1,PRKAA,PTEN,PTK2,RET,RUNX2,SRC,STAT1,STAT3,SYK,TGFB1,TP53,TSC2,ZAP70	ABAT,ABCF1,ACADL,ACADS,ACADVL,ACAT1,ACP2,ACTA2,ACTB,ACTR2,ACTR3,AK3,AK4,AKR1A1,ALDH1B1,ALDH1L1,ALDH2,ALDH4A1,ALDH7A1,ALDH9A1,ANXA4,ANXA6,APOB,AQP8,AQP9,ARPC1B,ARSB,ASAH1,ASGR2,ATAD3A,ATP1B1,ATP5F1B,ATP5F1C,ATP5F1D,Atp5k,ATP5MG,ATP5PB,ATP5PD,ATP5PF,ATP5PO,ATP5S,ATP6V0C,AUH,BDH1,BSG,C1QB,CA3,CAD,CAND1,CAPZA2,Cdc42,CES1,Ces2c,CFL1,CHDH,CIT,CLPP,CNP,COQ8A,COX7A2,CPOX,CPS1,CPT2,CREG1,Crip2,CSTB,CTNNA2…	247 (43)	42	D-glucose,thiazolidinedione	miR-1-3p (and other miRNAs w/seed GGAAUGU),PSEN2,TP53		CBL
ALOX5	enzyme		2	Activated	6.349	7.47e-19	ALOX5,EIF2AK3,ERK,MTTP,MYC,P38 MAPK,PPARG,TGFB1,TP53	ABAT,ABCB10,ABCF1,ACAA2,ACADM,ACADS,ACADVL,ACAT1,ACO2,ACP2,Acp5,ACTB,ACTN4,AK2,ALB,ALDH2,ALDH4A1,ALDH9A1,ALDOA,ANXA2,ANXA6,APOB,AQP8,AQP9,ARPC1B,ARPC2,ASGR2,ATAD3A,ATP1A1,ATP5F1C,Atp5k,ATP5PO,BAK1,BCKDHB,BNIP3,BSG,C1QB,C1QBP,CAD,CAND1,CAPZB,CD1D,CD36,CD82,Cdc42,CDH2,CELSR3,CES1,Ces1b/Ces1c,Ces2c,CFB,CFL1,CLIC4,CLPP,CNP,COBLL1,COQ8A,COX5A,Cox5b,COX6A1,COX6B1,COX7A2,CP,CPA1,CPOX,Crip2,CS,CSTB,CTNNA…	210 (9)	9	4-methylnitrosoamino-1-(3-pyridinyl)-1-butanone,ALOX5AP,arachidonic acid,calcitriol,rosiglitazone	anisindione,oleic acid,phosphatidylethanolamine,zileuton		ACOX1,ITGB3,PPARA,PPARG,superoxide	LEP,NOS2,PTGS2
SB-3CT compound	chemical - protease inhibitor		3	Inhibited	-4.02	8.56e-19	ADAM17,Akt,APP,Creb,CXCL12,CXCL8,EGFR,EIF4E,ERBB3,HBEGF,IGF1R,MMP2,MMP9,MTOR,NFkB (complex),NFKB1,NOTCH1,P38 MAPK,RELA,SB-3CT compound,TGFB1,TNF,VEGFA	AASS,ABCF1,ACADL,ACADVL,Acp5,ACTA2,AK2,AK4,AKR1A1,ALAD,ALDH1B1,ALDH7A1,ALDOA,ANXA2,AQP8,ARPC4,ARPC5,ATAD3A,ATP1A1,ATP5F1B,ATP5F1D,ATP5MG,ATP5PB,ATP5PD,ATP5PF,ATP5PO,ATP5S,BBOX1,BCKDHA,BCKDHB,BDH1,BNIP3,BSG,C1QB,CAD,CAP1,CAPZA2,CAPZB,Ces2c,CFL1,CNP,COMT,COX5A,Cox5b,COX6B1,CP,CS,CSTB,CTNNB1,CTSB,CTSC,CTSD,CTSF,CTSH,CTSS,CTSZ,CYC1,CYCS,CYFIP1,CYP27A1,CYP3A5,CYP51A1,DBI,DECR1,DGUOK,DLD,DMD,DSG2,ECHS1…	201 (23)	22
RBM3	other		3	Inhibited	-7.228	1.15e-18	Akt,AMPK,ATF4,Calcineurin protein(s),DDIT3,EIF2A,EIF2AK3,EIF2S1,ERN1,FOXO1,FOXO3,Gsk3,GSK3B,IFNAR1,Jnk,NFE2L2,NFkB (complex),P38 MAPK,PPARG,RBM3,STAT1,STK11,TSC2	ACAA2,ACADM,ACADS,ACO2,Acp5,ACP6,AKR1A1,AKR7A2,ALB,ALDH1B1,ALDH7A1,ALDOA,ANXA2,ASAH1,ATP1A1,Atp5e,ATP5F1A,ATP5F1B,ATP5PF,ATP5PO,ATP6V0C,BDH1,BNIP3,CAD,CBR1,CD36,CD82,CDH2,CELA1,CES1,CFB,Chil3/Chil4,CLPP,COQ7,CP,CPA1,CPOX,CPT2,CS,CTSD,CTSS,CTSV,CYP27A1,CYP3A5,Cyp4a14,CYP4F2,DLAT,DPP7,DSTN,EGFR,ENPP1,ENTPD5,EPB41,ERO1B,ERP29,FABP5,FDPS,FDXR,FHIT,FTH1,FTL,FXYD1,GALC,GAPDH,GARS,GAS2,Gk,GNA11,GNAI2,GN…	162 (23)	21	ciprofibrate,FN1,TP53	ACOX1
Z-LLL-CHO	chemical - protease inhibitor		2	Activated	2.674	1.17e-18	26s Proteasome,Akt,AMPK,AQP1,ATF2,BCL2,CBL,CCND1,CDK1,CDKN1A,CDX2,CFTR,Ctbp,CTSB,EGFR,EIF2AK3,EIF2AK4,EIF2S1,ERK1/2,ETV5,FANCD2,FASN,FBXO32,FOS,HSF1,HSF2,Hsp27,JAK2,Jnk,JUN,MAP3K7,MAPK8,MAPK9,MMP9,NFE2L2,NFkB (complex),NFKB1,NOTCH1,P38 MAPK,Pkc(s),PPARA,PRKN,STAT1,STAT5a/b,TARDBP,USF1,Z-LLL-CHO	ABCB10,ACAA2,ACADL,ACADM,ACADS,ACADVL,ACAT1,ACAT2,ACO2,Acp5,ACTB,AK2,AKR1A1,AKR7A2,ALDH1B1,ALDH2,ALDH7A1,ALDOA,ANXA2,ANXA4,APOM,AQP8,AQP9,ARPC5,ASAH1,ATAD3A,ATP1A1,ATP5F1A,ATP5F1B,BCKDHA,BCKDK,C1QB,CAD,CAPZA2,CBR1,CCT8,CD82,CDH2,CELA1,CES1,Ces2c,CFB,CFL1,CIT,CLPP,CLU,COQ7,Cox5b,CPA1,CPS1,CPT2,CREG1,CSAD,CTNNB1,CTSA,CTSB,CTSF,CTSH,CTSS,CTSV,CYCS,CYP27A1,Cyp2d26,CYP4F2,CYP51A1,DBI,DLAT,DLD,DMD,DSG2…	202 (47)	47				APOA2,BIRC5,CBL,CYP1A1,ETV5,FANCD2,FMR1,FOXO1,G0S2,HDAC1,HNF1A,HSPA5,MYC,NFE2L2,NR1I2,PPARG,PRKAA2,PTEN,RB1,SKP2,SQSTM1,superoxide	AMPK,AQP1,ATM,CHEK2,Ctbp,cyclooxygenase,NOS2,NOX4,PRKN,progesterone,PSMB5,PTGS2,Ubiquitin,VEGFA
DUT	enzyme		2	Inhibited	-3.533	1.24e-18	DUT,PPARA,PPARG	ACAA2,ACADL,ACADM,ACADS,ACADVL,ACAT1,ACAT2,ACTA2,ALDH2,ANXA2,APOE,AQP8,AQP9,ATP5F1B,ATP5PO,BCKDK,BDH1,C1QB,CD36,CES1,COX4I1,CPS1,CPT2,CS,CSAD,CTNNB1,CYCS,CYP27A1,Cyp4a14,CYP51A1,DBI,DLAT,ECI1,EGFR,ENDOG,ETHE1,FABP1,FABP5,FASN,FDPS,FN1,FTCD,GAPDH,Gk,GPD2,GSTP1,HADH,HADHA,HADHB,HMGCS2,HP,IDI1,INSR,IVD,KYAT3,LOC102724788/PRODH,MT-CO2,PBLD,PC,PF4,RBP4,RETSAT,SARDH,SCARB1,SELENBP1,SERPINA1,SIRT5,Slc25…	77 (3)	2		TP53			PPARA,PPARG
aleglitazar	chemical drug		2	Activated	3.533	1.24e-18	aleglitazar,PPARA,PPARG	ACAA2,ACADL,ACADM,ACADS,ACADVL,ACAT1,ACAT2,ACTA2,ALDH2,ANXA2,APOE,AQP8,AQP9,ATP5F1B,ATP5PO,BCKDK,BDH1,C1QB,CD36,CES1,COX4I1,CPS1,CPT2,CS,CSAD,CTNNB1,CYCS,CYP27A1,Cyp4a14,CYP51A1,DBI,DLAT,ECI1,EGFR,ENDOG,ETHE1,FABP1,FABP5,FASN,FDPS,FN1,FTCD,GAPDH,Gk,GPD2,GSTP1,HADH,HADHA,HADHB,HMGCS2,HP,IDI1,INSR,IVD,KYAT3,LOC102724788/PRODH,MT-CO2,PBLD,PC,PF4,RBP4,RETSAT,SARDH,SCARB1,SELENBP1,SERPINA1,SIRT5,Slc25…	77 (3)	2				PPARA,PPARG
isohumulone	chemical - endogenous non-mammalian		2	Activated	3.533	1.24e-18	isohumulone,PPARA,PPARG	ACAA2,ACADL,ACADM,ACADS,ACADVL,ACAT1,ACAT2,ACTA2,ALDH2,ANXA2,APOE,AQP8,AQP9,ATP5F1B,ATP5PO,BCKDK,BDH1,C1QB,CD36,CES1,COX4I1,CPS1,CPT2,CS,CSAD,CTNNB1,CYCS,CYP27A1,Cyp4a14,CYP51A1,DBI,DLAT,ECI1,EGFR,ENDOG,ETHE1,FABP1,FABP5,FASN,FDPS,FN1,FTCD,GAPDH,Gk,GPD2,GSTP1,HADH,HADHA,HADHB,HMGCS2,HP,IDI1,INSR,IVD,KYAT3,LOC102724788/PRODH,MT-CO2,PBLD,PC,PF4,RBP4,RETSAT,SARDH,SCARB1,SELENBP1,SERPINA1,SIRT5,Slc25…	77 (3)	2				PPARA,PPARG	D-glucose
tesaglitazar	chemical drug		2	Activated	3.533	1.24e-18	PPARA,PPARG,tesaglitazar	ACAA2,ACADL,ACADM,ACADS,ACADVL,ACAT1,ACAT2,ACTA2,ALDH2,ANXA2,APOE,AQP8,AQP9,ATP5F1B,ATP5PO,BCKDK,BDH1,C1QB,CD36,CES1,COX4I1,CPS1,CPT2,CS,CSAD,CTNNB1,CYCS,CYP27A1,Cyp4a14,CYP51A1,DBI,DLAT,ECI1,EGFR,ENDOG,ETHE1,FABP1,FABP5,FASN,FDPS,FN1,FTCD,GAPDH,Gk,GPD2,GSTP1,HADH,HADHA,HADHB,HMGCS2,HP,IDI1,INSR,IVD,KYAT3,LOC102724788/PRODH,MT-CO2,PBLD,PC,PF4,RBP4,RETSAT,SARDH,SCARB1,SELENBP1,SERPINA1,SIRT5,Slc25…	77 (3)	2				PPARA,PPARG
ADGRG3	G-protein coupled receptor		3	Inhibited	-6.076	1.54e-18	ADAM17,ADGRG3,Akt,AKT1,CAV1,CBL,COL18A1,CTNNB1,EGFR,ERK,ERK1/2,GSK3B,HIF1A,IGF1R,IRS2,ITGB1,Mapk,MAPK1,MAPK14,MAPK3,MAPK8,MAPK9,MTOR,NEDD9,NFkB (complex),PAK4,PI3K (complex),PIK3R1,PLAU,PP2A,PRKCD,PXN,SEMA7A,SHC1,SRC,STAT3,STAT5a/b,SYK,TP53	ABAT,ACAA2,ACADL,ACADM,ACADS,ACADVL,ACAT1,ACO2,ACP2,ACTA2,ACTB,ACTN4,AKR1A1,ALB,ALDH1B1,ALDH4A1,ALDH7A1,ALDH9A1,ALDOA,ANXA2,ANXA4,ANXA6,AQP9,ARPC1B,ARPC2,ARSB,ATAD3A,ATP1A1,ATP1B1,ATP5F1B,ATP5F1C,ATP5F1D,Atp5k,ATP5MG,ATP5PB,ATP5PD,ATP5PO,ATP5S,CA3,CAD,CAND1,CAP1,CAPZA2,CD1D,CDH2,CELSR3,Chil3/Chil4,CLIC4,CLPP,CLU,CNP,COQ8A,Cox5b,COX7A2,CP,CPOX,CPT2,Crip2,CS,CSTB,CTNNA2,CTSB,CTSD,CTSF,CTSH,CTSS,CTS…	205 (39)	37
Integrinα	group		3	Activated	5.235	1.65e-18	AHR,AKT1,AMPK,BAX,BRCA1,BTK,CaMKII,CBL,CD247,CD28,CDK1,CDK5,CHUK,COL18A1,CTLA4,DCX,ERN1,FOXO3,FYN,HIF1A,HRAS,IGF1R,IKBKB,Integrinα,ITGA1,ITGA11,ITGA2,ITGA2B,ITGA3,ITGA4,ITGA5,ITGA6,ITGA7,ITGA9,ITGAL,ITGAM,ITGAV,LCP2,MAP2K1,MAPK8,MYC,Nfat (family),NFAT5,NFE2L2,NFkB (complex),NFKBIA,NOS2,PIK3R1,PLG,PRKCD,RELA,SHC1,SMAD3,SNCA,SRC,SRC (family),STAT6,SYK,Tgf beta,TGFB1,TP53,ZAP70,ZNF106	ABAT,ABCB10,ABCB6,ACAA2,ACADS,ACADVL,ACAT1,ACP2,ACTA2,ACTR3,AHCYL1,AKR7A2,ALDH1B1,ALDH1L1,ALDH4A1,ALDH7A1,ALDH9A1,ANXA2,ANXA4,AQP8,ARF6,ARPC1B,ASGR2,ATP11C,ATP1A1,ATP5F1B,ATP5F1C,ATP5F1D,Atp5k,ATP5MG,ATP5PD,ATP5PO,ATP5S,AUH,BAK1,BCKDHB,BCKDK,BDH1,BSG,C1QB,C1QBP,CAND1,CAPZB,CBR1,CD36,CD81,Cdc42,CDH2,CEL,CELA1,CELSR3,Ces2c,CFL1,CLPP,COBLL1,COQ7,COQ8A,COX5A,Cox5b,COX6A1,COX6B1,COX7A2,COX7A2L,CP,CPT2…	222 (63)	58				SHC1
USP7	peptidase		2	Activated	6.617	1.77e-18	AR,FOXO4,MAP3K1,PPARG,PTEN,RELA,TP53,USP7	ABAT,ACAA2,ACADM,ACADS,ACADVL,ACAT1,ACO2,ACP2,ACTN4,ACTR3,ALB,ALDH4A1,ALDH9A1,ANXA2,ANXA4,ANXA6,AQP8,ARPC1B,ATP1A1,ATP5F1C,Atp5k,ATP5PO,BAK1,BDH1,BNIP3,CA3,CAND1,CAP1,CD36,CD82,Cdc42,CDH2,CELSR3,CES1,Ces1b/Ces1c,CIT,CLIC4,CLPP,CLU,COQ8A,COX5A,Cox5b,COX7A2,CP,CPOX,CPT2,Crip2,CS,CSTB,CTSB,CTSD,CTSF,CTSH,CTSO,CTTN,CYC1,CYP27A1,Cyp4a14,CYP51A1,DBI,DLAT,DLD,DLG1,DPP4,DSTN,EGFR,ETFA,FABP1,FABP5,FDPS,FD…	165 (8)	8				PPARG,PTEN,SIRT7,SVIL,TP53	D-glucose
ABHD5	enzyme		2	Activated	4.061	1.87e-18	ABHD5,AMPK,LPL,PNPLA2,PPARA,PPARG,triacylglycerol	ACAA2,ACADL,ACADM,ACADS,ACADVL,ACAT1,ACAT2,ACO2,ACTA2,ALDH2,ANXA2,APOE,AQP8,AQP9,ATP5F1B,ATP5PO,BCKDK,BDH1,C1QB,CD36,CES1,COX4I1,CPS1,CPT2,CS,CSAD,CYCS,CYP27A1,Cyp4a14,CYP4F2,CYP51A1,DBI,DLAT,ECI1,EGFR,ENDOG,ETHE1,FABP1,FABP5,FN1,FTCD,GAPDH,Gk,GPD2,Gstm3,GSTP1,HADH,HADHA,HADHB,HMGCS2,HP,HSPA5,IDH3A,IDI1,INSR,IVD,KYAT3,LOC102724788/PRODH,MT-CO2,OAT,PBLD,PC,PDHB,PF4,PSEN1,RBP4,RETSAT,SARDH,SDHA,SEL…	83 (7)	6	ELOVL5,NR1H4			AMPK,D-glucose,diacylglycerol,phosphatidylglycerol,PNPLA2,PPARA,PPARG
arsenic	chemical toxicant		2		-0.526	2.04e-18	arsenic,EGFR,ERK,ERK1/2,HIF1A,Jnk,MTOR,NFE2L2,SP1,SRC,TP53	ABAT,ACAA2,ACADL,ACADM,ACADVL,ACAT1,ACO2,ACP2,Acp5,ACTB,ACTN4,AKR7A2,ALB,ALDH4A1,ALDH9A1,ALDOA,ANXA2,ANXA4,ANXA6,APOE,AQP9,ARPC1B,ARPC2,ASAH1,ATAD3A,ATP5F1B,ATP5F1C,Atp5k,ATP5PB,ATP5PF,BAK1,CAND1,CAP1,CAPZA2,CBR1,CD1D,CD36,CD82,Cdc42,CELA1,CELSR3,CES1,Ces1b/Ces1c,Ces2c,CLIC4,CNP,COQ7,COQ8A,Cox5b,COX7A2,CP,CPOX,CREG1,Crip2,CSTB,CTNND1,CTSB,CTSF,CTSH,CTSV,CTTN,CYC1,Cyp4a14,DBI,DLD,DLG1,DPP4,DSG2,DS…	177 (11)	11				NFE2L2,superoxide	MTOR,TP53
Timp	group		3		-0.865	2.08e-18	ADRB2,AGT,AKT1,APP,Creb,CXCL12,CXCL8,EGFR,EIF4E,ERK,FOS,HBEGF,IL2,MAP3K1,MAPK1,MAPK8,Mmp,MMP1,MMP2,MMP3,MMP9,MTOR,NFkB (complex),NFKB1,NOTCH1,NR1H3,P38 MAPK,phorbol esters,Pkc(s),PLAU,PRKCA,PRKCD,PTK2,RELA,STAT3,Tgf beta,TGFB1,Timp,TIMP1,TIMP2,TIMP3,TIMP4,TNF,TP53,TSC2,VEGFA	AASS,ABAT,ABCF1,ACAA2,ACADL,ACADS,ACADVL,ACAT1,ACAT2,ACO2,ACP2,Acp5,ACTA2,ACTN4,AK2,AK4,AKR1A1,ALAD,ALDH1B1,ALDH4A1,ALDH7A1,ALDH9A1,ALDOA,Anp32a,ANXA6,AQP8,ARPC1B,ARPC2,ARPC4,ARPC5,ARSB,ASAH2,ASGR2,ATAD3A,ATP1A1,ATP1B1,ATP5F1C,Atp5k,ATP5PB,ATP5PF,ATP5PO,ATP6V0C,BBOX1,BCKDHA,BCKDHB,BDH1,BNIP3,BSG,C1QB,CAD,CAND1,CAP1,CAPZA2,CAPZB,CD1D,CDH2,CELSR3,Ces1b/Ces1c,Ces2c,CFL1,Chil3/Chil4,CIT,CLPP,CNP,COMT…	262 (46)	41	LEP,methylprednisolone
linoleic acid	chemical - endogenous mammalian		2	Activated	5.487	2.47e-18	ABCA1,ERK1/2,Focal adhesion kinase,JINK1/2,linoleic acid,NADPH oxidase,NFKBIA,P38 MAPK,Pkc(s),PPARA,PPARD,PPARG,PRKCE,Rock,SRC (family),STAT1,TP53	ABAT,ACAA2,ACADL,ACADM,ACADS,ACADVL,ACAT1,ACAT2,ACO2,ACP2,ACTN4,AK2,ALB,ALDH2,ALDH4A1,ALDH9A1,ANXA4,ANXA6,APOB,APOM,AQP8,AQP9,ARPC1B,ASAH1,ATP1A1,ATP5F1B,ATP5F1C,Atp5k,ATP5PO,BAK1,BDH1,CAND1,CAP1,CAPZA2,CD36,Cdc42,CDH2,CELSR3,CES1,Ces1b/Ces1c,Chil3/Chil4,CLIC4,CLPP,CLU,COQ8A,COX4I1,Cox5b,COX7A2,CPOX,CPS1,CPT2,Crip2,CS,CSTB,CTNNA1,CTSD,CTSH,CTSS,CTSV,CTSZ,CYCS,CYP27A1,Cyp4a14,CYP4F2,CYP51A1,DBI,DL…	177 (17)	17	ursodeoxycholic acid			arachidonic acid,cholesterol ester,HSPA5,PLIN5,PPARA,PPARD,PPARG,TP53	G6PC,NFKBIA,NOS2,NPPB,VEGFA
STK38L	kinase		3	Activated	5.026	3.14e-18	CBL,COL18A1,CTNNB1,EGFR,ERBB4,ERK,GSK3B,HIF1A,IGF1R,IRS2,ITGB1,Jnk,Mapk,MAPK1,MAPK14,MMP9,MTOR,MTORC1,NEDD9,NUAK1,P38 MAPK,PI3K (complex),PIK3R1,PLAU,PP2A,PRKAA,PRKCD,RAF1,SEMA7A,SHC1,SRC,STAT3,STAT5a/b,STK38L,SYK,TP53,TP73,YAP1	ABAT,ACAA2,ACADL,ACADM,ACADS,ACADVL,ACAT1,ACAT2,ACO2,ACP2,Acp5,ACTA2,ACTB,ACTN4,AKR1A1,ALB,ALDH4A1,ALDH9A1,ALDOA,ANXA2,ANXA4,ANXA6,AQP9,ARPC1B,ARPC2,ARSB,ATAD3A,ATP1A1,ATP1B1,ATP5F1B,ATP5F1C,ATP5F1D,Atp5k,ATP5MG,ATP5PB,ATP5PD,ATP5PO,ATP5S,AUH,CA3,CAD,CAND1,CAP1,CAPZA2,CD1D,CDH2,CELSR3,CFB,Chil3/Chil4,CLIC4,CLPP,CNP,COQ8A,Cox5b,COX6B1,COX7A2,CP,CPOX,CPT2,Crip2,CS,CSTB,CTNNA2,CTSF,CTSS,CYCS,DBI,DDT…	194 (38)	38	MOB1A			NUAK1
valdecoxib	chemical drug		3		-1.496	3.24e-18	acetaminophen,Akt,AKT1,benzo(a)pyrene,Cdc42,Creb,cyclooxygenase,CYP19A1,CYP2C8,CYP2C9,CYP2D6,CYP3A5,ERBB2,IGF1R,LIN28B,losartan potassium,MAPK8,MDM2,MMP9,paclitaxel,PI3K (complex),Pkc(s),PPARA,PPARG,PRKAA,PTEN,PTGS1,PTGS2,STK11,tamoxifen,TP53,valdecoxib	AASS,ABAT,ABCB10,ABCB6,ACADL,ACADS,ACAT2,ACP2,Acp5,ACP6,ACTN4,AK4,ALDH2,ALDH4A1,ALDH9A1,ALG2,AMBP,ANXA2,ANXA4,ANXA6,AQP8,AQP9,ARPC1B,ARPC5,ASAH1,ATP1A1,ATP5F1B,ATP5F1C,ATP5F1D,Atp5k,ATP5MG,ATP5PF,ATP5PO,ATP5S,BAK1,BCKDHA,BCKDK,BDH1,BNIP3,C1QB,CA3,CAND1,CAP1,CAPZA2,CD82,Cdc42,CDH2,Ces1b/Ces1c,CHDH,Chil3/Chil4,CLIC4,CLPP,CLU,COMT,COQ8A,COX5A,COX7A2,CP,CPOX,CPT2,Crip2,CSAD,CSTB,CTNND1,CTSA,CTSD,CTSF…	197 (32)	26					PTGS2
13-hydroxyoctadecadienoic acid	chemical - endogenous mammalian		2	Activated	3.533	3.34e-18	13-hydroxyoctadecadienoic acid,PPARA,PPARG	ACAA2,ACADL,ACADM,ACADS,ACADVL,ACAT1,ACAT2,ACTA2,ALDH2,ANXA2,APOE,AQP8,AQP9,ATP5F1B,ATP5PO,BCKDK,BDH1,C1QB,CD36,CES1,COX4I1,CPS1,CPT2,CS,CSAD,CTNNB1,CYCS,CYP27A1,Cyp4a14,CYP51A1,DBI,DLAT,ECI1,EGFR,ENDOG,ETHE1,FABP1,FABP5,FASN,FDPS,FN1,FTCD,GAPDH,Gk,GPD2,GSTP1,HADH,HADHA,HADHB,HMGCS2,HP,IDI1,INSR,IVD,KYAT3,LOC102724788/PRODH,MT-CO2,PBLD,PC,PF4,RBP4,RETSAT,SARDH,SCARB1,SELENBP1,SERPINA1,SIRT5,Slc25…	77 (3)	3		troglitazone		PPARA,PPARG	NOS2
ARHGDIB	enzyme		3		0.067	3.79e-18	Akt,AKT1,ARHGDIB,ATF2,Cdc42,CDH1,CTNNB1,diacylglycerol,EGFR,ERK1/2,ESR1,HIF1A,HRAS,IRF3,ITGB2,JUN,MAP3K1,MAP3K3,Mapk,MAPK1,MAPK14,MAPK8,Mek,NFAT5,NFkB (complex),NFKB1,NFKBIA,NR3C2,PAK1,Pkc(s),PLC gamma,PRKCA,PRKCB,RAC1,RAF1,RELA,Rock,SRF,STAT1,STAT3,TP53	AASS,ABAT,ACAA2,ACADM,ACADVL,ACAT1,ACAT2,ACO2,ACP2,Acp5,ACTA2,ACTN4,ACTR2,AK2,ALB,ALDH1B1,ALDH4A1,ALDH7A1,ALDH9A1,ALDOA,ANXA2,ANXA4,ANXA6,APOM,AQP9,ARF6,ARPC1B,ARPC5L,ARSB,ATAD3A,ATP5F1A,ATP5F1B,ATP5F1C,Atp5k,ATP6V0D1,BCKDHA,BCKDK,CA3,CAD,CAND1,CAP1,CAPZA2,CD81,Cdc42,CDC42BPB,CDH2,CELSR3,Ces1b/Ces1c,CFL2,Chil3/Chil4,CIT,CLIC4,CLPP,COQ8A,COX4I1,Cox5b,COX7A2,CPOX,Crip2,CSAD,CSTB,CTNNA1,CTNNA2,CTNND…	223 (41)	39		CD 437,PRKAA1,PRKAA2,sirolimus		PTGS2
9-hydroxyoctadecadienoic acid	chemical - endogenous mammalian		2	Activated	3.533	4.06e-18	9-hydroxyoctadecadienoic acid,PPARA,PPARG	ACAA2,ACADL,ACADM,ACADS,ACADVL,ACAT1,ACAT2,ACTA2,ALDH2,ANXA2,APOE,AQP8,AQP9,ATP5F1B,ATP5PO,BCKDK,BDH1,C1QB,CD36,CES1,COX4I1,CPS1,CPT2,CS,CSAD,CTNNB1,CYCS,CYP27A1,Cyp4a14,CYP51A1,DBI,DLAT,ECI1,EGFR,ENDOG,ETHE1,FABP1,FABP5,FASN,FDPS,FN1,FTCD,GAPDH,Gk,GPD2,GSTP1,HADH,HADHA,HADHB,HMGCS2,HP,IDI1,INSR,IVD,KYAT3,LOC102724788/PRODH,MT-CO2,PBLD,PC,PF4,RBP4,RETSAT,SARDH,SCARB1,SELENBP1,SERPINA1,SIRT5,Slc25…	77 (3)	3		troglitazone		PPARA,PPARG
CDK5-p25	complex		3		1.043	4.1e-18	Akt,AKT1,APP,AR,AXIN1,CDK5,CDK5-p25,CDK5R1,CDKN1A,CDKN1B,CLOCK,Creb,DCX,ERBB2,ERBB3,ERK,ERK1/2,FOXO1,HTT,ITGB1,MAP2K1,MAP3K1,Mapk,MAPK1,MAPT,MECP2,MTOR,NFAT5,NR3C1,NR3C2,PI3K (complex),PPARG,PRKN,PRNP,SEPT5,SRC,SRC (family),TP53	AASS,ABAT,ACADL,ACADS,ACADVL,ACAT1,ACO2,ACP2,ACTR3,AKR1A1,ALDH1L1,ALDH4A1,ALDH9A1,ANXA4,ANXA6,AQP8,ARPC1B,ARPC2,ARPC5,ARSB,ASAH1,ATP1A1,ATP1B1,Atp5e,ATP5F1A,ATP5F1B,ATP5F1C,Atp5k,ATP5PB,ATP5PF,ATP5PO,BDH1,BNIP3,CAND1,CAP1,CAPZA2,CD1D,Cdc42,CELSR3,CES1,CFB,CHDH,CLIC4,CLPB,CLPP,CNP,COMT,COQ8A,COX7A2,CP,CPOX,CPS1,CPT2,Crip2,CSTB,CTNNA2,CTSD,CTSH,CTSO,CTTN,CYC1,CYFIP1,CYP27A1,CYP3A5,Cyp4a14,DBI,DDT,D…	207 (38)	35
AIP	transcription regulator		2	Inhibited	-3.022	4.86e-18	AHR,AIP,PPARA	ABCB6,ACAA2,ACADL,ACADM,ACADS,ACADVL,ACAT1,ACAT2,ACTA2,ALB,ANXA2,APOE,AQP8,AQP9,ATP5F1B,BCKDK,C1QB,CBR1,CD36,Cdc42,CDH2,COX4I1,CPS1,CPT2,CS,CSAD,CTNNB1,CTSD,CYCS,CYP27A1,Cyp4a14,CYP51A1,DBI,ECI1,ENDOG,EPB41L5,ETHE1,FABP1,FASN,FN1,FTCD,Gk,GPD2,GSTP1,HADH,HADHA,HADHB,HMGCS2,HP,HSPA5,IDI1,KYAT3,MT-CO2,MT-CO3,MT-ND4,OPA1,PBLD,PC,PI4K2A,RBP4,RETSAT,SARDH,SCARB1,SELENBP1,SIRT5,SLC17A2,SLC25A20,SOD1,SOD…	74 (3)	2				BIRC5,PLAGL1
isosorbide dinitrate	chemical drug		3	Inhibited	-5.788	5.26e-18	2-amino-1-methyl-6-phenylimidazo-4-5-b-pyridine,4-methylnitrosoamino-1-(3-pyridinyl)-1-butanone,9,10-dimethyl-1,2-benzanthracene,acetaminophen,Akt,ALDH2,AMPK,benzene,benzo(a)pyrene,Calcineurin protein(s),CaMKII,carbon tetrachloride,CAT,cyclophosphamide,CYP1A1,CYP2B6,CYP2C9,CYP2E1,CYP3A4,docetaxel,ERK,ethanol,FOXO1,GUCY1A1,IRS1,isosorbide dinitrate,losartan potassium,Mapk,MAPK8,NFkB (complex),NPR1…	ABAT,ABCB6,ACAA2,ACADL,ACADM,ACADVL,ACAT1,ACP2,ACTB,ACTN4,AK4,ALB,ALDH1B1,ALDH4A1,ALDH7A1,ALDH9A1,ALG2,ANXA2,ANXA4,ANXA6,APOB,ARPC1B,ARPC2,Atp5e,ATP5F1A,ATP5F1B,ATP5F1C,Atp5k,ATP5PD,ATP5PF,BCKDHA,CA3,CAND1,CAP1,CBR1,CCT8,CD1D,Cdc42,CELSR3,CES1,Ces1b/Ces1c,CFB,Chil3/Chil4,CLIC4,CLPP,CLU,COMT,COQ8A,COX4I1,Cox5b,COX7A2,CP,CPOX,CPS1,Crip2,CSTB,CTSF,CTSH,CYP27A1,Cyp4a14,CYP4F2,DBI,DLD,DLG1,DSTN,ENPP1,…	177 (37)	32					CYP1A1
pirinixic acid	chemical toxicant		2	Activated	4.178	5.72e-18	ACOX1,CAT,CYP27A1,ERK1/2,F3,MAPK1,MAPK3,MED1,MMP9,NFkB (complex),NFKB1,pirinixic acid,PPARA,PPARD,PPARG,RELA,SOD1	ACAA2,ACADL,ACADM,ACADS,ACADVL,ACAT1,ACAT2,Acp5,ACP6,ALDH1B1,ALDH2,ALDH7A1,ALDH9A1,ANXA2,APOE,AQP8,AQP9,ARSB,ASAH1,ATP1B1,ATP5F1B,ATP5PO,BAK1,BCKDK,BDH1,BNIP3,BSG,CBR1,CD36,CD82,CES1,CLU,COX4I1,CPOX,CPS1,CPT2,CS,CSTB,CTBS,CTNNA2,CTSB,CTTN,CYCS,CYP27A1,CYP3A5,Cyp4a14,CYP51A1,DBI,DDT,DECR1,DLAT,DPP4,ECI1,EGFR,ENDOG,ENPP1,ERP29,ETFDH,ETHE1,FABP1,FABP5,FASN,FERMT2,FTCD,FTH1,GAPDH,Gk,GLA,GNAI3,GNAO1,G…	149 (17)	17				ABCA1,Acox,ACOX1,ADIPOR1,APOA2,cholesterol,CIDEC,CYP1A1,ELOVL5,FGF21,G0S2,G6PC,INSIG1,KLF11,MYC,NFKBIA,PLIN5,PPARA,PPARD,PPARG,PPARGC1A,PRL,PSMA1,PSMB5,PTGS2,RTN4,SCP2,superoxide,TP53,VEGFA	CYP7A1,D-glucose,HNF4A,LEP,NPPB,SREBF1,testosterone,TSPO
1-(carboxymethylthio)tetradecane	chemical drug		2	Activated	3.019	6.18e-18	1-(carboxymethylthio)tetradecane,ACOX1,PPARA,PPARD,PPARG,SCD	ACAA2,ACADS,ACAT1,ACAT2,ACTA2,ALDH2,ALDH9A1,ANXA2,APOB,AQP8,AQP9,ATP5F1B,ATP5PO,BCKDK,BDH1,CBR1,CES1,COX4I1,CPOX,CPS1,CPT2,CS,CSTB,CTBS,CTNNB1,CTSV,CYCS,CYP27A1,CYP51A1,DBI,DECR1,DLAT,DPP4,ECI1,EGFR,ENDOG,ETHE1,FABP1,FABP5,FDPS,FN1,FTCD,GAPDH,Gk,GOT2,GPD2,HADH,HADHA,HADHB,HMGCS2,HP,HSPA5,IDI1,INSR,IVD,KYAT3,LGALS3BP,LOC102724788/PRODH,LONP1,MT-CO2,OAT,Orm1 (includes others),OTC,PBLD,PC,PF4,PLSCR1…	86 (6)	6				Acox,ACOX1,oleic acid,PPARA,PPARD,PPARG
CBL	transcription regulator		2	Inhibited	-2.936	1.03e-17	AKT1,AR,BTK,CBL,CD247,EGFR,EPHA2,ERBB2,ERK,ERK1/2,FLT1,IGF1R,IL6ST,JAK2,LCK,Mapk,MAPK1,MAPK14,MAPK8,MTOR,NOTCH1,PI3K (complex),PRKAA,RET,RUNX2,SRC,STAT3,STAT5a/b,SYK,TGFB1,ZAP70	ABCF1,ACADL,ACADS,Acp5,ACTB,ACTN4,ACTR2,ACTR3,AKR1A1,ALB,ALDH2,AQP8,AQP9,ARSB,ASAH1,ASGR2,ATAD3A,ATP1B1,ATP5F1A,ATP5F1B,ATP5F1D,ATP5MG,ATP5PB,ATP5PD,ATP5PF,ATP5PO,ATP5S,AUH,BAK1,BDH1,BSG,C1QB,CAD,CAP1,CAPZA2,CD1D,CD36,Ces1b/Ces1c,Ces2c,CFL1,CHDH,CIT,CLIC4,CNP,COX5A,Cox5b,CPS1,CPT2,CS,CTNNA2,CTNND1,CTSB,CTSH,CTSO,CTSS,CTSV,CTTN,CYC1,CYCS,CYP27A1,CYP51A1,DDT,DLD,DMD,DPP4,DSG2,ECHS1,EGFR,ENPEP,ENPP1…	195 (31)	31	berberine,CAP1,EPHA3,INS,Insulin,ITGB3,LTK,PIK3R1,PRL,rosiglitazone,Z-LLL-CHO	D-glucose,progesterone		LEP,MTOR	FLT1,IGF1R
miR-26a-5p (and other miRNAs w/seed UCAAGUA)	mature microRNA		3		0.754	1.24e-17	Akt,AKT1,APP,AR,AXIN1,CDK5,CDKN1A,CDKN1B,CLOCK,Creb,DCX,ERBB2,ERBB3,ERK,ERK1/2,FOXO1,GSK3B,HTT,ITGB1,JUN,MAP2K1,MAP3K1,Mapk,MAPK1,MAPT,MECP2,miR-26a-5p (and other miRNAs w/seed UCAAGUA),MTOR,NFAT5,NR3C1,NR3C2,PI3K (complex),PPARG,PRKN,PRNP,SRC,SRC (family),TP53	AASS,ABAT,ACADL,ACADS,ACADVL,ACAT1,ACO2,ACP2,ACTR3,AKR1A1,ALDH1L1,ALDH4A1,ALDH9A1,ANXA4,ANXA6,APOM,AQP8,ARPC1B,ARPC2,ARPC5,ARSB,ASAH1,ATP1A1,ATP1B1,Atp5e,ATP5F1A,ATP5F1B,ATP5F1C,Atp5k,ATP5PB,ATP5PF,ATP5PO,BAK1,BDH1,BNIP3,CAND1,CAP1,CAPZA2,CD1D,Cdc42,CELSR3,CES1,CFB,CHDH,CLIC4,CLPB,CLPP,CNP,COMT,COQ8A,COX7A2,CP,CPOX,CPS1,CPT2,Crip2,CSTB,CTNNA2,CTSD,CTSH,CTSO,CTTN,CYC1,CYCS,CYFIP1,CYP27A1,CYP3A5,Cy…	213 (38)	37	E2F3,TP53	acetaminophen,Insulin			MAP2,PTEN,PTGS2,RB1
Esrra	transcription regulator		1	Activated	2.887	1.33e-17	Esrra	ACAT1,ALDOA,ATP5F1B,ATP5PB,ATP5PF,ATP5PO,BDH1,COX5A,Cox5b,COX7A2L,Cox7c,CPT2,CYC1,DLAT,FABP1,Gk,IDH3A,NDUFA2,NDUFA5,NDUFS3,PDK1,PGM1,SDHB,SIRT3,SIRT5,TFAM,UQCR11	27 (1)	1	ADIPOR1,CRTC2,CRTC3,guanidinopropionic acid,INSR,mono-(2-ethylhexyl)phthalate,SIRT1	FLCN,insulin detemir,PTEN,RB1		ACO1,ACOX1,SIRT3,SPP1,TFAM	PRKAA1,PRKAA2
etodolac	chemical drug		3		-0.844	1.66e-17	Akt,AKT1,Cdc42,Creb,cyclooxygenase,CYP19A1,ERBB2,etodolac,IGF1R,LIN28B,MDM2,MMP9,NFkB (complex),PI3K (complex),Pkc(s),PPARA,PPARG,PRKAA,PTEN,PTGS1,PTGS2,STK11,TP53	AASS,ABAT,ACADL,ACADM,ACADS,ACAT2,ACP2,Acp5,ACP6,ACTB,ACTN4,ALB,ALDH1B1,ALDH2,ALDH4A1,ALDH7A1,ALDH9A1,ANXA2,ANXA4,ANXA6,APOE,AQP8,AQP9,ARPC1B,ARPC5,ATP1A1,ATP5F1B,ATP5F1C,ATP5F1D,Atp5k,ATP5MG,ATP5PD,ATP5PF,ATP5PO,ATP5S,BAK1,BCKDK,BDH1,BNIP3,C1QB,CA3,CAND1,CAP1,CAPZA2,CD36,CD82,Cdc42,CDH2,CES1,Ces1b/Ces1c,CFB,CHDH,Chil3/Chil4,CLIC4,CLPP,CLU,COMT,COQ8A,COX5A,COX7A2,CP,CPOX,CPT2,Crip2,CSAD,CSTB,CTNN…	202 (23)	22					PTGS2
niflumic acid	chemical drug		3	Inhibited	-2.814	1.66e-17	Akt,AKT1,Cdc42,Creb,cyclooxygenase,CYP19A1,EGFR,EP300,ERBB2,ERK,ERK1/2,IGF1R,Jnk,LIN28B,MDM2,MMP9,NADPH oxidase,niflumic acid,P38 MAPK,PI3K (complex),Pkc(s),PLA2G1B,PPARA,PPARG,PRKAA,PTEN,PTGS2,reactive oxygen species,SP1,STK11,TP53	AASS,ABAT,ACADL,ACADM,ACADS,ACAT2,ACP2,Acp5,ACP6,ACTB,ACTN4,ALB,ALDH2,ALDH4A1,ALDH9A1,ANXA2,ANXA4,ANXA6,AQP8,AQP9,ARPC1B,ARPC2,ARPC5,ASAH1,ATAD3A,ATP1A1,ATP5F1B,ATP5F1C,ATP5F1D,Atp5k,ATP5MG,ATP5PD,ATP5PF,ATP5PO,ATP5S,BAK1,BCKDK,BDH1,BNIP3,C1QB,CA3,CAND1,CAP1,CAPZA2,CD1D,CD36,Cdc42,CES1,Ces1b/Ces1c,Ces2c,CHDH,Chil3/Chil4,CLIC4,CLPP,CLU,COQ8A,COX5A,COX7A2,CP,CPOX,CPT2,Crip2,CSAD,CSTB,CTNND1,CTSA,CT…	202 (31)	30					PTGS2
NCOA3	transcription regulator		2	Activated	7.766	1.66e-17	Akt,AR,ATF4,EGFR,ERBB2,ESR1,estrogen receptor,ETV1,genistein,Jnk,NCOA3,NR5A2,PGR,PPARG,Rar,SRC,STAT5a/b,tamoxifen,THRB	AASS,ACAA2,ACADM,ACADS,ACP2,ACTB,ACTR2,ACTR3,AGA,AHCYL1,AK3,AK4,ALDH5A1,AMBP,ANXA2,APOB,APOE,APOM,AQP8,AQP9,ARPC5L,ARSA,ATAD3A,ATP1B1,ATP5F1A,ATP5F1B,ATP5MG,ATP5PO,BAK1,BDH1,BNIP3,CAD,CAPZA2,CD36,CDC42BPB,CEL,CELA1,CELA3B,CES1,CFL2,CHDH,CIT,CLN5,CLU,COX4I1,CP,CPA1,CPOX,CPS1,CPT2,CS,CSAD,CTBS,CTNND1,CTSA,CTSB,CTSC,CTSF,CTSH,CTSO,CTSS,CTSV,CYC1,CYCS,CYFIP1,CYP27A1,CYP3A5,Cyp4a14,CYP4F2,DLAT,DLG1,DN…	197 (19)	19		GnRH analog,PTEN		Ahr-aryl hydrocarbon-Arnt,genistein,HK2,IGF1R,NFKBIA,NR5A2,PPARG,SREBF1,T3-TR-RXR,VitaminD3-VDR-RXR	ILK,PPARD
GW7647	chemical drug		2	Activated	2.782	1.79e-17	GW7647,PPARA	ACAA2,ACADL,ACADM,ACADS,ACADVL,ACAT1,ACAT2,ALDH2,ANXA2,APOE,AQP8,AQP9,ATP5F1B,BCKDK,C1QB,CD36,COX4I1,CPS1,CPT2,CS,CSAD,CYCS,CYP27A1,Cyp4a14,CYP51A1,DBI,ECI1,ENDOG,ETHE1,FABP1,FASN,FTCD,Gk,GPD2,GSTP1,HADH,HADHA,HADHB,HMGCS2,IDI1,KYAT3,MT-CO2,NPC1,NPC2,PBLD,PC,RBP4,RETSAT,SARDH,SCARB1,SELENBP1,SIRT5,SLC25A20,SORD,TPP1,UQCRC1,VNN1	57 (2)	2				cholesterol,PPARA,PPARGC1A,SREBF1
choline fenofibrate	chemical drug		2	Activated	3.488	1.93e-17	choline fenofibrate,F3,PPARA,PPARG	ACAA2,ACADL,ACADM,ACADS,ACADVL,ACAT1,ACAT2,ACTA2,ALDH2,ANXA2,APOE,AQP8,AQP9,ATP5F1B,ATP5PO,BCKDK,BDH1,C1QB,CD36,CES1,COX4I1,CPS1,CPT2,CS,CSAD,CTNNB1,CYCS,CYP27A1,Cyp4a14,CYP51A1,DBI,DLAT,ECI1,EGFR,ENDOG,ETHE1,FABP1,FABP5,FASN,FDPS,FERMT2,FN1,FTCD,GAPDH,Gk,GPD2,GSTP1,HADH,HADHA,HADHB,HMGCS2,HP,IDI1,INSR,IVD,KYAT3,LOC102724788/PRODH,MT-CO2,NPC1,NPC2,PBLD,PC,PF4,RBP4,RETSAT,SARDH,SELENBP1,SERPINA1,S…	79 (4)	4				Acox,APOA2,cholesterol,NFKBIA,PPARA,PPARG	ADIPOR1,CAV1
PTGS2	enzyme		2		0.917	2.62e-17	Akt,AKT1,Cdc42,Creb,cyclooxygenase,CYP19A1,ERBB2,IGF1R,LIN28B,MDM2,MMP9,NFkB (complex),PI3K (complex),Pkc(s),PPARA,PPARG,PRKAA,PTEN,PTGS2,STK11,TP53	AASS,ABAT,ACADL,ACADM,ACADS,ACAT2,ACP2,Acp5,ACP6,ACTB,ACTN4,ALB,ALDH1B1,ALDH2,ALDH4A1,ALDH7A1,ALDH9A1,ANXA2,ANXA4,ANXA6,APOE,AQP8,AQP9,ARPC1B,ARPC5,ATP1A1,ATP5F1B,ATP5F1C,ATP5F1D,Atp5k,ATP5MG,ATP5PD,ATP5PF,ATP5PO,ATP5S,BAK1,BCKDK,BDH1,BNIP3,C1QB,CA3,CAND1,CAP1,CAPZA2,CD82,Cdc42,CDH2,CES1,Ces1b/Ces1c,CFB,CHDH,Chil3/Chil4,CLIC4,CLPP,CLU,COMT,COQ8A,COX5A,COX7A2,CP,CPOX,CPT2,Crip2,CSAD,CSTB,CTNND1,CT…	201 (21)	21	4-methylnitrosoamino-1-(3-pyridinyl)-1-butanone,5-fluorouracil,AMPK,arachidonic acid,ARHGDIB,arsenic trioxide,atorvastatin,cadmium,CAPN3,capsaicin,carbon tetrachloride,carrageenan,cerivastatin,clofibrate,coal tar,cobalt chloride,Collagen Alpha1,Collagen type I,CREBBP,D-glucose,dinoprost,ETV4,flufenamic acid,fluvastatin,GPR68,IKBKE,INS,KRAS,LPAR5,LRP1,manganese,MAPK7,MYC,NFKBIA,palmitic acid,pirin…	4-phenylbutyric acid,9Z,11E-octadecadienoic acid,ABCA1,acetaminophen,actinomycin D,ALOX5,anakinra,benzyl isothiocyanate,berberine,caffeine,calphostin C,carvacrol,CAV1,cholesterol,CYP7A1,diphenyleneiodonium,etodolac,genistein,green tea polyphenol,harmine,HDAC1,irbesartan,LONP1,metformin,miR-26a-5p (and other miRNAs w/seed UCAAGUA),morin,N-acetyl-L-cysteine,NFE2L2,niflumic acid,NO 1886,NR1H4,oleic …		Cdc42,ESRRA,FLT1,FN1,NOX4	AQP1,STAR
N-acetylimidazole	chemical - endogenous non-mammalian		3	Inhibited	-4.886	2.64e-17	BAX,BCAT2,BCL2,EGFR,ERK1/2,FOXO1,GSK3B,IRS1,ITGB2,Jnk,MAPK8,MMP9,MTOR,MYC,N-acetylimidazole,NFkB (complex),NOS2,NOS3,PTGS2,RELA,STAT4,THRA,THRB,TYK2	ABCB10,ABCF1,ACADL,ACADM,Acp5,ACP6,ACTB,ACTN4,AK2,AKR1A1,ALB,ALDH1B1,ALDH7A1,ALDOA,ANXA4,APOE,ASAH1,ATAD3A,Atp5e,ATP5F1A,ATP5F1B,ATP5MG,ATP5PB,ATP5PF,BAK1,BCKDHB,BNIP3,BSG,C1QBP,CAD,CAPZA2,CAPZB,CD36,CD82,CFB,Chil3/Chil4,CLIC4,CNP,COBLL1,COX4I1,COX6A1,COX6B1,CP,CPT2,CS,CTNNA1,CTSC,CTSH,CTSS,CTTN,CYCS,CYP27A1,CYP3A5,DBI,DLAT,DMD,DSG2,ECSIT,ENPP1,ETFA,FABP1,FABP5,FARP1,FASN,FDPS,FDX1,GAPDH,GCSH,GLA…	177 (24)	22					NOS2
Adipokine	group		3	Activated	3.033	3.83e-17	Adipokine,ADIPOQ,Akt,AKT1,AMPK,Creb,CREB1,CTNNB1,cyclic AMP,EDN1,EIF2AK3,ERK,ESR1,F3,FOS,FOXO1,GNRH,IGF1R,IL10,ITLN1,LEP,LEPR,MAPK1,MAPK14,MTOR,MYC,NAMPT,NFkB (complex),NFKB1,NFKBIA,NOS2,P38 MAPK,PCK1,PIK3R1,PPARA,PPARG,PRKAA,PRKAA1,PRKAA2,PRL,PTEN,RBP4,RELA,SCD,SIRT1,SP1,SP3,STAT1,STAT4,STAT6,TLR4,TNF,TP53,Vegf	AASS,ABAT,ABCB10,ABCF1,ACADL,ACADM,ACAT2,ACP2,ACSM5,ACTR2,ACTR3,AK2,AK4,AKR1A1,ALAD,ALDH1B1,ALDH2,ALDH4A1,ALDH7A1,ALDH9A1,ALDOA,ANXA6,APOM,AQP8,ARF6,ARPC1B,ARPC2,ARPC5,ARPC5L,ARSB,Atp5e,ATP5F1B,ATP5F1C,ATP5F1D,Atp5k,ATP5MG,ATP5S,ATP6V0D1,AUH,BBOX1,BCKDHA,BCKDK,BDH1,BNIP3,BSG,C1QB,C1QBP,CA3,CAND1,CAP1,CAPZB,Cdc42,CDC42BPB,CEL,Ces1b/Ces1c,Ces2c,CFL2,Chil3/Chil4,CIT,CLPP,CNP,COBLL1,COMT,COQ8A,COX4I1…	261 (54)	50				NOS2
TFEB	transcription regulator		3	Activated	3.144	3.86e-17	Akt,AMPK,CDKN1A,CTNNB1,CXCR4,EP300,ERK1/2,HIF1A,JUN,MET,MTORC1,PPARG,PTEN,RAC1,Rb,TERT,TFEB,TP53,VEGFA,VHL	ABAT,ACADL,ACADS,ACADVL,ACAT1,ACP2,Acp5,ACTA2,ACTN4,AK4,ALB,ALDH2,ALDH4A1,ALDH9A1,ALDOA,ANXA2,ANXA4,ANXA6,APOE,APOM,AQP9,ARPC1B,ARSA,ARSB,ASAH1,ATP1A1,ATP5F1A,ATP5F1C,Atp5k,ATP5PF,ATP6V0C,BDH1,BNIP3,CAD,CAND1,CAP1,CD36,CD82,Cdc42,CES1,Ces1b/Ces1c,CIT,CLIC4,CLPP,CLU,COMT,COQ8A,COX4I1,COX5A,Cox5b,COX6B1,COX7A2,CP,CPOX,Crip2,CSTB,CTSA,CTSB,CTSD,CTSF,CTSH,CTSS,CTSV,CYCS,CYP27A1,Cyp4a14,CYP4F2,DBI,DBT…	187 (20)	20	genistein,MTOR,PRKN,SRPK1	sirolimus,TSC2		NAGLU,VEGFA	glycogen
PPARA	ligand-dependent nuclear receptor		1	Activated	2.562	4.42e-17	PPARA	ACAA2,ACADL,ACADM,ACADS,ACADVL,ACAT1,ACAT2,ALDH2,ANXA2,APOE,AQP8,AQP9,ATP5F1B,BCKDK,C1QB,CD36,COX4I1,CPS1,CPT2,CS,CSAD,CYCS,CYP27A1,Cyp4a14,CYP51A1,DBI,ECI1,ENDOG,ETHE1,FABP1,FASN,FTCD,Gk,GPD2,GSTP1,HADH,HADHA,HADHB,HMGCS2,IDI1,KYAT3,MT-CO2,PBLD,PC,RBP4,RETSAT,SARDH,SCARB1,SELENBP1,SIRT5,SLC25A20,SORD,TPP1,UQCRC1,VNN1	55 (1)	1	1-(carboxymethylthio)tetradecane,12-(3-adamantan-1-yl-ureido) dodecanoic acid,13-hydroxyoctadecadienoic acid,15-deoxy-delta-12,14 -PGJ 2,2-ethylhexanoic acid,8(S)-hydroxyeicosatetraenoic acid,9-hydroxyoctadecadienoic acid,9Z,11E-octadecadienoic acid,ABHD5,AICAR,aleglitazar,ALOX5,amiodarone,arachidonic acid,atorvastatin,berberine,bezafibrate,carvacrol,cerivastatin,chitosan,choline fenofibrate,cipr…	1,4-bis[2-(3,5-dichloropyridyloxy)]benzene,ALDH1A1,capsaicin,DUT,miR-217-5p (and other miRNAs w/seed ACUGCAU),NR2F2,poloxamer,Smad2/3,SURF1,TXNIP,Ubiquitin		ABCA1,APEX1,APOA2,ELOVL5,FGF21,G0S2,glycogen,INSIG1,INSIG2,NFE2L2,NFKBIA,PRL,RB1,RTN4,SCP2,TDG,VEGFA	cholesterol,CYBA,CYP7A1,FDFT1,GCK,GNMT,NOS2,NPPB,PCK1,POU1F1,SREBF1,testosterone,TSPO
ARHGEF18	other		3	Inhibited	-5.494	4.79e-17	Akt,ARHGEF18,ATF2,Cdc42,CHUK,ERK,HRAS,JAK2,Mapk,MRTFA,MYC,MYH10,Myosin,Nfat (family),NFKB1,P38 MAPK,PAK1,PI3K (complex),PPARG,PRKCA,Rac,RELA,RHOA,Rock,STAT1,STAT5a/b,Tgf beta,TP53,TYK2,ZAP70	ABAT,ABCB10,ABCF1,ACAA2,ACADM,ACADS,ACADVL,ACAT1,ACO2,ACP2,ACTA2,ACTN4,AK2,ALB,ALDH4A1,ALDH9A1,ALDOA,ANXA2,ANXA6,APOM,ARF6,ARPC2,ARPC4,ASGR2,ATAD3A,ATP1A1,ATP5F1B,ATP5F1C,Atp5k,ATP5PF,ATP5PO,BCKDHA,BCKDHB,BDH1,BNIP3,C1QBP,CAD,CAND1,CAP1,CAPZB,CD36,CD81,CD82,Cdc42,CELSR3,CES1,Ces1b/Ces1c,Chil3/Chil4,CLIC4,CLPP,CNP,COBLL1,COMT,COQ8A,COX4I1,Cox5b,COX6A1,COX6B1,COX7A2,CPOX,Crip2,CS,CSTB,CTNNA1,CTNND1…	167 (30)	27		miR-1-3p (and other miRNAs w/seed GGAAUGU)
Cadherin	group		3	Inhibited	-9.374	4.84e-17	Akt,AKT1,AKT3,AR,AXIN1,Cadherin,CCND1,CDH1,CDH11,CDH13,CDH16,CDH17,CDH2,CDH3,CDH5,CTNNB1,EGFR,EPHA2,ERBB2,ESRRA,ETS1,EZH2,FOXO1,GSK3B,HDAC1,IFITM1,IGF1R,Mapk,MAPK1,MTOR,MYC,NANOG,NFkB (complex),P38 MAPK,PI3K (complex),RASGRF1,RBL2,SHC1,SMAD3,SNAI2,SRC (family),STAT3,TCF7L2,TP53	ABAT,ABCB10,ABCF1,ACAA2,ACADS,ACADVL,ACAT1,ACO2,ACP2,ACTB,ACTN4,ACTR3,AK2,AKR1A1,ALDH1B1,ALDH4A1,ALDH7A1,ALDH9A1,ALDOA,ANXA2,AQP8,AQP9,ARPC1B,ARSB,ATAD3A,ATP1A1,ATP1B1,Atp5e,ATP5F1A,ATP5F1B,ATP5F1C,ATP5F1D,Atp5k,ATP5MG,ATP5PB,ATP5PD,ATP5PF,ATP5PO,ATP5S,BCKDHB,BSG,C1QBP,CA3,CA5A,CAD,CAND1,CAPZB,CD82,Cdc42,CDH2,CELSR3,Ces1b/Ces1c,CFB,CHDH,CIT,CLIC4,CLPP,COBLL1,COQ8A,Cox5b,COX6A1,COX6B1,COX7A2,CP,CP…	236 (44)	42	CTNND1
YWHAG	other	1.076	2		1.46	5.83e-17	Akt,FOXO1,MAP2K1,MAPK1,MAPK14,PI3K (complex),TP53,YWHAG	ABAT,ACAA2,ACADVL,ACAT1,ACO2,ACP2,ACTA2,ACTN4,ALDH1L1,ALDH4A1,ALDH9A1,ANXA2,ANXA4,ANXA6,APOE,ARPC1B,ARSB,ATP1A1,ATP1B1,Atp5e,ATP5F1A,ATP5F1B,ATP5F1C,Atp5k,ATP5PF,CAND1,CAP1,CD36,CD82,Cdc42,CDH2,CELSR3,Ces1b/Ces1c,CFB,CLIC4,CLPP,CLU,COQ8A,COX4I1,Cox5b,COX7A2,CP,CPOX,Crip2,CSTB,CTNNA2,CTSD,CTSF,CTSH,CTSV,CYP51A1,DBI,DDT,DLD,DLG1,DPP4,DSTN,ERP29,ETFA,FASN,FDPS,FDXR,FERMT2,FHIT,FTH1,GAPDH,GATM,Gk,GLB…	152 (8)	7	APR-246,dinoprost,HOXA10,MKNK1,PRL	arsenic trioxide,bufalin,ouabain,PML,RTN4		TP53	FOXO1
trinitrobenzenesulfonic acid	chemical reagent		3	Activated	5.126	6.96e-17	BAX,BCL2,EGFR,ERK1/2,FOXO1,GSK3B,IRS1,ITGB2,Jnk,MAPK8,MMP9,MPO,MTOR,MYC,NFkB (complex),NOS2,NOS3,PLG,PON1,PTGS2,RELA,SERPINE1,STAT4,trinitrobenzenesulfonic acid,TYK2	ABCB10,ABCF1,ACADL,ACADM,Acp5,ACP6,ACTB,ACTN4,AK2,AKR1A1,ALB,ALDH1B1,ALDH7A1,ALDOA,ANXA4,APOE,ASAH1,ATAD3A,Atp5e,ATP5F1A,ATP5F1B,ATP5PB,ATP5PF,BAK1,BCKDHB,BNIP3,BSG,C1QBP,CAD,CAPZA2,CAPZB,CD36,CD82,CFB,Chil3/Chil4,CLIC4,CNP,COBLL1,COX4I1,COX6A1,COX6B1,CP,CPT2,CS,CTNNA1,CTNNB1,CTSC,CTSH,CTSS,CTTN,CYCS,CYP27A1,CYP3A5,DBI,DLAT,DMD,DSG2,ECSIT,ENPP1,ETFA,FABP1,FABP5,FARP1,FASN,FDPS,FDX1,GAPDH,GCSH,GLA…	176 (25)	24				CCR1,mir-210,NOS2,PTGS2	NR1H4,SLCO1B3
fingolimod phosphate	chemical - endogenous mammalian		3	Activated	7.698	7.05e-17	ABCC8,APP,ATF2,BCL2,Creb,CREM,CSF1,ERK,ETS1,fingolimod phosphate,FOS,HIF1A,HSF1,JUN,LDLR,MAP2K1,MAPK1,MAPK14,MAPK3,MED1,MKNK1,MTOR,NFE2L2,NFKBIA,Nr1h,NR1H2,NR1H3,NR1H4,P glycoprotein,RPTOR,S1PR1,SNAI2,SPHK2,SRC,SREBF1,SREBF2,STAT1,TGFB1,TP53,XBP1	AASS,ABAT,ABCF1,ACAA2,ACADL,ACADVL,ACAT1,ACO2,ACP2,ACP6,ACTB,ACTN4,AK2,AKR7A2,ALDH1L1,ALDH2,ALDH4A1,ALDH9A1,ALDOA,ALG2,AMBP,ANXA2,ANXA4,ANXA6,APOB,APOE,APOM,AQP8,ARPC1B,ARPC2,ARPC5,ARSB,ASGR2,ATP1A1,ATP1B1,ATP5F1C,Atp5k,ATP5PB,ATP5PF,BCKDHA,BCKDK,BDH1,BSG,C1QB,CAND1,CAPZA2,CBR1,CCT8,CD1D,Cdc42,CELA1,CELSR3,Ces1b/Ces1c,Ces2c,CFL1,CLIC4,CLPP,CNP,COMT,COQ7,COQ8A,COX5A,Cox5b,COX7A2,CP,CPOX,CPT2,CREG1…	231 (40)	37
HAVCR1	other		3		-0.218	7.76e-17	Akt,AKT1,BTK,Calcineurin protein(s),CD3E,Cdc42,DEF6,ERK,ERK1/2,HAVCR1,ITGB1,ITK,JAK3,JUN,JUN/JUNB/JUND,JUNB,LCP2,Mapk,MAPK1,MTOR,Nfat (family),NFATC2,NFE2L2,P38 MAPK,PI3K (complex),RAC1,RAS,SHC1,SRC,STAT5a/b,TCR,TP53,ZAP70	ABAT,ACAA2,ACADL,ACADM,ACADVL,ACAT1,ACO2,ACP2,ACTN4,AKR1A1,AKR7A2,ALB,ALDH4A1,ALDH9A1,ALDOA,ANXA2,ANXA4,ANXA6,APOM,ARPC1B,ARPC2,ARSB,ASAH1,ATP1B1,ATP5F1A,ATP5F1B,ATP5F1C,Atp5k,ATP5PB,ATP5PD,BNIP3,BSG,CAND1,CAP1,CBR1,CD1D,CD36,Cdc42,CDH2,CELA1,CELSR3,Ces1b/Ces1c,CLIC4,CNP,COQ7,COQ8A,Cox5b,COX7A2,CP,CPOX,CREG1,Crip2,CSTB,CTNNA2,CTSA,CTSB,CTSF,CTSS,CTSV,CTSZ,CTTN,CYCS,Cyp4a14,DBI,DDT,DLD,DLG1,DMD,DN…	189 (33)	31	NOX3,PTEN
TIMP4	other		3	Inhibited	-4.085	7.84e-17	AGT,AKT1,APP,Creb,CXCL12,CXCL8,EGFR,EIF4E,ERK,ERK1/2,Focal adhesion kinase,HBEGF,IGF1R,Jnk,Mmp,MMP1,MMP14,MMP2,MMP3,MMP7,MMP9,MTOR,MYH10,NFkB (complex),NFKB1,NOTCH1,P38 MAPK,RELA,SRC,STAT3,Tgf beta,TGFB1,TIMP4,TNF,VEGFA	AASS,ABCF1,ACADL,ACADVL,ACAT2,Acp5,ACTA2,AK2,AK4,AKR1A1,ALAD,ALDH1B1,ALDH7A1,ALDOA,Anp32a,AQP8,ARPC2,ARPC4,ARPC5,ASAH1,ASAH2,ASGR2,ATAD3A,ATP1A1,ATP5F1B,ATP5F1D,ATP5MG,ATP5PB,ATP5PD,ATP5PF,ATP5PO,ATP5S,BBOX1,BCKDHA,BCKDHB,BDH1,BNIP3,BSG,C1QB,CAD,CAP1,CAPZA2,CAPZB,CD1D,CDH2,Ces1b/Ces1c,Ces2c,CFL1,Chil3/Chil4,CIT,CLU,CNP,COMT,COX6B1,Cox6c,COX7A2,Cox7c,CS,CSTB,CTNND1,CTSB,CTSC,CTSF,CTSH,CTSV,CTSZ,CY…	223 (35)	32
ZYX	other		2	Activated	6.378	8.5e-17	HNF1A,Rar,TP53,ZYX	ABAT,ACAA2,ACADVL,ACAT1,ACO2,ACP2,ACTA2,ACTN4,ALDH4A1,ALDH9A1,AMBP,ANXA2,ANXA4,ANXA6,APOB,APOE,APOM,ARPC1B,ATP1A1,ATP5F1C,Atp5k,BAK1,C8G,CAND1,CAP1,CD82,Cdc42,CELSR3,Ces1b/Ces1c,CLIC4,CLPP,CLU,COQ8A,Cox5b,COX7A2,CP,CPOX,Crip2,CSTB,CTNNB1,CTSB,CTSD,CTSF,CTSH,DBI,DLD,DLG1,DPP4,DSTN,EGFR,ENPEP,ETFA,FABP1,FASN,FDXR,FERMT2,FH,FN1,FTH1,GAPDH,GATM,GLB1,GNG12,GPX1,GPX3,GRB2,GSR,GSTP1,HADH,HADHA,HADHB,HRA…	131 (4)	4	GH1,methylprednisolone	PRKAA1,PRKAA2		HNF1A
DDX25	enzyme		3	Activated	3.286	9.2e-17	Akt,APEX1,BAD,BAX,BCL2L1,BID,Calcineurin protein(s),CASP3,CAT,CHUK,CSF2,DDX25,EIF2AK2,ERK,IKBKB,IL18,KSR1,MAP3K1,MAPK8,MAPK9,MTOR,NFKBIA,PARP1,PRKCD,PRKN,PTEN,PTGS2,RAF1,REL,SMPD2,TP53	ABAT,ABCB10,ACAA2,ACAD9,ACADL,ACADM,ACADVL,ACAT1,ACAT2,ACO2,ACP2,Acp5,ACTN4,AGA,AIFM1,AK2,ALB,ALDH4A1,ALDH9A1,ANXA2,ANXA4,ANXA6,ARPC1B,ARPC2,ATP1A1,ATP5F1A,ATP5F1C,Atp5k,ATP5PB,BAK1,BCKDK,BNIP3,BSG,CA3,CAD,CAND1,CAP1,CAPZA2,CCNY,CD1D,CD82,CDH2,CELSR3,Ces1b/Ces1c,Chil3/Chil4,CLIC4,CLPP,CLU,CMPK1,CNP,COQ8A,COX5A,Cox5b,COX7A2,CP,CPOX,Crip2,CS,CSTB,CTNNA1,CTNNB1,CTSB,CTSC,CTSF,CTSS,CTSV,CTSZ,CYCS,CYP…	196 (31)	29					BID,cholesterol,HDAC1,STAR,testosterone
miR-96-5p (and other miRNAs w/seed UUGGCAC)	mature microRNA		3	Inhibited	-5.458	1.48e-16	Akt,CHUK,DYRK1B,E2f,ERK,ERK1/2,estrogen receptor,GABPA,KRAS,Mapk,MAPK1,MAPK14,Mek,miR-96-5p (and other miRNAs w/seed UUGGCAC),NFkB (complex),NFKBIA,PI3K (complex),PPARD,RAF1,RALA,RASSF1,STAT3,TP53	ABAT,ACAA2,ACADL,ACADVL,ACAT1,ACAT2,ACO2,ACP2,Acp5,ACTN4,ACTR3,AHCYL1,AK2,ALB,ALDH1B1,ALDH2,ALDH4A1,ALDH7A1,ALDH9A1,ALDOA,ANXA2,ANXA4,ANXA6,APOB,APOE,ARPC1B,ARPC2,ARPC3,ARSB,ASAH1,ATP1B1,ATP5F1A,ATP5F1C,Atp5k,BAK1,BCKDK,BDH1,BNIP3,C1QB,CAND1,CAP1,CAPZA2,CD1D,CD82,Cdc42,CDH2,CELSR3,Ces1b/Ces1c,CLIC4,CLPP,CLU,COQ8A,COX4I1,Cox5b,COX7A2,CP,CPOX,CPT2,CREG1,Crip2,CSAD,CSTB,CTNNA1,CTNNA2,CTSD,CTSF,CTSH,…	199 (23)	23		PKD1			FOXO1,KRAS
STX2	transporter		3		-1.26	1.5e-16	AGT,APEX1,APP,BAX,BCL2,CASP3,Cdc42,CREB1,CTNNB1,CXCL12,CXCL8,EGFR,EGR1,EIF2AK2,EIF4E,ERBB2,ERK,FAS,FOS,FOXO1,FOXO3,GJB1,GSK3B,HBEGF,HIF1A,HRAS,JUN,KLF11,KRAS,MAP3K1,MAPK1,MAPK8,Mek,MMP9,MTOR,NFKB1,NFKBIA,PARP1,PGR,PLCB1,PRKN,PTEN,RELA,SHC1,SOCS3,SP1,SRC,SRC (family),STAT1,STAT3,STAT6,STX2,Tgf beta,TGFB1,TNF,VEGFA	ABCB10,ABCF1,ACAA2,ACADL,ACADS,ACADVL,ACAT2,ACO2,Acp5,ACTB,ACTR3,AHCYL1,AIFM1,AK2,AK3,AKR1A1,ALAD,ALDOA,Anp32a,ANXA2,ANXA4,ANXA6,APOB,APOM,AQP8,ARF6,ARPC3,ARPC4,ARSB,ASAH2,ASGR2,ATAD3A,ATP1A1,Atp5e,ATP5PB,ATP5PO,AUH,BBOX1,BCKDHA,BCKDHB,BCKDK,BDH1,C1QB,CA3,CAD,CAP1,CAPZA2,CAPZB,CD81,CEL,CELSR3,CES1,Ces2c,CFL1,CHDH,CIT,CNP,Cox5b,COX6B1,Cox6c,COX7A2,Cox7c,CPOX,CPS1,CPT2,CSTB,CTBS,CTNNA1,CTNNA2,CTNNB…	252 (56)	54		GnRH analog			MYC
metyrapone	chemical drug		3	Inhibited	-5.376	1.6e-16	2-amino-1-methyl-6-phenylimidazo-4-5-b-pyridine,4-methylnitrosoamino-1-(3-pyridinyl)-1-butanone,9,10-dimethyl-1,2-benzanthracene,acetaminophen,Akt,AR,benzene,benzo(a)pyrene,CaMKII,carbon tetrachloride,CAT,CYP1A1,CYP1A2,CYP2A6 (includes others),CYP2B6,CYP2C9,CYP2D6,CYP2E1,ethanol,FOXO1,FOXO3,HNF4A,IRS1,losartan potassium,MAPK1,MAPK14,metyrapone,NFkB (complex),nicotine,NPY,NR1I2,PARP1,PRKCA,tamoxif…	ABCB6,ACADL,ACADM,ACAT1,ACTB,ACTR3,AK4,ALDH1B1,ALDH2,ALDH7A1,ALG2,AMBP,APOM,AQP8,AQP9,ARSB,ATP1A1,ATP1B1,Atp5e,ATP5F1A,ATP5PD,ATP5PF,BCKDHA,BDH1,CA3,CBR1,CCT8,CD36,CES1,Ces2a,Ces2c,CFB,Chil3/Chil4,CIT,CLIC4,COMT,COX4I1,CPOX,CPS1,CSAD,CTNNA2,CTSO,CTSZ,CYC1,CYP3A5,Cyp4a14,CYP51A1,DBI,DDT,DLG1,DPP4,ENPP1,ENTPD5,ERP29,ETFDH,ETHE1,FABP5,FASN,FDPS,FETUB,FHIT,FLOT1,GAPDH,GBA,GLA,GLUD1,GNA11,GNAI2,GNAO1,…	160 (36)	32				NR1I2
Actin	group		2		1.833	1.62e-16	ACTB,ACTG1,Actin,ELK1,FGF2,MAPK8,MRTFA,TP53,VEGFA	ABAT,ACAA2,ACADM,ACADVL,ACAT1,ACO2,ACP2,ACTB,ACTN4,AK4,ALB,ALDH2,ALDH4A1,ALDH9A1,ANXA2,ANXA4,ANXA6,APOE,ARPC4,ATP1A1,ATP5F1C,Atp5k,ATP5PO,BAK1,CAND1,CAP1,CAPZA2,CD82,Cdc42,CDH2,CELSR3,Ces1b/Ces1c,CIT,CLIC4,CLPP,CNP,COMT,COQ8A,Cox5b,COX6B1,COX7A2,CP,CPOX,Crip2,CSTB,CTNNB1,CTSB,CTSD,CTSF,CTSH,CTSS,CTSV,CTTN,CYP27A1,DBI,DBT,DECR1,DLD,DLG1,DPP4,DSTN,FASN,FDX1,FDXR,FERMT2,FN1,GAPDH,GATM,Gk,GLB1,GPX1,G…	144 (9)	8	Insulin	caffeine,L-triiodothyronine			MRTFA,VEGFA
STXBP1	transporter		3		-0.343	1.8e-16	ABCA1,APP,AR,ATF2,AXIN1,CDK5,CDK5R1,CDKN1A,CDKN1B,CLOCK,Creb,CTNNB1,DCX,EGFR,ERBB2,ERBB3,ERK,ERK1/2,FOXO1,GSK3B,HTT,IGF1,ITGB1,MAP2K1,MAP3K1,Mapk,MAPK1,MAPK14,MAPK8,MECP2,MTOR,NFAT5,NFkB (complex),NR3C1,NR3C2,PLD1,PLD2,PP2A,PPARG,PRKCA,PRKCZ,PRKN,SEPT5,STXBP1,TP53	AASS,ABAT,ACADL,ACADS,ACADVL,ACAT1,ACO2,ACP2,ACTR3,AKR1A1,ALDH1B1,ALDH1L1,ALDH4A1,ALDH7A1,ALDH9A1,ANXA4,ANXA6,APOB,AQP8,ARPC1B,ARPC2,ARPC5,ARSB,ASAH1,ASGR2,ATAD3A,ATP1B1,Atp5e,ATP5F1B,ATP5F1C,Atp5k,ATP5PB,ATP5PF,ATP5PO,BCKDHA,BDH1,CA3,CAD,CAND1,CAP1,CD1D,CELSR3,CES1,CHDH,CLIC4,CLPB,CLPP,CNP,COMT,COQ8A,COX7A2,CP,CPOX,CPS1,CPT2,Crip2,CSTB,CTNNA2,CTNNB1,CTSF,CTSH,CTSO,CYC1,CYFIP1,CYP3A5,Cyp4a14,DBI,…	213 (45)	43	D-glucose,MKNK1	ciprofloxacin
IKBKE	kinase		2	Activated	5.603	1.92e-16	ERK1/2,FOXO1,FOXO3,GSK3B,IKBKB,IKBKE,IRF3,IRF5,IRF7,JUN,MAP2K1/2,MAPK8,MTOR,NFkB (complex),NFKB1,NFKBIA,P38 MAPK,REL,RELA,STAT1,TP53,TRAF3IP2	ABAT,ACAA2,ACAD9,ACADL,ACADM,ACADVL,ACAT1,ACO2,ACP2,Acp5,ACTN4,AGA,AK2,AKR1A1,ALDH1B1,ALDH4A1,ALDH7A1,ALDH9A1,ANXA2,ANXA4,ANXA6,APOM,ARPC1B,ASAH1,ATP1A1,Atp5e,ATP5F1A,ATP5F1B,ATP5F1C,Atp5k,ATP5PB,ATP5PF,BAK1,BCKDK,CAND1,CAP1,CAPZA2,CCNY,CD36,Cdc42,CELSR3,Ces1b/Ces1c,CFB,Chil3/Chil4,CLIC4,CLPP,CLU,CMPK1,CNP,COQ8A,COX4I1,Cox5b,COX7A2,CP,CPOX,Crip2,CS,CSTB,CTNNA1,CTSD,CTSF,CTSH,CTSS,CTSZ,CTTN,CYCS,C…	184 (22)	21	4-methylnitrosoamino-1-(3-pyridinyl)-1-butanone,VEGFA	BTRC,PPARD		MYC,NFKBIA,NOS2,PTGS2,TP53	FOXO1,MTOR
PQQ cofactor	chemical - endogenous non-mammalian		2	Activated	4.61	1.94e-16	Akt,Creb,NFE2L2,NRF1,PQQ cofactor,TXNRD1	AASS,Acp5,ACTA2,AKR1A1,AKR7A2,ALDOA,ARPC5,ATP1B1,ATP5F1A,BAK1,BNIP3,CBR1,CD36,CELA1,CLPP,COMT,COQ7,COX5A,Cox5b,COX6A1,COX6B1,Cox6c,COX7A2,COX7B,Cox7c,CREG1,CS,CTNNB1,CTSB,CTSD,CYCS,Cyp4a14,CYP51A1,DSTN,EGFR,ENTPD5,EPB41,ERP29,FABP1,FHIT,FLNB,FN1,FTH1,FTL,FXN,FXYD1,GAS2,GNA11,GNAI2,GNAS,GPX3,GSR,Gstm3,GSTP1,HAX1,HMBS,HSP90AB1,HSPA9,INMT,INSR,MT-CO2,MT-ND5,NCKAP1,NDUFB8,NDUFV1,P2RX4,PAFAH1B1,PDIA6,…	87 (6)	6				NFE2L2,NRF1,PPARGC1A,TFAM	superoxide
KRAS	enzyme		2	Activated	5.401	1.97e-16	Akt,CHUK,DYRK1B,E2f,ERK,ERK1/2,estrogen receptor,GABPA,KRAS,Mapk,MAPK1,MAPK14,Mek,NFkB (complex),NFKBIA,PI3K (complex),PPARD,RAF1,RALA,RASSF1,STAT3,TP53	ABAT,ACAA2,ACADL,ACADVL,ACAT1,ACAT2,ACO2,ACP2,Acp5,ACTN4,ACTR3,AK2,ALB,ALDH1B1,ALDH2,ALDH4A1,ALDH7A1,ALDH9A1,ALDOA,ANXA2,ANXA4,ANXA6,APOB,APOE,ARPC1B,ARPC2,ARPC3,ARSB,ASAH1,ATP1B1,ATP5F1A,ATP5F1C,Atp5k,BAK1,BCKDK,BDH1,BNIP3,C1QB,CAND1,CAP1,CAPZA2,CD1D,CD82,Cdc42,CDH2,CELSR3,Ces1b/Ces1c,CLIC4,CLPP,CLU,COQ8A,COX4I1,Cox5b,COX7A2,CP,CPOX,CPT2,CREG1,Crip2,CSAD,CSTB,CTNNA1,CTNNA2,CTSD,CTSF,CTSH,CTSV,CT…	198 (22)	22	5-fluorouracil,ADI PEG20,di(2-ethylhexyl) phthalate,E2F3,Ins1,methylprednisolone,MYC,RBBP4,testosterone	miR-96-5p (and other miRNAs w/seed UUGGCAC),salinomycin,wortmannin		ABCA1,BIRC5,Cyclin A,GMNN,HSPA5,IGF1R,NFE2L2,NFKBIA,NOS2,PPARD,PPARG,PTGS2,RING1,S100A4,SQSTM1	ATM,IFITM1,PIK3R1,PLAGL1
POU2F1	transcription regulator		3	Activated	4.146	2.04e-16	Akt,AR,ATF2,BRCA1,CDK1,ERK1/2,GADD45A,GSK3B,JUN,MAP3K1,MAPK8,MMP3,MTOR,POU2F1,SKIL,SMAD2,SMAD3,SP1,TGFB1,TP53	ABAT,ABCF1,ACAA2,ACADL,ACADM,ACADVL,ACAT1,ACO2,ACP2,ACTA2,ACTB,ACTN4,ACTR3,AKR1A1,ALDH2,ALDH4A1,ALDH9A1,ANXA2,ANXA4,ANXA6,APOM,AQP9,ARPC1B,ARPC2,ASAH1,ASGR2,ATP11C,ATP1A1,ATP5F1A,ATP5F1B,ATP5F1C,Atp5k,ATP5PB,BCKDHA,BCKDHB,BDH1,BNIP3,BSG,C1QB,CAD,CAND1,CD82,Cdc42,CDH2,CELSR3,CES1,Ces1b/Ces1c,CFB,CFL1,CIT,CLIC4,CLPP,CLU,CNP,COQ8A,COX5A,Cox5b,COX7A2,CP,CPOX,Crip2,CS,CSTB,CTSF,CTSH,CTSO,CTSS,CTSV,CYC…	189 (20)	18	rosiglitazone,troglitazone
ciprofibrate	chemical drug		1		0.343	2.09e-16	ciprofibrate	ACADL,ACADM,ANXA2,APOB,BSG,CBR1,CD36,CPOX,CPS1,CSTB,CTSV,CYP27A1,Cyp4a14,DBI,DPP4,EGFR,GSTP1,HADHA,LGALS3BP,NPC1,NPC2,OAT,Orm1 (includes others),OTC,PDZK1,PLSCR1,SCARB1,SELENBP1,SERPINA1,SLC10A1,SLC16A1,Slco1a1,SLCO2B1,TAGLN2	34 (1)	1				Acox,ACOX1,cholesterol,HDAC1,NFKBIA,PPARA,PPARG,RBM3,SQSTM1	CYP7A1,D-glucose,G6PC,GNMT,Ins1
NOS2	enzyme		2	Activated	5.43	2.19e-16	BAX,BCL2,EGFR,ERK1/2,FOXO1,GSK3B,IRS1,ITGB2,Jnk,MAPK8,MMP9,MTOR,MYC,NFkB (complex),NOS2,NOS3,PTGS2,RELA,STAT4,TYK2	ABCB10,ABCF1,ACADL,ACADM,Acp5,ACP6,ACTB,ACTN4,AK2,AKR1A1,ALB,ALDH1B1,ALDH7A1,ALDOA,ANXA4,APOE,ASAH1,ATAD3A,Atp5e,ATP5F1A,ATP5F1B,ATP5PB,ATP5PF,BAK1,BCKDHB,BNIP3,BSG,C1QBP,CAD,CAPZA2,CAPZB,CD36,CD82,CFB,Chil3/Chil4,CLIC4,CNP,COBLL1,COX4I1,COX6A1,COX6B1,CP,CPT2,CS,CTNNA1,CTSC,CTSH,CTSS,CTTN,CYCS,CYP27A1,CYP3A5,DBI,DLAT,DMD,DSG2,ECSIT,ENPP1,ETFA,FABP1,FABP5,FARP1,FASN,FDPS,FDX1,GAPDH,GCSH,GLA,GLUD1,…	171 (20)	20	(S)-mevalonic acid,3,4,5,3',4'-pentachlorobiphenyl,acetaminophen,acyl-coenzyme A,Adipokine,AEBP1,atorvastatin,berberine,carbon tetrachloride,carrageenan,CREBBP,dicarbethoxydihydrocollidine,ERVW-1,FCER2,FN1,gentamicin,GH1,HDAC1,IKBKE,ILK,Ins1,KRAS,mannosylated lipoarabinomannan,methotrexate,metribolone,N-acetyl-L-cysteine,Ncoa-Nr1i2-Rxra,ouabain,palmitic acid,PIK3R1,PTEN,resiquimod,S-nitroso-N-ace…	13-hydroxyoctadecadienoic acid,15-deoxy-delta-12,14 -PGJ 2,4-phenylbutyric acid,ABCA1,actinomycin D,ADIPOR1,ALOX5,AMPK,anakinra,ARG2,arsenic trioxide,benzyl isothiocyanate,bezafibrate,capsaicin,CAV1,cerivastatin,clofibrate,coenzyme Q10,CYP7A1,fluvastatin,gemfibrozil,genistein,Ginkgo biloba,glucosamine,heparin,Insulin,irbesartan,KALRN,linoleic acid,LRP1,morin,N-(3-(aminomethyl)benzyl)acetamidine,N…		BCL2A1,BIRC5,FOXO1,G6PC,MUC5AC,MYC,nitrate,PPARGC1A,superoxide	ACO1,ATP2A2,cholesterol
cadmium	chemical toxicant		2	Activated	6.211	2.22e-16	Akt,cadmium,CAT,CYP3A4,E2F1,ERK1/2,ERN1,ESR1,estrogen receptor,glutathione,Jnk,MAP2K1,MAPK1,MTORC1,NFE2L2,P38 MAPK,RAF1,reactive oxygen species,TP53,TXN	AASS,ABAT,ACAA2,ACADL,ACADM,ACADVL,ACAT1,ACAT2,ACO2,ACP2,Acp5,ACTA2,ACTN4,ACTR2,AGXT2,AKR1A1,AKR7A2,ALB,ALDH1L1,ALDH4A1,ALDH9A1,ALDOA,ANXA2,ANXA4,ANXA6,ARPC1B,ARPC5L,ARSB,ASAH1,ATP1A1,ATP5F1A,ATP5F1C,Atp5k,ATP6V0D1,CAD,CAND1,CAP1,CBR1,CD36,CD82,Cdc42,CDC42BPB,CDH2,CELA1,CELSR3,Ces1b/Ces1c,CFB,CFL2,CIT,CLIC4,CLPP,CLU,COQ7,COQ8A,COX5A,Cox5b,COX7A2,Cox7c,CPOX,CREG1,Crip2,CS,CSAD,CSTB,CTNNA2,CTSC,CTS…	210 (20)	20				G6PC,HSPA5,ILK,MYC,NFE2L2,PTGS2,superoxide,TP53	BID,CLCN5,testosterone
Laminin2	complex		3	Activated	7.281	2.54e-16	Akt,AKT1,AMPK,BTK,CBL,CD247,CD28,Cdc42,CDK5,CREBBP,CTLA4,CTNNB1,DCX,EGFR,ERK,ERN1,FYN,GAB1,ILK,IRF3,IRF7,LAMA2,LAMC1,Laminin2,MAP3K1,Mapk,MAPK1,MAPK14,MAPK8,MRTFA,Nfat (family),NFE2L2,NFKB1,NFKBIA,NOS2,P38 MAPK,PI3K (complex),PIK3R1,PPARG,PRKCA,PRKCD,RHOA,SHC1,SNCA,SRF,STAT1,STAT5a/b,SYK,Tgf beta,TP53,ZAP70,ZNF106	ABAT,ACAA2,ACADM,ACADS,ACADVL,ACAT1,ACP2,ACTA2,ACTB,ACTR3,AHCYL1,AK2,AKR1A1,AKR7A2,ALB,ALDH4A1,ALDH9A1,ALDOA,ANXA2,ANXA4,APOM,ARPC2,ARPC4,ARSB,ASGR2,ATAD3A,ATP1A1,ATP1B1,ATP5F1C,Atp5k,ATP5PO,BCKDK,BDH1,CA3,CAD,CAND1,CAP1,CAPZA2,CBR1,CD82,Cdc42,CELA1,CELSR3,CES1,CLIC4,CLPP,COMT,COQ7,COQ8A,Cox5b,COX7A2,COX7A2L,CPOX,CPT2,CREG1,Crip2,CS,CSTB,CTNNA1,CTNNA2,CTSA,CTSC,CYC1,CYP27A1,Cyp4a14,CYP4F2,CYP51A1…	204 (52)	51
coumarin	chemical drug		3	Inhibited	-2.243	2.82e-16	4-methylnitrosoamino-1-(3-pyridinyl)-1-butanone,acetaminophen,Akt,aristolochic acid I,benzo(a)pyrene,CHUK,coumarin,CYP,CYP1A1,CYP2A6 (includes others),D-glucose,diethylnitrosamine,ERK1/2,G6PC,Ggt,GGT1,glutathione,HRAS,isoflurane,Jnk,methimazole,NFkB (complex),NFKBIA,nicotine,NQO1,P38 MAPK,PARP1,Pkc(s),tanespimycin,TP53	ABAT,ABCB6,ACADL,ACADM,ACADVL,ACAT1,ACP2,Acp5,ACTB,ACTN4,AK2,AK4,ALB,ALDH1B1,ALDH4A1,ALDH7A1,ALDH9A1,ALDOA,ALG2,ANXA2,ANXA4,ANXA6,APOB,ARF6,ARPC1B,ASAH1,ATP1A1,ATP5F1A,ATP5F1B,ATP5F1C,Atp5k,ATP5PF,BCKDHA,BCKDK,BNIP3,CA3,CAND1,CD81,Cdc42,CDH2,CELSR3,CES1,Ces1b/Ces1c,CFB,Chil3/Chil4,CLIC4,CLPP,COMT,COQ8A,COX4I1,Cox5b,COX7A2,CPOX,CPS1,Crip2,CSTB,CTNNA1,CTSH,CTSZ,CYCS,CYP3A5,DECR1,DLAT,DLD,DLG1,DMD,D…	191 (30)	26	beta-naphthoflavone				G6PC
SIRT7	enzyme		2	Inhibited	-5.683	2.85e-16	EPAS1,HIF1A,MTOR,MYC,SIRT7,TP53	ABAT,ABCB10,ABCF1,ACAA2,ACADL,ACADM,ACADVL,ACAT1,ACO2,ACP2,ACTA2,ACTB,ACTN4,AK2,AKR1A1,ALB,ALDH4A1,ALDH9A1,ALDOA,ANXA2,ANXA6,AQP9,ARPC1B,ATAD3A,ATP1A1,ATP5F1C,Atp5k,ATP5PB,ATP5PF,BAK1,BCKDHB,C1QBP,CAD,CAND1,CAP1,CAPZB,CD36,CD82,Cdc42,CELSR3,Ces1b/Ces1c,CLIC4,CLPP,COBLL1,COQ8A,COX4I1,Cox5b,COX6A1,COX6B1,COX7A2,CP,CPOX,CPT2,Crip2,CS,CSTB,CTNNA1,CTSB,CTSF,CTSH,CTSV,CYCS,CYP51A1,DBI,DLD,DLG1,DMD,DPP4…	165 (6)	5	USP7	D-glucose		GABPB1,MTOR	MYC,TP53
GCG	other		2		0.791	2.93e-16	Akt,AMPK,CBS/CBSL,Ck2,Creb,CYP2E1,ERK1/2,FOS,FOXO1,GCG,GLS,Hdac,Ins1,Insulin,Mapk,MAPK1,MAPK14,MTOR,P38 MAPK,PDX1,PI3K (complex),PRKCB,SRC,STK11	AASS,ACADL,ACADM,ACADS,ACAT1,ACO2,Acp5,ACP6,ACTA2,ACTB,AKR1A1,AKR7A2,ALAD,ANXA2,ANXA4,APOB,APOM,AQP8,AQP9,ARPC5,ARSB,ASAH1,ASGR2,ATP1A1,ATP1B1,Atp5e,ATP5F1A,ATP5F1B,ATP5PB,ATP5PD,ATP5PF,BAK1,BCKDHA,BDH1,BNIP3,CA14,CA3,CD36,CD82,CFB,CLU,CNP,COMT,COX7A2,CPT2,CS,CSAD,CTNNA2,CTNND1,CTSB,CTSD,Cyp4a14,CYP4F2,DBI,DDT,DMD,ECI1,ERO1B,ETFA,FABP5,FARS2,FASN,FDPS,FDXR,FH,FHIT,FLNB,FTL,FXN,GAK,GAPDH,Gk,GNAS,G…	160 (24)	24	berberine,GAL,metformin,palmitic acid	biotin		AMPK,CBS/CBSL,FST,G6PC,GLS,IGF1R,MTOR,PCK1,Pde4d,PDX1,PLK3,PPARGC1A,Proinsulin	cholesterol,CRTC2,FOXO1,PDE3A,phosphate,PPARGC1B,SREBF1
1,1,2,2-tetrachloroethane	chemical toxicant		3	Inhibited	-3.148	3.04e-16	1,1,2,2-tetrachloroethane,2-amino-1-methyl-6-phenylimidazo-4-5-b-pyridine,9,10-dimethyl-1,2-benzanthracene,acetaminophen,Akt,AMPK,AR,ATF1,benzene,benzo(a)pyrene,BRCA1,carbon tetrachloride,CAT,Creb,cyclophosphamide,CYP,CYP1A1,CYP1A2,CYP2E1,CYP3A,CYP3A4,D-glucose,ERK1/2,ethanol,FOXO1,G6PC,HMOX1,IRS1,isoflurane,Jnk,MAPK1,MAPK14,methimazole,MMP9,NFkB (complex),NOS2,RELA,SP1,STAT1,trichloroethylene	AASS,ABCB6,ACAA2,ACADM,ACO2,Acp5,ACTA2,ACTB,ACTR3,AK4,ALB,ALDH1B1,ALDH7A1,ALDOA,ALG2,AQP8,ARPC5,ARSB,ASAH1,ATP11C,ATP1A1,ATP1B1,Atp5e,ATP5F1A,ATP5PF,BCKDHA,BCKDHB,CA3,CAD,CAP1,CAPZA2,CBR1,CCT8,CES1,Ces2c,CIT,CLIC4,COMT,CP,CPS1,CS,CTNNA2,CTSC,CTSF,CTSO,CTSS,CTSV,CYC1,CYCS,Cyp4a14,CYP4F2,CYP51A1,DBI,DDT,DECR1,DUSP3,ENPP1,ENTPD5,ERP29,ETHE1,FABP5,FDPS,FHIT,FLNB,FXN,GAPDH,Gk,GLA,GLUD1,GNA11,GNAI2,GNA…	178 (40)	37					CYP1A1,G6PC
acephate	chemical toxicant		3		0.603	3.24e-16	acephate,acetaminophen,Akt,AR,benzene,carbon tetrachloride,CAT,CYP1A2,CYP2E1,CYP3A,CYP3A4,ERK,ERK1/2,ethanol,FOXO1,IKBKB,IRS1,Jnk,Nfat (family),NFkB (complex),P38 MAPK,Pkc(s),reactive oxygen species,Sod,SOD1,SRC (family),TP53,trichloroethylene,urethane	ABAT,ACAA2,ACADL,ACADM,ACADVL,ACAT1,ACO2,ACP2,Acp5,ACTB,ACTN4,ACTR3,AK4,ALDH1B1,ALDH4A1,ALDH7A1,ALDH9A1,ANXA2,ANXA4,ANXA6,APOB,AQP8,ARPC1B,ARPC2,ASAH1,Atp5e,ATP5F1A,ATP5F1B,ATP5F1C,Atp5k,ATP5PF,BCKDHA,BNIP3,CA3,CAND1,CAP1,CBR1,CD1D,Cdc42,CDH2,CELSR3,CES1,Ces1b/Ces1c,CFB,Chil3/Chil4,CIT,CLPP,COQ8A,COX4I1,Cox5b,COX7A2,CPOX,CPS1,Crip2,CSTB,CTSB,CTSD,CTSH,CTSO,CTSV,CTSZ,CTTN,CYC1,Cyp4a14,DBI,DLD,DLG1…	176 (29)	25				D-glucose	CYP1A1
green tea polyphenol	chemical drug		2	Activated	5.217	4e-16	Akt,BAX,CAT,CCL2,ERK1/2,green tea polyphenol,Hsp27,Jnk,Mapk,MAPK1,MAPK9,NFkB (complex),NFKBIA,P38 MAPK,Pkc(s),PPARG,PRKCD,TP53,TRAP1	ABAT,ACAA2,ACADM,ACADS,ACADVL,ACAT1,ACO2,ACP2,ACTN4,AK2,AK3,ALB,ALDH1B1,ALDH4A1,ALDH7A1,ALDH9A1,ANXA2,ANXA4,ANXA6,ARPC1B,ARSB,ASAH1,ATP1A1,ATP1B1,ATP5F1A,ATP5F1C,ATP5F1D,Atp5k,ATP5PO,BCKDK,BDH1,BNIP3,C1QBP,CAND1,CAP1,CAPZA2,CDH2,CELSR3,CES1,Ces1b/Ces1c,CHCHD3,CLIC4,CLPP,COQ8A,COX4I1,COX5A,Cox5b,COX7A2,CPOX,CPT2,Crip2,CS,CSTB,CTNNA1,CTNNA2,CTSH,CTSS,CTSV,CTSZ,CYP3A5,Cyp4a14,DBI,DDT,DLAT,DLD,DLG1,D…	180 (19)	18				PPARG,TP53	CAV1,NFKBIA,PIK3R1,PTGS2,TRAP1,VEGFA
PLA2R1	transmembrane receptor		2	Activated	6.164	4.24e-16	ESRRA,JAK2,PLA2R1	ACADM,ACADVL,AK3,ALDH2,ASAH1,ATP5F1B,ATP5PD,CD36,CDH2,CSAD,CTSA,CTSD,CYCS,CYP51A1,ENDOG,ETFDH,GAPDH,HADHA,IDH3A,IDI1,LAP3,LIPA,LYN,MINOS1,MTCH2,NDUFA5,NDUFS3,SDHA,SDHB,SIRT3,SLC25A20,SOD2,SQOR,TFAM,TIMM22,TPP1,TRA2B,UQCRFS1	38 (3)	3				ACSL3,ESRRA,progesterone,TFAM	prostaglandin D2
PRKAA1	kinase		2	Activated	4.502	5.25e-16	26s Proteasome,Akt,AKT1,AMPK,ERK,ERK1/2,FLCN,GPAM,HRAS,IRS1,Jnk,MAPK1,MAPK14,MTORC1,NFE2L2,NFkB (complex),NFKB1,NFKBIA,P38 MAPK,PI3K (complex),PNPLA2,PP2A,PPP2CA,PRKAA,PRKAA1,Rb,RELA,SIRT1,STAT3,TSC2	ACAA2,ACADL,ACADVL,ACO2,Acp5,ACTA2,AK2,AKR1A1,AKR7A2,ALB,ALDH1B1,ALDH7A1,ALDOA,ANXA2,ANXA4,ANXA6,ARF6,ARPC2,ARSB,ASAH1,ATP1A1,ATP1B1,ATP5F1A,ATP5F1B,ATP5PF,ATP6V0C,BCKDK,CAPZA2,CBR1,CD81,CELA1,Ces1b/Ces1c,CFB,Chil3/Chil4,CLPP,CLU,COQ7,COX4I1,Cox5b,CREG1,CS,CTNNA1,CTNNA2,CTSA,CTSV,CTSZ,CYCS,CYP3A5,Cyp4a14,CYP4F2,CYP51A1,DDAH1,DDT,DPP4,DPP7,DSTN,ENTPD5,EPB41,ERP29,FABP1,FABP5,FDPS,FDXR,FN1,FTH1,FTL…	166 (30)	30	AICAR,berberine,GFPT1,glucosamine,LEP,metformin,SESN2	ALDH1A1,Esrra,Ins1,NAGLU,oleic acid,palmitic acid,Pp2c		AMPK,BIRC5,FLCN,NFE2L2,PNPLA2,PPARGC1A,RND3,TFAM,TP53	ARHGDIB,CAV1,cholesterol,EPHA3,FN1,G6PC,Ly6a (includes others),MAP2,NFKBIA,progesterone,STAR,superoxide,TSC2,ZYX
BUB3	other		3	Inhibited	-4.568	6.04e-16	APC,APC (complex),AURKB,AXIN1,BCL2L1,BUB3,CDC20,CDK1,CDKN1A,CSNK2A1,CTNNB1,GMNN,HSF2,MTOR,RASSF1,SKP2,TP53	ACAA2,ACADL,ACADM,ACADVL,ACAT1,ACO2,ACP2,ACTN4,AIFM1,AKR1A1,ALB,ALDH4A1,ALDH9A1,ANXA2,ANXA4,ANXA6,ARPC1B,ATP1A1,ATP5F1C,Atp5k,ATP5PB,BAK1,BNIP3,CA3,CAND1,CAP1,CCT8,CD82,Cdc42,CDH2,CELSR3,Ces1b/Ces1c,CIT,CLIC4,CLPP,CLU,CNP,COBLL1,COQ8A,COX4I1,Cox5b,COX7A2,CP,CPOX,CREG1,Crip2,CS,CSTB,CTNNB1,CTSD,CTSF,CTSH,CYCS,CYP51A1,DBI,DLD,DLG1,DMD,DPP4,DSTN,ECSIT,ENPP1,ETFA,FABP1,FABP5,FARP1,FDPS,FDXR,FERMT2,FT…	145 (17)	14	PKM	GnRH analog			TP53
Mir122a,b	group		2		1.98	6.09e-16	IGF1R,mir-122,Mir122a,b,RELA,TP53	ABAT,ACAA2,ACADM,ACADS,ACADVL,ACAT1,ACO2,ACP2,ACTN4,ALB,ALDH4A1,ALDH9A1,ALDOA,ANXA2,ANXA4,ANXA6,APOE,ARPC1B,ATP1A1,ATP5F1A,ATP5F1B,ATP5F1C,ATP5F1D,Atp5k,ATP5MG,ATP5PD,ATP5PF,ATP5PO,ATP5S,BAK1,CAND1,CAP1,CD36,CD82,Cdc42,CDC42BPB,CELSR3,Ces1b/Ces1c,CLPP,COQ8A,COX4I1,COX7A2,CP,CPOX,CPT2,Crip2,CS,CSTB,CTSB,CTSF,CTSH,CTTN,CYCS,DBI,DLD,DLG1,DPP4,DSTN,EGFR,ETFA,FASN,FDXR,FERMT2,FN1,FTH1,GAPDH,GATM,GLB1,…	135 (5)	5		MYC		cholesterol,TP53	IGF1R
cholesterol sulfate	chemical - endogenous mammalian		3	Activated	2.143	6.37e-16	AGT,Akt,AKT1,cholesterol sulfate,CSF2RB,CXCL12,EGFR,ERK,FOXO1,FOXO3,GSK3B,IGF1R,KDR,LONP1,Mmp,MMP1,MMP3,MMP7,MTOR,phosphatidylinositol,PI3K (complex),PIK3CA,PIK3R1,PLG,PRKAA,PRSS3,Serine Protease,Tgf beta,TGFB1,TNF	ABCF1,ACADL,ACADS,ACADVL,ACAT1,ACAT2,ACTB,AK2,AKR1A1,ALAD,Anp32a,ANXA2,AQP8,ARPC2,ARPC4,ASAH2,ASGR2,ATAD3A,ATP1B1,Atp5e,ATP5F1B,ATP5F1D,ATP5MG,ATP5PB,ATP5PD,ATP5PO,ATP5S,BAK1,BBOX1,BCKDHA,BCKDHB,BDH1,BSG,C1QB,CAD,CAP1,CAPZA2,CD1D,Ces1b/Ces1c,Ces2c,CFL1,Chil3/Chil4,CIT,CLIC4,CNP,Cox5b,Cox6c,COX7A2,Cox7c,CP,CPT2,CS,CTSC,CTSF,CTSH,CTSZ,CYC1,CYCS,CYP27A1,Cyp4a14,DBI,DBT,DMD,DPP4,DSG2,EARS2,ECSIT,ENTP…	196 (30)	26					ABCA1
LONP1	peptidase	1.107	1	Inhibited	-2.668	6.99e-16	LONP1	ATP5F1A,ATP5PF,EARS2,ECSIT,GARS,GFER,GPT2,HSPA9,HSPD1,HSPE1,MDH2,NDUFA11,SOD1,TFAM,TUFM,UQCRFS1,VDAC1	17 (1)	1	bromobenzene	ACOX1,bardoxolone,ciprofloxacin			PTGS2,superoxide,TFAM
VHL-Cul2-Elongin-RBX1	complex		3		0.788	7.24e-16	Akt,AMPK,AR,BRCA1,CDKN1A,CTNNB1,CUL2,CXCR4,ELOB,ELOC,EP300,EPAS1,FGFR1,GMNN,HIF1A,JUN,MTORC1,NFKBIA,PML,PPARG,PRKAA,PRKCD,PTEN,RBX1,RELA,SKP2,SMAD3,SMAD4,TERT,TET1,TET2,TP53,Ubiquitin,VEGFA,VHL,VHL-Cul2-Elongin-RBX1	ABAT,ACADS,ACADVL,ACAT1,ACP2,ACSM1,ACTA2,ACTN4,ACTR3,AK2,AK4,AKR1A1,AKR7A2,ALDH2,ALDH4A1,ALDH9A1,ALDOA,ANXA6,APOE,APOM,AQP9,ARPC1B,ATP11C,ATP1A1,ATP5F1C,Atp5k,ATP5PF,BCKDHB,BCKDK,BDH1,BNIP3,CAD,CAND1,CAP1,CAPZA2,CBR1,CD36,CES1,Ces1b/Ces1c,CFL1,CIT,CLIC4,CLPP,COBLL1,COMT,COQ8A,COX4I1,COX5A,Cox5b,COX6B1,COX7A2,CPOX,Crip2,CSTB,CTNNA1,CTSH,CTSO,CTSS,CTSZ,CTTN,CYC1,CYCS,CYP27A1,Cyp4a14,CYP4F2,DBI,DBT,…	195 (36)	31
Hbb-b1	transporter		1	Activated	5.099	8.23e-16	Hbb-b1	ATP5F1C,ATP5PO,Cox6c,CYC1,FN1,Mbl1,NDUFA11,NDUFA13,NDUFA3,NDUFA4,NDUFA5,NDUFA6,NDUFA9,NDUFB11,NDUFB4,NDUFB7,NDUFB8,NDUFS3,NDUFS4,NDUFS7,NDUFV1,NDUFV2,SDHA,SERPINF2,SURF1,UQCRC1	26 (1)	1	HIPK2	PTEN		CYBA,FN1,NDUFV1,SURF1
COL4A4	other		3	Activated	5.188	8.82e-16	Akt,AMPK,ATF6,Calcineurin protein(s),COL4A4,Creb,DDIT3,EIF2AK3,EIF2S1,ERN1,ERN2,FOXO1,FOXO3,GSK3B,IFNAR1,Jnk,MTOR,NFE2L2,NFkB (complex),P38 MAPK,STAT1,STK11,TSC2	AASS,ACADL,ACADM,ACO2,Acp5,ACP6,ACTA2,AKR1A1,AKR7A2,ALB,ALDH1B1,ALDH7A1,ALDOA,ANXA2,APOE,ARPC5,ASAH1,ATP1A1,Atp5e,ATP5F1A,ATP5F1B,ATP5PB,ATP5PF,ATP6V0C,BNIP3,CAD,CBR1,CD36,CD82,CDH2,CELA1,CFB,Chil3/Chil4,CLPP,CNP,COMT,COQ7,CP,CPA1,CPT2,CS,CTSB,CTSD,CTSS,CTSV,CYP3A5,Cyp4a14,CYP4F2,CYP51A1,DMD,DPP7,DSTN,ENPP1,ENTPD5,EPB41,ERO1B,ERP29,ETFA,FABP1,FABP5,FDPS,FDXR,FHIT,FLNB,FTH1,FTL,FXN,FXYD1,GALC,GAS2…	157 (23)	22	LMX1B
PLA2R1	transmembrane receptor		1	Activated	4	9.23e-16	PLA2R1	AK3,ALDH2,ATP5F1B,ATP5PD,CTSA,CTSD,LAP3,NDUFA5,NDUFS3,SDHA,SDHB,SOD2,SQOR,TFAM,TPP1,UQCRFS1	16 (1)	1				ACSL3,ESRRA,progesterone,TFAM	prostaglandin D2
gallic acid	chemical - endogenous non-mammalian		2	Activated	4.997	9.4e-16	Akt,ATF2,CAT,CTSB,FOS,gallic acid,glutathione,MMP9,Pkc(s),PPARG,TP53	ABAT,ACAA2,ACADM,ACADS,ACADVL,ACAT1,ACO2,ACP2,Acp5,ACTB,ACTN4,ALB,ALDH4A1,ALDH9A1,ANXA2,ANXA6,ARPC1B,ARPC5,ATP1A1,ATP5F1A,ATP5F1C,Atp5k,ATP5PO,BAK1,BCKDHA,BDH1,CAND1,CAP1,CD82,Cdc42,CELSR3,CES1,Ces1b/Ces1c,CLIC4,CLPP,CLU,COQ8A,COX4I1,Cox5b,COX7A2,CP,CPOX,CPT2,Crip2,CS,CSTB,CTSF,CTSH,CYCS,Cyp4a14,DBI,DLAT,DLD,DLG1,DMD,DPP4,DSTN,ETFA,FABP1,FABP5,FARS2,FDPS,FDXR,FERMT2,FHIT,FTH1,GAK,GAPDH,GATM,GLB1,…	149 (11)	11				PPARG
[truncated: 664 more rows]

## Sheet: Diseases and Bio Functions
Diseases and Bio Functions
Categories	Functions	Diseases or Functions Annotation	p-Value	Predicted Activation State	Activation z-score	Molecules	# Molecules
Metabolic Disease, Organismal Injury and Abnormalities	mitochondrial disorder	Mitochondrial disorder	8.56e-81			NDUFA10,NFU1,MT-ND5,IBA57,YARS2,MRPS34,FARS2,NDUFA9,ATP5F1A,NUBPL,GFER,VARS2,NDUFS7,NDUFAF6,COX20,NDUFS4,CYC1,MRPL44,OPA1,AIFM1,ATPAF2,UQCRB,OPA3,DLAT,TSFM,DGUOK,MT-CO3,FXN,TFAM,NDUFA6,AARS2,LYRM4,NDUFV2,MT-ND4,SURF1,GFM2,MRPS2,NDUFS1,BCS1L,NDUFS2,UQCRQ,MRPS22,GFM1,TACO1,MRPS16,NDUFB11,SPG7,MT-CO2,HMGCS2,FDXR,PNPT1,GALNS,C1QBP,NDUFAF1,NDUFA1,TUFM,PMPCB,NDUFAF2,QRSL1,SCO1,OXA1L,MIPEP,SDHD,IARS2,RM…	100
[truncated: 499 more rows]

## Sheet: Tox Functions
Tox Functions
[truncated: 320 more rows]

## Sheet: Regulator Effects
Regulator Effects
[truncated: 46 more rows]

## Sheet: Analysis Ready Molecules
Analysis Ready Molecules
[truncated: 936 more rows]
