# Supplementary material for: Fatty Liver Due to Increased de novo Lipogenesis: Alterations in the Hepatic Peroxisomal Proteome
Source: Front Cell Dev Biol. 2019 Oct 25;7:248. doi: 10.3389/fcell.2019.00248 (PMC6823594; doi:10.3389/fcell.2019.00248)
Supplement: Supplementary file 9 [file Table_8.xlsx]

## Sheet: Caption
Supplemental Table 8 Accompanying data to Figure 7: Upstream regulator molecules in SREBP-1 and PPARa signaling in differentially abundant peroxisomal fraction proteins

## Sheet: Sheet0
Supplement Table 8 Accompanying data to Figure 7
(A) SREBP in C57BL6 > alb-SREBP-1c
Target	Expr False Discovery Rate (q-value)	Molecule Type	SREBF1	cholesterol	SCAP	Insulin	SREBF2	PPARG	PPARA	HIF1A	FOXO1	PPARGC1A	TP53	RXRA
ABAT	5,71E-09	enzyme											Activated
ABCB6	5,70E-02	transporter											Affected
ABCB8	4,84E-02	transporter											Affected
ACAA2	9,18E-07	enzyme			Activated		Activated	Activated	Activated				Activated
ACADL	3,68E-06	enzyme						Affected	Activated			Activated	Affected
ACADM	3,68E-04	enzyme				Inhibited		Activated	Activated			Activated	Affected	Activated
ACADS	8,16E-03	enzyme	Affected					Activated	Activated				Affected
ACADVL	1,23E-06	enzyme							Activated			Activated	Activated
ACAT1	2,52E-06	enzyme		Inhibited		Activated			Activated			Activated	Activated
ACAT2	5,83E-01	enzyme							Activated
ACO2	5,29E-09	enzyme											Activated
ACP2	2,42E-01	phosphatase											Activated
ACSF2	3,22E-07	enzyme											Affected
ACSF3	5,63E-01	enzyme											Affected
ACSM5	2,05E-11	enzyme											Affected
ACTA2	4,87E-01	other		Affected				Inhibited		Activated			Activated
ACTB	2,58E-01	other				Activated							Affected
ACTN4	5,43E-01	transcription regulator											Inhibited
AGMAT	8,49E-02	enzyme	Affected
AK3	3,47E-10	kinase											Affected
AK4	5,10E-01	kinase	Affected										Affected
ALB	5,36E-01	transporter			Affected	Inhibited					Inhibited		Inhibited
ALDH1B1	4,87E-01	enzyme											Affected
ALDH2	1,83E-13	enzyme							Inhibited
ALDH4A1	3,76E-07	enzyme											Activated
ALDH9A1	1,16E-06	enzyme						Affected	Affected				Activated
ALDOA	5,19E-01	enzyme	Activated			Affected				Activated			Affected
ANXA2	5,07E-01	other							Inhibited				Activated
ANXA4	3,19E-01	other											Activated
ANXA6	3,85E-02	ion channel											Activated
APOB	5,32E-01	transporter		Activated
APOE	4,79E-01	transporter		Affected		Inhibited		Activated	Activated	Activated			Inhibited	Activated
APOM	4,86E-01	transporter				Inhibited			Affected		Affected			Affected
AQP8	3,04E-01	transporter		Inhibited					Inhibited
AQP9	4,33E-01	transporter		Activated		Inhibited			Activated	Activated	Affected
ARPC1B	3,21E-01	other											Inhibited
ARPC2	3,57E-01	other								Affected
ATP1A1	4,91E-01	transporter											Activated
Atp5e	2,96E-01	transporter				Affected					Activated		Affected
ATP5F1A	1,42E-04	transporter										Activated	Affected
ATP5F1B	1,25E-01	transporter							Activated		Activated	Activated
ATP5F1C	1,18E-01	transporter											Activated
Atp5k	1,32E-01	enzyme											Activated
ATP5PB	2,57E-01	transporter											Affected
ATP5PD	8,24E-03	enzyme										Activated
ATP5PF	4,76E-01	transporter								Inhibited	Activated
ATP5PO	4,76E-02	transporter						Activated				Activated
ATP5S	2,34E-01	transporter											Affected
ATPAF2	2,87E-01	other											Affected
BAK1	2,77E-01	other											Activated
BCKDK	5,48E-01	kinase							Inhibited
BDH1	8,64E-07	enzyme						Activated				Activated
BNIP3	3,92E-01	other								Activated		Activated	Inhibited
BSG	4,35E-01	transporter		Activated
C1QB	6,06E-01	peptidase							Inhibited
CA3	2,79E-01	enzyme				Activated
CAND1	6,07E-01	transcription regulator											Inhibited
CAP1	4,52E-02	other											Inhibited
CAPZB	5,31E-01	other	Affected
CD36	5,61E-01	transmembrane receptor				Activated		Activated	Activated	Activated	Affected	Activated	Affected	Activated
CD81	5,20E-01	other											Affected
CD82	5,61E-01	other											Activated
Cdc42	3,51E-01	enzyme											Activated
CDH2	5,87E-01	other								Affected
CEL	1,02E-01	enzyme											Affected
CELSR3	2,81E-01	G-protein coupled receptor											Inhibited
CES1	5,34E-01	enzyme		Inhibited				Activated
Ces1b/Ces1c	6,06E-01	enzyme											Activated
Ces2a	1,68E-04	enzyme		Activated
Chil3/Chil4	4,23E-02	enzyme	Activated
CLIC4	4,95E-01	ion channel											Activated
CLPP	2,87E-01	peptidase											Activated
CLU	6,09E-01	other											Activated
COMT	5,56E-02	enzyme											Affected
COQ3	5,67E-01	enzyme											Affected
COQ5	4,64E-01	enzyme											Affected
COQ6	5,63E-03	enzyme											Affected
COQ8A	6,24E-04	kinase											Activated
COX4I1	1,83E-01	enzyme							Activated			Activated
COX5A	1,23E-01	enzyme										Activated	Affected
Cox5b	5,49E-01	other										Activated	Activated
COX7A2	8,70E-02	enzyme											Activated
COX7B	1,12E-01	enzyme										Activated
CP	5,65E-01	enzyme											Activated
CPOX	2,95E-06	enzyme											Activated
CPS1	6,78E-10	enzyme							Inhibited
CPT2	5,19E-02	enzyme						Activated	Activated		Affected		Affected	Affected
Crip2	5,65E-01	other											Activated
CS	1,04E-04	enzyme						Activated	Activated		Affected	Activated	Affected
CSAD	5,18E-01	enzyme	Activated		Activated				Inhibited
CSTB	3,56E-01	peptidase											Activated
CTNNB1	4,79E-01	transcription regulator				Activated		Inhibited					Inhibited
CTSB	1,31E-03	peptidase											Inhibited	Affected
CTSD	3,10E-04	peptidase								Affected			Activated
CTSF	1,20E-01	peptidase											Activated
CTSH	7,71E-05	peptidase											Activated	Affected
CTSS	7,95E-02	peptidase												Affected
CTSV	8,39E-02	peptidase									Activated
CYCS	6,92E-04	transporter	Activated					Affected	Inhibited		Affected	Activated
CYP27A1	4,21E-04	enzyme		Activated					Inhibited
CYP3A5	5,51E-01	enzyme		Activated								Activated		Inhibited
Cyp4a14	5,29E-01	enzyme						Activated	Activated
CYP4F2	1,39E-01	enzyme	Activated		Inhibited		Activated
CYP51A1	5,13E-01	enzyme	Activated		Activated		Activated		Inhibited				Affected
DBI	2,91E-02	other	Activated	Inhibited		Activated	Activated		Activated				Activated
DBT	5,22E-08	enzyme											Affected
DECR1	2,22E-07	enzyme							Affected
DLAT	3,74E-04	enzyme						Activated				Activated	Affected
DLD	9,48E-07	enzyme											Activated
DLG1	5,08E-01	kinase											Activated
DLST	2,11E-04	enzyme											Affected
DNAJA3	1,43E-01	other											Affected
DNAJC11	8,80E-02	other											Affected
DNAJC19	6,81E-02	other									Affected
DPP4	4,03E-01	peptidase											Activated
DSTN	4,46E-01	other											Inhibited
ECI1	9,57E-06	enzyme							Activated
EGFR	1,98E-01	kinase				Activated		Activated		Affected		Inhibited	Activated
ENDOG	4,75E-03	enzyme							Inhibited			Activated
ENPEP	3,81E-05	peptidase									Affected
ESRRB	5,09E-01	ligand-dependent nuclear receptor											Affected
ETFA	4,43E-04	transporter											Activated
ETHE1	1,01E-02	enzyme	Affected						Inhibited
FABP1	1,96E-01	transporter						Activated	Activated					Activated
FABP5	2,61E-01	transporter	Activated	Inhibited	Affected		Activated	Activated	Affected		Affected		Affected	Affected
FAM162A	4,67E-01	other								Activated
FASN	4,86E-01	enzyme	Activated	Inhibited	Activated	Activated	Activated	Activated	Activated		Activated	Activated	Inhibited	Activated
FDPS	1,28E-01	enzyme	Activated	Inhibited	Activated		Activated	Activated	Affected		Affected		Affected
FDXR	2,30E-07	enzyme											Activated
FERMT2	2,33E-01	other											Activated
FH	4,21E-03	enzyme											Affected
FLNB	5,88E-01	other									Affected
FN1	6,01E-01	enzyme	Activated	Activated		Activated		Activated		Activated	Inhibited		Inhibited
FTCD	5,32E-01	enzyme							Inhibited
FTH1	1,75E-01	enzyme											Activated
FTL	3,34E-04	enzyme				Activated								Affected
FUCA1	1,76E-01	enzyme											Affected
FXN	6,02E-01	kinase											Affected
GAK	3,75E-01	kinase						Affected
GAPDH	5,57E-01	enzyme						Activated		Activated			Activated
GATM	1,83E-01	enzyme											Activated
GBA	1,71E-04	enzyme		Inhibited
GFM1	5,67E-04	translation regulator											Affected
Gk	4,70E-01	kinase							Activated		Inhibited	Affected
GLB1	5,40E-08	enzyme	Activated										Activated
GLUD1	1,26E-12	enzyme							Affected
GNAI2	3,66E-01	enzyme											Affected
GOT2	4,70E-07	enzyme							Affected			Activated
GPD2	3,10E-01	enzyme							Activated		Affected
GPX1	2,22E-02	enzyme										Activated	Activated	Activated
GPX3	4,44E-01	enzyme	Affected										Activated
GRB2	2,03E-01	kinase											Inhibited
GRHPR	4,96E-01	enzyme									Affected
GRSF1	5,76E-01	other	Affected
GSR	1,13E-01	enzyme	Affected										Activated
GSTP1	6,02E-01	enzyme				Activated			Inhibited				Activated
H6PD	5,72E-01	enzyme						Affected
HADH	9,06E-04	enzyme							Activated				Activated
HADHA	3,13E-04	enzyme						Activated	Activated				Activated	Affected
HADHB	1,39E-04	enzyme						Activated	Activated				Activated	Affected
HMGCL	1,08E-01	enzyme								Activated		Activated
HMGCS2	1,37E-05	enzyme			Affected			Activated	Activated			Activated		Affected
HP	3,43E-01	peptidase						Inhibited		Activated
HRAS	1,60E-01	enzyme											Activated
HSD17B10	1,52E-01	enzyme							Affected
HSD17B11	4,65E-02	enzyme							Affected
HSP90AB1	5,58E-01	enzyme									Affected		Inhibited
HSPA1L	4,03E-01	other											Inhibited
HSPA4	5,32E-01	other								Affected
HSPA5	3,21E-01	enzyme	Affected	Activated		Activated				Activated	Affected
HSPD1	3,73E-06	enzyme									Affected		Inhibited
HYAL1	9,98E-02	enzyme											Affected
HYOU1	2,63E-01	other						Affected			Activated
IDH2	1,30E-04	enzyme											Activated
IDH3A	7,96E-04	enzyme										Activated
IDH3G	6,70E-04	enzyme											Activated
IDI1	4,42E-03	enzyme	Activated	Inhibited	Activated		Activated		Inhibited
IFITM3	1,28E-01	other							Affected
IGHM	4,70E-01	transmembrane receptor	Activated		Activated
IMMT	8,10E-02	other	Affected
INMT	4,42E-01	enzyme											Inhibited
INSR	5,58E-01	kinase				Inhibited		Inhibited			Affected		Affected
ITGA1	4,31E-01	other								Inhibited
ITGAV	1,35E-01	transmembrane receptor								Activated	Activated		Affected
IVD	1,03E-02	enzyme						Activated
JUP	5,36E-01	other								Affected
KYAT3	5,13E-01	enzyme							Activated			Activated
LAMP2	1,78E-02	enzyme									Affected
LASP1	4,58E-01	transporter											Activated
LGALS3BP	4,92E-03	transmembrane receptor				Affected
LIMA1	3,15E-01	other											Inhibited
LIPA	4,38E-10	enzyme					Activated					Activated
LOC102724788/PRODH	6,72E-03	enzyme						Activated					Activated
LYZ	2,92E-01	enzyme		Activated									Activated	Affected
MANBA	2,73E-10	enzyme						Affected
MANF	5,74E-01	other		Inhibited						Activated
MAP2K2	5,57E-01	kinase											Inhibited
MCAT	2,25E-01	enzyme											Affected
MDH2	8,98E-02	enzyme				Affected						Activated	Activated
MFN1	5,69E-02	enzyme									Affected
MRPL12	4,32E-01	other											Affected
MRPL15	4,44E-01	other											Affected
MRPL38	5,63E-01	other											Affected
MRPL46	1,34E-01	other									Activated		Affected
MRPL55	1,26E-01	other									Activated
MRPS18A	1,27E-01	other									Activated
MRPS2	1,26E-01	other									Activated		Affected
MRPS22	1,74E-01	other									Activated
MRPS25	6,03E-01	other											Affected
MRPS30	5,11E-01	enzyme									Activated
MRPS7	1,69E-01	other									Activated
MT-CO2	4,76E-02	enzyme							Activated			Activated	Activated
MT-CO3	5,29E-01	enzyme								Inhibited
MT-ND5	5,13E-01	enzyme											Activated
MTCH2	1,56E-02	other				Activated
MYH9	1,02E-01	enzyme											Inhibited
MYO1C	3,94E-01	enzyme											Activated
NDUFA1	3,13E-01	enzyme				Inhibited
NDUFA12	3,60E-01	enzyme									Activated
NDUFA4	1,19E-05	enzyme									Activated		Affected
NDUFA5	1,20E-02	enzyme						Affected
NDUFA8	4,05E-01	enzyme									Activated		Affected
NDUFA9	5,75E-01	enzyme									Activated
NDUFAF1	1,02E-01	other									Activated		Affected
NDUFAF2	2,73E-03	enzyme									Activated
NDUFAF4	1,64E-01	other									Activated
NDUFB5	6,03E-01	enzyme										Activated
NDUFC2	2,81E-01	enzyme												Activated
NDUFS1	2,08E-02	enzyme										Activated	Affected
NDUFS3	1,76E-01	enzyme											Affected
NDUFS6	7,62E-02	enzyme											Affected
NDUFV2	5,33E-01	enzyme										Activated
NFS1	5,72E-04	enzyme											Affected
NLRX1	5,10E-01	other											Inhibited
NPC1	1,69E-01	transporter	Activated								Affected
OAT	7,92E-20	enzyme	Affected										Activated
OGDH	6,67E-10	enzyme											Affected
OPA1	5,99E-03	enzyme											Affected
Orm1 (includes others)	5,01E-01	other		Activated		Activated			Affected					Activated
OTC	1,42E-16	enzyme							Affected
OXA1L	5,76E-01	enzyme											Affected
P2RX4	2,92E-01	ion channel											Activated
PACSIN2	1,90E-01	transporter										Activated
PARK7	3,55E-01	enzyme											Affected
PARVA	5,56E-01	other											Inhibited
PBLD	5,61E-01	enzyme							Activated
PC	1,26E-06	enzyme						Activated	Activated					Activated
PCCA	7,33E-06	enzyme											Activated
PCCB	1,79E-02	enzyme				Inhibited
PDHA1	1,18E-01	enzyme								Activated		Activated	Affected
PDHB	4,59E-02	enzyme						Affected			Affected		Affected
PDIA6	2,71E-01	enzyme											Activated
PDK1	1,28E-02	kinase	Activated		Activated					Activated			Inhibited
PDK2	3,56E-02	kinase				Inhibited						Activated	Affected
PF4	4,95E-01	cytokine						Inhibited
PGK1	5,72E-01	kinase				Activated				Activated
PLIN3	3,16E-01	other				Activated
PLPBP	9,70E-03	enzyme											Affected
PLSCR1	4,83E-01	enzyme									Affected
PLXNB2	4,91E-01	transmembrane receptor											Activated
PMPCA	4,40E-04	peptidase	Affected
PPT1	1,04E-06	enzyme											Affected
PRCP	2,74E-03	peptidase									Affected
PRDX3	2,38E-04	enzyme										Activated	Activated
PSAP	1,18E-04	enzyme											Activated
PSEN1	5,30E-01	peptidase											Activated
PSMB1	5,11E-01	peptidase											Affected
PTPN6	5,96E-01	phosphatase											Inhibited
QDPR	5,63E-01	enzyme											Affected
RAB8A	4,95E-01	enzyme											Activated
RAC1	4,67E-01	enzyme				Inhibited
RAP2B	4,44E-01	enzyme											Affected
RBP4	1,75E-01	other				Activated		Activated	Activated			Activated
RETSAT	2,68E-01	enzyme				Activated			Activated
RNASET2	9,02E-03	enzyme	Activated
SAMM50	4,44E-02	other											Affected
SARDH	2,21E-44	enzyme							Inhibited
SCARB1	1,34E-01	transporter	Activated	Activated		Activated		Activated	Activated		Affected	Activated
SCO1	4,42E-02	other											Affected
SCO2	1,40E-03	enzyme										Activated	Activated
SCPEP1	1,34E-11	peptidase											Inhibited
SDHA	1,83E-01	enzyme										Activated	Affected
SDHB	4,33E-01	enzyme											Affected
SDHD	1,34E-01	enzyme											Affected
SELENBP1	2,38E-01	other							Inhibited
SERPINA1	4,57E-01	other	Activated					Activated
SERPINH1	4,57E-01	other											Inhibited
SIRT3	3,99E-02	enzyme										Activated	Affected
SIRT5	5,98E-01	enzyme							Activated			Activated	Affected
SKP2	3,85E-01	enzyme				Activated							Affected
SLC10A1	4,62E-01	transporter												Activated
SLC16A1	4,18E-01	transporter											Inhibited
SLC16A2	5,88E-01	transporter												Affected
Slc25a1	5,58E-01	transporter						Activated			Affected
SLC25A12	1,56E-01	transporter									Affected
SLC25A13	1,64E-15	transporter											Affected
SLC25A20	3,19E-01	transporter						Activated	Activated		Affected	Activated
SLC25A22	8,23E-02	transporter									Affected
SLC25A23	1,85E-01	transporter									Affected
SLC25A4	4,79E-01	transporter											Affected
SLC27A4	4,73E-01	transporter						Activated	Affected
SLC2A2	5,77E-01	transporter	Activated			Inhibited		Activated			Affected			Activated
SLC39A14	5,05E-01	transporter										Activated
Slco1a4	4,60E-01	transporter												Affected
SMPD1	3,96E-02	enzyme	Activated
SOD1	6,30E-02	enzyme				Activated		Activated				Activated	Activated
SOD2	1,16E-05	enzyme								Inhibited	Activated	Activated	Activated
SORD	1,39E-01	enzyme							Inhibited
SQOR	9,01E-04	enzyme											Inhibited
SSBP1	2,64E-01	other								Inhibited
STOM	4,20E-01	other											Activated
SUCLA2	1,10E-01	enzyme											Affected
SUCLG1	3,98E-03	enzyme	Affected										Activated
SUCLG2	7,99E-04	enzyme											Affected
TAGLN2	6,17E-02	other											Activated
TF	3,40E-02	transporter	Affected
TFAM	5,12E-03	transcription regulator								Inhibited		Activated	Activated
TIMM22	3,19E-01	transporter										Activated
TIMM23	5,65E-01	transporter											Affected
TIMM44	9,22E-03	transporter									Affected		Inhibited
TIMM50	5,94E-03	phosphatase									Affected
TIMM8A	3,55E-02	transporter									Affected
TIMM9	1,87E-01	transporter											Affected
TLN1	6,01E-01	other											Affected
TOMM22	5,96E-01	transporter											Affected
TOMM40	2,02E-01	ion channel									Affected		Affected
Tpm1	2,96E-01	other		Inhibited									Activated
TPP1	3,06E-02	peptidase							Activated				Affected	Activated
TRAP1	1,18E-08	enzyme											Inhibited
TXNRD2	1,20E-01	enzyme										Activated
UQCR10	1,37E-01	enzyme											Affected
UQCRC1	1,78E-03	enzyme							Activated				Affected
UQCRFS1	3,56E-02	enzyme	Affected									Activated	Affected
UQCRHL	1,20E-02	other		Inhibited
UQCRQ	3,42E-01	enzyme											Affected
VDAC1	6,67E-10	ion channel											Affected
VDAC3	4,28E-05	ion channel											Affected
VNN1	2,80E-03	enzyme						Activated	Activated
YWHAE	4,57E-01	other						Activated
YWHAG	3,14E-01	other						Affected					Affected
(B) SREBP in alb-SREBP-1c > C57Bl6
Target	Expr False Discovery Rate (q-value)	Molecule Type	SREBF1	SCAP	cholesterol	fatty acid	Ins1	PPARD	NR1H3	PPARG	PPARA	NR0B2	CEBPB	RXRA	SREBF2	NR5A2	NFE2L2	TP53	PPARGC1A
MRPL16	1,58E-01	other																Affected
TMEM43	4,68E-02	other																Affected
RPS24	5,16E-02	other	Affected
GPD1	2,86E-02	enzyme					Inhibited	Inhibited		Inhibited	Inhibited			Affected				Affected
RPS5	1,08E-01	other																Affected
ILK	6,01E-01	kinase						Activated						Affected				Activated
Mup1 (includes others)	1,76E-01	other									Activated
C8A	3,21E-01	other									Activated
LSS	2,61E-01	enzyme	Inhibited	Inhibited							Activated				Inhibited			Affected
HSD3B7	1,96E-02	enzyme								Affected
Tpm4	3,24E-01	other																Activated
PCYT1A	3,68E-02	enzyme	Inhibited												Inhibited
CALU	2,68E-01	other																Inhibited
PSMA2	4,50E-01	peptidase																Affected
PPA1	4,32E-01	enzyme				Inhibited					Activated
MRPL39	3,94E-01	other																Affected
MRPS18B	3,35E-01	other															Inhibited
PON1	1,53E-01	phosphatase		Affected							Activated
AGPAT2	5,29E-04	enzyme								Inhibited
IGKC	2,26E-03	other											Inhibited
EEF1A1	1,45E-18	translation regulator																Affected
NINJ1	5,21E-01	other																Inhibited
SERPINA3	4,32E-01	other	Inhibited														Inhibited	Inhibited
Cyp2c70	1,49E-03	enzyme												Affected
Calm1 (includes others)	3,87E-01	other															Inhibited
Gstt3	4,25E-01	enzyme	Inhibited	Inhibited
CTH	1,80E-02	enzyme									Inhibited
TMEM97	9,58E-02	other	Inhibited	Inhibited											Inhibited			Activated
CCS	5,32E-01	enzyme																Affected
PFN1	2,99E-01	other																Inhibited
DCN	4,73E-01	other											Inhibited
MRPL1	4,36E-01	other																Affected
MRPL2	6,33E-02	other																Affected
AHCY	5,32E-01	enzyme									Inhibited			Affected				Activated
SPCS2	3,73E-02	other																Inhibited
RDH11	1,55E-01	enzyme	Inhibited	Inhibited	Activated										Inhibited
TXN	3,93E-01	enzyme									Inhibited			Affected			Inhibited
LPP	5,99E-01	other																Inhibited
MSMO1	1,58E-01	enzyme	Inhibited	Inhibited	Activated						Activated				Inhibited		Activated		Activated
TPM3	2,88E-01	other																Affected
THRSP	2,86E-01	other	Inhibited	Affected		Activated	Inhibited							Affected	Inhibited		Activated
CROT	5,41E-01	enzyme									Inhibited
ACSL3	5,11E-01	enzyme							Inhibited					Affected				Activated
G6PC	8,45E-08	phosphatase	Activated			Inhibited	Activated		Activated	Affected	Affected	Activated	Inhibited					Activated	Inhibited
ACSL6	5,78E-01	enzyme						Affected										Affected	Inhibited
CES3	4,80E-02	enzyme									Activated
STAT3	5,99E-01	transcription regulator					Inhibited						Inhibited					Affected
ISCU	4,87E-01	other																Inhibited
ACSL5	2,63E-12	enzyme	Inhibited	Inhibited						Inhibited	Affected						Activated
CAT	2,58E-01	enzyme							Inhibited	Inhibited	Inhibited			Affected			Inhibited	Inhibited	Inhibited
ASL	4,13E-03	enzyme									Activated							Inhibited
DHCR7	9,03E-04	enzyme	Inhibited	Inhibited	Activated						Activated		Inhibited		Inhibited		Activated	Affected
CYB5B	1,33E-01	enzyme			Activated						Activated
ERO1A	4,36E-01	enzyme								Inhibited
DAD1	5,45E-02	other															Inhibited
NSF	2,55E-01	transporter								Inhibited
COL6A2	2,59E-01	other																Inhibited
TMED2	8,45E-04	transporter															Inhibited
RPLP0	1,62E-13	other	Affected														Inhibited
DNAJC3	5,42E-01	other															Inhibited
PDIA4	5,56E-01	enzyme										Affected					Inhibited
NPHP4	4,99E-01	other																Affected
DNAJB11	4,78E-02	other															Inhibited
ECI2	4,46E-02	enzyme					Activated	Inhibited			Affected
XDH	6,02E-01	enzyme											Inhibited
SERPIND1	6,03E-01	other															Activated
MT-CYB	5,75E-01	enzyme																Activated
SAR1A	5,17E-01	enzyme									Inhibited
ATP1A2	5,32E-01	transporter					Inhibited
GNPAT	1,46E-21	enzyme					Inhibited
DNM1L	3,20E-01	enzyme																Activated
ACSL1	4,53E-17	enzyme	Inhibited	Inhibited	Activated					Inhibited	Inhibited			Affected	Affected			Affected
CDC34	4,62E-01	enzyme															Inhibited	Affected
HSP90AA1	4,43E-01	enzyme											Inhibited				Inhibited	Activated
CMBL	4,91E-01	enzyme																Inhibited
AGXT	3,05E-01	enzyme									Affected
PPIB	1,88E-01	enzyme					Inhibited										Inhibited
BHMT	8,35E-14	enzyme											Inhibited				Inhibited
RPSA	9,30E-03	translation regulator								Activated								Activated
DHCR24	2,73E-03	enzyme																Inhibited
CKMT2	4,06E-03	kinase																Affected	Inhibited
CYP1A2	4,98E-06	enzyme												Inhibited					Inhibited
RPN1	5,36E-18	enzyme																Inhibited
ACLY	1,40E-07	enzyme	Inhibited	Inhibited	Activated					Inhibited		Affected			Inhibited			Activated
TTN	5,73E-01	kinase	Activated															Affected
SERPING1	4,55E-01	other																Affected
CYP7B1	5,60E-01	enzyme	Activated		Affected						Affected	Affected			Activated	Affected
GNA13	5,50E-01	enzyme																Affected
GPD1L	4,70E-01	enzyme																Activated
MFN2	4,73E-01	enzyme																	Inhibited
MYL1	1,38E-02	other	Activated
MT-CO1	5,30E-01	enzyme																	Inhibited
GSTA3	4,11E-02	enzyme															Inhibited
COX15	3,82E-01	enzyme																Affected
ESD	3,45E-01	enzyme															Inhibited
PAQR9	9,63E-04	other									Inhibited
TDO2	1,15E-01	enzyme																Activated
SLC27A2	7,26E-18	transporter						Inhibited			Inhibited
PEX6	3,41E-21	enzyme								Affected
BCL2L1	1,56E-02	other	Activated					Inhibited		Affected	Inhibited		Inhibited				Inhibited	Activated
GC	4,78E-01	transporter																Activated
RPS27L	5,41E-01	translation regulator																Inhibited
PLS3	5,11E-01	other	Affected
NDRG2	5,31E-01	other																Inhibited
HACD3	1,96E-02	enzyme															Inhibited
ACSS2	1,14E-03	enzyme	Inhibited	Inhibited	Activated						Inhibited				Inhibited			Affected
DIO1	5,23E-01	enzyme									Inhibited								Inhibited
SEC62	8,88E-02	transporter																Affected
SC5D	5,34E-01	enzyme	Inhibited	Inhibited	Activated						Activated				Inhibited
EHHADH	7,38E-02	enzyme	Inhibited	Inhibited			Activated			Inhibited	Inhibited			Inhibited
STIM1	5,87E-01	ion channel								Inhibited	Affected
HDLBP	1,59E-01	transporter																Activated
SERPINC1	4,91E-01	enzyme																Inhibited
AP1B1	5,61E-01	transporter																Inhibited
DHRS1	3,58E-02	enzyme											Inhibited
C9	5,26E-01	other									Activated							Affected
YBX1	3,66E-01	transcription regulator																Activated
RAN	1,24E-01	enzyme															Inhibited	Activated
UGDH	1,42E-01	enzyme															Inhibited	Activated
PAH	3,21E-01	enzyme									Activated
RPN2	1,57E-12	enzyme																Inhibited
PYGL	3,78E-02	enzyme								Affected
TXNRD1	9,79E-04	enzyme															Inhibited
FLAD1	1,22E-02	enzyme		Affected														Affected
UGT1A1	5,95E-05	enzyme															Inhibited		Inhibited
ATL3	1,48E-03	other																Inhibited
KPNB1	2,28E-01	transporter																Activated
CYB5A	3,07E-01	enzyme	Inhibited	Inhibited			Inhibited						Inhibited		Inhibited			Inhibited
PSMD13	1,24E-01	peptidase															Inhibited
IDH1	5,32E-04	enzyme	Inhibited							Affected					Inhibited		Inhibited	Inhibited
TXNRD3	2,19E-02	enzyme																Affected
RPL10	9,41E-09	translation regulator																Affected
PAICS	3,70E-02	enzyme																Affected
SEC61B	7,78E-03	transporter																Inhibited
ASS1	1,48E-36	enzyme									Activated							Affected
SEL1L	5,41E-01	other																Inhibited
PDHX	8,77E-02	enzyme																Activated
PRDX1	2,16E-15	enzyme															Inhibited
FGG	1,47E-02	other									Activated			Activated
POR	1,94E-04	enzyme									Affected
PRDX6	1,67E-01	enzyme									Activated							Inhibited
ALDOB	1,58E-04	enzyme									Activated
CKM	5,58E-01	kinase					Inhibited											Inhibited
FADS1	1,84E-01	enzyme	Inhibited		Activated	Affected	Inhibited				Inhibited
PA2G4	4,21E-03	transcription regulator																Affected
EIF5	3,06E-01	translation regulator																Affected
PRDX5	5,02E-01	enzyme																	Inhibited
ABCD2	2,75E-01	transporter	Affected								Inhibited			Affected
UGT2B28	6,93E-12	enzyme															Inhibited
GOT1	5,13E-01	enzyme														Affected
Uox	2,78E-05	enzyme															Activated
COL6A1	4,31E-01	other	Affected
CPT1A	1,81E-30	enzyme						Activated		Affected	Inhibited	Activated	Inhibited	Affected				Affected	Inhibited
MPV17L	5,58E-01	other																Affected
PCYT2	2,71E-02	enzyme			Activated
CFH	1,90E-01	other									Affected
ABCB11	3,95E-01	transporter			Inhibited							Activated		Inhibited		Inhibited	Inhibited		Affected
SCD	1,67E-04	enzyme	Inhibited	Inhibited	Activated	Inhibited	Inhibited	Inhibited	Inhibited	Inhibited	Inhibited	Affected	Inhibited	Affected	Inhibited			Affected	Inhibited
GPT	1,79E-01	enzyme							Activated	Affected	Affected	Activated		Inhibited
Clec2d (includes others)	5,18E-01	transmembrane receptor									Inhibited
PSMD2	5,98E-01	other																Activated
CAPNS1	2,44E-01	peptidase																Activated
PEX11A	6,99E-04	other								Inhibited	Inhibited
PCYOX1	1,64E-04	enzyme						Inhibited
ACAA1	1,45E-02	enzyme						Inhibited		Inhibited	Inhibited
DTYMK	6,01E-01	kinase																Activated
RHOA	2,60E-03	enzyme			Activated		Inhibited											Affected
GSTZ1	2,85E-01	enzyme									Inhibited
GPAM	5,53E-01	enzyme	Inhibited	Inhibited		Inhibited		Activated	Inhibited	Inhibited	Affected								Inhibited
VAPA	3,08E-01	other																Inhibited
GCLM	5,65E-01	enzyme															Inhibited
NSDHL	1,76E-01	enzyme	Inhibited	Inhibited	Activated						Activated				Inhibited				Activated
Hspa1b	3,59E-01	other														Inhibited
UGT1A7 (includes others)	5,76E-02	enzyme								Affected	Inhibited			Affected			Inhibited
HSPA13	3,19E-01	other	Affected
DECR2	5,25E-04	enzyme									Inhibited
GDI2	5,36E-01	other					Activated
EIF3E	4,47E-01	other															Inhibited
ABCD3	3,84E-16	transporter									Inhibited
PNLIP	2,02E-01	enzyme														Inhibited
SCP2	4,94E-04	transporter			Inhibited					Affected	Inhibited							Affected
PSMA1	3,86E-01	peptidase															Inhibited	Inhibited
MRPL10	4,28E-01	other																Affected
MLYCD	4,53E-04	enzyme	Affected					Inhibited		Activated	Inhibited			Inhibited
KCNMA1	2,36E-01	ion channel																Inhibited
CISD1	3,65E-01	other																Activated
CFI	5,58E-01	peptidase	Inhibited								Affected
IFI30	4,95E-01	enzyme	Inhibited															Inhibited
LPCAT3	7,82E-02	enzyme									Affected
CYP17A1	4,44E-01	enzyme											Affected			Inhibited
DARS	5,61E-01	enzyme	Affected
RPS18	4,97E-02	other																Affected
HSP90B1	2,11E-01	other			Inhibited												Inhibited
ACTN1	6,01E-01	transcription regulator																Activated
COQ4	1,48E-01	other																Affected
PCBP1	4,86E-01	translation regulator															Inhibited
CD47	5,55E-01	transmembrane receptor																Affected
Cyb5r3	2,82E-11	enzyme																Inhibited
UQCRC2	3,34E-03	enzyme					Inhibited
DNM2	1,83E-01	enzyme																Affected
FGB	3,38E-03	other									Activated					Activated
APOA1	5,31E-01	transporter				Activated	Inhibited	Activated	Affected	Affected	Inhibited	Activated		Activated		Affected		Activated
EPHX1	1,19E-05	peptidase			Inhibited					Activated				Affected			Inhibited	Inhibited
ACACA	5,28E-01	enzyme	Inhibited	Inhibited		Activated	Inhibited	Inhibited	Inhibited	Inhibited	Activated	Affected		Inhibited	Inhibited				Inhibited
CENPE	1,73E-01	other																Activated
EBP	4,97E-02	enzyme													Affected
UBA1	4,21E-01	enzyme																Activated
SRSF3	2,31E-01	other																Activated
HTATIP2	3,93E-01	transcription regulator															Inhibited
NDRG1	5,83E-01	kinase								Inhibited								Inhibited
IL4I1	3,63E-01	enzyme																Activated
Gstt1	3,06E-01	enzyme									Inhibited						Inhibited
Gsta4	4,46E-01	enzyme							Inhibited		Activated						Inhibited
Cyp2c54 (includes others)	1,71E-02	enzyme									Affected
MAN2A1	3,63E-01	enzyme																Inhibited
RPL5	8,27E-05	other																Affected
TPI1	3,89E-01	enzyme															Inhibited
HSPA8	2,15E-05	enzyme											Affected					Activated
ARHGDIA	5,77E-01	other									Inhibited
GNMT	3,91E-02	enzyme			Activated						Activated
PRDX2	1,06E-01	enzyme																Inhibited
EIF4A1	2,44E-03	translation regulator																Affected
RPS25	1,47E-01	other																Activated
TMEM120A	5,20E-01	other						Inhibited
LMAN2	5,69E-05	transporter																Inhibited
ELOVL5	1,84E-01	enzyme									Inhibited
Ces1g	5,34E-01	other															Inhibited
PHYH	9,01E-04	enzyme																	Inhibited
ACSL4	4,84E-02	enzyme	Inhibited	Inhibited						Affected
PHLDA1	5,99E-01	other									Inhibited							Inhibited
RPL18	4,15E-01	other															Inhibited
APOA2	5,73E-01	transporter	Inhibited			Inhibited		Activated		Affected	Inhibited			Affected	Inhibited
RPS28	4,58E-03	other			Activated
SLC27A5	6,54E-06	transporter												Inhibited
MTTP	2,69E-02	transporter	Affected				Affected			Inhibited	Inhibited	Activated			Affected
MVP	2,79E-01	other																Activated
GSTA5	4,84E-01	enzyme			Inhibited			Inhibited	Inhibited								Inhibited
C3	5,65E-01	peptidase								Activated	Activated		Inhibited	Affected					Affected
AGPAT3	1,40E-01	enzyme															Inhibited
DDX3X	2,35E-03	enzyme																Inhibited
SLC37A3	5,85E-01	transporter																Affected
TXN2	3,42E-01	enzyme																Affected	Inhibited
RGN	4,96E-01	enzyme					Inhibited
ARG1	2,35E-09	enzyme								Inhibited	Activated		Affected
HACL1	5,69E-12	enzyme									Inhibited
CNN3	3,43E-01	other																Inhibited
PCK1	4,84E-02	kinase	Activated				Activated			Inhibited	Activated	Activated	Inhibited	Inhibited				Activated	Inhibited
MTDH	1,53E-01	transcription regulator																Affected
MGST3	4,08E-01	enzyme									Inhibited						Inhibited
HNRNPK	6,07E-02	transcription regulator					Activated
MGST1	3,42E-07	enzyme								Inhibited	Inhibited						Inhibited
SEC61A1	1,02E-04	transporter															Inhibited	Inhibited
PMVK	5,44E-01	kinase	Inhibited	Inhibited	Activated					Affected	Activated				Inhibited
RPS16	1,18E-03	other															Inhibited	Affected
ARF1	7,05E-03	enzyme					Activated										Inhibited
RPL7	2,19E-02	transcription regulator																Affected
STARD5	8,24E-02	transporter			Inhibited
RHOB	5,41E-01	enzyme								Affected								Inhibited
PDIA3	2,04E-02	peptidase										Affected					Inhibited
ACTA1	3,60E-01	other									Affected
VCP	1,20E-01	enzyme															Inhibited
MGLL	1,85E-01	enzyme								Inhibited	Affected						Inhibited
GLUL	5,40E-08	enzyme									Affected							Inhibited
AP3B1	2,85E-01	transporter																Affected
RPL12	5,40E-08	other																Affected
ECH1	3,15E-01	enzyme						Inhibited			Inhibited							Inhibited
NAT8B	5,54E-07	enzyme															Activated
ACOX1	4,67E-05	enzyme				Inhibited		Inhibited	Activated	Inhibited	Inhibited	Activated		Inhibited					Inhibited
Krt10	2,49E-04	other																Affected
ADH5	2,07E-01	enzyme																Inhibited
GLS2	1,74E-01	enzyme														Inhibited		Inhibited
CYP2A6 (includes others)	2,48E-01	enzyme											Inhibited						Inhibited
Gstm6	4,95E-01	enzyme	Inhibited	Inhibited													Inhibited
RAB9A	4,98E-01	enzyme						Inhibited
TANK	2,86E-01	other																Activated
G6PD	6,47E-02	enzyme	Inhibited				Inhibited				Inhibited				Inhibited		Inhibited	Inhibited
PKLR	5,88E-01	kinase	Inhibited				Affected	Inhibited	Inhibited		Activated			Affected
TUBB	5,87E-01	other								Inhibited								Inhibited
SGPL1	6,41E-09	enzyme																Inhibited
Cyp2c40 (includes others)	3,72E-02	enzyme									Affected
HPD	1,83E-13	enzyme									Activated
PDIA5	1,36E-03	enzyme																Inhibited
GSTK1	2,51E-05	enzyme									Inhibited
IDE	8,86E-13	peptidase					Inhibited										Inhibited
Irgm1	1,99E-03	other						Activated
CYP2C8	1,59E-01	enzyme									Affected
LDHA	2,75E-02	enzyme					Activated	Activated										Activated	Inhibited
ACO1	3,19E-01	enzyme																Inhibited
CYP7A1	2,35E-01	enzyme	Activated		Inhibited	Inhibited	Activated		Inhibited		Activated	Activated		Activated		Inhibited			Inhibited
KRT8	5,17E-13	other									Affected							Inhibited
VCL	4,79E-01	enzyme																Inhibited
AADAC	1,56E-08	enzyme									Inhibited
TSPO	3,79E-01	transmembrane receptor									Activated							Inhibited
ALDH3A2	3,19E-17	enzyme						Affected			Inhibited
RPS19	7,52E-05	other																Affected
ALDH1A1	7,85E-02	enzyme											Inhibited	Inhibited
VMP1	3,08E-01	other																Affected
Acaa1b	2,27E-02	enzyme			Inhibited					Inhibited	Inhibited
HSD3B1	7,03E-03	enzyme									Inhibited						Activated
MDH1	2,19E-02	enzyme								Inhibited
ADH1C	1,51E-02	enzyme	Activated				Activated						Affected	Activated
ABCA6	5,45E-01	transporter			Inhibited
PDLIM5	3,33E-01	other																Inhibited
FGA	2,42E-01	other									Activated
CCT3	1,79E-02	other															Inhibited
RTN4	4,57E-01	other									Inhibited
RPS12	1,96E-01	other																Affected
CYP4A22	2,82E-01	enzyme															Activated
ACOT8	3,15E-10	enzyme								Affected	Inhibited
COPB1	1,32E-01	transporter																Activated
MAT1A	2,12E-01	enzyme	Inhibited
AHSG	2,82E-01	other				Inhibited
PDLIM1	5,79E-01	transcription regulator																Inhibited
MAOB	4,80E-02	enzyme												Inhibited					Affected
MBL2	5,63E-01	peptidase									Activated		Inhibited
NDUFB9	4,68E-02	enzyme					Inhibited
MRPL18	5,91E-01	translation regulator																Affected
PURA	2,66E-01	transcription regulator																Activated
RPS20	2,23E-03	other																Affected
VIM	9,96E-02	other					Activated			Affected			Inhibited					Inhibited
TKT	1,72E-02	enzyme								Affected							Inhibited	Affected
Pcmt1	2,92E-01	enzyme																Inhibited
SEC11A	4,58E-03	peptidase											Inhibited
GSTM5	5,06E-01	enzyme							Inhibited								Inhibited	Inhibited
ISG15	4,43E-01	other																Inhibited
BAAT	1,64E-01	enzyme										Affected		Inhibited		Affected
NDUFS8	1,13E-01	enzyme																	Inhibited
Cyp2a12/Cyp2a22	2,58E-12	enzyme															Inhibited
ACOT11	4,31E-01	enzyme																Inhibited
Cyp2d9 (includes others)	4,57E-01	other					Inhibited						Inhibited
HM13	2,51E-01	peptidase															Inhibited
ENO3	4,96E-01	enzyme																Affected
RACK1	2,41E-02	enzyme															Inhibited
ANXA3	6,05E-01	enzyme																Activated
CYP8B1	8,89E-05	enzyme	Inhibited		Activated						Inhibited	Activated			Activated	Activated			Affected
HLA-A	3,25E-02	other											Inhibited
KRT6B	3,97E-05	other											Inhibited
KHK	4,04E-01	kinase									Activated
HSD17B4	6,87E-12	enzyme					Activated				Inhibited		Inhibited	Inhibited
TM7SF2	3,52E-02	enzyme	Inhibited	Inhibited	Activated										Inhibited
NCEH1	5,15E-01	enzyme																	Inhibited
ACOT2	5,18E-01	enzyme									Inhibited
MOGS	3,23E-06	enzyme															Inhibited
CYP4A11	5,46E-01	enzyme								Inhibited	Inhibited			Inhibited
PGAM1	4,84E-01	phosphatase																	Inhibited
CYP2E1	5,72E-04	enzyme				Inhibited	Inhibited						Affected
CRP	5,88E-01	other							Activated				Inhibited			Affected
PLG	3,72E-02	peptidase											Inhibited
CDS2	6,44E-02	enzyme									Inhibited
MYH14	6,03E-01	enzyme								Inhibited
SEC23A	1,67E-02	transporter															Inhibited
CCT7	1,68E-02	other															Inhibited
PEX2	5,19E-02	other																Affected
Rpl34 (includes others)	7,20E-02	other																Affected
HSD11B1	3,88E-03	enzyme							Activated				Inhibited
FADS2	2,12E-03	enzyme	Inhibited	Inhibited		Affected	Inhibited				Inhibited			Affected	Inhibited
Rpl36	4,39E-01	other																Affected
FABP2	1,39E-01	transporter								Inhibited	Affected			Affected
GPI	5,29E-01	enzyme																Inhibited
SDHC	6,04E-01	enzyme																Affected
ATP2A2	3,42E-07	transporter								Inhibited
ARF4	6,74E-02	enzyme	Inhibited
TALDO1	1,96E-01	enzyme									Inhibited						Inhibited	Affected
TGM2	5,01E-02	enzyme																Inhibited
P4HB	6,06E-01	enzyme										Affected						Inhibited
RPS26	2,60E-01	other																Affected
FMO1	5,85E-02	enzyme															Inhibited	Activated
STBD1	5,33E-02	other						Inhibited			Inhibited
CYP2B6	5,34E-01	enzyme		Affected				Inhibited			Activated			Affected					Inhibited
LYPLA1	3,60E-01	enzyme																Affected
KNG1	4,78E-01	other												Affected
ARL6IP1	1,97E-01	other																Activated
FBP1	5,87E-01	phosphatase						Inhibited	Activated			Activated
Acot1	6,04E-01	enzyme			Inhibited		Activated				Inhibited			Inhibited
MIF	3,62E-01	cytokine					Activated
CXADR	5,05E-01	transmembrane receptor	Inhibited
HEBP1	1,02E-14	other								Affected
PRG2	3,60E-01	other											Inhibited
VAMP8	2,15E-01	transporter								Inhibited
MPO	3,64E-01	enzyme								Affected				Affected
FDFT1	5,88E-01	enzyme	Inhibited	Inhibited	Activated		Inhibited		Inhibited		Activated				Inhibited			Affected
CRAT	1,32E-02	enzyme					Activated			Inhibited
KRT18	2,70E-06	other								Inhibited			Activated					Activated
RPS3	3,25E-05	enzyme																Affected
DNAJA2	3,63E-01	enzyme																Activated
ME1	5,75E-01	enzyme			Activated					Inhibited							Inhibited	Activated	Inhibited
ATP5MF	2,76E-01	transporter																	Inhibited
HPX	1,13E-01	transporter									Affected		Inhibited
AP2M1	1,47E-01	transporter					Activated
BCAP31	3,71E-06	transporter																Inhibited
PDCD6IP	6,07E-01	other																Inhibited
UGT1A6	5,40E-08	enzyme											Inhibited				Inhibited
GLS	5,83E-01	enzyme									Affected
(C) PPARA in C57BL6 > alb-SREBP-1c
Target	Expr False Discovery Rate (q-value)	Molecule Type	PPARA	bezafibrate	pirinixic acid	fenofibrate	NR1H4	PPARG	PPARD	NRIP1	RXRA	FOXO1	SREBF1	TP53	PPARGC1A	NCOA2
ABAT	5,71E-09	enzyme												Activated
ABCB6	5,70E-02	transporter												Affected
ABCB8	4,84E-02	transporter												Affected
ACAA2	9,18E-07	enzyme	Activated		Activated	Activated		Activated	Activated	Inhibited				Activated
ACADL	3,68E-06	enzyme	Activated	Activated	Activated	Activated		Affected	Activated					Affected	Activated
ACADM	3,68E-04	enzyme	Activated	Activated	Activated	Activated		Activated			Activated			Affected	Activated
ACADS	8,16E-03	enzyme	Activated		Activated			Activated					Affected	Affected
ACADVL	1,23E-06	enzyme	Activated	Activated	Activated	Activated			Activated					Activated	Activated
ACAT1	2,52E-06	enzyme	Activated		Affected	Affected								Activated	Activated
ACAT2	5,83E-01	enzyme	Activated		Activated
ACO2	5,29E-09	enzyme								Inhibited				Activated
ACP2	2,42E-01	phosphatase												Activated
ACSF2	3,22E-07	enzyme												Affected
ACSF3	5,63E-01	enzyme												Affected
ACSM5	2,05E-11	enzyme												Affected
ACTA2	4,87E-01	other					Inhibited	Inhibited	Inhibited					Activated
ACTB	2,58E-01	other												Affected
ACTN4	5,43E-01	transcription regulator												Inhibited
AGMAT	8,49E-02	enzyme											Affected
AK3	3,47E-10	kinase												Affected
AK4	5,10E-01	kinase											Affected	Affected
ALB	5,36E-01	transporter										Inhibited		Inhibited
ALDH1B1	4,87E-01	enzyme												Affected		Affected
ALDH2	1,83E-13	enzyme	Inhibited						Inhibited
ALDH4A1	3,76E-07	enzyme												Activated
ALDH9A1	1,16E-06	enzyme	Affected		Activated			Affected	Activated					Activated
ALDOA	5,19E-01	enzyme											Activated	Affected
AMBP	5,37E-01	transporter					Inhibited
ANXA2	5,07E-01	other	Inhibited		Activated									Activated
ANXA4	3,19E-01	other												Activated
ANXA6	3,85E-02	ion channel												Activated
APOB	5,32E-01	transporter				Inhibited			Inhibited
APOE	4,79E-01	transporter	Activated	Inhibited	Inhibited			Activated	Inhibited		Activated			Inhibited
APOM	4,86E-01	transporter	Affected		Affected		Inhibited				Affected	Affected				Affected
AQP8	3,04E-01	transporter	Inhibited
AQP9	4,33E-01	transporter	Activated		Activated							Affected
ARPC1B	3,21E-01	other												Inhibited
ATP1A1	4,91E-01	transporter												Activated
Atp5e	2,96E-01	transporter										Activated		Affected
ATP5F1A	1,42E-04	transporter												Affected	Activated
ATP5F1B	1,25E-01	transporter	Activated									Activated			Activated
ATP5F1C	1,18E-01	transporter												Activated
Atp5k	1,32E-01	enzyme												Activated
ATP5PB	2,57E-01	transporter												Affected
ATP5PD	8,24E-03	enzyme													Activated
ATP5PF	4,76E-01	transporter										Activated
ATP5PO	4,76E-02	transporter						Activated							Activated
ATP5S	2,34E-01	transporter												Affected
ATPAF2	2,87E-01	other												Affected
BAK1	2,77E-01	other					Activated							Activated
BCKDK	5,48E-01	kinase	Inhibited
BDH1	8,64E-07	enzyme						Activated							Activated
BNIP3	3,92E-01	other		Activated	Activated									Inhibited	Activated
BSG	4,35E-01	transporter			Activated
C1QB	6,06E-01	peptidase	Inhibited						Activated
CAND1	6,07E-01	transcription regulator												Inhibited
CAP1	4,52E-02	other												Inhibited
CAPZB	5,31E-01	other											Affected
CD36	5,61E-01	transmembrane receptor	Activated	Activated	Activated	Activated		Activated	Inhibited		Activated	Affected		Affected	Activated
CD81	5,20E-01	other												Affected
CD82	5,61E-01	other												Activated
Cdc42	3,51E-01	enzyme												Activated
CDH2	5,87E-01	other			Affected	Affected
CEL	1,02E-01	enzyme												Affected
CELSR3	2,81E-01	G-protein coupled receptor												Inhibited
CES1	5,34E-01	enzyme						Activated
Ces1b/Ces1c	6,06E-01	enzyme												Activated
Chil3/Chil4	4,23E-02	enzyme											Activated
CLIC4	4,95E-01	ion channel												Activated
CLPP	2,87E-01	peptidase												Activated
CLU	6,09E-01	other			Inhibited	Inhibited								Activated
COMT	5,56E-02	enzyme												Affected
COQ3	5,67E-01	enzyme				Activated								Affected
COQ5	4,64E-01	enzyme												Affected
COQ6	5,63E-03	enzyme												Affected
COQ8A	6,24E-04	kinase												Activated
COX4I1	1,83E-01	enzyme	Activated	Activated											Activated
COX5A	1,23E-01	enzyme												Affected	Activated
Cox5b	5,49E-01	other												Activated	Activated
COX7A2	8,70E-02	enzyme												Activated
COX7B	1,12E-01	enzyme													Activated
CP	5,65E-01	enzyme												Activated
CPOX	2,95E-06	enzyme												Activated
CPS1	6,78E-10	enzyme	Inhibited
CPT2	5,19E-02	enzyme	Activated		Activated	Activated	Affected	Activated	Activated		Affected	Affected		Affected
Crip2	5,65E-01	other												Activated
CS	1,04E-04	enzyme	Activated	Activated				Activated				Affected		Affected	Activated
CSAD	5,18E-01	enzyme	Inhibited						Activated				Activated
CSTB	3,56E-01	peptidase												Activated
CTNNB1	4,79E-01	transcription regulator						Inhibited						Inhibited		Inhibited
CTSB	1,31E-03	peptidase			Inhibited						Affected			Inhibited
CTSD	3,10E-04	peptidase												Activated
CTSF	1,20E-01	peptidase												Activated
CTSH	7,71E-05	peptidase									Affected			Activated
CTSS	7,95E-02	peptidase									Affected
CTSV	8,39E-02	peptidase										Activated
CYCS	6,92E-04	transporter	Inhibited					Affected				Affected	Activated		Activated
CYP27A1	4,21E-04	enzyme	Inhibited		Inhibited
CYP3A5	5,51E-01	enzyme			Activated		Inhibited				Inhibited				Activated
Cyp4a14	5,29E-01	enzyme	Activated	Activated	Activated			Activated
CYP4F2	1,39E-01	enzyme											Activated
CYP51A1	5,13E-01	enzyme	Inhibited										Activated	Affected		Affected
DBI	2,91E-02	other	Activated	Activated	Activated	Activated							Activated	Activated
DBT	5,22E-08	enzyme												Affected
DDAH1	5,11E-01	enzyme					Activated
DECR1	2,22E-07	enzyme	Affected		Activated	Activated
DLAT	3,74E-04	enzyme			Affected	Affected		Activated						Affected	Activated
DLD	9,48E-07	enzyme												Activated
DLG1	5,08E-01	kinase												Activated
DLST	2,11E-04	enzyme												Affected
DNAJA3	1,43E-01	other												Affected
DNAJC11	8,80E-02	other												Affected
DNAJC19	6,81E-02	other										Affected
DPP4	4,03E-01	peptidase			Inhibited									Activated
DSTN	4,46E-01	other												Inhibited
ECHS1	9,34E-03	enzyme				Affected
ECI1	9,57E-06	enzyme	Activated	Activated	Activated
EGFR	1,98E-01	kinase			Inhibited	Inhibited		Activated						Activated	Inhibited
ENDOG	4,75E-03	enzyme	Inhibited		Inhibited										Activated
ENPEP	3,81E-05	peptidase										Affected
ESRRB	5,09E-01	ligand-dependent nuclear receptor												Affected
ETFA	4,43E-04	transporter												Activated
ETFDH	2,62E-01	enzyme			Activated
ETHE1	1,01E-02	enzyme	Inhibited										Affected
FABP1	1,96E-01	transporter	Activated	Activated	Activated	Activated	Activated	Activated	Activated		Activated
FABP5	2,61E-01	transporter	Affected		Affected		Inhibited	Activated			Affected	Affected	Activated	Affected
FASN	4,86E-01	enzyme	Activated	Affected	Activated	Affected	Inhibited	Activated	Affected	Activated	Activated	Activated	Activated	Inhibited	Activated	Activated
FDPS	1,28E-01	enzyme	Affected					Activated				Affected	Activated	Affected
FDXR	2,30E-07	enzyme												Activated
FERMT2	2,33E-01	other												Activated
FH	4,21E-03	enzyme												Affected
FLNB	5,88E-01	other										Affected
FN1	6,01E-01	enzyme						Activated	Activated			Inhibited	Activated	Inhibited
FTCD	5,32E-01	enzyme	Inhibited
FTH1	1,75E-01	enzyme												Activated
FTL	3,34E-04	enzyme									Affected
FUCA1	1,76E-01	enzyme												Affected
FXN	6,02E-01	kinase												Affected
GAK	3,75E-01	kinase						Affected
GAPDH	5,57E-01	enzyme			Affected	Affected		Activated						Activated
GATM	1,83E-01	enzyme												Activated
GFM1	5,67E-04	translation regulator												Affected
Gk	4,70E-01	kinase	Activated		Activated							Inhibited			Affected
GLB1	5,40E-08	enzyme											Activated	Activated
GLO1	5,73E-01	enzyme														Affected
GLUD1	1,26E-12	enzyme	Affected
GNAI2	3,66E-01	enzyme												Affected
GOT2	4,70E-07	enzyme	Affected		Activated	Activated			Activated						Activated
GPD2	3,10E-01	enzyme	Activated		Activated				Activated			Affected				Affected
GPX1	2,22E-02	enzyme					Activated				Activated			Activated	Activated
GPX3	4,44E-01	enzyme											Affected	Activated
GRB2	2,03E-01	kinase												Inhibited
GRHPR	4,96E-01	enzyme			Activated							Affected
GRPEL1	1,41E-04	other			Activated
GRSF1	5,76E-01	other											Affected
GSR	1,13E-01	enzyme											Affected	Activated
GSTP1	6,02E-01	enzyme	Inhibited											Activated
H6PD	5,72E-01	enzyme						Affected
HADH	9,06E-04	enzyme	Activated		Activated									Activated
HADHA	3,13E-04	enzyme	Activated	Activated	Activated	Activated		Activated			Affected			Activated
HADHB	1,39E-04	enzyme	Activated	Activated	Activated	Activated		Activated		Inhibited	Affected			Activated
HMGCL	1,08E-01	enzyme													Activated
HMGCS2	1,37E-05	enzyme	Activated		Activated			Activated	Activated		Affected				Activated
HP	3,43E-01	peptidase				Inhibited		Inhibited
HRAS	1,60E-01	enzyme												Activated
HSD17B10	1,52E-01	enzyme	Affected		Affected
HSD17B11	4,65E-02	enzyme	Affected		Activated
HSP90AB1	5,58E-01	enzyme										Affected		Inhibited
HSPA1L	4,03E-01	other												Inhibited
HSPA5	3,21E-01	enzyme		Activated		Inhibited	Inhibited					Affected	Affected
HSPD1	3,73E-06	enzyme			Activated							Affected		Inhibited
HSPE1	1,12E-03	enzyme			Activated
HYAL1	9,98E-02	enzyme												Affected
HYOU1	2,63E-01	other						Affected				Activated
IDH2	1,30E-04	enzyme												Activated
IDH3A	7,96E-04	enzyme								Inhibited					Activated
IDH3G	6,70E-04	enzyme												Activated
IDI1	4,42E-03	enzyme	Inhibited										Activated			Affected
IFITM3	1,28E-01	other	Affected		Affected
IGHM	4,70E-01	transmembrane receptor											Activated
IMMT	8,10E-02	other											Affected
INMT	4,42E-01	enzyme												Inhibited
INSR	5,58E-01	kinase					Affected	Inhibited				Affected		Affected
ITGAV	1,35E-01	transmembrane receptor										Activated		Affected
IVD	1,03E-02	enzyme						Activated
KYAT3	5,13E-01	enzyme	Activated						Activated						Activated
LAMP2	1,78E-02	enzyme										Affected
LASP1	4,58E-01	transporter												Activated
LIMA1	3,15E-01	other												Inhibited
LIPA	4,38E-10	enzyme													Activated
LOC102724788/PRODH	6,72E-03	enzyme						Activated						Activated
LYZ	2,92E-01	enzyme									Affected			Activated		Affected
MANBA	2,73E-10	enzyme						Affected
MAP2K2	5,57E-01	kinase												Inhibited
Mbl1	2,67E-01	other			Activated
MCAT	2,25E-01	enzyme												Affected
MDH2	8,98E-02	enzyme												Activated	Activated
MFN1	5,69E-02	enzyme										Affected
MRPL12	4,32E-01	other												Affected
MRPL15	4,44E-01	other												Affected
MRPL38	5,63E-01	other												Affected
MRPL46	1,34E-01	other										Activated		Affected
MRPL55	1,26E-01	other										Activated
MRPS18A	1,27E-01	other										Activated
MRPS2	1,26E-01	other										Activated		Affected
MRPS22	1,74E-01	other										Activated
MRPS25	6,03E-01	other												Affected
MRPS30	5,11E-01	enzyme										Activated
MRPS7	1,69E-01	other										Activated
MT-CO2	4,76E-02	enzyme	Activated											Activated	Activated
MT-ND5	5,13E-01	enzyme												Activated
MYH9	1,02E-01	enzyme												Inhibited
MYO1C	3,94E-01	enzyme												Activated
NAGS	1,98E-01	enzyme					Activated
NDUFA12	3,60E-01	enzyme										Activated
NDUFA4	1,19E-05	enzyme										Activated		Affected
NDUFA5	1,20E-02	enzyme						Affected
NDUFA8	4,05E-01	enzyme										Activated		Affected
NDUFA9	5,75E-01	enzyme										Activated
NDUFAF1	1,02E-01	other										Activated		Affected
NDUFAF2	2,73E-03	enzyme										Activated
NDUFAF4	1,64E-01	other										Activated
NDUFB5	6,03E-01	enzyme													Activated
NDUFC2	2,81E-01	enzyme									Activated
NDUFS1	2,08E-02	enzyme												Affected	Activated
NDUFS3	1,76E-01	enzyme												Affected
NDUFS6	7,62E-02	enzyme												Affected
NDUFV2	5,33E-01	enzyme													Activated
NFS1	5,72E-04	enzyme												Affected
NLRX1	5,10E-01	other												Inhibited
NPC1	1,69E-01	transporter		Activated	Activated							Affected	Activated
NPC2	2,24E-01	transporter		Activated	Activated
NUDT7	5,67E-01	enzyme			Affected	Affected
OAT	7,92E-20	enzyme											Affected	Activated
OGDH	6,67E-10	enzyme												Affected
OPA1	5,99E-03	enzyme												Affected
Orm1 (includes others)	5,01E-01	other	Affected		Inhibited		Activated				Activated
OTC	1,42E-16	enzyme	Affected
OXA1L	5,76E-01	enzyme												Affected
P2RX4	2,92E-01	ion channel												Activated
PACSIN2	1,90E-01	transporter													Activated
PARK7	3,55E-01	enzyme												Affected
PARVA	5,56E-01	other												Inhibited
PBLD	5,61E-01	enzyme	Activated
PC	1,26E-06	enzyme	Activated					Activated			Activated
PCCA	7,33E-06	enzyme												Activated
PDHA1	1,18E-01	enzyme												Affected	Activated
PDHB	4,59E-02	enzyme			Affected	Affected		Affected				Affected		Affected
PDIA6	2,71E-01	enzyme												Activated
PDK1	1,28E-02	kinase											Activated	Inhibited
PDK2	3,56E-02	kinase								Inhibited				Affected	Activated
PDZK1	2,80E-02	transporter				Inhibited
PF4	4,95E-01	cytokine						Inhibited
PGM1	1,14E-01	enzyme			Activated		Inhibited
PLPBP	9,70E-03	enzyme												Affected
PLSCR1	4,83E-01	enzyme										Affected
PLXNB2	4,91E-01	transmembrane receptor												Activated
PMPCA	4,40E-04	peptidase											Affected
PPT1	1,04E-06	enzyme												Affected
PRCP	2,74E-03	peptidase										Affected
PRDX3	2,38E-04	enzyme												Activated	Activated
PRSS2	1,98E-01	peptidase			Affected	Affected
PSAP	1,18E-04	enzyme												Activated
PSEN1	5,30E-01	peptidase												Activated
PSMA7	5,63E-01	peptidase			Activated
PSMB1	5,11E-01	peptidase			Activated									Affected
PSME1	4,70E-01	other			Activated
PTPN6	5,96E-01	phosphatase												Inhibited
PTPRS	5,51E-01	phosphatase			Affected	Affected
QDPR	5,63E-01	enzyme												Affected
RAB8A	4,95E-01	enzyme												Activated
RAP2B	4,44E-01	enzyme												Affected
RBP4	1,75E-01	other	Activated					Activated							Activated
RETSAT	2,68E-01	enzyme	Activated
RNASET2	9,02E-03	enzyme											Activated
SAMM50	4,44E-02	other												Affected
SARDH	2,21E-44	enzyme	Inhibited
SCARB1	1,34E-01	transporter	Activated			Inhibited	Activated	Activated				Affected	Activated		Activated
SCARB2	5,51E-05	transmembrane receptor							Activated
SCO1	4,42E-02	other												Affected
SCO2	1,40E-03	enzyme												Activated	Activated
SCPEP1	1,34E-11	peptidase												Inhibited
SDHA	1,83E-01	enzyme					Activated							Affected	Activated
SDHB	4,33E-01	enzyme								Inhibited				Affected
SDHD	1,34E-01	enzyme												Affected
SELENBP1	2,38E-01	other	Inhibited
SERPINA1	4,57E-01	other						Activated					Activated
SERPINH1	4,57E-01	other												Inhibited
SIRT3	3,99E-02	enzyme												Affected	Activated
SIRT5	5,98E-01	enzyme	Activated						Activated					Affected	Activated
SKP2	3,85E-01	enzyme												Affected
SLC10A1	4,62E-01	transporter					Inhibited				Activated
SLC16A1	4,18E-01	transporter												Inhibited
SLC16A2	5,88E-01	transporter									Affected
Slc25a1	5,58E-01	transporter						Activated				Affected
SLC25A12	1,56E-01	transporter										Affected
SLC25A13	1,64E-15	transporter												Affected
SLC25A20	3,19E-01	transporter	Activated		Affected	Activated		Activated	Activated	Inhibited		Affected			Activated
SLC25A22	8,23E-02	transporter										Affected
SLC25A23	1,85E-01	transporter										Affected
SLC25A4	4,79E-01	transporter												Affected
SLC27A4	4,73E-01	transporter	Affected			Activated		Activated
SLC2A2	5,77E-01	transporter				Activated		Activated	Activated		Activated	Affected	Activated			Affected
SLC39A14	5,05E-01	transporter													Activated
Slco1a1	5,22E-01	transporter					Inhibited
Slco1a4	4,60E-01	transporter									Affected
SLCO1B3	5,73E-01	transporter					Affected
SLCO2B1	3,95E-01	transporter				Activated
SMPD1	3,96E-02	enzyme											Activated
SOD1	6,30E-02	enzyme				Affected		Activated						Activated	Activated
SOD2	1,16E-05	enzyme				Activated						Activated		Activated	Activated
SORD	1,39E-01	enzyme	Inhibited						Activated
SQOR	9,01E-04	enzyme												Inhibited
STOM	4,20E-01	other												Activated
SUCLA2	1,10E-01	enzyme												Affected
SUCLG1	3,98E-03	enzyme				Activated							Affected	Activated
SUCLG2	7,99E-04	enzyme												Affected
Sult2a2	4,38E-01	enzyme														Affected
SUOX	6,88E-14	enzyme								Inhibited
TAGLN2	6,17E-02	other												Activated
TF	3,40E-02	transporter											Affected
TFAM	5,12E-03	transcription regulator												Activated	Activated
TIMM22	3,19E-01	transporter													Activated
TIMM23	5,65E-01	transporter												Affected
TIMM44	9,22E-03	transporter										Affected		Inhibited
TIMM50	5,94E-03	phosphatase										Affected
TIMM8A	3,55E-02	transporter										Affected
TIMM9	1,87E-01	transporter												Affected
TLN1	6,01E-01	other												Affected
TOMM22	5,96E-01	transporter												Affected
TOMM40	2,02E-01	ion channel										Affected		Affected
Tpm1	2,96E-01	other												Activated
TPP1	3,06E-02	peptidase	Activated			Activated					Activated			Affected
TRAP1	1,18E-08	enzyme												Inhibited
TUFM	3,18E-02	translation regulator			Activated
TXNRD2	1,20E-01	enzyme													Activated
UQCR10	1,37E-01	enzyme												Affected
UQCRC1	1,78E-03	enzyme	Activated											Affected
UQCRFS1	3,56E-02	enzyme											Affected	Affected	Activated
UQCRQ	3,42E-01	enzyme												Affected
VDAC1	6,67E-10	ion channel												Affected
VDAC3	4,28E-05	ion channel												Affected
VNN1	2,80E-03	enzyme	Activated					Activated
YWHAE	4,57E-01	other						Activated	Activated
YWHAG	3,14E-01	other						Affected						Affected
(D) SREBP in C57BL6 > alb-SREBP-1c
Target	Expr False Discovery Rate (q-value)	Molecule Type	PPARA	ciprofibrate	fenofibrate	pirinixic acid	NR1H4	PPARG	PPARD	MED1	NCOA2	NR1H3	FOXO1	RXRA	SREBF1	NR1I3	THRB	PPARGC1A
AADAC	1,56E-08	enzyme	Inhibited			Inhibited
ABCB11	3,95E-01	transporter		Activated			Inhibited				Affected			Inhibited				Affected
ABCD2	2,75E-01	transporter	Inhibited		Inhibited									Affected	Affected		Inhibited
ABCD3	3,84E-16	transporter	Inhibited	Inhibited	Inhibited	Inhibited											Inhibited
ACAA1	1,45E-02	enzyme	Inhibited	Inhibited	Inhibited	Inhibited		Inhibited	Inhibited	Inhibited
Acaa1b	2,27E-02	enzyme	Inhibited		Inhibited	Affected		Inhibited
ACACA	5,28E-01	enzyme	Activated			Inhibited	Activated	Inhibited	Inhibited	Inhibited		Inhibited	Inhibited	Inhibited	Inhibited		Affected	Inhibited
ACLY	1,40E-07	enzyme						Inhibited		Inhibited			Affected		Inhibited
ACOT1	1,42E-01	enzyme									Affected
Acot1	6,04E-01	enzyme	Inhibited		Inhibited	Inhibited								Inhibited
ACOT2	5,18E-01	enzyme	Inhibited	Inhibited	Inhibited	Inhibited
ACOT4	1,64E-01	enzyme				Inhibited
ACOT8	3,15E-10	enzyme	Inhibited			Inhibited		Affected
ACOX1	4,67E-05	enzyme	Inhibited	Inhibited	Inhibited	Inhibited		Inhibited	Inhibited	Inhibited		Activated		Inhibited		Affected	Affected	Inhibited
ACSL1	4,53E-17	enzyme	Inhibited		Inhibited	Inhibited		Inhibited						Affected	Inhibited
ACSL3	5,11E-01	enzyme			Inhibited							Inhibited		Affected
ACSL4	4,84E-02	enzyme			Inhibited	Inhibited		Affected							Inhibited
ACSL5	2,63E-12	enzyme	Affected		Inhibited	Inhibited		Inhibited					Affected		Inhibited
ACSL6	5,78E-01	enzyme							Affected									Inhibited
ACSS2	1,14E-03	enzyme	Inhibited			Inhibited									Inhibited
ACTA1	3,60E-01	other	Affected														Activated
ADH1C	1,51E-02	enzyme				Inhibited								Activated	Activated
AGPAT2	5,29E-04	enzyme						Inhibited
AGXT	3,05E-01	enzyme	Affected										Affected
AHCY	5,32E-01	enzyme	Inhibited											Affected
AHSG	2,82E-01	other				Activated
Akr1c12/Akr1c13	5,92E-01	enzyme		Activated
AKR1C4	1,31E-01	enzyme		Activated
ALDH1A1	7,85E-02	enzyme												Inhibited		Affected
Aldh1a7	5,43E-01	enzyme														Affected
ALDH3A2	3,19E-17	enzyme	Inhibited			Inhibited			Affected
ALDOB	1,58E-04	enzyme	Activated										Affected
ANXA3	6,05E-01	enzyme											Inhibited
ANXA7	6,60E-02	ion channel				Inhibited
APOA1	5,31E-01	transporter	Inhibited		Inhibited	Affected	Activated	Affected	Activated			Affected		Activated		Affected	Affected
APOA2	5,73E-01	transporter	Inhibited		Affected	Inhibited		Affected	Activated					Affected	Inhibited		Affected
ARF4	6,74E-02	enzyme													Inhibited
ARG1	2,35E-09	enzyme	Activated					Inhibited
ARHGDIA	5,77E-01	other	Inhibited
ASL	4,13E-03	enzyme	Activated			Activated
ASS1	1,48E-36	enzyme	Activated
ATP2A2	3,42E-07	transporter						Inhibited									Inhibited
ATP5MF	2,76E-01	transporter																Inhibited
BAAT	1,64E-01	enzyme		Activated			Inhibited							Inhibited
BCL2L1	1,56E-02	other	Inhibited					Affected	Inhibited	Affected					Activated
BCL2L13	9,59E-05	other											Inhibited
C3	5,65E-01	peptidase	Activated			Inhibited	Affected	Activated						Affected				Affected
C8A	3,21E-01	other	Activated
C9	5,26E-01	other	Activated	Activated		Affected
CAT	2,58E-01	enzyme	Inhibited	Inhibited	Inhibited	Inhibited		Inhibited				Inhibited	Inhibited	Affected				Inhibited
CCT3	1,79E-02	other				Inhibited
CCT6A	6,02E-02	other				Inhibited
CCT7	1,68E-02	other				Inhibited
CDK5RAP3	3,42E-01	other											Activated
CDS2	6,44E-02	enzyme	Inhibited
Ces1g	5,34E-01	other					Inhibited
CES3	4,80E-02	enzyme	Activated	Activated
CFH	1,90E-01	other	Affected			Affected
CFI	5,58E-01	peptidase	Affected			Affected									Inhibited
CKMT2	4,06E-03	kinase											Activated					Inhibited
Clec2d (includes others)	5,18E-01	transmembrane receptor	Inhibited
COL6A1	4,31E-01	other													Affected
CPT1A	1,81E-30	enzyme	Inhibited		Inhibited	Inhibited		Affected	Activated					Affected			Affected	Inhibited
CRAT	1,32E-02	enzyme		Inhibited				Inhibited
CROT	5,41E-01	enzyme	Inhibited
CRP	5,88E-01	other		Activated	Activated	Activated						Activated
CSNK1A1	4,17E-01	kinase															Affected
CTH	1,80E-02	enzyme	Inhibited
CXADR	5,05E-01	transmembrane receptor													Inhibited
CYB5A	3,07E-01	enzyme													Inhibited
CYB5B	1,33E-01	enzyme	Activated
CYP17A1	4,44E-01	enzyme			Inhibited					Inhibited	Affected
CYP1A2	4,98E-06	enzyme		Activated		Inhibited				Inhibited				Inhibited		Inhibited		Inhibited
CYP2A6 (includes others)	2,48E-01	enzyme														Affected		Inhibited
Cyp2b13/Cyp2b9	6,05E-01	enzyme														Inhibited
CYP2B6	5,34E-01	enzyme	Activated			Inhibited	Activated		Inhibited	Inhibited	Affected			Affected		Inhibited		Inhibited
Cyp2c40 (includes others)	3,72E-02	enzyme	Affected			Affected					Affected
Cyp2c54 (includes others)	1,71E-02	enzyme	Affected	Activated		Affected
Cyp2c70	1,49E-03	enzyme												Affected
CYP2C8	1,59E-01	enzyme	Affected	Activated		Inhibited										Inhibited
Cyp2d9 (includes others)	4,57E-01	other		Activated
CYP2E1	5,72E-04	enzyme		Inhibited
CYP2F1	1,32E-03	enzyme														Inhibited
CYP39A1	5,86E-01	enzyme														Inhibited
Cyp3a25 (includes others)	5,75E-01	enzyme		Activated
CYP3A7	1,79E-15	enzyme				Inhibited										Inhibited
CYP4A11	5,46E-01	enzyme	Inhibited	Inhibited	Inhibited	Inhibited		Inhibited		Inhibited				Inhibited
CYP4F12	3,38E-03	enzyme		Activated
CYP7A1	2,35E-01	enzyme	Activated	Activated	Activated	Activated	Activated			Affected	Inhibited	Inhibited	Inhibited	Activated	Activated	Activated	Inhibited	Inhibited
CYP7B1	5,60E-01	enzyme	Affected	Activated		Activated									Activated	Inhibited
CYP8B1	8,89E-05	enzyme	Inhibited			Inhibited	Activated								Inhibited	Inhibited		Affected
DAD1	5,45E-02	other				Activated											Affected
DARS	5,61E-01	enzyme													Affected
DCN	4,73E-01	other															Affected
DECR2	5,25E-04	enzyme	Inhibited			Inhibited
DHCR7	9,03E-04	enzyme	Activated												Inhibited
DIO1	5,23E-01	enzyme	Inhibited	Activated						Affected						Inhibited	Inhibited	Inhibited
DTYMK	6,01E-01	kinase								Inhibited
ECH1	3,15E-01	enzyme	Inhibited		Inhibited	Inhibited			Inhibited
ECI2	4,46E-02	enzyme	Affected		Inhibited	Affected			Inhibited
EHHADH	7,38E-02	enzyme	Inhibited	Inhibited	Inhibited	Inhibited		Inhibited		Inhibited				Inhibited	Inhibited		Activated
EIF3E	4,47E-01	other			Inhibited	Inhibited
ELOVL1	3,64E-01	enzyme				Affected
ELOVL5	1,84E-01	enzyme	Inhibited			Inhibited							Affected
EPHX1	1,19E-05	peptidase						Activated						Affected		Inhibited
ERO1A	4,36E-01	enzyme						Inhibited
FABP2	1,39E-01	transporter	Affected		Inhibited	Affected	Inhibited	Inhibited					Affected	Affected
FADS1	1,84E-01	enzyme	Inhibited			Inhibited									Inhibited
FADS2	2,12E-03	enzyme	Inhibited		Inhibited	Inhibited				Inhibited				Affected	Inhibited
FAH	4,93E-03	enzyme		Activated
FBP1	5,87E-01	phosphatase			Inhibited	Inhibited			Inhibited			Activated
FDFT1	5,88E-01	enzyme	Activated									Inhibited			Inhibited
FGA	2,42E-01	other	Activated	Activated	Activated
FGB	3,38E-03	other	Activated	Activated	Activated	Activated	Inhibited				Inhibited
FGG	1,47E-02	other	Activated		Activated									Activated
G6PC	8,45E-08	phosphatase	Affected	Activated	Inhibited	Inhibited	Inhibited	Affected			Affected	Activated	Inhibited		Activated	Activated	Inhibited	Inhibited
G6PD	6,47E-02	enzyme	Inhibited			Inhibited									Inhibited
GCH1	4,43E-01	enzyme															Inhibited
GCLM	5,65E-01	enzyme					Inhibited
GDI1	2,94E-01	other															Inhibited
GLS	5,83E-01	enzyme	Affected
GLUL	5,40E-08	enzyme	Affected		Affected	Affected
GNMT	3,91E-02	enzyme	Activated	Activated
GOT1	5,13E-01	enzyme		Activated	Activated	Activated
GPAM	5,53E-01	enzyme	Affected		Inhibited	Affected		Inhibited	Activated			Inhibited	Affected		Inhibited			Inhibited
GPD1	2,86E-02	enzyme	Inhibited			Inhibited		Inhibited	Inhibited				Activated	Affected
GPI	5,29E-01	enzyme											Affected
GPT	1,79E-01	enzyme	Affected				Activated	Affected				Activated		Inhibited
GSTA3	4,11E-02	enzyme			Inhibited		Inhibited
Gsta4	4,46E-01	enzyme	Activated		Inhibited		Inhibited					Inhibited				Inhibited
GSTA5	4,84E-01	enzyme							Inhibited			Inhibited				Inhibited
GSTK1	2,51E-05	enzyme	Inhibited										Inhibited
GSTM5	5,06E-01	enzyme										Inhibited				Inhibited
Gstm6	4,95E-01	enzyme													Inhibited
Gstt1	3,06E-01	enzyme	Inhibited													Inhibited
Gstt3	4,25E-01	enzyme													Inhibited
GSTZ1	2,85E-01	enzyme	Inhibited
HACL1	5,69E-12	enzyme	Inhibited
HAL	4,02E-01	enzyme		Activated									Affected
Hbb-b1	1,99E-02	transporter								Inhibited
HEBP1	1,02E-14	other						Affected
HPD	1,83E-13	enzyme	Activated	Activated									Affected
HPX	1,13E-01	transporter	Affected			Affected
HSD11B1	3,88E-03	enzyme		Activated								Activated
HSD17B4	6,87E-12	enzyme	Inhibited	Inhibited	Inhibited	Inhibited				Inhibited				Inhibited		Inhibited
HSD3B1	7,03E-03	enzyme	Inhibited	Activated
HSD3B7	1,96E-02	enzyme						Affected
Hsdl2	5,46E-04	other				Inhibited
HSP90AA1	4,43E-01	enzyme				Inhibited
HSPA13	3,19E-01	other													Affected
Hspa1b	3,59E-01	other				Inhibited
IDH1	5,32E-04	enzyme						Affected							Inhibited
IFI30	4,95E-01	enzyme													Inhibited
ILK	6,01E-01	kinase							Activated					Affected			Affected
Irgm1	1,99E-03	other							Activated
ISG15	4,43E-01	other									Inhibited
KCNMA1	2,36E-01	ion channel															Affected
KHK	4,04E-01	kinase	Activated								Affected
KNG1	4,78E-01	other					Affected							Affected
KRT18	2,70E-06	other						Inhibited
KRT8	5,17E-13	other	Affected	Inhibited		Affected
LDHA	2,75E-02	enzyme					Activated		Activated									Inhibited
LPCAT3	7,82E-02	enzyme	Affected	Inhibited	Inhibited
LSS	2,61E-01	enzyme	Activated												Inhibited
MAOB	4,80E-02	enzyme												Inhibited				Affected
MAT1A	2,12E-01	enzyme													Inhibited
MAVS	5,00E-05	other											Inhibited
MBL2	5,63E-01	peptidase	Activated	Activated		Inhibited
MDH1	2,19E-02	enzyme						Inhibited
ME1	5,75E-01	enzyme						Inhibited					Affected				Inhibited	Inhibited
MFN2	4,73E-01	enzyme																Inhibited
MGLL	1,85E-01	enzyme	Affected	Inhibited	Inhibited	Inhibited		Inhibited
MGST1	3,42E-07	enzyme	Inhibited					Inhibited
MGST3	4,08E-01	enzyme	Inhibited			Inhibited
MLYCD	4,53E-04	enzyme	Inhibited		Inhibited	Inhibited		Activated	Inhibited					Inhibited	Affected
MPO	3,64E-01	enzyme			Activated			Affected						Affected
MRPL14	4,84E-01	other											Inhibited
MRPL45	5,49E-01	other											Inhibited
MRPL47	5,31E-01	other											Inhibited
MRPS14	4,47E-01	other											Inhibited
MSMO1	1,58E-01	enzyme	Activated												Inhibited			Activated
MT-CO1	5,30E-01	enzyme																Inhibited
MTTP	2,69E-02	transporter	Inhibited		Inhibited	Inhibited	Activated	Inhibited					Inhibited		Affected
Mup1 (includes others)	1,76E-01	other	Activated	Activated		Activated
MYH14	6,03E-01	enzyme						Inhibited
MYL1	1,38E-02	other													Activated
Nat8f2	1,68E-06	other		Activated
NCEH1	5,15E-01	enzyme																Inhibited
NCL	4,53E-17	other								Affected
NDRG1	5,83E-01	kinase						Inhibited
NDRG2	5,31E-01	other					Inhibited
NDUFA7	3,66E-01	enzyme											Inhibited
NDUFS8	1,13E-01	enzyme																Inhibited
Nedd4	5,92E-01	enzyme														Inhibited
NSDHL	1,76E-01	enzyme	Activated								Affected				Inhibited			Activated
NSF	2,55E-01	transporter						Inhibited
PAH	3,21E-01	enzyme	Activated	Activated
PAICS	3,70E-02	enzyme			Affected	Affected
PAPSS2	7,91E-02	enzyme														Inhibited
PAQR9	9,63E-04	other	Inhibited
PCK1	4,84E-02	kinase	Activated				Affected	Inhibited			Affected		Inhibited	Inhibited	Activated	Activated	Inhibited	Inhibited
PCYOX1	1,64E-04	enzyme							Inhibited
PCYT1A	3,68E-02	enzyme													Inhibited
PEX11A	6,99E-04	other	Inhibited	Inhibited		Inhibited		Inhibited		Inhibited
PEX6	3,41E-21	enzyme						Affected
PGAM1	4,84E-01	phosphatase					Activated											Inhibited
PHLDA1	5,99E-01	other	Inhibited	Activated		Inhibited
PHYH	9,01E-04	enzyme															Inhibited	Inhibited
PIPOX	6,29E-03	enzyme		Activated
PKLR	5,88E-01	kinase	Activated			Activated	Activated		Inhibited			Inhibited	Affected	Affected	Inhibited
PLS3	5,11E-01	other													Affected
PMVK	5,44E-01	kinase	Activated					Affected							Inhibited
PON1	1,53E-01	phosphatase	Activated				Activated
POR	1,94E-04	enzyme	Affected		Inhibited	Inhibited										Affected	Inhibited
PPA1	4,32E-01	enzyme	Activated
PPID	4,57E-01	enzyme				Inhibited
PRDX5	5,02E-01	enzyme																Inhibited
PRDX6	1,67E-01	enzyme	Activated
PSMA1	3,86E-01	peptidase				Inhibited
PSMA2	4,50E-01	peptidase				Inhibited
PSMC2	3,34E-01	peptidase				Inhibited
PXMP2	5,31E-10	transporter		Activated
PXMP4	5,34E-03	other				Inhibited
PYGL	3,78E-02	enzyme						Affected
RAB7A	6,58E-04	enzyme											Inhibited
RAB9A	4,98E-01	enzyme							Inhibited
RDH11	1,55E-01	enzyme													Inhibited
RGN	4,96E-01	enzyme		Activated
RHOB	5,41E-01	enzyme						Affected
RHOT1	4,07E-10	enzyme											Affected
RHOT2	1,87E-05	enzyme											Affected
RPL12	5,40E-08	other		Inhibited
RPLP0	1,62E-13	other													Affected
RPS24	5,16E-02	other													Affected
RPSA	9,30E-03	translation regulator						Activated
RTN4	4,57E-01	other	Inhibited			Inhibited
SAR1A	5,17E-01	enzyme	Inhibited
SC5D	5,34E-01	enzyme	Activated		Inhibited	Affected									Inhibited
SCD	1,67E-04	enzyme	Inhibited	Inhibited	Inhibited	Inhibited		Inhibited	Inhibited			Inhibited	Affected	Affected	Inhibited	Activated		Inhibited
SCP2	4,94E-04	transporter	Inhibited			Inhibited		Affected		Inhibited
SERPINA3	4,32E-01	other													Inhibited
SLC22A25	5,72E-01	other		Activated
SLC25A15	3,17E-01	transporter											Affected
SLC25A24	5,76E-01	transporter											Affected
SLC25A25	4,34E-01	transporter											Affected
SLC25A32	5,62E-01	transporter				Inhibited
SLC27A2	7,26E-18	transporter	Inhibited		Inhibited	Inhibited			Inhibited
SLC27A5	6,54E-06	transporter			Affected	Affected	Inhibited							Inhibited
SLC29A1	4,84E-01	transporter														Inhibited
SLC4A4	4,25E-01	transporter		Inhibited
STAT3	5,99E-01	transcription regulator			Affected
STBD1	5,33E-02	other	Inhibited						Inhibited
STIM1	5,87E-01	ion channel	Affected					Inhibited
Sult1a1	5,13E-01	enzyme					Inhibited									Inhibited
Sult1d1	4,47E-01	enzyme														Inhibited
TALDO1	1,96E-01	enzyme	Inhibited			Inhibited
TDO2	1,15E-01	enzyme											Affected
THRSP	2,86E-01	other												Affected	Inhibited	Inhibited	Inhibited
TKT	1,72E-02	enzyme						Affected					Affected
TM7SF2	3,52E-02	enzyme													Inhibited
TMEM120A	5,20E-01	other							Inhibited
TMEM97	9,58E-02	other													Inhibited
TPI1	3,89E-01	enzyme					Activated				Affected
TSPO	3,79E-01	transmembrane receptor	Activated			Activated							Affected
TTN	5,73E-01	kinase													Activated
TUBA4A	4,50E-01	other														Inhibited
TUBB	5,87E-01	other						Inhibited
TXN	3,93E-01	enzyme	Inhibited			Inhibited								Affected
TXN2	3,42E-01	enzyme																Inhibited
UGT1A1	5,95E-05	enzyme					Inhibited									Inhibited		Inhibited
UGT1A3	5,68E-01	enzyme														Inhibited
UGT1A7 (includes others)	5,76E-02	enzyme	Inhibited		Inhibited	Inhibited		Affected						Affected
UGT2B28	6,93E-12	enzyme														Inhibited
Uox	2,78E-05	enzyme				Inhibited
VAMP8	2,15E-01	transporter						Inhibited
VIM	9,96E-02	other						Affected
