# Supplementary material for: Fatty Liver Due to Increased de novo Lipogenesis: Alterations in the Hepatic Peroxisomal Proteome
Source: Front Cell Dev Biol. 2019 Oct 25;7:248. doi: 10.3389/fcell.2019.00248 (PMC6823594; doi:10.3389/fcell.2019.00248)
Supplement: Supplementary file 10 [file Table_9.xlsx]

## Sheet: Caption
Supplemental Table 9 Accompanying data to Figure 8, Upstream regulator molecules in sterol and bile acid signaling in differentially abundant peroxisomal fraction proteins

## Sheet: Sheet0
Accompanying data to Figure 8
(A) sterol in C57 Bl6 > alb-SREBP-1c
Target	Expr False Discovery Rate (q-value)	Molecule Type	sterol	PPARG	SCAP	LPIN1	INSIG1	SREBF1	SREBF2
ACAA2	9.18e-07	enzyme		Activated	Activated				Activated
ACADL	3.68e-06	enzyme		Affected
ACADM	0.000368	enzyme		Activated		Affected
ACADS	0.00816	enzyme		Activated				Affected
ACADVL	1.23e-06	enzyme				Affected
ACTA2	0.487	other		Inhibited
AGMAT	0.0849	enzyme						Affected
AK4	0.51	kinase						Affected
ALB	0.536	transporter			Affected
ALDH9A1	1.16e-06	enzyme		Affected
ALDOA	0.519	enzyme						Activated
APOE	0.479	transporter		Activated		Inhibited	Inhibited
ATP5PO	0.0476	transporter		Activated
BDH1	8.64e-07	enzyme		Activated
CAPZB	0.531	other						Affected
CD36	0.561	transmembrane receptor		Activated
CES1	0.534	enzyme		Activated
Chil3/Chil4	0.0423	enzyme						Activated
CPT2	0.0519	enzyme		Activated
CS	0.000104	enzyme		Activated
CSAD	0.518	enzyme			Activated			Activated
CTNNB1	0.479	transcription regulator		Inhibited
CYCS	0.000692	transporter		Affected				Activated
Cyp4a14	0.529	enzyme		Activated
CYP4F2	0.139	enzyme			Inhibited		Inhibited	Activated	Activated
CYP51A1	0.513	enzyme			Activated		Inhibited	Activated	Activated
DBI	0.0291	other	Inhibited					Activated	Activated
DLAT	0.000374	enzyme		Activated
EGFR	0.198	kinase		Activated
ETHE1	0.0101	enzyme						Affected
FABP1	0.196	transporter		Activated
FABP5	0.261	transporter		Activated	Affected		Inhibited	Activated	Activated
FASN	0.486	enzyme	Activated	Activated	Activated	Activated	Inhibited	Activated	Activated
FDPS	0.128	enzyme	Inhibited	Activated	Activated	Activated	Inhibited	Activated	Activated
FN1	0.601	enzyme		Activated				Activated
GAK	0.375	kinase		Affected
GAPDH	0.557	enzyme		Activated
GLB1	5.4e-08	enzyme						Activated
GPX3	0.444	enzyme						Affected
GRSF1	0.576	other						Affected
GSR	0.113	enzyme						Affected
H6PD	0.572	enzyme		Affected
HADHA	0.000313	enzyme		Activated
HADHB	0.000139	enzyme		Activated
HMGCS2	1.37e-05	enzyme		Activated	Affected		Inhibited
HP	0.343	peptidase		Inhibited
HSPA5	0.321	enzyme						Affected
HYOU1	0.263	other		Affected
IDH2	0.00013	enzyme	Inhibited
IDI1	0.00442	enzyme			Activated		Inhibited	Activated	Activated
IGHM	0.47	transmembrane receptor			Activated			Activated
IMMT	0.081	other						Affected
INSR	0.558	kinase		Inhibited
IVD	0.0103	enzyme		Activated
LIPA	4.38e-10	enzyme	Inhibited				Inhibited		Activated
LOC102724788/PRODH	0.00672	enzyme		Activated
MANBA	2.73e-10	enzyme		Affected
NDUFA5	0.012	enzyme		Affected
NPC1	0.169	transporter						Activated
OAT	7.92e-20	enzyme						Affected
PC	1.26e-06	enzyme		Activated
PDHB	0.0459	enzyme		Affected
PDK1	0.0128	kinase			Activated			Activated
PF4	0.495	cytokine		Inhibited
PMPCA	0.00044	peptidase						Affected
RBP4	0.175	other		Activated
RNASET2	0.00902	enzyme						Activated
SCARB1	0.134	transporter	Affected	Activated			Inhibited	Activated
SERPINA1	0.457	other		Activated				Activated
Slc25a1	0.558	transporter		Activated
SLC25A20	0.319	transporter		Activated
SLC27A4	0.473	transporter		Activated
SLC2A2	0.577	transporter		Activated			Affected	Activated
SMPD1	0.0396	enzyme						Activated
SOD1	0.063	enzyme		Activated
SUCLG1	0.00398	enzyme						Affected
TF	0.034	transporter						Affected
UQCRFS1	0.0356	enzyme						Affected
VNN1	0.0028	enzyme		Activated			Inhibited
YWHAE	0.457	other		Activated
YWHAG	0.314	other		Affected
(B) sterol in alb-SREBP-1c > C57Bl6
Target	Expr False Discovery Rate (q-value)	Molecule Type	sterol	PPARG	SCAP	INSIG1	SREBF1	SREBF2	HNF4α dimer	ESR1	TP53	PPARGC1A
ABCB11	0.395	transporter								Activated		Affected
ABCB9	0.378	transporter								Activated
ABCD2	0.275	transporter	Activated				Affected
ACAA1	0.0145	enzyme		Inhibited
Acaa1b	0.0227	enzyme		Inhibited
ACACA	0.528	enzyme	Activated	Inhibited	Inhibited	Activated	Inhibited	Inhibited				Inhibited
ACLY	1.4e-07	enzyme	Activated	Inhibited	Inhibited	Activated	Inhibited	Inhibited			Activated
ACO1	0.319	enzyme									Inhibited
ACOT11	0.431	enzyme									Inhibited
ACOT8	3.15e-10	enzyme		Affected
ACOX1	4.67e-05	enzyme		Inhibited						Affected		Inhibited
ACSL1	4.53e-17	enzyme	Inhibited	Inhibited	Inhibited		Inhibited	Affected		Affected	Affected
ACSL3	0.511	enzyme									Activated
ACSL4	0.0484	enzyme		Affected	Inhibited	Activated	Inhibited
ACSL5	2.63e-12	enzyme		Inhibited	Inhibited		Inhibited
ACSL6	0.578	enzyme									Affected	Inhibited
ACSS2	0.00114	enzyme	Activated		Inhibited	Activated	Inhibited	Inhibited			Affected
ACTN1	0.601	transcription regulator									Activated
ADH1C	0.0151	enzyme					Activated			Affected
ADH5	0.207	enzyme									Inhibited
AGPAT2	0.000529	enzyme		Inhibited
AHCY	0.532	enzyme									Activated
AKAP1	0.00261	other								Affected
ALCAM	0.572	other								Affected
ALDOB	0.000158	enzyme							Inhibited
ANO10	0.495	ion channel								Activated
ANXA3	0.605	enzyme								Inhibited	Activated
AP1B1	0.561	transporter									Inhibited
AP3B1	0.285	transporter								Inhibited	Affected
APOA1	0.531	transporter		Affected						Affected	Activated
APOA2	0.573	transporter		Affected			Inhibited	Inhibited
AQP1	0.311	transporter								Inhibited
ARF4	0.0674	enzyme					Inhibited
ARG1	2.35e-09	enzyme		Inhibited
ARL6IP1	0.197	other									Activated
ASL	0.00413	enzyme									Inhibited
ASS1	1.48e-36	enzyme								Inhibited	Affected
ATL3	0.00148	other									Inhibited
ATP2A2	3.42e-07	transporter		Inhibited
ATP5MF	0.276	transporter										Inhibited
ATP6V1A	0.429	transporter								Inhibited
BCAP31	3.71e-06	transporter									Inhibited
BCL2L1	0.0156	other		Affected			Activated			Activated	Activated
BCLAF1	0.52	transcription regulator								Inhibited
C3	0.565	peptidase		Activated						Inhibited		Affected
C9	0.526	other									Affected
CALU	0.268	other									Inhibited
CAPN2	0.608	peptidase								Affected
CAPNS1	0.244	peptidase									Activated
CAT	0.258	enzyme		Inhibited							Inhibited	Inhibited
CCS	0.532	enzyme									Affected
CD47	0.555	transmembrane receptor									Affected
CDC34	0.462	enzyme									Affected
CENPE	0.173	other								Inhibited	Activated
CFI	0.558	peptidase					Inhibited
CISD1	0.365	other									Activated
CKM	0.558	kinase									Inhibited
CKMT2	0.00406	kinase									Affected	Inhibited
Clec2d (includes others)	0.518	transmembrane receptor								Inhibited
CMBL	0.491	enzyme									Inhibited
CNN3	0.343	other									Inhibited
COL6A1	0.431	other					Affected
COL6A2	0.259	other									Inhibited
COPA	0.176	transporter								Inhibited
COPB1	0.132	transporter									Activated
COPZ1	0.5	transporter								Activated
COQ4	0.148	other									Affected
COX15	0.382	enzyme									Affected
CPT1A	1.81e-30	enzyme		Affected							Affected	Inhibited
CRAT	0.0132	enzyme		Inhibited
CRKL	0.531	kinase								Activated
CSNK1A1	0.417	kinase								Inhibited
CXADR	0.505	transmembrane receptor					Inhibited			Inhibited
CYB5A	0.307	enzyme			Inhibited		Inhibited	Inhibited			Inhibited
Cyb5r3	2.82e-11	enzyme									Inhibited
CYP17A1	0.444	enzyme								Activated
CYP1A2	4.98e-06	enzyme										Inhibited
CYP2A6 (includes others)	0.248	enzyme										Inhibited
CYP2B6	0.534	enzyme			Affected							Inhibited
CYP2E1	0.000572	enzyme								Affected
Cyp2j5	1.2e-18	enzyme								Activated
CYP4A11	0.546	enzyme		Inhibited						Affected
CYP4A22	0.282	enzyme								Affected
CYP7A1	0.235	enzyme	Affected				Activated		Inhibited	Activated		Inhibited
CYP7B1	0.56	enzyme					Activated	Activated		Inhibited
CYP8B1	8.89e-05	enzyme					Inhibited	Activated	Inhibited	Activated		Affected
DARS	0.561	enzyme					Affected
DDX3X	0.00235	enzyme									Inhibited
DHCR24	0.00273	enzyme				Activated					Inhibited
DHCR7	0.000903	enzyme	Activated		Inhibited	Activated	Inhibited	Inhibited		Affected	Affected
DIO1	0.523	enzyme										Inhibited
DNAJA2	0.363	enzyme									Activated
DNAJC1	0.379	transcription regulator								Affected
DNM1L	0.32	enzyme									Activated
DNM2	0.183	enzyme								Activated	Affected
DTYMK	0.601	kinase									Activated
EBP	0.0497	enzyme	Affected					Affected
ECH1	0.315	enzyme									Inhibited
EEF1A1	1.45e-18	translation regulator									Affected
EHHADH	0.0738	enzyme		Inhibited	Inhibited		Inhibited
EIF4A1	0.00244	translation regulator									Affected
EIF5	0.306	translation regulator									Affected
EIF5A	0.0194	translation regulator								Affected
ELOVL1	0.364	enzyme				Activated
ENO1	0.491	enzyme								Inhibited
ENO3	0.496	enzyme									Affected
EPHX1	1.19e-05	peptidase		Activated							Inhibited
ERO1A	0.436	enzyme		Inhibited
FABP2	0.139	transporter		Inhibited					Inhibited
FADS1	0.184	enzyme				Activated	Inhibited
FADS2	0.00212	enzyme			Inhibited	Activated	Inhibited	Inhibited
FBP1	0.587	phosphatase							Inhibited
FDFT1	0.588	enzyme	Activated		Inhibited	Activated	Inhibited	Inhibited			Affected
FIS1	0.473	other								Activated
FLAD1	0.0122	enzyme			Affected						Affected
FMO1	0.0585	enzyme									Activated
G6PC	8.45e-08	phosphatase		Affected			Activated				Activated	Inhibited
G6PD	0.0647	enzyme				Activated	Inhibited	Inhibited		Inhibited	Inhibited
GC	0.478	transporter									Activated
GJB1	0.58	transporter								Affected
GLS2	0.174	enzyme									Inhibited
GLUL	5.4e-08	enzyme									Inhibited
GNA13	0.55	enzyme								Inhibited	Affected
GNB1	0.26	enzyme								Inhibited
GPAM	0.553	enzyme	Activated	Inhibited	Inhibited	Activated	Inhibited			Inhibited		Inhibited
GPD1	0.0286	enzyme		Inhibited							Affected
GPD1L	0.47	enzyme									Activated
GPI	0.529	enzyme									Inhibited
GPT	0.179	enzyme		Affected
Gsta4	0.446	enzyme								Affected
GSTA5	0.484	enzyme								Affected
GSTM5	0.506	enzyme									Inhibited
Gstm6	0.495	enzyme			Inhibited		Inhibited
Gstt3	0.425	enzyme			Inhibited		Inhibited
HDLBP	0.159	transporter									Activated
HEBP1	1.02e-14	other		Affected						Affected
HPX	0.113	transporter								Activated
HSD17B4	6.87e-12	enzyme								Affected
HSD17B7	0.0834	enzyme								Inhibited
HSD3B7	0.0196	enzyme		Affected
HSP90AA1	0.443	enzyme								Inhibited	Activated
HSP90B1	0.211	other								Inhibited
HSPA13	0.319	other					Affected			Affected
HSPA8	2.15e-05	enzyme									Activated
IDH1	0.000532	enzyme	Activated	Affected			Inhibited	Inhibited			Inhibited
IFI30	0.495	enzyme					Inhibited				Inhibited
IL4I1	0.363	enzyme									Activated
ILK	0.601	kinase									Activated
ISCU	0.487	other									Inhibited
ISG15	0.443	other									Inhibited
KCNMA1	0.236	ion channel								Inhibited	Inhibited
KPNB1	0.228	transporter								Inhibited	Activated
Krt10	0.000249	other								Inhibited	Affected
KRT13	0.000565	other								Affected
KRT18	2.7e-06	other		Inhibited							Activated
KRT8	5.17e-13	other									Inhibited
LDHA	0.0275	enzyme									Activated	Inhibited
LMAN2	5.69e-05	transporter									Inhibited
LPCAT3	0.0782	enzyme				Activated
LPP	0.599	other									Inhibited
LSS	0.261	enzyme			Inhibited	Activated	Inhibited	Inhibited			Affected
LYPLA1	0.36	enzyme									Affected
MAN2A1	0.363	enzyme									Inhibited
MAOB	0.048	enzyme										Affected
MAT1A	0.212	enzyme					Inhibited
MDH1	0.0219	enzyme		Inhibited
ME1	0.575	enzyme		Inhibited							Activated	Inhibited
MFN2	0.473	enzyme										Inhibited
MGLL	0.185	enzyme		Inhibited
MGST1	3.42e-07	enzyme		Inhibited
MLYCD	0.000453	enzyme		Activated			Affected
MPO	0.364	enzyme		Affected
MPV17L	0.558	other									Affected
MRPL1	0.436	other									Affected
MRPL10	0.428	other									Affected
MRPL16	0.158	other									Affected
MRPL18	0.591	translation regulator									Affected
MRPL2	0.0633	other									Affected
MRPL39	0.394	other									Affected
MSMO1	0.158	enzyme			Inhibited		Inhibited	Inhibited				Activated
MT-CO1	0.53	enzyme										Inhibited
MT-CYB	0.575	enzyme									Activated
MTDH	0.153	transcription regulator									Affected
MTTP	0.0269	transporter	Inhibited	Inhibited			Affected	Affected
MVP	0.279	other									Activated
MYH14	0.603	enzyme		Inhibited
MYL1	0.0138	other					Activated
NCEH1	0.515	enzyme										Inhibited
NDRG1	0.583	kinase		Inhibited							Inhibited
NDRG2	0.531	other									Inhibited
NDUFS8	0.113	enzyme										Inhibited
NINJ1	0.521	other									Inhibited
NPHP4	0.499	other									Affected
NSDHL	0.176	enzyme			Inhibited		Inhibited	Inhibited				Activated
NSF	0.255	transporter		Inhibited
NUCB1	0.421	other								Activated
OS9	0.356	other								Activated
OSTF1	0.588	transcription regulator								Inhibited
P4HB	0.606	enzyme									Inhibited
PA2G4	0.00421	transcription regulator									Affected
PAICS	0.037	enzyme									Affected
PCK1	0.0484	kinase		Inhibited			Activated				Activated	Inhibited
Pcmt1	0.292	enzyme									Inhibited
PCYOX1	0.000164	enzyme								Affected
PCYT1A	0.0368	enzyme	Activated				Inhibited	Inhibited
PCYT2	0.0271	enzyme				Activated
PDCD6IP	0.607	other									Inhibited
PDHX	0.0877	enzyme									Activated
PDIA5	0.00136	enzyme									Inhibited
PDLIM1	0.579	transcription regulator									Inhibited
PDLIM5	0.333	other								Activated	Inhibited
PEX11A	0.000699	other		Inhibited
PEX2	0.0519	other									Affected
PEX6	3.41e-21	enzyme		Affected
PFN1	0.299	other									Inhibited
PGAM1	0.484	phosphatase										Inhibited
PGLS	0.367	enzyme								Activated
PGRMC2	0.479	other								Affected
PHLDA1	0.599	other									Inhibited
PHYH	0.000901	enzyme										Inhibited
PKLR	0.588	kinase					Inhibited		Inhibited
PLS3	0.511	other					Affected
PMVK	0.544	kinase		Affected	Inhibited	Activated	Inhibited	Inhibited
PON1	0.153	phosphatase			Affected				Inhibited
PON3	0.0138	enzyme								Inhibited
POR	0.000194	enzyme								Affected
PPP2R1A	0.558	phosphatase								Activated
PRDX2	0.106	enzyme									Inhibited
PRDX5	0.502	enzyme										Inhibited
PRDX6	0.167	enzyme									Inhibited
PRKCH	0.443	kinase								Inhibited
PSMA1	0.386	peptidase									Inhibited
PSMA2	0.45	peptidase									Affected
PSMD2	0.598	other									Activated
PURA	0.266	transcription regulator									Activated
PYGL	0.0378	enzyme		Affected						Affected
RAB35	0.444	enzyme								Inhibited
RAB5B	0.455	enzyme								Activated
RAB5C	0.00132	enzyme								Activated
RAB6A	0.106	enzyme								Inhibited
RALA	0.134	enzyme								Affected
RAN	0.124	enzyme									Activated
RCN2	0.163	other								Inhibited
RDH10	0.575	enzyme								Affected
RDH11	0.155	enzyme			Inhibited		Inhibited	Inhibited
RHOA	0.0026	enzyme									Affected
RHOB	0.541	enzyme		Affected							Inhibited
RPL10	9.41e-09	translation regulator									Affected
RPL12	5.4e-08	other									Affected
Rpl34 (includes others)	0.072	other									Affected
Rpl36	0.439	other									Affected
RPL5	8.27e-05	other									Affected
RPL7	0.0219	transcription regulator									Affected
RPLP0	1.62e-13	other					Affected
RPN1	5.36e-18	enzyme									Inhibited
RPN2	1.57e-12	enzyme									Inhibited
RPS12	0.196	other									Affected
RPS16	0.00118	other									Affected
RPS18	0.0497	other									Affected
RPS19	7.52e-05	other									Affected
RPS20	0.00223	other									Affected
RPS24	0.0516	other					Affected
RPS25	0.147	other									Activated
RPS26	0.26	other									Affected
RPS27L	0.541	translation regulator									Inhibited
RPS3	3.25e-05	enzyme									Affected
RPS5	0.108	other									Affected
RPSA	0.0093	translation regulator		Activated							Activated
SC5D	0.534	enzyme			Inhibited		Inhibited	Inhibited
SCD	0.000167	enzyme		Inhibited	Inhibited	Activated	Inhibited	Inhibited		Affected	Affected	Inhibited
SCP2	0.000494	transporter		Affected							Affected
SDHC	0.604	enzyme									Affected
SEC31A	0.432	other								Inhibited
SEC61A1	0.000102	transporter									Inhibited
SEC61B	0.00778	transporter									Inhibited
SEC62	0.0888	transporter									Affected
SEC63	0.000699	transporter								Inhibited
SEL1L	0.541	other									Inhibited
SERPINA3	0.432	other					Inhibited				Inhibited
SERPINC1	0.491	enzyme									Inhibited
SERPING1	0.455	other									Affected
SGPL1	6.41e-09	enzyme									Inhibited
SLC37A3	0.585	transporter									Affected
SLC7A2	0.173	transporter								Inhibited
SLC9A3R1	1.08e-05	other								Affected
SPCS2	0.0373	other									Inhibited
SPTAN1	0.0796	other								Affected
SRSF3	0.231	other									Activated
SSR3	0.0449	other								Inhibited
STAT3	0.599	transcription regulator								Affected	Affected
STIM1	0.587	ion channel		Inhibited
TALDO1	0.196	enzyme									Affected
TANK	0.286	other									Activated
TAPBP	0.0734	transporter								Activated
TDO2	0.115	enzyme								Affected	Activated
TEAD4	0.545	transcription regulator								Affected
TGM2	0.0501	enzyme								Inhibited	Inhibited
THRSP	0.286	other			Affected		Inhibited	Inhibited
TKT	0.0172	enzyme		Affected							Affected
TM7SF2	0.0352	enzyme			Inhibited	Activated	Inhibited	Inhibited
TMED10	0.000198	transporter								Activated
TMEM43	0.0468	other									Affected
TMEM97	0.0958	other			Inhibited		Inhibited	Inhibited		Affected	Activated
TPM3	0.288	other									Affected
Tpm4	0.324	other									Activated
TRAM1	0.134	other								Inhibited
TSPO	0.379	transmembrane receptor								Affected	Inhibited
TTN	0.573	kinase					Activated				Affected
TUBB	0.587	other		Inhibited							Inhibited
TXN2	0.342	enzyme									Affected	Inhibited
TXNRD3	0.0219	enzyme									Affected
UBA1	0.421	enzyme									Activated
UGDH	0.142	enzyme									Activated
UGP2	0.379	enzyme								Affected
UGT1A1	5.95e-05	enzyme										Inhibited
UGT1A7 (includes others)	0.0576	enzyme		Affected
UGT2B28	6.93e-12	enzyme								Affected
VAMP8	0.215	transporter		Inhibited
VAPA	0.308	other									Inhibited
VCL	0.479	enzyme									Inhibited
VIM	0.0996	other		Affected						Inhibited	Inhibited
VMP1	0.308	other									Affected
VPS35	0.292	transporter								Inhibited
YBX1	0.366	transcription regulator									Activated
YKT6	0.24	enzyme								Activated
(C) bile acid in C57Bl6 >alb-SREBP-1c
n.d.
(D) sterol in alb-SREBP-1c > C57Bl6
Target	Expr False Discovery Rate (q-value)	Molecule Type	bile acid	PPARA	FOXO1	FGF19	NR1H4	NR0B2	HNF4A	MLXIPL	NR5A2	FOXA2	RXRA	HNF1A	PPARGC1A
AADAC	1.56e-08	enzyme		Inhibited										Affected
ABCA6	0.545	transporter							Affected
ABCB11	0.395	transporter	Inhibited				Inhibited	Activated	Affected		Inhibited		Inhibited		Affected
ABCB9	0.378	transporter							Affected
ABCC6	0.543	transporter							Affected
ABCD2	0.275	transporter		Inhibited					Affected				Affected
ABCD3	3.84e-16	transporter		Inhibited
ABCE1	0.527	transporter							Affected
ABHD6	0.32	enzyme							Affected
ACAA1	0.0145	enzyme		Inhibited
Acaa1b	0.0227	enzyme		Inhibited
ACACA	0.528	enzyme		Activated	Inhibited	Activated	Activated	Affected		Inhibited			Inhibited		Inhibited
ACLY	1.4e-07	enzyme			Affected	Activated		Affected	Affected	Inhibited
Acnat1/Acnat2	3.81e-07	enzyme							Affected
ACO1	0.319	enzyme							Inhibited
ACOT1	0.142	enzyme							Affected
Acot1	0.604	enzyme		Inhibited					Affected				Inhibited
ACOT2	0.518	enzyme		Inhibited
ACOT8	3.15e-10	enzyme		Inhibited
ACOX1	4.67e-05	enzyme		Inhibited				Activated	Affected				Inhibited		Inhibited
ACOX2	9.6e-05	enzyme							Inhibited
ACOX3	4.58e-17	enzyme							Inhibited
ACSL1	4.53e-17	enzyme		Inhibited		Affected			Inhibited				Affected
ACSL3	0.511	enzyme											Affected
ACSL5	2.63e-12	enzyme		Affected	Affected
ACSL6	0.578	enzyme													Inhibited
ACSS2	0.00114	enzyme		Inhibited					Inhibited
ACTA1	0.36	other		Affected
ACTN1	0.601	transcription regulator							Affected
ACY3	0.511	enzyme							Affected
ADH1C	0.0151	enzyme										Inhibited	Activated	Inhibited
AGXT	0.305	enzyme		Affected	Affected
AHCY	0.532	enzyme		Inhibited									Affected
AHSG	0.282	other							Affected					Affected
Akr1c12/Akr1c13	0.592	enzyme												Inhibited
AKR1C4	0.131	enzyme							Affected					Affected
ALCAM	0.572	other							Affected
ALDH1A1	0.0785	enzyme				Affected			Affected				Inhibited
ALDH3A2	3.19e-17	enzyme		Inhibited
ALDOB	0.000158	enzyme		Activated	Affected				Inhibited			Inhibited		Inhibited
AMACR	0.532	enzyme							Affected
AMT	0.0372	enzyme							Affected
AMY2A	0.179	enzyme				Affected
AMY2B	0.418	enzyme										Affected
ANPEP	0.523	peptidase							Inhibited					Inhibited
ANXA3	0.605	enzyme			Inhibited
ANXA5	0.394	transporter							Affected
AP2A1	0.175	transporter							Affected
AP3B1	0.285	transporter							Affected
APOA1	0.531	transporter		Inhibited			Activated	Activated	Inhibited		Affected	Inhibited	Activated
APOA2	0.573	transporter		Inhibited					Inhibited				Affected	Affected
APOH	0.0766	transporter							Affected					Affected
AQP1	0.311	transporter							Inhibited
ARG1	2.35e-09	enzyme		Activated					Activated
ARHGDIA	0.577	other		Inhibited
ARL1	0.0579	enzyme							Affected
AS3MT	0.509	enzyme							Affected
ASGR1	0.102	transmembrane receptor							Affected					Affected
ASL	0.00413	enzyme		Activated
ASS1	1.48e-36	enzyme		Activated
ATP5MF	0.276	transporter													Inhibited
BAAT	0.164	enzyme					Inhibited	Affected	Affected		Affected		Inhibited
BAG4	0.607	other							Affected
BCL2L1	0.0156	other	Inhibited	Inhibited		Inhibited			Affected					Inhibited
BCL2L13	9.59e-05	other			Inhibited
BCLAF1	0.52	transcription regulator							Affected
BET1	0.452	transporter							Inhibited
BHMT	8.35e-14	enzyme							Affected
BLVRB	0.432	enzyme							Inhibited
BNIP1	0.467	transporter							Affected
BPHL	0.0318	enzyme							Affected
C3	0.565	peptidase		Activated			Affected		Affected			Affected	Affected		Affected
C4A/C4B	0.159	peptidase							Inhibited
C8A	0.321	other		Activated										Inhibited
C9	0.526	other		Activated										Inhibited
CAT	0.258	enzyme		Inhibited	Inhibited				Inhibited				Affected		Inhibited
CBS/CBSL	0.513	enzyme							Affected					Inhibited
CCDC47	2.48e-06	other							Affected
CDIPT	0.554	enzyme							Affected
CDK5RAP3	0.342	other			Activated				Affected
CDS2	0.0644	enzyme		Inhibited
Ces1g	0.534	other					Inhibited
Ces2e	0.505	other							Inhibited
CES3	0.048	enzyme		Activated
CFH	0.19	other		Affected
CFI	0.558	peptidase		Affected
CHP1	0.306	transporter							Affected
CKMT2	0.00406	kinase			Activated										Inhibited
CLDN3	0.565	transmembrane receptor							Affected
Clec2d (includes others)	0.518	transmembrane receptor		Inhibited
CLPTM1	0.0629	other							Affected
COASY	0.142	kinase							Affected
COPB1	0.132	transporter							Affected
COPB2	0.151	transporter							Affected
COPZ1	0.5	transporter							Affected
COQ4	0.148	other							Affected
CPT1A	1.81e-30	enzyme		Inhibited				Activated	Inhibited	Inhibited		Inhibited	Affected		Inhibited
CRAT	0.0132	enzyme							Inhibited
CRKL	0.531	kinase							Affected
CROT	0.541	enzyme		Inhibited					Affected
CRP	0.588	other							Inhibited		Affected			Affected
CRYZ	0.00778	enzyme							Affected
CTH	0.018	enzyme		Inhibited
CXADR	0.505	transmembrane receptor							Affected
CYB5A	0.307	enzyme												Affected
CYB5B	0.133	enzyme		Activated										Affected
CYP17A1	0.444	enzyme				Affected					Inhibited
CYP1A2	4.98e-06	enzyme							Inhibited				Inhibited	Inhibited	Inhibited
Cyp2a12/Cyp2a22	2.58e-12	enzyme							Inhibited			Activated
CYP2A6 (includes others)	0.248	enzyme							Affected			Inhibited			Inhibited
Cyp2b13/Cyp2b9	0.605	enzyme							Affected
CYP2B6	0.534	enzyme		Activated			Activated		Inhibited				Affected		Inhibited
Cyp2c40 (includes others)	0.0372	enzyme		Affected
Cyp2c54 (includes others)	0.0171	enzyme		Affected
Cyp2c70	0.00149	enzyme											Affected
CYP2C8	0.159	enzyme		Affected					Inhibited
Cyp2d9 (includes others)	0.457	other				Affected
CYP2E1	0.000572	enzyme							Affected					Inhibited
Cyp2j5	1.2e-18	enzyme												Affected
CYP3A7	1.79e-15	enzyme							Inhibited
CYP4A11	0.546	enzyme		Inhibited									Inhibited
CYP4V2	0.0111	enzyme												Inhibited
CYP7A1	0.235	enzyme	Activated	Activated	Inhibited	Activated	Activated	Activated	Inhibited		Inhibited		Activated	Inhibited	Inhibited
CYP7B1	0.56	enzyme		Affected		Affected		Affected	Inhibited		Affected
CYP8B1	8.89e-05	enzyme	Activated	Inhibited		Activated	Activated	Activated	Inhibited		Activated				Affected
DAD1	0.0545	other							Affected
DCAF11	0.345	other							Affected
DCAF8	0.000231	other							Affected
DDOST	1.68e-07	enzyme							Affected
DDX25	0.0132	enzyme							Affected
DECR2	0.000525	enzyme		Inhibited
DERL1	0.0858	other							Affected
DHCR7	0.000903	enzyme		Activated
DHRS4	1.29e-12	enzyme							Affected
DHRS7B	7.92e-20	other							Affected
DIO1	0.523	enzyme		Inhibited											Inhibited
DNAJA2	0.363	enzyme							Affected
DPAGT1	0.363	enzyme							Affected
DPM1	2.21e-05	enzyme							Affected
EBP	0.0497	enzyme							Inhibited
ECH1	0.315	enzyme		Inhibited
ECI2	0.0446	enzyme		Affected					Affected
EHD3	0.233	other							Affected
EHHADH	0.0738	enzyme		Inhibited									Inhibited
EIF4G1	0.299	translation regulator							Affected
EIF5	0.306	translation regulator							Affected
ELOVL2	0.0121	enzyme												Inhibited
ELOVL5	0.184	enzyme		Inhibited	Affected
EMC2	0.023	other							Affected
ENO3	0.496	enzyme				Affected
EPHX1	1.19e-05	peptidase	Activated						Affected			Affected	Affected
EPX	0.602	enzyme										Activated
ERG28	0.457	other							Affected
ERO1A	0.436	enzyme							Affected
ETNPPL	0.126	enzyme							Affected
FABP2	0.139	transporter		Affected	Affected		Inhibited		Inhibited				Affected
FADS1	0.184	enzyme		Inhibited
FADS2	0.00212	enzyme		Inhibited									Affected
FBP1	0.587	phosphatase				Affected		Activated	Affected					Inhibited
FDFT1	0.588	enzyme		Activated
FGA	0.242	other		Activated					Activated					Inhibited
FGB	0.00338	other		Activated			Inhibited		Inhibited		Activated	Inhibited		Inhibited
FGG	0.0147	other		Activated									Activated
FMO1	0.0585	enzyme							Activated					Affected
FMO2	0.457	enzyme							Activated
FMO3	0.527	enzyme	Inhibited						Activated
G6PC	8.45e-08	phosphatase		Affected	Inhibited		Inhibited	Activated	Inhibited	Inhibited		Affected		Inhibited	Inhibited
G6PD	0.0647	enzyme		Inhibited					Affected
GALM	0.456	enzyme							Inhibited
GC	0.478	transporter												Inhibited
GCHFR	0.198	other							Affected
GCLM	0.565	enzyme					Inhibited
GDI2	0.536	other												Affected
GGCX	0.588	enzyme							Affected
GHITM	0.13	other							Affected
GJB1	0.58	transporter							Affected					Affected
GLS	0.583	enzyme		Affected
GLS2	0.174	enzyme									Inhibited
GLUL	5.4e-08	enzyme		Affected										Inhibited
GNMT	0.0391	enzyme		Activated
GOT1	0.513	enzyme							Affected		Affected			Affected
GPAM	0.553	enzyme		Affected	Affected										Inhibited
GPD1	0.0286	enzyme		Inhibited	Activated					Inhibited			Affected
GPI	0.529	enzyme			Affected
GPT	0.179	enzyme		Affected			Activated	Activated	Affected				Inhibited
GSTA3	0.0411	enzyme					Inhibited
Gsta4	0.446	enzyme		Activated			Inhibited
GSTA5	0.484	enzyme							Inhibited
GSTK1	2.51e-05	enzyme		Inhibited	Inhibited				Affected
Gstt1	0.306	enzyme		Inhibited
GSTZ1	0.285	enzyme		Inhibited					Affected
GYS2	1.4e-07	enzyme							Affected
HAAO	0.00103	enzyme							Affected
HACL1	5.69e-12	enzyme		Inhibited										Affected
HAL	0.402	enzyme			Affected				Affected					Affected
HAO1	0.0012	enzyme							Affected					Affected
HAO2	0.0675	enzyme							Affected
HGD	6.96e-07	enzyme							Affected					Affected
HLA-A	0.0325	other							Affected
HPD	1.83e-13	enzyme		Activated	Affected				Inhibited
HPN	0.446	peptidase							Affected
HPX	0.113	transporter		Affected					Inhibited					Affected
HSD11B1	0.00388	enzyme							Affected					Affected
HSD17B2	0.0014	enzyme							Affected					Affected
HSD17B4	6.87e-12	enzyme		Inhibited					Affected				Inhibited
HSD3B1	0.00703	enzyme		Inhibited
HSP90B1	0.211	other							Affected
Hspa1b	0.359	other									Inhibited
HSPA8	2.15e-05	enzyme							Activated
IFI30	0.495	enzyme							Inhibited
ILK	0.601	kinase											Affected
ISOC1	0.32	enzyme							Affected
KHK	0.404	kinase		Activated						Inhibited
KNG1	0.478	other					Affected		Affected				Affected	Affected
KPNB1	0.228	transporter							Affected
KRT17	0.00773	other							Activated
Krt2	1.37e-05	other										Affected
KRT8	5.17e-13	other		Affected					Affected
LDAH	0.153	enzyme							Affected
LDHA	0.0275	enzyme					Activated		Inhibited						Inhibited
LPCAT3	0.0782	enzyme		Affected					Affected
LPGAT1	0.00772	enzyme							Affected
LSS	0.261	enzyme		Activated
LYPLA2	0.39	enzyme							Affected
MAOA	0.211	enzyme							Affected
MAOB	0.048	enzyme							Activated				Inhibited		Affected
MAVS	5e-05	other			Inhibited
MBL2	0.563	peptidase		Activated					Affected
MDH1	0.0219	enzyme							Affected
ME1	0.575	enzyme			Affected										Inhibited
MFN2	0.473	enzyme													Inhibited
MFSD1	0.464	transporter							Affected
MGLL	0.185	enzyme		Affected
MGST1	3.42e-07	enzyme		Inhibited					Inhibited
MGST3	0.408	enzyme		Inhibited					Affected
MICU1	0.24	other							Affected
MLYCD	0.000453	enzyme		Inhibited									Inhibited
MPO	0.364	enzyme											Affected
MRPL14	0.484	other			Inhibited
MRPL18	0.591	translation regulator							Affected
MRPL2	0.0633	other							Affected
MRPL24	0.334	other							Affected
MRPL45	0.549	other			Inhibited
MRPL47	0.531	other			Inhibited
MRPS14	0.447	other			Inhibited				Affected
MRPS15	0.578	other							Affected
MRPS18B	0.335	other							Affected					Affected
MRPS21	0.534	other							Affected
MRPS35	0.588	other							Affected
MSMO1	0.158	enzyme		Activated											Activated
MSN	0.511	other							Affected
MSRB2	0.452	enzyme							Affected
MT-CO1	0.53	enzyme													Inhibited
MTHFD1	0.000622	enzyme							Affected					Affected
MTHFS	0.541	enzyme							Affected
MTTP	0.0269	transporter		Inhibited	Inhibited		Activated	Activated	Inhibited			Inhibited		Inhibited
Mup1 (includes others)	0.176	other		Activated
NAPA	0.0806	transporter							Affected					Affected
NAT8	0.255	transcription regulator							Affected
NCEH1	0.515	enzyme													Inhibited
NDRG1	0.583	kinase							Affected
NDRG2	0.531	other					Inhibited
NDUFA7	0.366	enzyme			Inhibited				Affected
NDUFS8	0.113	enzyme													Inhibited
NLN	0.449	peptidase							Affected
NSDHL	0.176	enzyme		Activated											Activated
NSF	0.255	transporter							Affected
NUAK2	0.444	kinase							Affected
NUCB1	0.421	other							Affected
NUTF2	0.414	transporter							Affected
ORMDL2	0.0539	other							Affected
P4HB	0.606	enzyme						Affected
PAFAH2	8.29e-07	enzyme							Affected					Affected
PAH	0.321	enzyme		Activated										Inhibited
PAQR9	0.000963	other		Inhibited
PCK1	0.0484	kinase		Activated	Inhibited		Affected	Activated	Inhibited			Inhibited	Inhibited	Affected	Inhibited
PCYT1A	0.0368	enzyme							Affected
PDHX	0.0877	enzyme										Inhibited		Inhibited
PDIA3	0.0204	peptidase						Affected
PDIA4	0.556	enzyme						Affected
PDIA5	0.00136	enzyme							Affected
PEMT	0.0567	enzyme							Affected
PEX11A	0.000699	other		Inhibited
PEX11B	2.41e-06	other							Affected
PEX12	2.03e-07	other							Affected
PEX13	0.000464	transporter							Affected					Affected
PEX16	1.39e-08	other							Affected
PEX3	4.58e-11	other							Affected
PEX6	3.41e-21	enzyme							Affected
PGAM1	0.484	phosphatase					Activated								Inhibited
PHLDA1	0.599	other		Inhibited
PHYH	0.000901	enzyme													Inhibited
PIGS	0.223	enzyme							Affected
PKLR	0.588	kinase		Activated	Affected	Activated	Activated		Inhibited	Inhibited			Affected	Inhibited
PLG	0.0372	peptidase							Inhibited					Affected
PMVK	0.544	kinase		Activated
PNLIP	0.202	enzyme									Inhibited
PNP	0.588	enzyme							Inhibited
PON1	0.153	phosphatase		Activated		Activated	Activated		Affected			Affected
POR	0.000194	enzyme		Affected					Activated
PPA1	0.432	enzyme		Activated
PRDX5	0.502	enzyme							Affected						Inhibited
PRDX6	0.167	enzyme		Activated
PSMA1	0.386	peptidase							Affected
PSMA2	0.45	peptidase							Affected
PYGL	0.0378	enzyme							Inhibited	Inhibited
RAB10	0.00756	enzyme							Affected
RAB11A	0.588	enzyme							Affected
RAB18	8.88e-05	enzyme							Affected
RAB1B	0.55	other							Affected
RAB2A	0.0334	enzyme							Affected
RAB33B	0.487	enzyme							Affected					Affected
RAB7A	0.000658	enzyme			Inhibited				Affected
RACK1	0.0241	enzyme												Affected
RDH11	0.155	enzyme							Affected
RHOT1	4.07e-10	enzyme			Affected
RHOT2	1.87e-05	enzyme			Affected
RPAP3	0.532	enzyme							Affected
RPL10	9.41e-09	translation regulator							Affected
RPL12	5.4e-08	other							Affected
RPL18	0.415	other							Affected
RPL18A	0.00298	other							Affected
RPL31	0.00819	other							Affected
RPLP0	1.62e-13	other							Inhibited
RPS18	0.0497	other							Affected
RPS20	0.00223	other							Affected
RPS25	0.147	other							Affected
RPS6	0.193	other							Affected
RTN4	0.457	other		Inhibited
SAR1A	0.517	enzyme		Inhibited
SC5D	0.534	enzyme		Activated
SCD	0.000167	enzyme		Inhibited	Affected	Activated		Affected	Affected	Inhibited		Affected	Affected		Inhibited
SCP2	0.000494	transporter		Inhibited					Inhibited
SDF2	0.34	enzyme							Affected
SDR39U1	0.0806	other							Affected
SEC11A	0.00458	peptidase							Affected
SEC23A	0.0167	transporter							Affected
SEC31A	0.432	other							Affected
SEC61B	0.00778	transporter							Affected
SEL1L	0.541	other							Affected					Affected
SERPINA3	0.432	other				Affected			Activated
SERPING1	0.455	other												Affected
SFXN2	0.16	transporter												Inhibited
SLC22A18	0.12	transporter							Inhibited
SLC25A15	0.317	transporter			Affected
SLC25A24	0.576	transporter			Affected
SLC25A25	0.434	transporter			Affected
SLC25A32	0.562	transporter							Affected
SLC25A5	0.000177	transporter							Affected
SLC27A2	7.26e-18	transporter		Inhibited					Inhibited
SLC27A5	6.54e-06	transporter					Inhibited						Inhibited
SLC31A1	0.511	transporter							Inhibited
SLC33A1	0.161	transporter							Affected
SLC35D1	0.164	transporter							Affected
SLC39A7	0.0209	transporter							Affected
SLC7A2	0.173	transporter												Affected
SMC1A	0.435	transporter							Affected
SPCS2	0.0373	other							Affected
SPCS3	0.000809	peptidase							Affected
SRPRA	0.545	other							Affected
SRPRB	7.88e-06	other							Affected
SRSF1	0.00018	other							Affected
SRSF2	0.602	transcription regulator							Affected
SRSF3	0.231	other							Activated
SSR2	0.256	other							Affected
SSR3	0.0449	other							Affected
STARD10	0.00162	other							Affected
STBD1	0.0533	other		Inhibited
STIM1	0.587	ion channel		Affected					Affected
STT3A	0.0151	enzyme							Affected
Sult1a1	0.513	enzyme					Inhibited
Sult1d1	0.447	enzyme												Inhibited
SYNJ2BP	0.00146	other							Affected
TALDO1	0.196	enzyme		Inhibited
TAOK3	0.549	kinase							Affected
TDO2	0.115	enzyme			Affected				Inhibited			Affected
TDRKH	0.564	other							Affected
THRSP	0.286	other				Activated				Affected			Affected
TIMM21	0.448	other							Affected
TKFC	0.043	kinase								Inhibited
TKT	0.0172	enzyme			Affected
TM7SF2	0.0352	enzyme							Inhibited
TMBIM6	0.0941	other							Inhibited
TMED10	0.000198	transporter												Affected
TMEM33	0.316	other							Affected					Affected
TMEM43	0.0468	other							Affected
TMX2	0.0662	enzyme							Affected
TPI1	0.389	enzyme					Activated							Inhibited
TRIM41	0.438	other							Affected
TSPO	0.379	transmembrane receptor		Activated	Affected
TTC38	0.541	other							Affected
TXN	0.393	enzyme		Inhibited					Inhibited				Affected
TXN2	0.342	enzyme													Inhibited
TXNDC12	0.311	enzyme							Affected					Affected
TXNRD1	0.000979	enzyme							Affected
UBE2D3	0.476	enzyme							Affected
UBE2N	0.0763	enzyme							Affected
UGT1A1	5.95e-05	enzyme					Inhibited		Inhibited					Inhibited	Inhibited
UGT1A6	5.4e-08	enzyme							Inhibited
UGT1A7 (includes others)	0.0576	enzyme		Inhibited					Affected				Affected	Inhibited
UGT2A3	4.63e-12	enzyme							Affected					Affected
UQCRC2	0.00334	enzyme												Affected
USP2	0.0777	peptidase							Affected
USP30	0.113	peptidase							Affected
VKORC1	0.285	enzyme							Affected
VMP1	0.308	other							Affected
VTN	0.557	other							Affected					Affected
YBX1	0.366	transcription regulator							Affected
YKT6	0.24	enzyme							Affected
